# Supplementary material for: Entabolons: How Metabolites Modify the Biochemical Function of Proteins and Cause the Correlated Behavior of Proteins in Pathways
Source: J Chem Inf Model. 2025 May 16;65(11):5785–800. doi: 10.1021/acs.jcim.5c00462 (PMC12152931; doi:10.1021/acs.jcim.5c00462)
Supplement: Supplementary file 1 [file ci5c00462_si_001.zip]

Archive with 21 entries (20 files):
- LISTS/
- LISTS/Table S12. LIST.reactome_pathways.txt
- __MACOSX/LISTS/._Table S12. LIST.reactome_pathways.txt
- LISTS/.DS_Store
- __MACOSX/LISTS/._.DS_Store
- LISTS/TableS2.LIST.fullset.txt
- LISTS/Table S8.LIST.metabolites_pathway.txt
- __MACOSX/LISTS/._Table S8.LIST.metabolites_pathway.txt
- LISTS/TableS5.LIST.enzymes_colig.txt
- LISTS/Table S10.LIST.dimers_human_80.txt
- __MACOSX/LISTS/._Table S10.LIST.dimers_human_80.txt
- LISTS/Table S1.LIST.pdb_protmet_unique.txt
- __MACOSX/LISTS/._Table S1.LIST.pdb_protmet_unique.txt
- LISTS/Table S4.LIST.enzymes_aln_MET.het
- LISTS/Table S7.LIST.metabolites.txt
- LISTS/Table S6.LIST.nonenzymes_human.txt
- LISTS/Table S3.LIST.protmet_MET.txt
- __MACOSX/LISTS/._Table S3.LIST.protmet_MET.txt
- LISTS/Table S11.LIST.metabolites_pockets.txt
- __MACOSX/LISTS/._Table S11.LIST.metabolites_pockets.txt
- LISTS/Table S9.LIST.proteins_pathway.txt
