# Supplementary material for: Entabolons: How Metabolites Modify the Biochemical Function of Proteins and Cause the Correlated Behavior of Proteins in Pathways
Source: J Chem Inf Model. 2025 May 16;65(11):5785–800. doi: 10.1021/acs.jcim.5c00462 (PMC12152931; doi:10.1021/acs.jcim.5c00462)
Supplement: Supplementary file 1 [file ci5c00462_si_001.zip › LISTS/Table S12. LIST.reactome_pathways.txt]

1822
AXIN mutants destabilize the destruction complex  activating WNT signaling
Activation  myristolyation of BID and translocation to mitochondria
Activation  translocation and oligomerization of BAX
Activation of NIMA Kinases NEK9  NEK6  NEK7
Activation of the mRNA upon binding of the cap-binding complex and eIFs  and subsequent binding to 43S
Adrenaline noradrenaline inhibits insulin secretion
Alanine  aspartate and glutamate metabolism
Aminoacyl-tRNA biosynthesis  eukaryotes
Antigen Presentation: Folding  assembly and peptide loading of class I MHC
BMAL1:CLOCK NPAS2 activates circadian gene expression
Base-Excision Repair  AP Site Formation
Biosynthesis of the N-glycan precursor (dolichol lipid-linked oligosaccharide  LLO) and transfer to a nascent protein
C5 isoprenoid biosynthesis  mevalonate pathway
Cell Cycle  Mitotic
Cell death signalling via NRAGE  NRIF and NADE
Citrate cycle (TCA cycle  Krebs cycle)
Cobalamin (Cbl  vitamin B12) transport and metabolism
Defective CYP11A1 causes Adrenal insufficiency  congenital  with 46 XY sex reversal (AICSR)
Fatty acid  triacylglycerol  and ketone body metabolism
Fatty acid biosynthesis  elongation  mitochondria
Fatty acid biosynthesis  elongation
Fatty acid biosynthesis  initiation
Formation of the active cofactor  UDP-glucuronate
Formation of the ternary complex  and subsequently  the 43S complex
Gamma carboxylation  hypusine formation and arylsulfatase activation
Gamma-carboxylation  transport  and amino-terminal cleavage of proteins
Glutamate Binding  Activation of AMPA Receptors and Synaptic Plasticity
Glycine  serine and threonine metabolism
Glycolysis  core module involving three-carbon compounds
Glycosaminoglycan biosynthesis  linkage tetrasaccharide
Histidine  lysine  phenylalanine  tyrosine  proline and tryptophan catabolism
Inactivation  recovery and regulation of the phototransduction cascade
Incretin synthesis  secretion  and inactivation
Interleukin-19  20  22  24
Interleukin-3  5 and GM-CSF signaling
Lipid digestion  mobilization  and transport
Metabolism of ingested SeMet  Sec  MeSec into H2Se
N-glycan biosynthesis  complex type
Nucleotide sugar biosynthesis  eukaryotes
Nucleotide-binding domain  leucine rich repeat containing receptor (NLR) signaling pathways
O-glycan biosynthesis  mucin type core
PI5P  PP2A and IER3 Regulate PI3K/AKT Signaling
POU5F1 (OCT4)  SOX2  NANOG activate genes related to proliferation
PTK6 Regulates RHO GTPases  RAS GTPase and MAP kinases
Phenylalanine  tyrosine and tryptophan biosynthesis
Platelet activation  signaling and aggregation
Proteasome  20S core particle
RNA Polymerase I  RNA Polymerase III  and Mitochondrial Transcription
ROS  RNS production in phagocytes
Respiratory electron transport  ATP synthesis by chemiosmotic coupling  and heat production by uncoupling proteins.
Ribosome  eukaryotes
SUMO is transferred from E1 to E2 (UBE2I  UBC9)
Spliceosome  35S U5-snRNP
Spliceosome  Prp19/CDC5L complex
Spliceosome  U2-snRNP
Spliceosome  U4/U6.U5 tri-snRNP
Synthesis  secretion  and deacylation of Ghrelin
Synthesis  secretion  and inactivation of Glucagon-like Peptide-1 (GLP-1)
Synthesis And Processing Of GAG  GAGPOL Polyproteins
Synthesis of IP2  IP  and Ins in the cytosol
Tetrahydrobiopterin (BH4) synthesis  recycling  salvage and regulation
Transport of glucose and other sugars  bile salts and organic acids  metal ions and amine compounds
Unblocking of NMDA receptor  glutamate binding and activation
Valine  leucine and isoleucine biosynthesis
Valine  leucine and isoleucine degradation
XAV939 inhibits tankyrase  stabilizing AXIN
2-LTR circle formation
2-Oxocarboxylic acid metabolism
5-Phosphoribose 1-diphosphate biosynthesis
A tetrasaccharide linker sequence is required for GAG synthesis
ABC transporter disorders
ABC transporters
ABC transporters in lipid homeostasis
ABC-family proteins mediated transport
ADP signalling through P2Y purinoceptor 1
ADP signalling through P2Y purinoceptor 12
AGE-RAGE signaling pathway in diabetic complications
AKT phosphorylates targets in the cytosol
AKT phosphorylates targets in the nucleus
AMER1 mutants destabilize the destruction complex
AMPK signaling pathway
APC truncation mutants are not K63 polyubiquitinated
APC truncation mutants have impaired AXIN binding
APC-Cdc20 mediated degradation of Nek2A
APC/C-mediated degradation of cell cycle proteins
APC/C:Cdc20 mediated degradation of Cyclin B
APC/C:Cdc20 mediated degradation of Securin
APC/C:Cdc20 mediated degradation of mitotic proteins
APC/C:Cdh1 mediated degradation of Cdc20 and other APC/C:Cdh1 targeted proteins in late mitosis/early G1
APC:Cdc20 mediated degradation of cell cycle proteins prior to satisfation of the cell cycle checkpoint
APEX1-Independent Resolution of AP Sites via the Single Nucleotide Replacement Pathway
APOBEC3G mediated resistance to HIV-1 infection
ARMS-mediated activation
ATF4 activates genes
ATF6 (ATF6-alpha) activates chaperone genes
ATF6 (ATF6-alpha) activates chaperones
AUF1 (hnRNP D0) binds and destabilizes mRNA
AURKA Activation by TPX2
AXIN missense mutants destabilize the destruction complex
Abacavir metabolism
Abacavir transport and metabolism
Abnormal conversion of 2-oxoglutarate to 2-hydroxyglutarate
Acetylcholine Binding And Downstream Events
Activated NOTCH1 Transmits Signal to the Nucleus
Activated TLR4 signalling
Activated point mutants of FGFR2
Activation and oligomerization of BAK protein
Activation of AKT2
Activation of AMPA receptors
Activation of APC/C and APC/C:Cdc20 mediated degradation of mitotic proteins
Activation of ATR in response to replication stress
Activation of BAD and translocation to mitochondria
Activation of BH3-only proteins
Activation of C3 and C5
Activation of Ca-permeable Kainate Receptor
Activation of CaMK IV
Activation of DNA fragmentation factor
Activation of G protein gated Potassium channels
Activation of GABAB receptors
Activation of HOX genes during differentiation
Activation of IRF3/IRF7 mediated by TBK1/IKK epsilon
Activation of Kainate Receptors upon glutamate binding
Activation of Matrix Metalloproteinases
Activation of NF-kappaB in B cells
Activation of NMDA receptor upon glutamate binding and postsynaptic events
Activation of NOXA and translocation to mitochondria
Activation of Na-permeable Kainate Receptors
Activation of Nicotinic Acetylcholine Receptors
Activation of PPARGC1A (PGC-1alpha) by phosphorylation
Activation of PUMA and translocation to mitochondria
Activation of RAS in B cells
Activation of Rac
Activation of SMO
Activation of TRKA receptors
Activation of anterior HOX genes in hindbrain development during early embryogenesis
Activation of caspases through apoptosome-mediated cleavage
Activation of gene expression by SREBF (SREBP)
Activation of the AP-1 family of transcription factors
Activation of the TFAP2 (AP-2) family of transcription factors
Activation of the phototransduction cascade
Activation of the pre-replicative complex
Activin signaling
Acute myeloid leukemia
Acyl chain remodeling of DAG and TAG
Acyl chain remodelling of PC
Acyl chain remodelling of PE
Acyl chain remodelling of PG
Acyl chain remodelling of PI
Acyl chain remodelling of PS
Acylglycerol degradation
Adaptive Immune System
Adenylate cyclase inhibitory pathway
Adherens junction
Adherens junctions interactions
Adipocytokine signaling pathway
Adrenergic signaling in cardiomyocytes
Advanced glycosylation endproduct receptor signaling
Aflatoxin activation and detoxification
African trypanosomiasis
Alcoholism
Aldosterone synthesis and secretion
Aldosterone-regulated sodium reabsorption
Allograft rejection
Alpha-defensins
Alternative complement activation
Alzheimer's disease
Amine-derived hormones
Amino acid synthesis and interconversion (transamination)
Amino sugar and nucleotide sugar metabolism
Aminoacyl-tRNA biosynthesis
Amoebiasis
Amphetamine addiction
Amplification  of signal from unattached  kinetochores via a MAD2  inhibitory signal
Amplification of signal from the kinetochores
Amyloid fiber formation
Amyotrophic lateral sclerosis (ALS)
Anchoring of the basal body to the plasma membrane
Antagonism of Activin by Follistatin
Antifolate resistance
Antigen activates B Cell Receptor (BCR) leading to generation of second messengers
Antigen processing and presentation
Antigen processing-Cross presentation
Antigen processing: Ubiquitination & Proteasome degradation
Antimicrobial peptides
Antiviral mechanism by IFN-stimulated genes
Apelin signaling pathway
Apoptosis
Apoptosis - multiple species
Apoptosis induced DNA fragmentation
Apoptotic cleavage of cell adhesion  proteins
Apoptotic cleavage of cellular proteins
Apoptotic execution  phase
Apoptotic factor-mediated response
Apoptotic machinery
Aquaporin-mediated transport
Arachidonate production from DAG
Arachidonic acid metabolism
Arginine and proline metabolism
Arginine biosynthesis
Arrhythmogenic right ventricular cardiomyopathy (ARVC)
Ascorbate and aldarate metabolism
Asparagine N-linked glycosylation
Assembly Of The HIV Virion
Assembly of collagen fibrils and other multimeric structures
Assembly of the pre-replicative complex
Association of TriC/CCT with target proteins during biosynthesis
Association of licensing factors with the pre-replicative complex
Asthma
Astrocytic Glutamate-Glutamine Uptake And Metabolism
Asymmetric localization of PCP proteins
Attachment of GPI anchor to uPAR
Attenuation phase
Autodegradation of Cdh1 by Cdh1:APC/C
Autodegradation of the E3 ubiquitin ligase COP1
Autoimmune thyroid disease
Autointegration results in viral DNA circles
Autophagy - animal
Autophagy - other
Axon guidance
Axonal growth inhibition (RHOA activation)
Axonal growth stimulation
B cell receptor signaling pathway
B-WICH complex positively regulates rRNA expression
BBSome-mediated cargo-targeting to cilium
BER complex
BH3-only proteins associate with and inactivate anti-apoptotic BCL-2 members
BMP signaling
BRCA1-associated genome surveillance complex (BASC)
Bacterial invasion of epithelial cells
Basal cell carcinoma
Basal transcription factors
Base Excision Repair
Base excision repair
Basigin interactions
Beta defensins
Beta oxidation of butanoyl-CoA to acetyl-CoA
Beta oxidation of decanoyl-CoA to octanoyl-CoA-CoA
Beta oxidation of hexanoyl-CoA to butanoyl-CoA
Beta oxidation of octanoyl-CoA to hexanoyl-CoA
Beta-catenin independent WNT signaling
Beta-catenin phosphorylation cascade
Beta-oxidation of pristanoyl-CoA
Bicarbonate transporters
Bile acid and bile salt metabolism
Bile secretion
Binding and Uptake of Ligands by Scavenger Receptors
Binding and entry of HIV virion
Binding of TCF/LEF:CTNNB1 to target gene promoters
Biological oxidations
Biosynthesis of amino acids
Biosynthesis of unsaturated fatty acids
Bladder cancer
Bloom's syndrome complex
Branched-chain amino acid catabolism
Breakdown of the nuclear lamina
Breast cancer
Budding and maturation of HIV virion
Butanoate metabolism
Butyrophilin (BTN) family interactions
C-type lectin receptors (CLRs)
CASP8 activity is inhibited
CD209 (DC-SIGN) signaling
CD28 co-stimulation
CD28 dependent PI3K/Akt signaling
CD28 dependent Vav1 pathway
CDK-mediated phosphorylation and removal of Cdc6
CDO in myogenesis
CDT1 association with the CDC6:ORC:origin complex
CHL1 interactions
CLEC7A (Dectin-1) induces NFAT activation
CLEC7A (Dectin-1) signaling
CLEC7A/inflammasome pathway
COPI-dependent Golgi-to-ER retrograde traffic
COPI-independent Golgi-to-ER retrograde traffic
COPI-mediated anterograde transport
COPII (Coat Protein 2) Mediated Vesicle Transport
CREB phosphorylation through the activation of Adenylate Cyclase
CREB phosphorylation through the activation of CaMKII
CREB phosphorylation through the activation of CaMKK
CREB phosphorylation through the activation of Ras
CRMPs in Sema3A signaling
CTLA4 inhibitory signaling
Ca-dependent events
Ca2+ pathway
CaM pathway
CaMK IV-mediated phosphorylation of CREB
Calcitonin-like ligand receptors
Calcium signaling pathway
Calmodulin induced events
Calnexin/calreticulin cycle
Cam-PDE 1 activation
Cap-dependent Translation Initiation
Carbohydrate digestion and absorption
Carbon metabolism
Cardiac conduction
Cardiac muscle contraction
Cargo concentration in the ER
Cargo recognition for clathrin-mediated endocytosis
Cargo trafficking to the periciliary membrane
Caspase activation via extrinsic apoptotic signalling pathway
Caspase-mediated cleavage of cytoskeletal proteins
Catabolism of glucuronate to xylulose-5-phosphate
Catecholamine biosynthesis
Cdc20:Phospho-APC/C mediated degradation of Cyclin A
Cell Cycle
Cell Cycle Checkpoints
Cell adhesion molecules (CAMs)
Cell cycle
Cell cycle - G1/S transition
Cell cycle - G2/M transition
Cell junction organization
Cell surface interactions at the vascular wall
Cell-Cell communication
Cell-cell junction organization
Cell-extracellular matrix interactions
Cellular Senescence
Cellular response to heat stress
Cellular response to hypoxia
Cellular responses to stress
Central carbon metabolism in cancer
Centrosome maturation
Ceramide signalling
ChREBP activates metabolic gene expression
Chagas disease (American trypanosomiasis)
Chaperonin-mediated protein folding
Chemical carcinogenesis
Chemokine receptors bind chemokines
Chemokine signaling pathway
Chk1/Chk2(Cds1) mediated inactivation of Cyclin B:Cdk1 complex
Cholesterol biosynthesis
Choline catabolism
Choline metabolism in cancer
Cholinergic synapse
Chondroitin sulfate/dermatan sulfate metabolism
Chromatin modifying enzymes
Chromatin organization
Chromosome Maintenance
Chronic myeloid leukemia
Chylomicron-mediated lipid transport
Cilium Assembly
Circadian Clock
Circadian entrainment
Circadian rhythm
Citrate cycle (TCA cycle)
Citric acid cycle (TCA cycle)
Class A/1 (Rhodopsin-like receptors)
Class B/2 (Secretin family receptors)
Class C/3 (Metabotropic glutamate/pheromone receptors)
Class I MHC mediated antigen processing & presentation
Classical antibody-mediated complement activation
Clathrin derived vesicle budding
Clathrin-mediated endocytosis
Cleavage of Growing Transcript in the Termination Region
Cleavage of the damaged purine
Cleavage of the damaged pyrimidine
Cocaine addiction
Coenzyme A biosynthesis
Collagen biosynthesis and modifying enzymes
Collagen chain trimerization
Collagen degradation
Collagen formation
Collecting duct acid secretion
Colorectal cancer
Common Pathway of Fibrin Clot Formation
Complement and coagulation cascades
Complement cascade
Condensation of Prometaphase Chromosomes
Condensation of Prophase Chromosomes
Constitutive Signaling by AKT1 E17K in Cancer
Constitutive Signaling by Aberrant PI3K in Cancer
Constitutive Signaling by EGFRvIII
Constitutive Signaling by Ligand-Responsive EGFR Cancer Variants
Constitutive Signaling by NOTCH1 HD Domain Mutants
Constitutive Signaling by NOTCH1 HD+PEST Domain Mutants
Constitutive Signaling by NOTCH1 PEST Domain Mutants
Conversion from APC/C:Cdc20 to APC/C:Cdh1 in late anaphase
Cooperation of PDCL (PhLP1) and TRiC/CCT in G-protein beta folding
Costimulation by the CD28 family
Creatine metabolism
Creatine pathway
Creation of C4 and C2 activators
Cross-presentation of particulate exogenous antigens (phagosomes)
Cross-presentation of soluble exogenous antigens (endosomes)
Cul3-SPOP complex
Cyclin A/B1 associated events during G2/M transition
Cyclin A:Cdk2-associated events at S phase entry
Cyclin D associated events in G1
Cyclin E associated events during G1/S transition
Cysteine and methionine metabolism
Cysteine formation from homocysteine
Cytochrome P450 - arranged by substrate type
Cytochrome c-mediated apoptotic response
Cytokine Signaling in Immune system
Cytokine-cytokine receptor interaction
Cytosolic DNA-sensing pathway
Cytosolic sensors of pathogen-associated DNA
Cytosolic sulfonation of small molecules
Cytosolic tRNA aminoacylation
D-Arginine and D-ornithine metabolism
D-Glutamine and D-glutamate metabolism
DAG and IP3 signaling
DAP12 interactions
DAP12 signaling
DARPP-32 events
DCC mediated attractive signaling
DEx/H-box helicases activate type I IFN and inflammatory cytokines production
DNA Damage Bypass
DNA Damage Recognition in GG-NER
DNA Damage/Telomere Stress Induced Senescence
DNA Double Strand Break Response
DNA Double-Strand Break Repair
DNA Repair
DNA Replication
DNA Replication Pre-Initiation
DNA methylation
DNA polymerase alpha / primase complex
DNA polymerase epsilon complex
DNA polymerase zeta  complex
DNA replication
DNA replication initiation
DNA strand elongation
DSCAM interactions
Deactivation of the beta-catenin transactivating complex
Deadenylation of mRNA
Deadenylation-dependent mRNA decay
Death Receptor Signalling
Decapping complex
Dectin-1 mediated noncanonical NF-kB signaling
Dectin-2 family
Defective ABCA3 causes pulmonary surfactant metabolism dysfunction type 3 (SMDP3)
Defective B3GALTL causes Peters-plus syndrome (PpS)
Defective CFTR causes cystic fibrosis
Defective CSF2RA causes pulmonary surfactant metabolism dysfunction 4 (SMDP4)
Defective CSF2RB causes pulmonary surfactant metabolism dysfunction 5 (SMDP5)
Defective MMACHC causes methylmalonic aciduria and homocystinuria type cblC
Defective MMADHC causes methylmalonic aciduria and homocystinuria type cblD
Defective MTR causes methylmalonic aciduria and homocystinuria type cblG
Defective MTRR causes methylmalonic aciduria and homocystinuria type cblE
Defective SFTPA2 causes idiopathic pulmonary fibrosis (IPF)
Defects in cobalamin (B12) metabolism
Defects in vitamin and cofactor metabolism
Defensins
Degradation of AXIN
Degradation of DVL
Degradation of GLI1 by the proteasome
Degradation of GLI2 by the proteasome
Degradation of beta-catenin by the destruction complex
Degradation of cysteine and homocysteine
Degradation of the extracellular matrix
Depolymerisation of the Nuclear Lamina
Deposition of new CENPA-containing nucleosomes at the centromere
Depurination
Depyrimidination
Deregulated CDK5 triggers multiple neurodegenerative pathways in Alzheimer's disease models
Detoxification of Reactive Oxygen Species
Deubiquitination
Developmental Biology
Dilated cardiomyopathy
Dimerization of procaspase-8
Disassembly of the destruction complex and recruitment of AXIN to the membrane
Disease
Diseases associated with O-glycosylation of proteins
Diseases associated with surfactant metabolism
Diseases associated with the TLR signaling cascade
Diseases associated with visual transduction
Diseases of Immune System
Diseases of carbohydrate metabolism
Diseases of glycosylation
Diseases of metabolism
Diseases of signal transduction
Disorders of transmembrane transporters
Displacement of DNA glycosylase by APEX1
Dissolution of Fibrin Clot
Dopaminergic synapse
Dorso-ventral axis formation
Downregulation of ERBB2 signaling
Downregulation of ERBB2:ERBB3 signaling
Downregulation of ERBB4 signaling
Downregulation of SMAD2/3:SMAD4 transcriptional activity
Downregulation of TGF-beta receptor signaling
Downstream TCR signaling
Downstream signal transduction
Downstream signaling events of B Cell Receptor (BCR)
Downstream signaling of activated FGFR1
Downstream signaling of activated FGFR2
Downstream signaling of activated FGFR3
Downstream signaling of activated FGFR4
Drug metabolism - cytochrome P450
Drug metabolism - other enzymes
Dual Incision in GG-NER
Dual incision in TC-NER
E2F mediated regulation of DNA replication
E2F-enabled inhibition of pre-replication complex formation
E3 ubiquitin ligases ubiquitinate target proteins
ECM proteoglycans
ECM-receptor interaction
ECV complex
EGFR Transactivation by Gastrin
EGFR downregulation
EGFR interacts with phospholipase C-gamma
EGFR tyrosine kinase inhibitor resistance
EPH-Ephrin signaling
EPH-ephrin mediated repulsion of cells
EPHA-mediated growth cone collapse
EPHB-mediated forward signaling
ER Quality Control Compartment (ERQC)
ER to Golgi Anterograde Transport
ER-Phagosome pathway
ERBB2 Activates PTK6 Signaling
ERBB2 Regulates Cell Motility
ERCC6 (CSB) and EHMT2 (G9a) positively regulate rRNA expression
ERK/MAPK targets
ERKs are inactivated
ESCRT-I complex
ESCRT-II complex
Early Phase of HIV Life Cycle
Effects of PIP2 hydrolysis
Elastic fibre formation
Electron transport from NADPH to Ferredoxin
Endocrine and other factor-regulated calcium reabsorption
Endocrine resistance
Endocytosis
Endogenous sterols
Endometrial cancer
Endosomal Sorting Complex Required For Transport (ESCRT)
Endosomal/Vacuolar pathway
Energy dependent regulation of mTOR by LKB1-AMPK
Ephrin signaling
Epigenetic regulation of gene expression
Epithelial cell signaling in Helicobacter pylori infection
Epstein-Barr virus infection
ErbB signaling pathway
Erythrocytes take up carbon dioxide and release oxygen
Erythrocytes take up oxygen and release carbon dioxide
Estrogen biosynthesis
Estrogen signaling pathway
Ethanol oxidation
Ether lipid metabolism
Eukaryotic Translation Elongation
Eukaryotic Translation Initiation
Eukaryotic Translation Termination
Exon junction complex (EJC)
Export of Viral Ribonucleoproteins from Nucleus
Extension of Telomeres
Extracellular matrix organization
Extrinsic Pathway of Fibrin Clot Formation
FBXL7 down-regulates AURKA during mitotic entry and in early mitosis
FCERI mediated Ca+2 mobilization
FCERI mediated MAPK activation
FCERI mediated NF-kB activation
FCGR activation
FGFR1 ligand binding and activation
FGFR1 mutant receptor activation
FGFR1b ligand binding and activation
FGFR1c ligand binding and activation
FGFR2 ligand binding and activation
FGFR2 mutant receptor activation
FGFR2b ligand binding and activation
FGFR2c ligand binding and activation
FGFR3 ligand binding and activation
FGFR3 mutant receptor activation
FGFR3b ligand binding and activation
FGFR3c ligand binding and activation
FGFR4 ligand binding and activation
FGFRL1 modulation of FGFR1 signaling
FRS-mediated FGFR1 signaling
FRS-mediated FGFR2 signaling
FRS-mediated FGFR3 signaling
FRS-mediated FGFR4 signaling
Factors involved in megakaryocyte development and platelet production
Fanconi Anemia Pathway
Fanconi anemia pathway
FasL/ CD95L signaling
Fat digestion and absorption
Fatty Acyl-CoA Biosynthesis
Fatty acid biosynthesis
Fatty acid degradation
Fatty acid elongation
Fatty acid metabolism
Fc epsilon RI signaling pathway
Fc epsilon receptor (FCERI) signaling
Fc gamma R-mediated phagocytosis
Fcgamma receptor (FCGR) dependent phagocytosis
Ferroptosis
Fertilization
Fibronectin matrix formation
Ficolins bind to repetitive carbohydrate structures on the target cell surface
Fluid shear stress and atherosclerosis
Focal adhesion
Folate biosynthesis
Formation of Fibrin Clot (Clotting Cascade)
Formation of HIV elongation complex in the absence of HIV Tat
Formation of HIV-1 elongation complex containing HIV-1 Tat
Formation of Incision Complex in GG-NER
Formation of RNA Pol II elongation complex
Formation of Senescence-Associated Heterochromatin Foci (SAHF)
Formation of TC-NER Pre-Incision Complex
Formation of a pool of free 40S subunits
Formation of annular gap junctions
Formation of apoptosome
Formation of the Editosome
Formation of the beta-catenin:TCF transactivating complex
Formation of the cornified envelope
Formyl peptide receptors bind formyl peptides and many other ligands
FoxO signaling pathway
Frs2-mediated activation
Fructose and mannose metabolism
Fructose biosynthesis
Fructose catabolism
Fructose metabolism
G alpha (12/13) signalling events
G alpha (i) signalling events
G alpha (q) signalling events
G alpha (s) signalling events
G alpha (z) signalling events
G beta:gamma signalling through PI3Kgamma
G beta:gamma signalling through PLC beta
G protein gated Potassium channels
G-protein activation
G-protein beta:gamma signalling
G-protein mediated events
G0 and Early G1
G1 Phase
G1/S DNA Damage Checkpoints
G1/S Transition
G1/S-Specific Transcription
G2 Phase
G2/M Checkpoints
G2/M DNA damage checkpoint
G2/M DNA replication checkpoint
G2/M Transition
GAB1 signalosome
GABA B receptor activation
GABA receptor activation
GABAergic synapse
GDP-fucose biosynthesis
GINS complex
GLI3 is processed to GLI3R by the proteasome
GP1b-IX-V activation signalling
GPCR downstream signaling
GPCR ligand binding
GPVI-mediated activation cascade
GRB2 events in EGFR signaling
GRB2 events in ERBB2 signaling
GRB2:SOS provides linkage to MAPK signaling for Integrins
GRB7 events in ERBB2 signaling
GTP hydrolysis and joining of the 60S ribosomal subunit
Galactose metabolism
Gamma-carboxylation of protein precursors
Gap junction
Gap junction degradation
Gap junction trafficking
Gap junction trafficking and regulation
Gap-filling DNA repair synthesis and ligation in GG-NER
Gap-filling DNA repair synthesis and ligation in TC-NER
Gastric acid secretion
Gastrin-CREB signalling pathway via PKC and MAPK
Gene Expression
Gene Silencing by RNA
Generation of second messenger molecules
Generic Transcription Pathway
Glioma
Global Genome Nucleotide Excision Repair (GG-NER)
Glucagon signaling in metabolic regulation
Glucagon signaling pathway
Glucagon-like Peptide-1 (GLP1) regulates insulin secretion
Glucagon-type ligand receptors
Glucocorticoid biosynthesis
Gluconeogenesis
Glucose metabolism
Glucose transport
Glucuronate pathway (uronate pathway)
Glucuronidation
Glutamate Neurotransmitter Release Cycle
Glutamatergic synapse
Glutathione conjugation
Glutathione metabolism
Glutathione synthesis and recycling
Glycerolipid metabolism
Glycerophospholipid biosynthesis
Glycerophospholipid metabolism
Glycogen breakdown (glycogenolysis)
Glycogen storage disease type 0 (liver GYS2)
Glycogen storage disease type 0 (muscle GYS1)
Glycogen storage disease type II (GAA)
Glycogen storage disease type IV (GBE1)
Glycogen storage disease type XV (GYG1)
Glycogen storage diseases
Glycogen synthesis
Glycolysis
Glycolysis / Gluconeogenesis
Glycosaminoglycan biosynthesis - chondroitin sulfate / dermatan sulfate
Glycosaminoglycan biosynthesis - heparan sulfate / heparin
Glycosaminoglycan biosynthesis - keratan sulfate
Glycosaminoglycan metabolism
Glycosphingolipid biosynthesis - globo and isoglobo series
Glycosphingolipid biosynthesis - lacto and neolacto series
Glycosphingolipid metabolism
Glyoxylate and dicarboxylate metabolism
Glyoxylate metabolism and glycine degradation
GnRH signaling pathway
Golgi Associated Vesicle Biogenesis
Golgi Cisternae Pericentriolar Stack Reorganization
Golgi-to-ER retrograde transport
Graft-versus-host disease
Growth hormone receptor signaling
HATs acetylate histones
HDACs deacetylate histones
HDL-mediated lipid transport
HDMs demethylate histones
HDR through Homologous Recombination (HR) or Single Strand Annealing (SSA)
HDR through Homologous Recombination (HRR)
HDR through MMEJ (alt-NHEJ)
HDR through Single Strand Annealing (SSA)
HHAT G278V abrogates palmitoylation of Hh-Np
HIF-1 signaling pathway
HIV Infection
HIV Life Cycle
HIV Transcription Elongation
HIV Transcription Initiation
HIV elongation arrest and recovery
HRD1/SEL1 ERAD complex
HSF1 activation
HSF1-dependent transactivation
HTLV-I infection
Hedgehog 'off' state
Hedgehog 'on' state
Hedgehog ligand biogenesis
Hedgehog signaling
Hedgehog signaling pathway
Hematopoietic cell lineage
Heme biosynthesis
Heme degradation
Hemostasis
Heparan sulfate/heparin (HS-GAG) metabolism
Hepatitis B
Hepatitis C
Herpes simplex infection
Hexose transport
Hh mutants abrogate ligand secretion
Hh mutants that don't undergo autocatalytic processing are degraded by ERAD
Highly calcium permeable postsynaptic nicotinic acetylcholine receptors
Hippo signaling
Hippo signaling pathway
Hippo signaling pathway -multiple species
Histidine metabolism
Homologous DNA Pairing and Strand Exchange
Homologous recombination
Homology Directed Repair
Hormone-sensitive lipase (HSL)-mediated triacylglycerol hydrolysis
Host Interactions of HIV factors
Host Interactions with Influenza Factors
HuR (ELAVL1) binds and stabilizes mRNA
Huntington's disease
Hyaluronan metabolism
Hyaluronan uptake and degradation
Hydrolysis of LPC
Hydrolysis of LPE
Hypertrophic cardiomyopathy (HCM)
IGF1R signaling cascade
IKK complex recruitment mediated by RIP1
IL-17 signaling pathway
IL-6-type cytokine receptor ligand interactions
IRAK1 recruits IKK complex
IRAK1 recruits IKK complex upon TLR7/8 or 9 stimulation
IRAK2 mediated activation of TAK1 complex
IRAK2 mediated activation of TAK1 complex upon TLR7/8 or 9 stimulation
IRAK4 deficiency (TLR2/4)
IRAK4 deficiency (TLR5)
IRE1alpha activates chaperones
IRF3 mediated activation of type 1 IFN
IRF3-mediated induction of type I IFN
IRS activation
IRS-mediated signalling
IRS-related events triggered by IGF1R
ISG15 antiviral mechanism
Immune System
Immunoproteasome
Immunoregulatory interactions between a Lymphoid and a non-Lymphoid cell
Import of palmitoyl-CoA into the mitochondrial matrix
Inactivation of APC/C via direct inhibition of the APC/C complex
Inactivation of Cdc42 and Rac
Infectious disease
Inflammasomes
Inflammatory bowel disease (IBD)
Inflammatory mediator regulation of TRP channels
Influenza A
Influenza Infection
Influenza Life Cycle
Influenza Viral RNA Transcription and Replication
Inhibition  of voltage gated Ca2+ channels via Gbeta/gamma subunits
Inhibition of Signaling by Overexpressed EGFR
Inhibition of adenylate cyclase pathway
Inhibition of replication initiation of damaged DNA by RB1/E2F1
Inhibition of the proteolytic activity of APC/C required for the onset of anaphase by mitotic spindle checkpoint components
Initial triggering of complement
Initiation of Nuclear Envelope Reformation
InlA-mediated entry of Listeria monocytogenes into host cells
InlB-mediated entry of Listeria monocytogenes into host cell
Innate Immune System
Inositol phosphate metabolism
Insulin processing
Insulin receptor recycling
Insulin receptor signalling cascade
Insulin resistance
Insulin secretion
Insulin signaling pathway
Insulin-like Growth Factor-2 mRNA Binding Proteins (IGF2BPs/IMPs/VICKZs) bind RNA
Integration of energy metabolism
Integration of provirus
Integration of viral DNA into host genomic DNA
Integrin alphaIIb beta3 signaling
Integrin cell surface interactions
Interaction With The Zona Pellucida
Interaction between L1 and Ankyrins
Interaction between PHLDA1 and AURKA
Interactions of Rev with host cellular proteins
Interactions of Tat with host cellular proteins
Interactions of Vpr with host cellular proteins
Interactions of neurexins and neuroligins at synapses
Interconversion of polyamines
Interferon Signaling
Interferon alpha/beta signaling
Interferon gamma signaling
Interleukin receptor SHC signaling
Interleukin-1 processing
Interleukin-1 signaling
Interleukin-10 signaling
Interleukin-12 signaling
Interleukin-17 signaling
Interleukin-2 signaling
Interleukin-4 and 13 signaling
Interleukin-6 family signaling
Interleukin-6 signaling
Interleukin-7 signaling
Intestinal immune network for IgA production
Intra-Golgi and retrograde Golgi-to-ER traffic
Intra-Golgi traffic
Intrinsic Pathway for Apoptosis
Intrinsic Pathway of Fibrin Clot Formation
Inwardly rectifying K+ channels
Ion channel transport
Ion homeostasis
Ion transport by P-type ATPases
Ionotropic activity of Kainate Receptors
Iron uptake and transport
JAK-STAT signaling
JNK (c-Jun kinases) phosphorylation and  activation mediated by activated human TAK1
Jak-STAT signaling pathway
Josephin domain DUBs
KSRP (KHSRP) binds and destabilizes mRNA
Keratan sulfate biosynthesis
Keratan sulfate/keratin metabolism
Keratinization
Ketone body metabolism
Kinesins
L13a-mediated translational silencing of Ceruloplasmin expression
L1CAM interactions
LDL-mediated lipid transport
LGI-ADAM interactions
LRR FLII-interacting protein 1 (LRRFIP1) activates type I IFN production
Lactose synthesis
Lagging Strand Synthesis
Laminin interactions
Late Phase of HIV Life Cycle
Leading Strand Synthesis
Lectin pathway of complement activation
Legionellosis
Leishmaniasis
Leukocyte transendothelial migration
Ligand-dependent caspase activation
Ligand-independent caspase activation via DCC
Ligand-receptor interactions
Linoleic acid metabolism
Lipoprotein metabolism
Listeria monocytogenes entry into host cells
Localization of the PINCH-ILK-PARVIN complex to focal adhesions
Long-term depression
Long-term potentiation
Longevity regulating pathway
Longevity regulating pathway - multiple species
Loss of Function of SMAD2/3 in Cancer
Loss of Function of SMAD4 in Cancer
Loss of Function of TGFBR1 in Cancer
Loss of Nlp from mitotic centrosomes
Loss of proteins required for interphase microtubule organization from the centrosome
Lysine biosynthesis
Lysine catabolism
Lysine degradation
Lysosomal glycogen catabolism
Lysosome
Lysosome Vesicle Biogenesis
M Phase
M/G1 Transition
MAP kinase activation in TLR cascade
MAP2K and MAPK activation
MAP3K8 (TPL2)-dependent MAPK1/3 activation
MAPK (ERK1/2) signaling
MAPK (JNK) signaling
MAPK (p38) signaling
MAPK family signaling cascades
MAPK signaling pathway
MAPK targets/ Nuclear events mediated by MAP kinases
MAPK1 (ERK2) activation
MAPK1/MAPK3 signaling
MAPK3 (ERK1) activation
MAPK6/MAPK4 signaling
MASTL Facilitates Mitotic Progression
MET Receptor Activation
MET activates PI3K/AKT signaling
MET activates PTK2 signaling
MET activates PTPN11
MET activates RAP1 and RAC1
MET activates RAS signaling
MET activates STAT3
MET interacts with TNS proteins
MET promotes cell motility
MET receptor recycling
MHC class II antigen presentation
MRN complex
Macroautophagy
Major pathway of rRNA processing in the nucleolus and cytosol
Malaria
Mannose type O-glycan biosynthesis
Maturity onset diabetes of the young
Measles
Meiosis
Meiotic recombination
Meiotic synapsis
Melanogenesis
Melanoma
Membrane Trafficking
Membrane binding and targetting of GAG proteins
Metabolic disorders of biological oxidation enzymes
Metabolic pathways
Metabolism
Metabolism of Angiotensinogen to Angiotensins
Metabolism of amino acids and derivatives
Metabolism of carbohydrates
Metabolism of fat-soluble vitamins
Metabolism of ingested H2SeO4 and H2SeO3 into H2Se
Metabolism of lipids and lipoproteins
Metabolism of nitric oxide
Metabolism of non-coding RNA
Metabolism of nucleotides
Metabolism of polyamines
Metabolism of porphyrins
Metabolism of proteins
Metabolism of steroid hormones
Metabolism of vitamins and cofactors
Metabolism of water-soluble vitamins and cofactors
Metabolism of xenobiotics by cytochrome P450
Metal sequestration by antimicrobial proteins
Metalloprotease DUBs
Methionine degradation
Methionine salvage pathway
Methylation
MicroRNA (miRNA) biogenesis
MicroRNAs in cancer
Mineral absorption
Mismatch Repair
Mismatch repair
Mismatch repair (MMR) directed by MSH2:MSH3 (MutSbeta)
Mismatch repair (MMR) directed by MSH2:MSH6 (MutSalpha)
Misspliced GSK3beta mutants stabilize beta-catenin
Mitochondrial Fatty Acid Beta-Oxidation
Mitochondrial biogenesis
Mitochondrial iron-sulfur cluster biogenesis
Mitochondrial protein import
Mitochondrial tRNA aminoacylation
Mitophagy
Mitophagy - animal
Mitotic Anaphase
Mitotic G1-G1/S phases
Mitotic G2-G2/M phases
Mitotic Metaphase and Anaphase
Mitotic Prometaphase
Mitotic Prophase
Mitotic Spindle Checkpoint
Molecules associated with elastic fibres
Molybdenum cofactor biosynthesis
Morphine addiction
Mucin type O-glycan biosynthesis
Muscle contraction
MyD88 cascade initiated on plasma membrane
MyD88 deficiency (TLR2/4)
MyD88 deficiency (TLR5)
MyD88 dependent cascade initiated on endosome
MyD88-independent TLR3/TLR4 cascade
MyD88:Mal cascade initiated on plasma membrane
Myoclonic epilepsy of Lafora
Myogenesis
N-Glycan antennae elongation
N-Glycan biosynthesis
N-glycan antennae elongation in the medial/trans-Golgi
N-glycan trimming in the ER and Calnexin/Calreticulin cycle
NADE modulates death signalling
NADPH regeneration
NCAM signaling for neurite out-growth
NCAM1 interactions
NEP/NS2 Interacts with the Cellular Export Machinery
NF-kB activation through FADD/RIP-1 pathway mediated by caspase-8 and -10
NF-kB is activated and signals survival
NF-kappa B signaling pathway
NFG and proNGF binds to p75NTR
NGF processing
NGF signalling via TRKA from the plasma membrane
NGF-independant TRKA activation
NOD-like receptor signaling pathway
NOD1/2 Signaling Pathway
NOSIP mediated eNOS trafficking
NOSTRIN mediated eNOS trafficking
NOTCH1 Intracellular Domain Regulates Transcription
NOTCH2 Activation and Transmission of Signal to the Nucleus
NOTCH2 intracellular domain regulates transcription
NR1D1 (REV-ERBA) represses gene expression
NRAGE signals death through JNK
NRIF signals cell death from the nucleus
NS1 Mediated Effects on Host Pathways
Natural killer cell mediated cytotoxicity
Nef Mediated CD4 Down-regulation
Nef and signal transduction
Nef mediated downregulation of MHC class I complex cell surface expression
Nef-mediates down modulation of cell surface receptors by recruiting them to clathrin adapters
Negative epigenetic regulation of rRNA expression
Negative feedback regulation of MAPK pathway
Negative regulation of FGFR1 signaling
Negative regulation of FGFR2 signaling
Negative regulation of FGFR3 signaling
Negative regulation of FGFR4 signaling
Negative regulation of MAPK pathway
Negative regulation of MET activity
Negative regulation of TCF-dependent signaling by DVL-interacting proteins
Negative regulation of activity of TFAP2 (AP-2) family transcription factors
Negative regulation of the PI3K/AKT network
Negative regulators of RIG-I/MDA5 signaling
Nephrin interactions
Netrin mediated repulsion signals
Netrin-1 signaling
Neuroactive ligand-receptor interaction
Neurodegenerative Diseases
Neurofascin interactions
Neuronal System
Neurophilin interactions with VEGF and VEGFR
Neurotransmitter Receptor Binding And Downstream Transmission In The  Postsynaptic Cell
Neurotransmitter Release Cycle
Neurotransmitter uptake and Metabolism In Glial Cells
Neurotrophin signaling pathway
Neutrophil degranulation
Nicotinamide salvaging
Nicotinate and nicotinamide metabolism
Nicotinate metabolism
Nicotine addiction
Nitric oxide stimulates guanylate cyclase
Nitrogen metabolism
NoRC negatively regulates rRNA expression
Non-alcoholic fatty liver disease (NAFLD)
Non-homologous end-joining
Non-integrin membrane-ECM interactions
Non-small cell lung cancer
Nonhomologous End-Joining (NHEJ)
Nonsense Mediated Decay (NMD) enhanced by the Exon Junction Complex (EJC)
Nonsense Mediated Decay (NMD) independent of the Exon Junction Complex (EJC)
Nonsense-Mediated Decay (NMD)
Notch signaling
Notch signaling pathway
Notch-HLH transcription pathway
NrCAM interactions
Nuclear Envelope Breakdown
Nuclear Envelope Reassembly
Nuclear Events (kinase and transcription factor activation)
Nuclear Pore Complex (NPC) Disassembly
Nuclear Receptor transcription pathway
Nuclear import of Rev protein
Nuclear pore complex
Nuclear signaling by ERBB4
Nucleosome assembly
Nucleotide Excision Repair
Nucleotide excision repair
O-glycosylation of TSR domain-containing proteins
O-linked glycosylation
O-linked glycosylation of mucins
O2/CO2 exchange in erythrocytes
Olfactory Signaling Pathway
Olfactory transduction
Oncogene Induced Senescence
Oncogenic MAPK signaling
One carbon pool by folate
Oocyte meiosis
Opioid Signalling
Orc1 removal from chromatin
Organelle biogenesis and maintenance
Osteoclast differentiation
Other glycan degradation
Other types of O-glycan biosynthesis
Ovarian steroidogenesis
Ovarian tumor domain proteases
Oxidative Stress Induced Senescence
Oxygen-dependent asparagine hydroxylation of Hypoxia-inducible Factor Alpha
Oxygen-dependent proline hydroxylation of Hypoxia-inducible Factor Alpha
Oxytocin signaling pathway
PCNA-Dependent Long Patch Base Excision Repair
PCP/CE pathway
PD-1 signaling
PDE3B signalling
PECAM1 interactions
PERK regulates gene expression
PI Metabolism
PI-3K cascade:FGFR1
PI-3K cascade:FGFR2
PI-3K cascade:FGFR3
PI-3K cascade:FGFR4
PI3K Cascade
PI3K events in ERBB2 signaling
PI3K events in ERBB4 signaling
PI3K-Akt signaling
PI3K-Akt signaling pathway
PI3K/AKT Signaling in Cancer
PI3K/AKT activation
PI5P Regulates TP53 Acetylation
PIP3 activates AKT signaling
PIWI-interacting RNA (piRNA) biogenesis
PKA activation
PKA activation in glucagon signalling
PKA-mediated phosphorylation of CREB
PKA-mediated phosphorylation of key metabolic factors
PKB-mediated events
PKMTs methylate histone lysines
PLC beta mediated events
PLC-gamma1 signalling
PLCG1 events in ERBB2 signaling
POLB-Dependent Long Patch Base Excision Repair
PP2A-mediated dephosphorylation of key metabolic factors
PPAR signaling pathway
PPARA activates gene expression
PRC2 methylates histones and DNA
PTK6 Down-Regulation
PTK6 Expression
PTK6 Regulates Cell Cycle
PTK6 Regulates Proteins Involved in RNA Processing
PTK6 Regulates RTKs and Their Effectors AKT1 and DOK1
PTK6 promotes HIF1A stabilization
Packaging Of Telomere Ends
Pancreatic cancer
Pancreatic secretion
Pantothenate and CoA biosynthesis
Paradoxical activation of RAF signaling by kinase inactive BRAF
Parkinson's disease
Pathogenic Escherichia coli infection
Pathways in cancer
Pausing and recovery of HIV elongation
Pausing and recovery of Tat-mediated HIV elongation
Pentose and glucuronate interconversions
Pentose phosphate pathway
Pentose phosphate pathway (Pentose phosphate cycle)
Pentose phosphate pathway (hexose monophosphate shunt)
Peptide chain elongation
Peptide hormone metabolism
Peptide ligand-binding receptors
Peroxisomal lipid metabolism
Peroxisome
Pertussis
Phagosome
Phase 0 - rapid depolarisation
Phase 1 - Functionalization of compounds
Phase II conjugation
Phenylalanine and tyrosine catabolism
Phenylalanine metabolism
Phosphate bond hydrolysis by NUDT proteins
Phosphatidylinositol signaling system
Phospholipase C-mediated cascade: FGFR1
Phospholipase C-mediated cascade; FGFR2
Phospholipase C-mediated cascade; FGFR3
Phospholipase C-mediated cascade; FGFR4
Phospholipase D signaling pathway
Phospholipid metabolism
Phosphorylation of CD3 and TCR zeta chains
Phosphorylation of Emi1
Phosphorylation of proteins involved in G1/S transition by active Cyclin E:Cdk2 complexes
Phosphorylation of proteins involved in the G2/M transition by Cyclin A:Cdc2 complexes
Phosphorylation of the APC/C
Phototransduction
Physiological factors
Pink/Parkin Mediated Mitophagy
Platelet Adhesion to exposed collagen
Platelet Aggregation (Plug Formation)
Platelet activation
Platelet calcium homeostasis
Platelet degranulation
Platelet homeostasis
Platelet sensitization by LDL
Platinum drug resistance
Polo-like kinase mediated events
Polymerase switching
Polymerase switching on the C-strand of the telomere
Porphyrin and chlorophyll metabolism
Positive epigenetic regulation of rRNA expression
Post NMDA receptor activation events
Post-transcriptional silencing by small RNAs
Post-translational modification: synthesis of GPI-anchored proteins
Post-translational protein modification
Postsynaptic nicotinic acetylcholine receptors
Potassium Channels
Pre-NOTCH Expression and Processing
Pre-NOTCH Processing in Golgi
Pre-NOTCH Processing in the Endoplasmic Reticulum
Pre-NOTCH Transcription and Translation
Pregnenolone biosynthesis
Presynaptic function of Kainate receptors
Presynaptic phase of homologous DNA pairing and strand exchange
Primary bile acid biosynthesis
Primary immunodeficiency
Prion diseases
Processing and activation of SUMO
Processing of Capped Intron-Containing Pre-mRNA
Processing of Capped Intronless Pre-mRNA
Processing of DNA double-strand break ends
Processing of Intronless Pre-mRNAs
Processive synthesis on the C-strand of the telomere
Processive synthesis on the lagging strand
Progesterone-mediated oocyte maturation
Programmed Cell Death
Prolactin receptor signaling
Prolactin signaling pathway
Prolonged ERK activation events
Propanoate metabolism
Propionyl-CoA catabolism
Prostacyclin signalling through prostacyclin receptor
Prostate cancer
Proteasome
Protein digestion and absorption
Protein export
Protein folding
Protein methylation
Protein processing in endoplasmic reticulum
Protein repair
Protein ubiquitination
Protein-protein interactions at synapses
Proteoglycans in cancer
Proton-coupled monocarboxylate transport
Proximal tubule bicarbonate reclamation
Purine catabolism
Purine metabolism
Purine ribonucleoside monophosphate biosynthesis
Purine salvage
Pyrimidine biosynthesis
Pyrimidine catabolism
Pyrimidine metabolism
Pyrimidine salvage reactions
Pyruvate metabolism
Pyruvate metabolism and Citric Acid (TCA) cycle
RA biosynthesis pathway
RAB GEFs exchange GTP for GDP on RABs
RAB geranylgeranylation
RAF activation
RAF-independent MAPK1/3 activation
RAF/MAP kinase cascade
RAS signaling downstream of NF1 loss-of-function variants
RET signaling
RHO GTPase Effectors
RHO GTPases Activate Formins
RHO GTPases Activate NADPH Oxidases
RHO GTPases Activate ROCKs
RHO GTPases Activate Rhotekin and Rhophilins
RHO GTPases Activate WASPs and WAVEs
RHO GTPases activate CIT
RHO GTPases activate IQGAPs
RHO GTPases activate KTN1
RHO GTPases activate PAKs
RHO GTPases activate PKNs
RHO GTPases regulate CFTR trafficking
RIG-I-like receptor signaling pathway
RIG-I/MDA5 mediated induction of IFN-alpha/beta pathways
RIP-mediated NFkB activation via ZBP1
RIPK1-mediated regulated necrosis
RMTs methylate histone arginines
RNA Pol II CTD phosphorylation and interaction with CE
RNA Pol II CTD phosphorylation and interaction with CE during HIV infection
RNA Polymerase I Chain Elongation
RNA Polymerase I Promoter Clearance
RNA Polymerase I Promoter Escape
RNA Polymerase I Promoter Opening
RNA Polymerase I Transcription
RNA Polymerase I Transcription Initiation
RNA Polymerase I Transcription Termination
RNA Polymerase II HIV Promoter Escape
RNA Polymerase II Pre-transcription Events
RNA Polymerase II Promoter Escape
RNA Polymerase II Transcription
RNA Polymerase II Transcription Elongation
RNA Polymerase II Transcription Initiation
RNA Polymerase II Transcription Initiation And Promoter Clearance
RNA Polymerase II Transcription Pre-Initiation And Promoter Opening
RNA Polymerase II Transcription Termination
RNA Polymerase III Abortive And Retractive Initiation
RNA Polymerase III Transcription
RNA Polymerase III Transcription Initiation
RNA Polymerase III Transcription Initiation From Type 1 Promoter
RNA Polymerase III Transcription Initiation From Type 2 Promoter
RNA Polymerase III Transcription Initiation From Type 3 Promoter
RNA degradation
RNA polymerase II transcribes snRNA genes
RNA transport
RORA activates gene expression
RPA complex
RSK activation
Rap1 signaling pathway
Rap1 signalling
Ras activation uopn Ca2+ infux through NMDA receptor
Ras signaling pathway
Reactions specific to the complex N-glycan synthesis pathway
Recognition and association of DNA glycosylase with site containing an affected purine
Recognition and association of DNA glycosylase with site containing an affected pyrimidine
Recognition of DNA damage by PCNA-containing replication complex
Recruitment and ATM-mediated phosphorylation of repair and signaling proteins at DNA double strand breaks
Recruitment of NuMA to mitotic centrosomes
Recruitment of mitotic centrosome proteins and complexes
Recycling of bile acids and salts
Recycling pathway of L1
Reduction of cytosolic Ca++ levels
Reelin signalling pathway
Regulated Necrosis
Regulated proteolysis of p75NTR
Regulation by c-FLIP
Regulation of APC/C activators between G1/S and early anaphase
Regulation of Apoptosis
Regulation of Commissural axon pathfinding by Slit and Robo
Regulation of Complement cascade
Regulation of DNA replication
Regulation of FZD by ubiquitination
Regulation of Glucokinase by Glucokinase Regulatory Protein
Regulation of HSF1-mediated heat shock response
Regulation of Hypoxia-inducible Factor (HIF) by oxygen
Regulation of IFNA signaling
Regulation of IFNG signaling
Regulation of Insulin-like Growth Factor (IGF) transport and uptake by Insulin-like Growth Factor Binding Proteins (IGFBPs)
Regulation of KIT signaling
Regulation of PAK-2p34 activity by PS-GAP/RHG10
Regulation of PLK1 Activity at G2/M Transition
Regulation of RAS by GAPs
Regulation of TLR by endogenous ligand
Regulation of TNFR1 signaling
Regulation of TP53 Activity
Regulation of TP53 Activity through Acetylation
Regulation of TP53 Activity through Association with Co-factors
Regulation of TP53 Activity through Methylation
Regulation of TP53 Activity through Phosphorylation
Regulation of TP53 Degradation
Regulation of TP53 Expression
Regulation of TP53 Expression and Degradation
Regulation of actin cytoskeleton
Regulation of actin dynamics for phagocytic cup formation
Regulation of activated PAK-2p34 by proteasome mediated degradation
Regulation of beta-cell development
Regulation of cholesterol biosynthesis by SREBP (SREBF)
Regulation of cytoskeletal remodeling and cell spreading by IPP complex components
Regulation of gap junction activity
Regulation of gene expression by Hypoxia-inducible Factor
Regulation of gene expression in early pancreatic precursor cells
Regulation of innate immune responses to cytosolic DNA
Regulation of insulin secretion
Regulation of lipid metabolism by Peroxisome proliferator-activated receptor alpha (PPARalpha)
Regulation of lipolysis in adipocytes
Regulation of mRNA stability by proteins that bind AU-rich elements
Regulation of mitotic cell cycle
Regulation of necroptotic cell death
Regulation of ornithine decarboxylase (ODC)
Regulation of pyruvate dehydrogenase (PDH) complex
Regulation of signaling by CBL
Regulation of signaling by NODAL
Release of Hh-Np from the secreting cell
Release of apoptotic factors from the mitochondria
Removal of aminoterminal propeptides from gamma-carboxylated proteins
Removal of licensing factors from origins
Removal of the Flap Intermediate
Removal of the Flap Intermediate from the C-strand
Renal cell carcinoma
Renin secretion
Renin-angiotensin system
Repression of WNT target genes
Reproduction
Resolution of AP sites via the multiple-nucleotide patch replacement pathway
Resolution of AP sites via the single-nucleotide replacement pathway
Resolution of Abasic Sites (AP sites)
Resolution of D-Loop Structures
Resolution of D-loop Structures through Holliday Junction Intermediates
Resolution of D-loop Structures through Synthesis-Dependent Strand Annealing (SDSA)
Resolution of Sister Chromatid Cohesion
Respiratory electron transport
Response to elevated platelet cytosolic Ca2+
Retinoid cycle disease events
Retinoid metabolism and transport
Retinol metabolism
Retrograde endocannabinoid signaling
Retrograde neurotrophin signalling
Retrograde transport at the Trans-Golgi-Network
Rev-mediated nuclear export of HIV RNA
Reversible hydration of carbon dioxide
Rheumatoid arthritis
Rho GTPase cycle
Ribosomal scanning and start codon recognition
Ribosome
Ribosome biogenesis in eukaryotes
Role of Abl in Robo-Slit signaling
Role of LAT2/NTAL/LAB on calcium mobilization
Role of phospholipids in phagocytosis
S Phase
S33 mutants of beta-catenin aren't phosphorylated
S37 mutants of beta-catenin aren't phosphorylated
S45 mutants of beta-catenin aren't phosphorylated
SALM protein interactions at the synapses
SCF(Skp2)-mediated degradation of p27/p21
SCF-beta-TrCP mediated degradation of Emi1
SEMA3A-Plexin repulsion signaling by inhibiting Integrin adhesion
SHC-mediated cascade:FGFR1
SHC-mediated cascade:FGFR2
SHC-mediated cascade:FGFR3
SHC-mediated cascade:FGFR4
SHC-related events triggered by IGF1R
SHC1 events in EGFR signaling
SHC1 events in ERBB2 signaling
SHC1 events in ERBB4 signaling
SIRT1 negatively regulates rRNA Expression
SLBP Dependent Processing of Replication-Dependent Histone Pre-mRNAs
SLC-mediated transmembrane transport
SMAC binds to IAPs
SMAC-mediated apoptotic response
SMAC-mediated dissociation of IAP:caspase complexes
SMAD2/3 MH2 Domain Mutants in Cancer
SMAD2/3 Phosphorylation Motif Mutants in Cancer
SMAD2/SMAD3:SMAD4 heterotrimer regulates transcription
SMAD4 MH2 Domain Mutants in Cancer
SNARE interactions in vesicular transport
SOS-mediated signalling
SRP-dependent cotranslational protein targeting to membrane
STING mediated induction of host immune responses
SUMO E3 ligases SUMOylate target proteins
SUMO is conjugated to E1 (UBA2:SAE1)
SUMO is proteolytically processed
SUMOylation
SUMOylation of DNA damage response and repair proteins
SUMOylation of DNA replication proteins
SUMOylation of RNA binding proteins
SUMOylation of chromatin organization proteins
SUMOylation of transcription factors
Salivary secretion
Salmonella infection
Scavenging by Class A Receptors
Scavenging by Class F Receptors
Scavenging by Class H Receptors
Scavenging of heme from plasma
SeMet incorporation into proteins
Selenoamino acid metabolism
Selenocompound metabolism
Selenocysteine synthesis
Sema3A PAK dependent Axon repulsion
Sema4D in semaphorin signaling
Sema4D induced cell migration and growth-cone collapse
Sema4D mediated inhibition of cell attachment and migration
Semaphorin interactions
Senescence-Associated Secretory Phenotype (SASP)
Sensing of DNA Double Strand Breaks
Separation of Sister Chromatids
Serine biosynthesis
Serotonergic synapse
Shelterin complex
Shigellosis
Sialic acid metabolism
Signal Transduction
Signal amplification
Signal attenuation
Signal regulatory protein (SIRP) family interactions
Signal transduction by L1
Signaling by Activin
Signaling by BMP
Signaling by BRAF and RAF fusions
Signaling by EGFR
Signaling by EGFR in Cancer
Signaling by EGFRvIII in Cancer
Signaling by ERBB2
Signaling by ERBB4
Signaling by FGFR
Signaling by FGFR in disease
Signaling by FGFR1
Signaling by FGFR1 in disease
Signaling by FGFR2
Signaling by FGFR2 IIIa TM
Signaling by FGFR2 in disease
Signaling by FGFR3
Signaling by FGFR3 fusions in cancer
Signaling by FGFR3 in disease
Signaling by FGFR3 point mutants in cancer
Signaling by FGFR4
Signaling by FGFR4 in disease
Signaling by GPCR
Signaling by Hedgehog
Signaling by Hippo
Signaling by Insulin receptor
Signaling by Interleukins
Signaling by Leptin
Signaling by Ligand-Responsive EGFR Variants in Cancer
Signaling by MET
Signaling by NODAL
Signaling by NOTCH
Signaling by NOTCH1
Signaling by NOTCH1 HD Domain Mutants in Cancer
Signaling by NOTCH1 HD+PEST Domain Mutants in Cancer
Signaling by NOTCH1 PEST Domain Mutants in Cancer
Signaling by NOTCH1 in Cancer
Signaling by NOTCH2
Signaling by NOTCH3
Signaling by NOTCH4
Signaling by Overexpressed Wild-Type EGFR in Cancer
Signaling by PDGF
Signaling by PTK6
Signaling by RAS mutants
Signaling by Retinoic Acid
Signaling by Rho GTPases
Signaling by Robo receptor
Signaling by SCF-KIT
Signaling by TGF-beta Receptor Complex
Signaling by TGF-beta Receptor Complex in Cancer
Signaling by Type 1 Insulin-like Growth Factor 1 Receptor (IGF1R)
Signaling by VEGF
Signaling by WNT in cancer
Signaling by Wnt
Signaling by activated point mutants of FGFR1
Signaling by activated point mutants of FGFR3
Signaling by cytosolic FGFR1 fusion mutants
Signaling by high-kinase activity BRAF mutants
Signaling by moderate kinase activity BRAF mutants
Signaling by the B Cell Receptor (BCR)
Signaling pathways regulating pluripotency of stem cells
Signalling by NGF
Signalling to ERKs
Signalling to RAS
Signalling to STAT3
Signalling to p38 via RIT and RIN
Small cell lung cancer
Small interfering RNA (siRNA) biogenesis
Smooth Muscle Contraction
Sodium/Calcium exchangers
Sphingolipid metabolism
Sphingolipid signaling pathway
Spliceosome
Spry regulation of FGF signaling
Stabilization of p53
Staphylococcus aureus infection
Starch and sucrose metabolism
Steroid biosynthesis
Steroid hormone biosynthesis
Stimulation of the cell death response by PAK-2p34
Stimuli-sensing channels
Striated Muscle Contraction
Sulfur amino acid metabolism
Sulfur metabolism
Sulfur relay system
Surfactant metabolism
Survival motor neuron (SMN) complex
Switching of origins to a post-replicative state
Synaptic vesicle cycle
Syndecan interactions
Synthesis and degradation of ketone bodies
Synthesis and interconversion of nucleotide di- and triphosphates
Synthesis of DNA
Synthesis of Dolichyl-phosphate
Synthesis of IP3 and IP4 in the cytosol
Synthesis of Ketone Bodies
Synthesis of Leukotrienes (LT) and Eoxins (EX)
Synthesis of Lipoxins (LX)
Synthesis of PA
Synthesis of PC
Synthesis of PIPs at the Golgi membrane
Synthesis of PIPs at the plasma membrane
Synthesis of PIPs in the nucleus
Synthesis of Prostaglandins (PG) and Thromboxanes (TX)
Synthesis of UDP-N-acetyl-glucosamine
Synthesis of active ubiquitin: roles of E1 and E2 enzymes
Synthesis of bile acids and bile salts
Synthesis of bile acids and bile salts via 24-hydroxycholesterol
Synthesis of bile acids and bile salts via 27-hydroxycholesterol
Synthesis of bile acids and bile salts via 7alpha-hydroxycholesterol
Synthesis of substrates in N-glycan biosythesis
Systemic lupus erythematosus
T cell receptor signaling pathway
T41 mutants of beta-catenin aren't phosphorylated
TAK1 activates NFkB by phosphorylation and activation of IKKs complex
TBC/RABGAPs
TCF dependent signaling in response to WNT
TCR signaling
TFAP2 (AP-2) family regulates transcription of growth factors and their receptors
TGF-beta receptor signaling activates SMADs
TGF-beta receptor signaling in EMT (epithelial to mesenchymal transition)
TGF-beta signaling
TGF-beta signaling pathway
TGFBR1 KD Mutants in Cancer
TNF receptor superfamily (TNFSF) members mediating non-canonical NF-kB pathway
TNF signaling
TNF signaling pathway
TNFR1-induced NFkappaB signaling pathway
TNFR1-induced proapoptotic signaling
TNFR1-mediated ceramide production
TNFR2 non-canonical NF-kB pathway
TNFs bind their physiological receptors
TP53 Regulates Metabolic Genes
TP53 Regulates Transcription of Caspase Activators and Caspases
TP53 Regulates Transcription of Cell Cycle Genes
TP53 Regulates Transcription of Cell Death Genes
TP53 Regulates Transcription of DNA Repair Genes
TP53 Regulates Transcription of Death Receptors and Ligands
TP53 Regulates Transcription of Genes Involved in Cytochrome C Release
TP53 Regulates Transcription of Genes Involved in G1 Cell Cycle Arrest
TP53 Regulates Transcription of Genes Involved in G2 Cell Cycle Arrest
TP53 regulates transcription of additional cell cycle genes whose exact role in the p53 pathway remain uncertain
TP53 regulates transcription of several additional cell death genes whose specific roles in p53-dependent apoptosis remain uncertain
TRAF3-dependent IRF activation pathway
TRAF6 mediated IRF7 activation
TRAF6 mediated IRF7 activation in TLR7/8 or 9 signaling
TRAF6 mediated NF-kB activation
TRAF6 mediated induction of NFkB and MAP kinases upon TLR7/8 or 9 activation
TRAF6 mediated induction of TAK1 complex
TRAIL  signaling
TREX complex
TRIF-mediated TLR3/TLR4 signaling
TRIF-mediated programmed cell death
TRKA activation by NGF
TRP channels
Taste transduction
Tat-mediated HIV elongation arrest and recovery
Tat-mediated elongation of the HIV-1 transcript
Telomere C-strand (Lagging Strand) Synthesis
Telomere C-strand synthesis initiation
Telomere Maintenance
Terminal pathway of complement
Termination of translesion DNA synthesis
Terpenoid backbone biosynthesis
Th1 and Th2 cell differentiation
Th17 cell differentiation
The AIM2 inflammasome
The IPAF inflammasome
The NLRP1 inflammasome
The NLRP3 inflammasome
The activation of arylsulfatases
The canonical retinoid cycle in rods (twilight vision)
The citric acid (TCA) cycle and respiratory electron transport
The phototransduction cascade
The role of GTSE1 in G2/M progression after G2 checkpoint
The role of Nef in HIV-1 replication and disease pathogenesis
Thiamine metabolism
Thrombin signalling through proteinase activated receptors (PARs)
Thromboxane signalling through TP receptor
Thyroid cancer
Thyroid hormone signaling pathway
Thyroid hormone synthesis
Thyroxine biosynthesis
Tie2 Signaling
Tight junction
Tight junction interactions
Toll Like Receptor 10 (TLR10) Cascade
Toll Like Receptor 2 (TLR2) Cascade
Toll Like Receptor 3 (TLR3) Cascade
Toll Like Receptor 4 (TLR4) Cascade
Toll Like Receptor 5 (TLR5) Cascade
Toll Like Receptor 7/8 (TLR7/8) Cascade
Toll Like Receptor 9 (TLR9) Cascade
Toll Like Receptor TLR1:TLR2 Cascade
Toll Like Receptor TLR6:TLR2 Cascade
Toll-Like Receptors Cascades
Toll-like receptor signaling
Toll-like receptor signaling pathway
Toxoplasmosis
Trafficking and processing of endosomal TLR
Trafficking of AMPA receptors
Trafficking of GluR2-containing AMPA receptors
Transcription of the HIV genome
Transcription-Coupled Nucleotide Excision Repair (TC-NER)
Transcriptional  activation of  cell cycle inhibitor p21
Transcriptional Regulation by TP53
Transcriptional activation of mitochondrial biogenesis
Transcriptional activation of p53 responsive genes
Transcriptional activity of SMAD2/SMAD3:SMAD4 heterotrimer
Transcriptional misregulation in cancer
Transcriptional regulation by small RNAs
Transcriptional regulation by the AP-2 (TFAP2) family of transcription factors
Transcriptional regulation of pluripotent stem cells
Transcriptional regulation of white adipocyte differentiation
Transferrin endocytosis and recycling
Translation
Translation initiation complex formation
Translesion Synthesis by POLH
Translesion synthesis by POLI
Translesion synthesis by POLK
Translesion synthesis by REV1
Translesion synthesis by Y family DNA polymerases bypasses lesions on DNA template
Translocation of GLUT4 to the plasma membrane
Translocation of ZAP-70 to Immunological synapse
Transmembrane transport of small molecules
Transmission across Chemical Synapses
Transport and synthesis of PAPS
Transport of Mature Transcript to Cytoplasm
Transport of Mature mRNA Derived from an Intronless Transcript
Transport of Mature mRNA derived from an Intron-Containing Transcript
Transport of Mature mRNAs Derived from Intronless Transcripts
Transport of Ribonucleoproteins into the Host Nucleus
Transport of gamma-carboxylated protein precursors from the endoplasmic reticulum to the Golgi apparatus
Transport of inorganic cations/anions and amino acids/oligopeptides
Transport of the SLBP Dependant Mature mRNA
Transport of the SLBP independent Mature mRNA
Transport to the Golgi and subsequent modification
Triglyceride Biosynthesis
Truncations of AMER1 destabilize the destruction complex
Tryptophan catabolism
Tryptophan metabolism
Tuberculosis
Type I diabetes mellitus
Type II diabetes mellitus
Tyrosine metabolism
UCH proteinases
Ub-specific processing proteases
Ubiquinone and other terpenoid-quinone biosynthesis
Ubiquitin Mediated Degradation of Phosphorylated Cdc25A
Ubiquitin mediated proteolysis
Ubiquitin-dependent degradation of Cyclin D
Ubiquitin-dependent degradation of Cyclin D1
Unfolded Protein Response (UPR)
Unwinding of DNA
Uptake and actions of bacterial toxins
Uptake and function of anthrax toxins
Uptake and function of diphtheria toxin
Urea cycle
Utilization of Ketone Bodies
VEGF binds to VEGFR leading to receptor dimerization
VEGF ligand-receptor interactions
VEGF signaling pathway
VEGFA-VEGFR2 Pathway
VEGFR2 mediated cell proliferation
VEGFR2 mediated vascular permeability
VLDL interactions
VLDLR internalisation and degradation
Vascular smooth muscle contraction
Vasopressin regulates renal water homeostasis via Aquaporins
Vasopressin-regulated water reabsorption
Vesicle-mediated transport
Vibrio cholerae infection
Vif-mediated degradation of APOBEC3G
Viral Messenger RNA Synthesis
Viral RNP Complexes in the Host Cell Nucleus
Viral carcinogenesis
Viral mRNA Translation
Viral myocarditis
Visual phototransduction
Vitamin B1 (thiamin) metabolism
Vitamin B5 (pantothenate) metabolism
Vitamin D (calciferol) metabolism
Vitamin digestion and absorption
Vpr-mediated nuclear import of PICs
Vpu mediated degradation of CD4
VxPx cargo-targeting to cilium
WNT mediated activation of DVL
WNT5A-dependent internalization of FZD4
Wnt signaling
Wnt signaling pathway
XBP1(S) activates chaperone genes
YAP1- and WWTR1 (TAZ)-stimulated gene expression
ZBP1(DAI) mediated induction of type I IFNs
activated TAK1 mediates p38 MAPK activation
alpha-Linolenic acid metabolism
alpha-linolenic (omega3) and linoleic (omega6) acid metabolism
alpha-linolenic acid (ALA) metabolism
beta-Alanine metabolism
beta-Oxidation
c-src mediated regulation of Cx43 function and closure of gap junctions
cAMP signaling
cAMP signaling pathway
cGMP effects
cGMP signaling
cGMP-PKG signaling pathway
eIF4F complex
eNOS activation
eNOS activation and regulation
mRNA 3'-end processing
mRNA Capping
mRNA Editing
mRNA Editing: C to U Conversion
mRNA Splicing
mRNA Splicing - Major Pathway
mRNA Splicing - Minor Pathway
mRNA decay by 5' to 3' exoribonuclease
mRNA surveillance pathway
mTOR signaling pathway
mTOR signalling
mTORC1-mediated signalling
mitochondrial fatty acid beta-oxidation of saturated fatty acids
mitochondrial fatty acid beta-oxidation of unsaturated fatty acids
p130Cas linkage to MAPK signaling for integrins
p38MAPK events
p53 signaling pathway
p53-Dependent G1 DNA Damage Response
p53-Dependent G1/S DNA damage checkpoint
p53-Independent DNA Damage Response
p53-Independent G1/S DNA damage checkpoint
p75 NTR receptor-mediated signalling
p75NTR negatively regulates cell cycle via SC1
p75NTR recruits signalling complexes
p75NTR regulates axonogenesis
p75NTR signals via NF-kB
p97-Ufd1-Npl4 complex
phosphorylation site mutants of CTNNB1 are not targeted to the proteasome by the destruction complex
rRNA processing
rRNA processing in the mitochondrion
rRNA processing in the nucleus and cytosol
snRNP Assembly
t(4;14) translocations of FGFR3
tRNA Aminoacylation
tRNA modification in the mitochondrion
tRNA modification in the nucleus and cytosol
tRNA processing
tRNA processing in the mitochondrion
tRNA processing in the nucleus
trans-Golgi Network Vesicle Budding
truncated APC mutants destabilize the destruction complex
vRNP Assembly
