# Supplementary material for: Entabolons: How Metabolites Modify the Biochemical Function of Proteins and Cause the Correlated Behavior of Proteins in Pathways
Source: J Chem Inf Model. 2025 May 16;65(11):5785–800. doi: 10.1021/acs.jcim.5c00462 (PMC12152931; doi:10.1021/acs.jcim.5c00462)
Supplement: Supplementary file 1 [file ci5c00462_si_001.zip › LISTS/TableS2.LIST.fullset.txt]

29581
2npqA
2nppC
2npoA
2np8A
2np7A
2nozA
2noxA
2notA
2nomB
2nomA
2noiA
2nohA
2nofA
2noeA
2nobA
2noaA
2no9A
2no7A
2no6A
2no5A
2no4A
2no3A
2no1A
2no0A
2nnwB
2nnvA
2nnsA
2nnoA
2nnlD
2nngA
2nn7A
2nn6I
2nn6B
2nn6A
2nn1A
2nmxA
2nm3A
2nm2A
2nm0A
2nlrA
2nloA
2nliA
2nipA
2nadA
2nacA
2n8rA
2n5sA
2n1aA
2mucA
2mtaH
2mtaC
2mp3A
2mp0B
2mnrA
2minA
2mecA
2meaA
2mbrA
2matA
2masA
2manA
2lztA
2lzmA
2lzhA
2lz2A
2lyzA
2lyoA
2lymA
2lv6A
6rdo9
6rdo5
6rdnM
6rdn9
6rdn5
6rdmP
3ch4B
2lqdA
3ch0A
2lprA
3cgwA
3cgnA
3cgmA
3cg7A
3cg5A
3cf9A
3cf8A
6rdlR
3cevA
3cepA
6rdlP
6rdlM
3cenA
3cekA
3ceiA
3cegA
3ce3A
3cdvA
3cdtA
3cdrA
3cdqA
2lobA
3cdoA
3cdkB
3cdkA
3cd8A
3cd2A
3ccxA
3ccpA
3ccnA
3cc6A
3cbtA
3cbpA
6rdl7
3cboA
3cbmA
6rdl5
3cbkA
3cbjB
3cbjA
3cbiA
3cbgA
6rdkR
3cb8A
6rdkP
3cb0A
6rdkM
2ljrA
2lipA
3c9sA
3c9rA
3c92H
3c91H
3c91A
3c90X
3c8wA
3c8uA
3c8sA
3c8rA
3c8qA
3c8fA
3c83A
3c82A
3c81A
3c80A
3c7zA
3c7yA
6rdk7
3c7wA
3c7vB
6rdk5
3c7vA
2ldxA
3c7uA
2ldbA
3c7qA
6rdjS
3c7pA
3c75L
4ottB
3c74A
4otrA
3c70A
4otqA
3c6zA
4otpA
3c6yA
6q0jA
3c6bA
4otkA
4otiA
3c58A
4othA
3c56A
4otfA
2tscA
3c52A
4ud6A
2trsA
3c4uA
6ifwA
4ud2A
2trmA
6ifvA
2tpsA
3c4pB
1p44A
2tpiZ
6ifsA
3c4pA
6ifoF
3c4oB
6rebA
6jlrA
3c4oA
4ubqA
1p42A
6jlqA
6ifiA
3c4jA
4ubpB
1p3wB
6ifdA
6lh7A
6jlpZ
4ubpA
3c4fA
1p3vA
6if8A
4ubhA
6lgqD
1p3uA
3c4eA
6lgqC
4ubgA
6jlpO
1p3tA
6reb5
3c4cA
4ub8Z
6lfuA
6if1A
1p3nA
3c41J
6lftA
3c3yA
1tkxA
6lfsA
6jloZ
6rdiS
4ub8O
1p3dA
6lfrA
1tkuA
6lfqA
1p39A
1tktB
3c3sA
6ormA
6jloO
3i4nG
4ub8E
6lfeA
6oraA
6reaR
1p37A
6jloH
6ldiG
1tksA
4ub6Z
6or8A
1p36A
6id6A
6rdiM
6jloE
1tkrA
6or3A
6ldiE
1p33A
6r7iH
6reaP
3c3eA
4ub6U
6id1y
6jlnZ
1tklA
6oqwa
6r7iG
3c3dA
1p31A
6lcnA
1p2yA
6oqwW
6jlnO
1tkhA
4ub6E
1p2rA
3i4mK
6re9R
6jlnH
1tkgA
4uavA
3c2vA
6lblA
6r7hQ
1tkfA
4uajA
6lbdA
4jsuJ
6gokA
6r7hP
1tkeA
6j4zW
6jlmZ
4ua3A
3i4mG
4jsuI
6goaA
6r7hH
1tkdB
6re9M
6lbcA
4u9zA
3c2oA
4jsuH
6ckiA
6gniB
1tkdA
6oqvW
6jlmO
4u9yA
6lawA
6gn7H
6j4zK
1tkcA
3i4mD
6oqvI
3c2eA
2tmkA
4jsuF
4u9wA
6r7fV
6ckcB
1tkbA
6gmlU
6larG
6oqvG
2tldI
3c27B
4u9vB
1tkaA
6jllZ
3i4iA
6r7fQ
6ck6A
3c1xA
4u9uA
2tldE
1tk9A
6gmlK
3i4aA
6laiA
4jsuB
6j4zF
6oquX
6r7fP
2tioA
3c1uA
6mv6A
6jllO
4u9qA
6lacA
2thfB
6oquW
3c1sA
1tk8A
3i47A
3c1rA
6l8uA
6mv4H
6gmlH
1tk5B
3i43A
4jssA
6jllE
2tecE
3c1kA
1w34A
6cjvA
6muyA
6l8lA
6oquG
6j4yd
1tk5A
3i3yA
4u9hS
2tdtA
4jsrA
6jlkZ
3c17A
6j4yc
1tk4A
3i3xA
4u9aA
2tbsA
3c16B
4jsqb
6jlkU
6cjnA
1tk3A
6j4yb
6muxN
2stdA
4jsqN
4u97A
6re8R
3c16A
1w30A
6jlkO
6gmlC
6l74A
1tk2A
3c15B
2stbE
1wkyA
6cjeA
6muxL
1tk1A
3c15A
6j4yW
6l72A
6oqtJ
4jsqK
6jlkE
2staE
1wkvA
6gmhW
6muxK
6l71A
3c14B
4u81A
6re8M
4jsqJ
6jljZ
6oqtG
2st1A
1wkrA
2g00A
6gmhV
6cj4A
1tk0A
6l6sA
4jsqI
4u80A
2sspE
6rdi9
1w2wB
6muxI
6jljU
6cj3A
6l6kA
4jsqH
2sodO
4u7zA
6id1k
6oqsX
1w2wA
4mrtA
4wyqA
6jljO
1wkmA
6l66A
6rdi7
6oqsW
6id1g
1tjuA
1wklA
2fzwA
4wypA
4jsqF
6l65A
6muxD
3c0rA
4u7uU
4mqyA
1w2uA
2fzsA
6k85B
1tjsA
2sniE
4wynA
6id1f
4jsqD
4tmkA
6l63A
6e5zA
6rdi5
1p2qA
4mqmA
4u7uK
3c0jA
6ciaA
6oqsG
4wy0A
6k83B
1tjrA
6e5mA
6l58A
4ot6A
6jl6A
4m0cA
4mqlA
6h5lB
4wxzA
6id1e
2sicE
3c0iA
6ci9A
1tjpB
1wkhA
4il6O
6gmhG
6k82B
4jsqB
6j4yE
2fznA
6e5bN
4u7uB
6l56A
4lzwA
4mqbA
6h5jA
2shkA
6ci8A
1w2oA
6oqrX
1tjpA
4il6H
6j4yD
1wkgA
3c0hA
6id1d
2fzmA
6jkyB
3nbqA
4ot4A
6h5gA
6muwN
4wxyA
4mqaA
6k80A
6l55A
6oqrW
4tm8A
1w2nA
2fzkB
3nblA
6e5bL
6h5dA
6id1c
6muwM
2sgqE
4lzmA
6rdhS
6chqA
4jsbA
4mq9E
6j4xd
1tjkA
4ikuA
6gmhD
4tm7A
6jkqA
3c09L
3nbkA
6k7sA
6oqrJ
6re7S
4osxA
4u7hA
1w2mA
1wkeA
3v20A
6h5cA
6chpA
6e5bK
6id1b
4jsaA
6pzpB
6j4xc
1tjeA
4iktA
6jkiA
4l9sA
4tleA
2sgpE
3c09H
3nbaA
4u7gA
6re7R
2fzjA
3v1zA
4osgA
6l4zB
6oqrG
4c3iE
6choA
6e5bJ
4lzbA
1w2lA
4mq6A
6id1a
6jkhA
6pzpA
4js8A
6j4xb
3c09C
3nb9A
4iksA
4l95E
4tldA
3v1sA
4osfA
4u7fA
6k7qA
2fziA
6chnA
6e5bI
6h59A
4c3iD
4lzaA
6pznA
6jkgA
6oqoA
1wkbA
4mq4A
1w2kT
4j65A
6glvA
2sgfE
3c09B
4ikrA
4js7A
4tlcA
3v1rA
4l8yC
6l40E
6muwI
6re7P
3nb8A
6chmA
6e5bH
2fzhA
2r3dA
4lz4B
6h55A
4mpxA
6oqlA
6rdhM
4j64A
6jkbA
1w2kL
1wkaA
4js6A
6gluA
3pdtA
4os8A
4tlbA
6muwH
6r7fH
3v1qA
4l8wD
6chlA
6e5bG
6j4xW
2r3aA
3gknA
4u75A
4lz1H
6h53A
6k63A
2sgeE
4j63A
4mpwA
6pgkK
1w2kH
1wk9A
4ikhA
6gltA
6jkaA
6oqiA
3c06A
3tr6A
4jrzA
4os7A
3v1pA
4tlaA
6chhA
3gkmA
3nb6A
3pdjA
6e5bF
6f86A
2fzgA
6k62A
6re6S
2r38A
4lyyA
6h4lA
6l3pA
4j62A
1wk8A
4ikfB
6glsA
3bzuA
4mpvA
3d5xA
4os6A
6muwC
2qceA
3gklC
3nb5A
3pdeA
4jrvA
4l8rB
4tl9A
6e5bD
3konA
3v1oA
6chgF
6f7uA
2fzeA
2r37A
2sgdE
4lyxA
6l3oA
4j61A
6k61L
6re6R
3bziA
3tr2A
4mpuA
6glrA
6r7dA
1w2hA
1whtB
4ikeA
3gklA
3v1nA
4os5A
2qcdA
4tl8A
6f7tB
2sfaA
3kokA
2fzdA
2r2xA
4j60A
6k61K
6l35L
6pzfF
6jilA
3tr0A
6glqA
6j4xK
1w2gA
3bzhA
4mpsA
6r79A
3gkkA
4lyuA
3d5vA
3v1mA
4ikcA
4l8oA
4os4A
4tl7A
6h4dA
2qccA
6f7tA
3koiA
4j5zA
4u6zA
6id1E
2r2wU
3naxA
6pzfE
3pctA
3bz3A
3i3tA
4mpgA
6glpA
6jidA
6r78A
1w2fA
3gkfO
4c3hG
6muvc
3v1lA
4jr3A
4l8fC
4os3A
2fliA
2qcaA
4ik0A
4j5xD
4tl6A
2fzcA
3d5uA
6pzeL
3navA
3pcnA
4lynA
2a4dA
4mpfA
6gloA
6jibA
6re6M
1yzxA
3gk3A
3i3qA
1w2dA
2scuA
3byzA
4fxeA
6e54A
6r75A
6h3pA
2qc3A
4ijzA
4l82A
4os2A
6j4xG
2flfA
4jr2A
4tl0A
6muvN
2fzbA
2r2tA
3pcmA
3tquA
4j5xA
4u6jA
6pzeH
4mp4A
6glnA
6ji6A
3d5qA
6l35H
1wgjA
1wziA
1yzrA
2a4aA
2sbtA
3gk0A
6r73A
2f30A
3byuA
4fxaA
6e4wC
1w2cA
3v18A
4ijwA
4l7vA
6h3kA
4os1A
6j4xF
3pclA
4u6eA
6pz2A
3tqsA
4lylA
4tkpB
2fz9A
3i3jA
3nagA
4c3hD
4j5wC
6glmA
6l35G
3d5iA
4mp0A
6e4wB
6k5mA
1xguA
1yzpA
2a49A
6r71A
1wzgA
2f2uA
2qbxA
3bysA
4fx8A
4ijvA
3pckA
4l7sA
1w2aX
2r2rA
4os0A
4tkkA
6h3jB
2bb4A
3ko9A
4lykA
4u6cA
2fz8A
3i3aA
3na8A
6gllA
6pz0A
3d5gA
3tqrA
6e4uC
6jhwA
6k5kA
4j5wA
6l35F
1wg8A
1xgtC
2qbvA
3v16A
4ijuA
6r70N
1wzfA
1yzhA
3byoA
4fx7A
6fqmB
2f2tA
2r2pA
3ko8A
4l7qC
4orzC
4tkiA
2fkpA
4lygA
4u6aA
6glkA
6pyuB
1w29A
2bb3A
2fyuK
3tqqA
6e4uB
4c3fA
4xmeA
6k5hA
3i37X
3v15A
6jhuA
6pfwA
1xgtB
2a45H
2c0iA
3pciA
4ijqA
1wfxA
2f2sA
3bymA
4fx6M
6fqbE
6r70M
2r2mB
4orzB
4tkgA
1wzeA
2qbsA
3egyX
2aw1A
2fkoA
3d54B
4l7kA
4u69A
6gljA
2bb0A
3n9wA
4xmdA
6e4tC
3i36A
1w28A
2fyuJ
4movA
6k5gA
6muvI
6r70L
1wfcA
1xgtA
1yz9A
2c0hA
3v14A
4ijoA
6fpwS
6pyrB
4fx3B
4tkfA
2f2qA
2qbrA
3bydA
3egwC
2fknA
2r2fA
3d53A
3ko6A
4lydA
6gliA
1wzdA
6e4tB
3n9vA
3pcgA
3tqfA
4c2wA
4j5iA
4xmcA
6j4wc
3i34X
4motA
6btnA
6k5eA
6re65
4tkdA
1xgrC
4oryA
6r70K
2qbqA
3v13A
4ijdA
2f2nA
4fx3A
4ly8A
4u5yD
3by9A
3d4vA
6glhA
6pymA
2avtA
2fkmX
3i30X
3n9tA
3tqdA
6muvE
6pf6B
4j5hA
6j4wb
1wzcA
2batA
6btgA
6jg0A
6k4yM
1w23A
1yz3A
4mocA
4tk5A
6h39b
1xgrB
2a42B
3v12A
4ij8A
4jqnA
4orxA
2f2kA
2qbpA
4u5yA
3vxxA
4lxiA
6glgA
2r11A
3egvA
3i2yX
3n9rA
3tqcA
4fwuA
6pyhB
4c2vA
6e4eA
4tk0A
6jfsA
6k4yI
6pf5A
6r70I
2baqA
6btdA
6h39N
6j4wa
2fyuG
3v0xA
4ij6A
4jqmA
4mo8A
1xgrA
1yz0A
2a42A
3d4uA
4orwA
2f2cB
4lxhA
1w21A
3by4A
4u5wB
6glfA
6pxxA
2r0uA
4j5fA
4xlsE
6e4cA
2fkfA
3n9jA
3tqbA
4c2sA
4fwbA
4tjyA
6erqC
6jfrA
6pf4B
3gisB
6r70H
1wz8A
4ij5A
4jqkA
6k4yE
1xgqC
2qarC
3knuA
3v0sA
3vxgA
4mnyA
4oruA
6h39L
1we5A
1yyzA
2a41B
3egoA
1w20A
3re9A
4lxgA
4pnrA
4zkwA
6gleA
6muvB
1p2oA
2c08A
3i2oA
2f2cA
2r0lL
3tqaA
4bmvA
6bt6A
6e4bA
4c2mK
4tjwA
4xlsA
6jfqA
6re5S
3gigA
4jqjA
1wz2A
3kntA
4ij4A
4yxuA
1xgqB
2banA
3egmA
3re7A
3ugcA
3v0qA
4mnxA
1we4A
3vxfH
4lxcA
4pnqA
6h39K
1yyy1
2a41A
3d4nA
2r0lH
4tjuA
3tq9A
4bmuA
4fw6A
6bt2A
6muvA
6peyA
2avmA
2c07A
2fkbA
4jqhA
6jfoA
6k4xA
6re5R
4ij3C
4xlrM
2dteA
2fyuD
3knsA
3v0pA
4orrA
4yxoA
6d4pA
6r70F
1xgqA
4lxbH
4mnwA
4pnpA
4u5jA
6glbA
6h39J
3egkH
3vxeH
1w1yA
1we2A
3d4fA
3n8sA
4timA
4zksU
2a40B
2r0lA
3i2eA
3re4A
3tq8A
6bt1A
2f2aB
4jqgA
4l6tA
6eroA
6penA
2avfA
4ij3B
4xlrE
6jfnA
2c05A
3knrA
4orkA
6d4fA
1wywA
2balA
2dtdA
3bxdA
3ug8A
3v0oA
3zqsA
4lx9A
4pnnA
4yxiA
6h39I
6pxpA
1xgpC
2xnnA
6e3nA
6r70B
1xtzA
1yyuA
3egiA
3gifA
3vwxA
4mnvA
4thnH
4u5iA
6glaA
1w1xA
2r0kL
3d4bA
3m1gA
3n8rA
3tq5A
4fw4A
4zkrU
1we1A
2a40A
4jqcA
4l6iA
6bssA
6muhA
2fk8A
3i2dA
3re1A
3t72A
4bmsA
4iivA
4xlrA
6erdA
6k4mA
2av8A
2qaiA
4orhC
6pekE
2c02A
3bx1D
3ug6A
4lx3A
4pnmA
1wyvB
1xgpB
2bakA
3zq6A
6e3mA
6h39H
6pxoA
2xnmA
4yxdD
1xtyA
2dt9A
2r0kH
3d4aA
3gieA
3tq4A
4aylA
4fw3A
4mntA
4tglA
4u4lA
4wxkA
6d4dA
6gl9A
6r70A
1w1vA
1yytA
3n8lA
4c2mF
4zkoU
2a3zB
3re0C
4jq8A
4l6eA
6equA
2fk7A
3t70A
4iiuA
4njiA
6k43A
6mu9A
2c01X
2qaaA
3bx1A
4lwxA
4pnlA
4xlqE
6h39G
6pekA
6re5M
3knfA
3ug2A
3v0mA
4orhB
6e3bA
2f29A
3eghC
4wxiA
1xgpA
2av6A
2bajA
2cscA
2r0kA
3d49H
3m18A
3olrA
3pc0A
3tq3A
4fvtA
4stdA
4u4iA
6pxnA
6r6yA
3gicB
3re0A
4ayjA
4c2mE
4mnqE
4yxdB
6d43A
2xnjA
3i29A
4zknU
1w1uA
1yysA
2dsoA
2fyuA
3t6yA
3vwvA
3zpyA
4l6cA
6eqsA
1tj9A
1wdyA
2a3zA
2fk6A
2qa9E
4jq7A
4njhA
6k42R
6mu0A
2c00A
4bmqA
6e3aA
6h39F
6pejA
3ug1A
3v0lA
1wyuB
1xgoA
2bagA
2f28A
3oloA
3tpzA
4orcB
4wxdA
1xtuA
3d44A
3m14A
4fvrA
4yxcB
6d40A
6pxjH
6r6jA
2crkA
2xngA
3gi2A
3hlnA
3n8hA
3pbyA
4aybQ
4c2mD
4mnqD
6gl7B
2av5A
3i1uA
3t69A
4srnA
6bskA
1tj7A
2fytA
2q9lC
3bwvA
3vwuA
4l6aA
4njgA
6eqlB
1wdwB
2a3uA
2bzzA
2fk5A
4pnhA
1w1tA
1yyrA
3knbB
3v04A
4bmpB
4jpyA
4xlpE
3tpyA
4orbB
4u4aA
1xttA
2f27A
3rdzA
3ufyA
4yxcA
6peiA
2ba1H
2qz4A
3gi0A
3m11A
4fvqA
6d3zA
6jfgA
6pxiA
1xgnA
2cpuA
3hljA
3i1jA
3n85L
4iitA
4l69A
4sknE
6rdh9
2dskA
2xneA
3pbwA
3t67M
4njeB
6e2oA
6eqlA
6k42A
2auzA
3bwmA
3vweA
4pncA
2bzsA
2q9lA
3eggC
4bmpA
6h39C
1tj5A
1w1sA
1wdwA
2a3tA
2fysB
4jpxA
4lwtA
4wx9A
1yyqA
2fjxA
3rdrA
3v01A
4xlpA
6gkoA
2f26A
3ghzA
3ufxA
4mnqA
6pxfA
1xtnA
2ba1E
2cppA
3d3wA
4fvpA
6jffA
1wytB
3n85H
4l67A
4njeA
4zkiB
6eqjA
6k41R
1xgmA
3bwlA
4c2m2
6e2nA
2dsjA
3vwdA
4iipA
4pn1A
1tj4A
2q9jA
3pbvA
1wdsA
2a3rA
2bzrA
4bmoB
4jpuA
4u44A
4yxaB
6r6hQ
1w1rA
2fjwA
3uzuA
6d3xA
6pxaA
1v54A
2f25A
3ghwA
3ufmA
4xlnE
6pedB
1xteA
3hl4A
3m0kA
6jfeA
6mt0A
2cpoA
2iw6A
2xndI
3n7wA
4fvoA
4l66A
4njdA
4zkiA
6rdh7
1wytA
1xgjA
3bwkA
3eg4A
3kn5A
4aybL
4bmoA
4iikA
6bs0A
6e2mA
1tj3A
2dsiA
3pbuA
4jptA
4or7A
4wx2A
2a3iA
2bznA
3ghvA
3olhA
3tpsA
3zp9A
4u43A
6d3mA
2fjvA
2fynB
3ufjA
1w1qA
2f24A
2qy0A
3hl3A
4c25A
4xlnA
6ch4A
6gkfA
6pedA
1wdrA
2ba0I
2cchA
3d3sA
3m0jA
1xtbA
2cpkE
3n7oA
3vw8A
4fvnA
4nj4A
4pmtA
4zkhA
1xgiA
2autA
2igcA
2q9eA
2xndG
3bwfA
4yx7C
6h38A
6mswA
1tj2A
1wykA
3pb2A
4ii5B
4jpsB
4lwlA
4mneB
6brwA
6e24A
6r6hH
2dshA
3kmoA
3okvA
4aybK
4bmnA
6re55
2bo4A
2fjuA
3ghcA
3t62D
3ufgA
3uzpA
4u42A
6d3lA
1ocrA
2f21A
3hkzY
4c24A
6rdh5
1v51A
1w1pA
2bzlA
2fynA
2z8cA
3d3qA
3m0eA
4s3mA
4xliA
6opcZ
2a3hA
2ccgA
2iw5A
3i11A
6cggA
6mrqA
2ba0F
2igbA
2q9dA
3n74A
4l63A
4nj3A
1wdqA
1wyiA
1xgeA
1xt9B
3vw6A
4fvaA
4lwkA
4or5B
4pmsA
4wwyA
4zk6A
6aieA
6h37A
6k40A
1tj1A
2xncA
3tpiZ
6e1xA
6px3G
2cp4A
2dsgA
3gh6A
3pb1E
3t62A
3zoyA
6id0p
1ocqA
3okuA
3uzjA
4ii5A
4u41A
6f70A
2fjtA
3kmnA
4aybH
4jpmA
4s3gA
6d3kB
6jfaA
1zuoB
2bzkB
2fymA
2z84A
3i0xA
6gkdB
1v4yA
1w1oA
2ccaA
4l5yA
4lwjA
4yx7A
6cgeA
6mrnA
2a3eA
2ausC
4furA
4niyA
4oqgA
4wwsA
4zk5A
6op9A
1tj0A
1wyeA
1xgdA
1xt9A
2xnbA
3vvhA
4blwA
4pmpA
6h36A
6k3oA
2qxtA
3n6iA
3zoxA
6brrA
6px3D
1ocoM
2colB
2dsfA
3pb0A
3t61A
3ufaA
4mn9A
6f6zA
1wdpA
2bngA
2f1wA
3d3eA
3m09A
3okrA
4ii4B
4jplA
4s35A
4u40A
6id0o
6jf9A
1yygA
2z7zA
3i0wA
2fjsA
3kmmA
4l5wA
4xlgA
4yx4A
6d3gA
6gkdA
6mrfA
1v4vA
1w1mA
2aunA
2b9vA
2bzjA
2fykA
3bw8A
4lw7A
4nixA
6cgdA
1tiyA
1xt4A
2cc2A
2ig9A
2qxjA
3zowP
6e16A
6r6fA
1wycA
2a3cA
2iw2A
2xmzA
3gh2X
4blvA
4fujA
4oqeA
4pmmA
4wwjA
6h34A
6op8B
1xg4A
2dsdA
3efwA
3hkzL
3pajA
3uf8A
3uz5A
3vvbA
6brjA
2colA
3d3dA
3m08A
3okjN
4jpbB
6f6wE
6id0k
6px3C
1yldA
2z7yA
4d4fA
6hvsL
6pdpA
1ur6A
1yyfD
2f1oA
2gz3A
4ii4A
4u3zB
6d3fA
6gkcA
1wdmC
2bnfA
2fjnA
3kmhA
4l5vA
4lw3A
4mn8B
4s2yA
6cgcA
2b9uA
2fyfA
2ig7A
2q94A
3zowA
4niwA
4rfmA
4xkzA
6e0uA
1tiwA
1w1lA
2bziB
2cc1A
2iw0A
2qxiA
3gh0A
4c1lA
4oqdA
6ahwA
6b7cA
1v4tA
1xg3A
1xsrA
2a3bA
3uf7A
3uytA
4aybE
4bluA
4fuiA
4pmlA
6k30B
6re4S
2aumA
2dscA
3eftA
3m04A
3pagA
6f6wA
6h33A
1ocoK
3hkzK
3i0uA
4d48A
6brcA
1zunA
2cojA
6jf7A
6px3B
1ur5A
1visA
2gz2A
3kmeA
4enyA
4ii3B
4s2xA
4u3yA
6hvsK
1yyfA
2bneA
2f1kA
3zouA
4jpaA
4lvuA
4nivA
6pdoA
1tisA
1wdmA
2dbtA
2ejjA
2ifyA
2q93A
4c1kA
4l5uA
4rfdA
6ahuK
6b7bA
6d33A
1w1kA
2agoA
2cc0A
2fjmA
2ivzA
3vuzA
4xkuA
6k2xA
1xg2B
2a3aA
2qxhA
2xmiA
3d36A
3n5gA
3paeA
3uf4A
4blqA
4fuhA
4pmjA
4wwaA
2dsbA
2z7uA
3efsA
3okjL
3uysA
4d45A
6f6rB
6nzuB
1v4sA
1ylcA
2bzhB
3i0lA
4ii2C
6re4R
1zfkA
2aukA
4s2wA
4ywiA
6ni1A
1ur4A
1zumA
2bndA
2coiA
2f1gA
2gz1A
3kmcA
4nirA
6bqzA
1tipA
1viqA
3zotA
4jp5A
6b7aA
6d31A
6e0rA
1wy7A
2ejdA
2q92A
3bvjA
3uf0A
3vutB
4ay4A
4enxA
4rfcA
6k2wA
6pdnA
1y6gA
1yydA
2cbyA
2dbrA
2fjkA
2fydB
3ggsA
4plzA
1w1jA
2dsaA
2xm9A
2z7sA
3d2zA
3n5eA
4bloA
4fugA
4ya5L
6id0f
2a39A
2qxgA
3efrA
4u3vA
4xktA
6gkaA
6ookA
1ocoI
1ylaA
3i0kA
3t5fH
4s2pA
4ywhA
4zjvA
6hvsI
6mr4A
1uc0A
1v4pA
2aujD
2f1fA
3okjK
4d44A
4lvoC
6bqyA
6ni0A
1tioA
1zfjA
2bn7A
2gyyA
3jyqA
4c1gA
4jp4A
6b77B
6cg9A
6nzrA
6pwzA
6re4Q
1ur3M
1vipA
1zuiA
2cogA
2q8yA
3vutA
4nilA
6d30A
6k2vA
1xsoA
2aglA
2dbqA
3km6A
3pa5A
4cl6A
4qvyL
4rewG
4ww8A
6e0qA
1wy2A
1y6fA
1yyaA
2ejcA
3d2yA
3zosA
4blmA
4hbuA
4mmmA
6hweb
6pdjA
1w1iE
2ds9A
2qx9A
4fufA
4gkbA
6f6mA
2a38A
2ivuA
2xm8A
3i0jA
3n5dA
3t57A
3uyoD
4ihlA
4ya5K
6oojA
2auhA
3eflA
4o7zA
4s2oA
4xksA
6hvsH
1v4nA
1yl7A
1zenA
2iftA
3jypA
3okjJ
4josA
4lvoB
4qc6A
4zjuA
6d2zA
6nhzA
6re4P
1timA
2gyoA
3vusA
4c1fA
4niiA
6b74B
6cg0N
6id0e
6k2tA
6m34A
6mqhA
6nzqA
1ur2A
2hgwA
4axqA
4d43A
4oq7A
4rewB
6fpoS
1vioA
1wdkC
1zuhA
2agkA
3d2oA
3hkzE
6hweN
1y6eA
2bn4A
2cnvA
2fycB
2q8wA
3lzmA
3pa4A
4engA
4pl9A
4qz5A
6pdiA
1w1iA
1wy1A
1yy9D
2cbvA
2ds1A
3uyoA
3zorA
4hbtA
4qvyK
6ooiA
2a32A
2qx8A
2xkvD
2z7qA
3i0iX
3okjI
3t55A
4fueA
4ya5J
6h2uB
6l353
1ocoG
1ubyA
1xfzA
2bzaA
2f17A
4gkaA
4o7yA
4qbyb
4s2nA
6d2oA
6f6lA
6nhxA
1zemA
2audA
3efkA
3jyoA
3vurA
4joaA
4yvqC
6ahsA
6bqpA
6k2sA
1v4kA
2ifrA
3ue4A
4nihA
4zjpA
6b71A
6fpiS
6mptA
6pwwI
6re4A
1xsmA
2db4A
4oq4A
4reuA
4ww6A
4xk8L
4y6zb
6cfwN
6e0fJ
6id0d
6nzpA
6rdgA
1ur1A
2agiX
2bmxA
2q8mA
3d2kA
4d42A
4emvA
4qz4N
6hweL
1wdkA
2hgtH
3bveA
4qujA
6oohA
1y6bA
3n4mA
3pa3A
4bl7A
4ya5I
6hvsF
1tilA
1wxzA
1yy9C
2cnuA
2drsA
3okjH
4gk8A
4lvnC
6gk4A
6h2uA
6nhuA
1ubxA
2a31A
2bz9A
2cbuA
2f16N
2ivsA
2qx6A
3i0hA
4c1dA
4fudA
4qbyN
4s2mA
6k2rA
1ocoF
1yl5A
2aubA
2e6aA
3efjA
3ggjA
3hkxA
4axlA
4jnbA
4nigA
4o7xA
4yvqA
1zejA
2gg7A
3udvA
4mm1A
4y6zN
6b70D
6bqlA
6e06A
6f6kA
6fp6B
1zud1
2aggX
2db3A
3avzA
3lzbA
4ww5B
4zjkA
6mpsA
6nzoD
6pwwH
6re3S
1v4jA
2bmwA
2xkvA
3uycA
4emrA
4qvyI
4qz4M
6rdeS
1w1gA
1wdeA
2fybA
4kh1B
6hweK
6id0c
6jewA
6l2bA
6oogA
6pdfA
1ur0A
1y6aA
2b9fA
2ej9A
2hgsA
2z7fE
3d2iA
3n4iB
4hbkA
6gk2H
6h2sA
6hvsE
6nhlA
1ocoE
1wxyA
2qx4A
3i0gA
3jyiA
3t50A
4ax9H
4fbhA
4s2kA
4u3fH
6d2mA
6k2qA
1tikA
1ubwA
1yy9A
2a30A
2au9A
4ckrA
4fucA
4lvnB
4nidA
1yl1X
1zefA
2cntA
2drrA
2ivqA
3ggfA
3km0A
4gk7N
4jn6B
4y8kL
6fp6A
2cbnA
2gyiA
3av3A
3hkvA
3udeA
4y6zL
6b70C
6e05A
6f6hA
2ageX
2dapA
2gg6A
3vu7C
4yvkA
6l2aA
6pwwG
2bmuA
2fj0A
2q80A
3bvbA
3uy9A
6nzoC
6re3R
1zuaX
2fyaA
3lz6A
3n4iA
3p9nA
4dwwA
4empV
4qz4L
4ya5G
6hvsC
6hweJ
6jevA
6oofA
6rdeR
1w1dA
1wddS
1y67A
2hg8A
2z7bA
3i0eA
4hbgA
6gk2F
6h2rA
6k2pA
6nhhC
6pdeA
1uqzA
1v4iA
2bz6H
2qx0A
3d2cA
3jyaA
3pzjA
3t4vA
4awqA
4c1bA
4ni2B
4s2jA
4u3fG
4zjjA
1wxjA
2a2zA
2au8A
2ej6A
3klpX
3rzhA
4ckjA
4fubA
4o7vA
6id0b
1ubvA
1yl0X
2cnsA
2drqA
2e68A
2f16L
2ivpA
3auuA
3uddA
4gk7L
4jn0A
4mlxA
4qbyK
6b6tA
1zedA
3ef9A
3ggcA
3hkuA
4rerG
6bqfK
6dzqA
6momA
2agdA
2dabA
3uy8A
4kgiA
4qvyG
4y6zK
4y8kK
4yvjA
6f6gA
6l29A
6nzoB
6pwwC
2xkfA
3bvaA
4dwoA
6hweI
6jeuA
6ooeA
1ocoC
1wddA
2fy7A
2ifcA
3p9jA
4emmV
4igkA
4ya5F
6hvsB
6k2dB
6m2qA
6nhhB
1p2nA
1xsjA
1y65A
2fixA
2z79A
3i0dA
3lyeA
3pzcA
3t4uA
4lulA
4qz4K
4zjiA
6d2iA
6h2kA
6pddA
1v4hA
1w19A
2qwxA
3klmX
3rzgA
3wv3A
4o7uA
4s2iA
6ahrC
6gjyA
6re3Q
1vidA
1wxiA
1ykzX
1yy5A
3qsdA
3udbA
4awpA
4fbcA
4fuaA
4hbaA
4jmzA
4opnA
4pk3A
1tidA
1uqyA
2a2xH
2cnqA
2droA
2ej3A
2ivnA
3f16A
3jy9A
3vtzA
4c14A
4mlvA
6b6sA
6dzoA
6id0a
1qslA
1zebA
2q7tA
3autA
3gg5A
3hktA
3ojvC
4gk7K
6bqfJ
6l25A
6pwwB
1ubuS
2ag6A
2e65A
2f16K
2gy7A
3n4cA
4bkmA
4dwmA
4kgaA
4quaA
6f6fA
6hweH
6jetA
2daaA
2xkeA
3d2aA
3ly5A
3uy7A
4igfA
4qvyF
6m2hA
6nhgK
6nzoA
6omzA
1ztwA
2bmiA
2fy6A
2if8A
2z70A
3pz6A
4d3fA
4qz4J
6cfwD
1xsiA
2fivA
3wv2A
4emlA
4lukA
4o7tA
4wvpE
4zjbG
6ahiA
6d22A
6h2iA
6pdcA
6re3P
1wdaA
2bz3A
2jl4A
3i0cA
3klhD
3qs7G
3ud5A
4opmA
4pk2A
4qbyI
4s2hA
6j4wK
1v4gA
1w18A
1ykyX
2b96A
2hfuA
2qwrB
2wssT
3eeiA
3jy0A
4awoA
4fbbA
4fu9A
4hb7A
4jmyA
6koeC
1ticA
1vicA
1wxhA
1yy3A
3f15A
3gg3A
4mltA
4y8kI
6b6rA
6pwvJ
1qsgA
1ubuL
1ze8A
2a2sA
2cbfA
2gy5A
3ausA
3hkrA
3n4bA
4ckeB
4gk7J
4qu9A
4y6zI
6dzgA
6f6eA
6jesA
1ocoA
2d98A
2e64A
3buoB
3d29N
3duwA
4bkjA
4c0xA
4dwjA
6id0S
6l1sA
6mo5A
6omyA
1uquA
2ag1A
2f16J
2fy5A
3pz5A
3uy4A
4igeA
4kfuA
4qz4I
6cfwC
1ztuA
2xkdA
3ly4A
3p97A
3rzdK
3t4sA
4lujA
4u3fD
4ya5C
4zjbA
6htdA
6nzmA
2bmhA
2bz1A
2if2C
3qrwA
3ucxA
3wv1A
4nhvA
4s2gA
6aheA
6d20A
6nhgJ
6pdbA
6re3M
1xseA
2jkzA
2qwqB
3klhC
3vsyA
4emfA
4jmwA
4pk0A
4qbyH
4rdiA
6h2hA
1tibA
1v4eA
1w17A
1ykxX
2au3A
2ej1A
2wssS
3eehA
3ojfA
4fu8A
4haoA
4hvhA
6b6qA
6bqfF
6koeB
1qsbA
1viaA
1wxgA
1y5wA
2hfsA
2ivjA
3f10A
3jxwA
4awnA
4fbaA
4gk7I
4mlrA
4y8kH
6pwvI
1yxyA
2a2rA
2b94A
2q7oE
3hkqA
4ckdL
4y6zH
4yvgA
6dzfA
6jerA
6k26A
6l1hA
1ocnA
1ubtS
1ze2B
2drjA
2e5yA
2z6rA
3aujB
3d29M
3n3yA
3pz2A
4dw8A
4kftA
4qu8A
4qvyC
6fosD
6gjuB
6hvrN
6hweF
2ag0A
2f16I
3wusA
4c0wA
4d2sA
4qz4H
4vgcC
4ya5B
4zj3A
6f6cA
6omuA
1uqtA
2fy2A
2gg2A
2xkcA
3ly3A
3uxvA
4ig9A
4o7rA
4s2fA
4wvoA
6d1zA
6htcN
1wd8A
1zttA
2bmgB
2bz0A
2if2A
2jkyA
3hzuA
3kldB
3qruA
4jmvA
4luiA
4nhaA
4pjzA
4rdhA
6nzjA
6pdaA
1tiaA
2wssI
3eegA
3ucoA
3vsjB
6ah9A
6h2gA
6kocD
1w14U
2au0A
4awdA
4emdA
6b6pA
6re3A
1vi9A
1yxxA
2gx6A
2q7hA
3f0zA
3gfsA
3ojeA
4fb9A
4fu7A
4gk7H
4mlqA
1ubtL
1wxfA
2a2qT
2b8vA
2d91A
2hf7A
2iviB
3jxhC
3n3xA
4hvgA
4kfsA
4qu5A
6dz4A
6hweE
6k23A
6l1gA
6m2eA
6mnyA
6pwvH
1ocjA
1v4bA
1y5vA
1ze2A
2cbdA
2drcA
2z6pA
3atwA
3bumB
3d29L
3dulA
3p95A
4qvyB
4u3bA
4ya5A
6hvrL
1xfvA
2e5xA
2f16H
2firH
2jkxA
4d2rA
4ig6A
4op4A
6d1yA
6jedA
2afzA
3t4oA
3uxmA
4wv1F
6f6bA
6htcM
6nhgG
6nzhA
1thzA
1uqrA
1yktA
1ztqA
2byzA
2qwoB
2xk8A
3eefA
3fv5A
3klcA
3pz1A
3ucnA
4nh6A
4o7nA
4qbyF
4zj2A
3f0xX
3la8A
3qrtA
3wu6A
4c0tA
4embA
4rddA
6b6oA
6h2cA
1qs9A
2atxA
2q7gA
3hknA
3vsjA
4y8kF
4yv8A
1vi2A
1w13U
1wxeA
3atmA
3jxgA
4dw2L
4fb7A
4fu5A
4mllA
4qu0A
4y6zF
6ah3I
6gjsC
6pwvG
6re39
1ubsB
1ze1A
2b8tA
2d8wA
2gx4A
2hf2A
3gfrA
3rzdF
4kfrA
4qvyA
4u3aA
4ya4b
6dz3A
6hweC
6l18A
6mnuA
1oceA
1yxwA
2f16G
2ivhA
2z6oA
3hzoA
3n3uA
4qz4F
6cfvA
1v4aA
2drbA
2fiqA
2iezA
2jkvA
2qwnB
3d29K
3du0A
3lxsA
4hvdA
4op0A
4pj2C
4wv1B
6d1vB
6j4wF
1xs7D
1y5uT
2xk7A
3ucmA
3uxjA
4d2oA
4jmtA
4lubA
4o7lA
6f65A
6htcL
6hvrK
6nzfA
1thyA
1uq5A
1ztlA
2afxA
2bmeA
2byyA
3bocA
3f0vX
4em7A
4s2dA
4zj1A
6bq8A
6pd8A
1yksA
3la6A
4c09A
4rd5A
4yv7A
6b6nA
6fonB
6h2aA
6kocB
1qs5A
2atsA
2cnmA
2q7eA
3vsiB
4bjqA
4ckbB
4dw2H
4gk7F
4mljA
4y8kE
1vhzA
2w4oA
3atlA
3hkmA
3jxfA
3pz0A
4ftwA
4kfjA
6je4I
6l17A
6mnpA
1w12U
1wxdA
1yxvA
1zdsA
2a2qH
2d8lA
3bu6A
3dtwA
3gfqA
4ifdK
6dz2A
6hweB
1occM
1ubsA
2draA
2e5vA
2qvsB
3hznA
3kl6A
3lxpA
3mheA
3nzxN
3uckA
4ya4N
6cfuA
6d1vA
6j4wE
6omfE
2f16F
2wsqA
2z6mA
3d29J
3ee5A
3fuwA
3uxhA
4jmsA
4lu3A
4nh3A
4o7hA
4ookA
1thsH
1wd3A
1y5rA
3t4lA
3wu3A
4ha9A
4s20E
4wv1A
6f60A
6hvrJ
1uq4A
1v48A
1xs6A
1ykrA
2byxA
2fieA
2gfxA
2xk6A
3f0uX
3ivxA
4hv7X
6gjsA
6kobD
6nzeA
6pcwA
1ztkA
2afwA
2bmdA
4aw9A
4bjoA
4elzC
4yv2A
4zirB
6bq1C
6fonA
6htcK
6id0E
1twhC
1vhxA
2atqB
2ivfC
2q74A
3pykA
4ck3A
4dviA
4ftuA
4kfgA
4qtuB
6mnoD
2gwoA
2vi0A
3atkA
3gfpA
3hkjB
3jwmA
3p8zA
3vsiA
4qvwN
1occL
1w11U
1wxcB
1zdrA
2a2nA
2iexA
2w4mA
3hzgA
3mhcA
3ucjA
4pj0Z
4qz4C
4ya4M
6j4wD
6k1pC
6l16A
6nhgD
6pwvC
1ubrS
2qvlA
3bu5A
3d29I
3dtvA
3ee4A
4ifdI
4jmkA
6dz0A
6olvA
6qoaA
1wczA
1yxuA
2d8eA
3bo9A
3fuvA
4a6vA
4ha7A
4lu0A
4o7gA
6cftA
6hvrI
1xftA
1y5nC
3f0sX
3ivgA
3lxoA
3uxgA
4c01A
4oohA
4qbyB
6b6kA
1thrH
1v47A
2bywA
2e5mA
2xk4A
2ycrA
3wtbA
4hv3A
4rcaB
4yv1A
4zirA
6ah3D
6bq0A
6folB
6iczy
1upuD
1ykpB
2bmcA
2eiyA
4aw5A
4gk7C
4keqA
4mlfB
4qttB
4y8kB
6gjrA
6h28A
6htcJ
6m2aA
6mnoC
6nywB
1vhwA
1ztjA
2afvA
2atqA
2hezA
2vheA
3jwkA
3pyhA
4bjhB
4fttA
6jdxA
2iewA
2q73B
2w4lA
3atiA
3gfoA
3p8pA
3rzbA
3uchA
3vshB
4j53A
4qvwM
6d1qB
6pwvB
1occK
1zdqA
2a2kA
2dr8A
2qvgA
2wsiA
2z6dA
3d29H
3hkiB
3hzcA
3kkxA
4ifdH
4ltnA
6l15A
1w10U
3bo6A
3bu4A
3fuuA
3nzxL
4ya4L
6dyzA
6f5iA
6hvrH
3ee2A
3f0qX
3lxnA
3qrkA
3uxeA
4a6lA
4h98A
4jmjA
4wurB
1wcyA
2d8dA
2jkoA
2zu1A
3t4jA
4hutB
4o79A
4oogC
4yv0A
6b6hI
6cfsA
1qs1A
1thpB
1v45E
1xs1A
1ykpA
1yxtA
2bmbA
2bylA
2gfvA
2ivdA
2ycqA
3ivcA
3l9uA
3wt3A
4elxC
4gk7B
4ml7B
4rcaA
4zipA
6htcI
6m29A
6mnoB
6nyvB
6re35
1uppI
2eixA
2fi5E
2xk3A
3abmM
3jwfA
3uc5A
4kepA
4qtlA
6h26A
6jdoA
1vhvA
2henA
2pgqB
3pygA
4aw1A
4bjcA
4ftrA
6hwdN
6ng0A
1zteA
2atoA
2e5dA
2iesA
2w4kA
3atgA
3mh4A
3p8oA
3rz8A
3vshA
4d2eA
4ifdF
2afuA
2dr7A
2ou7A
2qvdA
2wsbA
2z6cA
3bu3A
3futA
3hk6B
3kkuA
4h97A
4j52A
4s1oA
6qo8A
1zdpE
2q73A
3bo5A
3dtmA
3f0pA
4bzxA
4ltmA
4qbwA
4qvwL
6k1pA
6l14A
1twgK
1w0zU
1xfpA
2f16C
2gwfB
3ee0B
3nzxK
4jmgA
6foiA
6gjqA
6olqA
1wcxA
2gftA
2ztzA
3l9sA
3lxmA
4elxA
4hutA
4wuqA
4ya4K
4yuzA
4zimA
6m28A
6mnoA
6pboX
1qrxA
1uppA
1v41E
1xryA
1ykoB
2ivbA
2jkmA
3abmL
3iv2A
3qrjA
3t4hB
3wt2A
4dvgA
4gk7A
4kelA
4ml6A
4o6yA
6ah0z
6b6hG
6bpwA
6cfrA
6htcH
6j4uA
1y5mA
2bmaA
2byjA
2eiwA
2l8mA
3jweA
3uc4A
4bjbA
4qt8C
6d1oA
6knlA
6pw9C
1yxsA
2cb1A
2e5cA
3aszA
3d29B
3hysA
3p8nA
3pyfA
3sfeD
4ftqA
4qz3b
6f5gA
6hwdL
6nfzA
1vhtA
2atmA
2b8oH
2d8aA
2hz0A
2ierA
2qvbA
2w4jA
3hk3B
3kklA
3mgzA
4aw0A
4ck0A
4h96A
4ifdE
6eqgA
6qo7A
1occI
1wx5A
1ztbA
2a2iA
2dr5A
2hegA
2ou4A
3bnyA
3bu0A
3fupA
3rz7A
3vsgB
4d28A
4jmbA
4s1nA
4v1oZ
6hvrF
1zdnA
2afsA
2gwfA
2ws3D
3dtcA
4j51A
4ltdA
6iczj
6l13A
6ol4A
2f16B
3edzA
3f0oA
3lxlA
3nzxJ
3uxaA
4bzwA
4oocA
4qvwK
4rc8A
4y8jN
4yuyA
6nyoA
1thnA
1wcwA
1xfkA
3t4eA
3wt1A
4dvaU
4elwC
4ml5A
4wupA
4y6vN
4ya4J
4zibA
6bpvA
6m27A
1qrwA
1v40A
1xruA
2fi4E
2iv2X
3gf0A
3iuyA
3jwcA
3uc3A
4bj9A
4qz3N
6cfdA
6knjA
1upmS
1y5lC
2bydA
2carA
2eitA
2gfsA
2jkkA
2l7lA
2ycgA
3asyA
3p8gA
3pyeA
2cniA
2d82A
2iepA
2pgjA
2qv7A
3kkkA
4h95A
6pw9A
1vhrA
1yxoA
2atlA
2bm2A
2e5bA
2hyyA
2ou2A
3hyqA
3sfeB
4ftoA
4ifdD
6nfyA
1ubpA
2a2dA
2b8nA
2dr2A
2q6dA
2w4iA
2z60A
3mgwA
3rz5A
4a6aA
4cjzA
4d1zA
4jmaA
6hwdK
6iczi
6qo6A
2gwcA
2ztxA
3bnxA
3btzA
3dt9A
3fucA
3nzxI
4avwA
4bzqA
4hurA
4ltcb
6mnnC
6ol2A
6pb6E
1thmA
1w0yL
2afrA
3l9pA
3t4cA
3uwzA
3wsqL
4elwA
4kehA
4v1oY
4y8jM
4ya4I
4yuxA
6bpuA
6jdhA
1qruA
1yknB
2vh6A
3edxB
3f0mA
3geyA
4j4tA
4rc7A
4wunA
4zi5A
6htcF
6kncC
6l12A
6nyhA
1wcsA
1xrtA
2ws3C
3jw8A
3qquA
3uc1A
4duhA
4o6vA
4y6vL
6m26A
1upmL
2bybA
2caqA
2pgbB
3d23B
3kkbA
3lxkA
3p8fA
3pydA
3tpfA
4h8nA
4pizA
4qz3L
6ceyA
6d1lA
6pw8A
2eipA
3hyoA
3sfdD
6eqeA
2atjA
2b8lA
2blzA
2cnhA
2gfoA
2hypA
2ou0X
3mgmA
4ftnA
4jm9A
1yxmA
2e5aA
2ztvA
3btyA
3nzxH
3rz3A
4avuA
4d1xA
4fakA
4ifdB
4ltcN
4qvwI
6ah0x
6gjmA
6hvrC
6hwdJ
6mnnB
6nftA
1thlA
1uboS
1vhlC
2a2cA
2dr0A
3bnwA
3dt8A
3fuaA
3uwyA
3vsbA
4bzpA
4cjxA
4elsA
4qbhA
4yuwA
6bptA
6h25F
6iczh
6okoA
1qrtA
1w0yH
2z5fA
3t44A
3wsqH
4kebA
4wuiA
4ya4H
4zi4A
6pb6A
6re2S
1zdgA
2afqB
3edwX
3iutA
4j4oA
4qt3A
4v1oX
4y8jL
6b6fA
6knbC
6l11A
6m25A
6nydC
2fi3E
2iv0A
2jkhA
2l78A
3abmI
3f0lA
3jw5A
3p8eA
3py2A
3qqpA
4o6lA
6cenA
2yceA
3asoM
3hykA
4h86A
4piyA
4y6vK
6d1kA
6k1bA
1y5iC
2blyA
2canA
2otzX
2pgaA
3mggA
4jm8A
4qz3K
4s1iA
6eqdA
6nfpA
6qo4A
1twgF
2atiA
2byaX
2einM
2hedA
3btxA
3lxeA
3sfdB
4a5uB
4av1B
4ftmA
4huqS
4ltcL
4rc6A
6focG
6hwdI
6pw1B
1uboL
1zsyA
2cngA
2ztuB
3bn9D
3fttA
3h1hI
3vrrA
4qvwH
6gjlA
6hvrB
6jdcA
1qrsA
1thkA
1vhlA
2a2aA
2dqzA
2e55A
2gvzC
2vh0A
2xjlA
2z5dA
3t40A
3uwwA
3ws7A
4bizA
4bzoA
4cjwA
4d1sA
4keaA
4oo1G
4yuvA
6mnnA
1wx2B
3dt6A
3iueA
3l9eA
4ifdA
4j4nA
4mkvS
6ah0v
6dy0B
6h25E
6htcC
6pb5G
1xfcA
2f13A
2iejB
2l77A
2quzA
3d1zA
3gepA
3jw3A
4dtkA
4gk3A
4h85A
4ngaH
4v1oV
4zhxE
6b6eA
6m1uA
6nybC
1zdfA
2iuzA
2jkeA
3asoL
3p89A
3py1A
3qqlA
3tozA
4pixA
4y8jK
6d1jA
6re2R
1upfD
1wcqA
2fhzB
2otyX
2q5zA
3f0gA
3hjuA
3hygA
4s1hA
4y6vJ
6eq7A
6nfmA
1xrsA
2blxA
2einL
2hykA
2ws2A
4huqB
6hwdH
6pw0B
2b8kK
2by9X
2d7zA
2pg3A
3mgcB
3sf8A
4ftlA
4qvwG
6fo7A
6gjjA
1qrkA
1y5iB
2xjkA
2zttA
3bn9C
3rz1B
3uwvA
3vrpA
4elgA
4oo1F
4yurA
6jdbA
1thjA
1ubnA
1vhjA
1wx2A
1yxiA
2cnfA
2e54A
2vgrA
3dt0H
3iubA
3t3yA
4biyA
4ifbA
4j4mA
4ke9A
4ltcK
4qt1A
4rc5A
4ya4F
6h25D
6mnmD
6r5fA
2dqyA
2gvzB
3jw2A
4bznA
4cjvA
4mkuA
4o61A
4qbfA
4zhxB
6dy0A
6f5bA
6htcB
1v3xA
2afnA
2f12A
2iejA
2ja5H
2jkcA
3genA
3touA
3wr2A
6b6dA
6g72e
6m1sA
1xfbA
1zdeA
2iuxA
2o50A
2otvA
2w3wA
2yc3A
3p86A
3rcjA
4d19A
4dtiA
4jm6A
4qz3I
4y6vI
6d1iA
6eq6A
2blwA
2wrtA
3asoK
3f0fA
3h1hG
3hyeN
3lwvC
3nzwN
4h84A
4s1fA
2cahA
2hebA
2q5fA
3abmG
3sf0A
6hvqA
6nflA
6pvxA
6re2Q
1qrdA
1y5bT
2by8X
2gfiA
2xj8A
3ubpA
3uwuA
4elfA
4ftkA
4oo1E
4qvwF
6mnmC
1xrrA
2pfrA
2rntA
3bn9B
3iu9A
3rz0B
3t3xA
4j4jA
6iczS
6j4mH
6jdaA
1thgA
1vhgA
2d7yA
2e52A
2gvzA
2ztmB
3d1xA
3drnA
3jw1A
3l9cA
3vroA
3wr0A
4a5rA
4ke8A
4l5nA
4ltcJ
4ng9H
4zhnA
6dxyB
6htcA
1yklB
1yxhA
2cneA
4cjuA
4if7A
4o5rA
4qbeA
4rc4A
4y8jI
6f5aA
6g72d
6k18A
6kn0E
6qnlA
1occC
1w0oA
1wcmK
1wx1A
2f11A
2fhyA
2w3vA
4bixA
4jm5A
6h25C
6l08A
6m1jA
6pb5A
1up6A
1zd8A
2afmA
2dqxA
2jkbA
3h1hF
3p83D
3totA
4d18H
4hupX
4qz3H
4v1oR
6b6cA
6d1hA
6eq5A
2ieiA
2otnA
2wrsA
3mgbA
4h82A
6bpfA
6gjfA
6nyaC
6pvwA
6re2P
1qr7A
1xf8A
1zspA
2blvA
2q5eA
2xj6A
3abmF
3sefC
4dt7B
4eleA
4mknA
6hwdF
6mnmB
6nfkA
2by7X
2iuwA
3bm8A
3f0eA
3ubdA
3uwqA
4ftjA
4wtpA
6jd9A
1theA
1y5aT
2gvxA
2pfkA
2vgpA
3iu8A
3t3wA
4j4hA
4ltcI
4oo1D
6fo6H
6hvnA
1vhdA
1xrqA
2qulA
2z5cA
2ztmA
3d1vA
3drcA
3ryzA
3wqnA
4a5oA
4ke7A
4nfyA
4o5fA
4qsjB
4ya4C
4zhmU
6htbb
6r5bA
1yklA
2d7uA
2ja5F
2ybqA
4auaA
4l5cA
4qbbA
4y8jH
6pb4G
6qngA
1v3vA
1wx0A
1yxdA
2cndA
2f10A
2hyiC
3hjpA
3p83A
4huoX
4pidA
4rc3A
4y6vG
6h25B
6l07A
2afiE
2iehA
2jkaA
2o4wA
3abmE
3gebA
3lwrC
4biwA
4bz3A
4h81A
4if6A
6b6bA
6d1gA
6eq4A
6pvvA
1up4A
2fhxA
2he9A
2rnfA
2xj5A
3asoI
3mg9A
3nzwL
4mkiB
4v1oQ
6ah0s
6bp4B
6gj0A
6nfiA
1qr6A
2blsA
2cabA
2dqwA
2gf3A
3sefA
3ubbA
4dt4A
4elbA
4qvwC
4wt6A
6mnmA
6re2M
1th9A
3f0dA
3ftdA
3iu7A
4j4bA
6jcyF
1zsnA
2by6X
2gvwA
3bm4A
3l93A
3t3tA
3uwoA
4a4xA
4ftiA
4jlpA
4ltcH
4oo1B
6dxxB
6htbN
6k15X
6r5aA
1y59T
1ykkB
2atcA
2einI
2yboA
2ztlA
3ryyA
3vr6G
3wqmA
4o57A
4qb8A
4qsiA
4zhlU
6f57A
6hvmA
1occA
1vhaA
2d7sA
2e4rA
2queA
2wqyB
3hjoA
3toiA
4au8A
4ke6A
4l5bA
4pi3A
6fo6G
6g72b
6m14B
6qn6A
1twfK
1yxcA
1zd5A
2cnbA
2f0zA
2jk6A
2o4uX
2otfA
3ge9A
3h1hD
4bivA
4cjsA
4hu4A
4if5A
4qz3F
6eq3A
6l06A
6pb4E
6pvuA
1uouA
1v3uA
1wwrA
2a21A
2he3A
2iegA
2iuvA
2q3nA
3abmC
3mg8N
4byjA
4rc2A
6boxA
6d1fA
6giuA
1qr3E
1xf0A
2b8kG
3ed7A
3pxxA
3qqgA
4dsuA
4mkhA
4y6vF
6b6aA
6hwdC
2blqA
2ca8A
2pfgA
3fsyA
3hyeK
3jvyA
3nzwK
3sedA
4el9A
4fa3A
4qvwB
6ah0r
6j4aA
6jcyE
1th8B
1ublL
2fhsC
3f0bX
3l92A
4h7qA
4j49A
4ltcG
4wt2A
6nfhA
6r59A
1zslA
2by5X
2dqvA
2gf2A
2vgoA
3d15A
3uwlA
4ftcA
6dxxA
6htbM
6re2A
1qcrC
1vh8A
1y57A
1ykkA
2at2A
2d7rA
2o4qA
2qu9A
2wqtA
2ybiA
3dr8A
3h1bA
3p76A
3rcdA
3uayA
3zoqA
4d18E
4jloA
4oo1A
4s0zA
4y8jF
6f54A
6h23A
6m0kA
2e4oA
2ja5D
2otdA
2ztiA
3ryxB
4kdzA
6hvlA
6l05U
6qn5A
1twfJ
1yxbA
2cn8A
2f0yB
2jk2A
2q3cA
2w3qA
3hjnA
3lwqC
3vr5H
4au7B
4biuA
4hu3A
4iezA
4l5aA
6bowA
6eq2A
6iczE
1zd4A
2a1yA
2afiA
2b8kF
2hduA
2iedA
3tohA
4byiA
4cjrA
4rbsA
6d1eA
6ny7A
6pb4A
1qr2A
2xj1A
3fsxA
3hyeJ
3jvxA
3qqfA
4eksA
4qvwA
6b69A
6hwdB
1xeyA
2blpA
3asoG
3nzwJ
3secA
4mkgA
4wsyA
6k15K
6mngD
2fhsA
2pffC
3itiA
3l91A
3t3kA
3uwkA
4ltcF
4o54A
6j45P
6r58A
1th8A
2qu6B
2ybfA
3dr6A
3uaxA
3wqkA
4dstA
4ftaA
4qapA
4s0xA
4zhaA
6ah0q
6g72X
6kmzE
6nfeA
6re29
1vh7A
1ykjA
1zskA
2at1B
2gezB
2iurA
2osuA
3d14A
3h1aA
3rbtA
4h7oA
4onwA
4qsaA
6f53A
6htbL
6qn4A
1y56B
2d7jA
2e4nA
2o4mA
2zthA
3ryvB
3vr5G
4d17A
4ieyA
4jlnA
4kdyA
6bovA
6ce6A
6l04U
2f0yA
2q3bA
3hjmA
4au7A
4hu1B
4nfmA
4qz3C
6d1dA
6giqi
6h22A
6pawH
1yx9A
2cn7A
2iebA
2jk0A
3ablM
3ed0A
3fsuA
3hyeI
3jvwA
3mg8L
4ekrA
4fa0A
4rblA
6b68A
6mngC
1uopA
1v3qE
1zd3A
2a1xA
2einG
2hdsA
3bluA
3nzwI
3pxuA
3qqdA
3se2A
4cjqA
4ya3N
1ww9A
2afhE
2bloA
2peyB
2xj0A
3asoF
3ezrA
4o53A
6dxpA
6jcxF
1th6A
1ubkL
2by3A
2c9zA
2gvqA
2hybB
3dr2A
3itdA
3t3jA
3uawA
3uwjH
4pi0K
4qakA
4s0wA
4wsoA
4xk8G
6j43A
6nf0A
2vgcC
3h19A
3p70B
3zonA
4a4lA
4ft9A
4onvA
6g72W
6m00A
6pu5A
1xrmA
2gezA
2ja2A
2o4iA
2osnA
2w3nA
2wqoA
3lwpC
3rbcA
4h7mA
4kdrA
4l57A
4v1oK
6ah0p
6cdzA
6fo2W
6icjA
1vh3A
1ykiA
1zsjA
2d7iA
2qu6A
3d0zA
3rykA
3tofA
3wq7A
4biiA
4d13A
4jlkA
6bouA
6f50A
6hveA
6l03A
6qn2A
1qqwA
3ablL
3jvsA
3qq1A
4f9uA
4httA
4qvvN
6d1cA
6h1zA
6ojmA
1yx2A
3bltA
3hjjA
3hyeH
3mg8K
3nzwH
3vr4H
4by9E
4ekqA
4gj3A
4nflA
4y6vB
6b67A
6htbK
6mngB
1uooA
1v3mA
2einF
2hdrA
2jjyA
3asoE
3se1A
4mkcA
4o52A
4rawA
6jcxE
6r56A
1oc5A
1zd2P
2a1tS
2peyA
3dr1A
3fstA
3uavA
4cjpA
4ltcC
4ws8A
4xk8F
4ya3L
4zh8A
6dxhA
6j3pA
1qcqA
1th4A
2blnA
2c9yA
2f0wA
2iuqA
2xizA
3ezlA
3h18A
3p6zB
3uwiA
4s0qA
6pu4A
1twfF
1ubjS
1xetA
2by2A
2gvnA
2osmA
2vg9A
2w3mA
4ft7A
4h77A
4l55A
4qz3A
6lzmA
1xrlA
1ykfA
2asvA
2cn6A
2ja1A
2ybbT
3ryjB
4dssA
4iewA
6botA
6cdtA
6neeA
1qquA
1vh2A
2e4aA
2gewA
2q32A
2wqnA
3d0nA
3ecwC
3rbbC
3wq1A
4htpA
6f4yA
6h1iA
6qn0A
1pjpA
2qu5A
3jvrA
4ekpA
4jljA
4qvvL
6d1bA
6hvdA
6hwcN
6icfL
6l01A
1ywvA
2afhA
2ie8A
2z52A
3qq0A
3vr4G
4bieA
4by9D
4f9nA
4o50A
4ratA
6ah0o
6htbJ
6mngA
1th3A
1uokA
1v3lA
2einE
2hdqA
2jjxA
3asoC
4atuI
4cjlA
4gj2A
6b66A
6dwrA
1oc4A
1ww3A
2a1tR
2hy81
2vg4A
3ge3B
3it6B
4ltcB
4mk3A
4phzK
4ws7A
6j3oA
2blmA
2c9vA
2dqkA
2f0vA
2fhiA
2xiyA
2zt9D
3fsmA
3h17A
3l8rA
3uw1A
4h76A
4kdlA
4l53A
4y8jA
6jcxA
6kmvH
1qcoA
1xesA
2by1A
2gvlA
2o4gA
3dqxA
3lwoC
3sdwA
3toaA
4dsrA
4ft5A
4ievA
4qahA
4ya3K
6fo2T
1xrjA
1ykdA
2aslA
2d7gA
2j9zB
3d0iE
3ecwA
3pxrA
3rydA
3wq0A
4qriA
4qz2b
6bosA
6necA
6ojeA
6pajA
1vh1A
1y4zC
2gevA
2wqmA
4d10L
4nfgA
4y6uA
6f4oA
6qmtA
1qqtA
2ie4C
2q2wA
3jvnA
3mg8I
3qpzA
4eknB
4f9cB
4raqA
6d1aA
6htbI
6hwcL
6icfH
6mneA
6nxyA
6r54A
1th2A
2e49A
2z50A
3blrA
3hj6A
4atfA
4bidA
4jlgA
4o4wA
6kzzA
6ptuA
1uogA
1v3kA
1ywrA
2a1tA
2iupA
2jjrA
2vg3A
2w3kA
3ezhA
3t36A
3uapA
3vqzA
4by7X
4cjkA
4ltcA
4s0gA
4zh4E
6j3mA
6re25
1oc2A
1ww2A
2b8jA
2dqjY
2hdoA
3fsiA
3h11B
3p61A
4qvvK
6b65A
1qcnA
1zcyA
2bllA
2c9uA
2cn5A
2f0uA
2fheA
2o4cA
3it6A
3uvtE
3zo5A
4dsqA
4phzB
4v1oG
4y8ib
6lzeA
1xepA
2gvjA
2osfA
2xixA
3d0hE
3wp3A
4ft3A
4ieuA
4qz2N
4ws6A
4ya3J
6borA
6cdlA
1pjkA
1qqqA
1vgzA
1ykcA
1zscA
2asjA
2j9zA
2qtvB
3dqwA
3hycA
4j43A
4nffA
4q9yA
4qrhA
4y6qA
6giqc
6qmrA
1xrhA
2geuA
3l8pA
3pxqA
3qpyA
3to9A
6d19A
6hvaN
6icfA
6nxxA
6padA
6r53A
1th0A
2q2vA
3ablI
3mg8H
3rbaA
3ry7A
4ateA
4jlfA
4o4vA
6dwhA
6htbH
6mncA
6rdcS
1p2lA
1y4zB
2e48A
2einC
2z4yA
3hivA
3t2nL
4bicA
4d10H
4htlA
4kdiA
4raoA
6ah0g
6k12A
1v3jA
2a1sA
2af6A
2pe6A
3asnM
3fshA
3uaoA
3vqyA
4h6uA
4ltaA
4mjzA
4qvvJ
4rzxA
6b64A
6hwcK
1qcaA
1uofA
2b8hA
2hdkA
2jjqA
2o48X
2vg2A
3blqB
3lwdA
3p60A
3sdkN
3uvtA
4cjfA
4dsoA
4oneA
4y8iN
6lzcA
2c9sA
2f0tA
2fh9A
3d0gE
3ecvA
3wofB
4ietA
4phwA
4ya3I
6boqA
6f4lA
6h1eA
6oiqA
1zcvA
2bleA
2d7dA
2gvhA
2j9yB
2wqeA
3h11A
3hy9A
3nzkA
4ft0A
4givA
4j40A
4qrgA
4qz2L
4ws5A
1t8eA
2asiA
2bxzA
2cn3A
2xirA
3dpsF
3qppA
3to7A
4l48A
4nfeA
4q9sA
4y6oA
4ytuA
6nxwA
6pa7N
6qmoA
6r52A
1pjjA
1xrfA
1yk9A
2qttA
3julA
3ratA
3rxxA
4at5A
4o4sA
6d18A
6hvaL
6iccL
6j2oA
6mn5A
6ne3D
2getA
2iulA
2q2qA
2w3iA
2z4xA
3l8gA
3pxkA
4jldA
4ranA
1s0aA
1y4wA
2zt9A
3asnL
3hitA
3t2nH
3uanA
3uvoA
3vqxA
4bibA
4htjA
4lt4A
4qvvI
4xk84
6ah0f
6b63A
6epfF
6rdcR
2hdjA
2o40A
2vg1A
3blqA
3ezeA
3fs6A
4h6sB
4rzwA
6hwcJ
6kzxA
1obtA
1ubbA
2a1rA
2af4C
2b83A
2c9oC
2pe2A
3p5zA
4mjyA
4oncA
4y8iL
6fo1G
6kmuH
1wvyA
2oscA
3lw6A
3nzjN
4cjeA
4dsnA
4y6nA
6bo7A
6cd6A
6f4dA
6lzbA
6oipA
6pa7K
1qqcA
1t8aA
1uoeA
2blcA
2f0sA
2fh7A
3hy8A
3to6A
4l41C
4nexA
4ws4A
1pjiA
1xenA
1zcuA
2ashA
2bxyA
2d6fC
2ie3A
2j9yA
2wqbA
3dpsA
3h10A
4ek6A
4qrcA
4qz2K
4yttA
6dwfA
6mn4A
6qmnA
1p2kA
2cn2A
2qtrA
2xioA
3jukA
3qpoA
3rxwA
4at4A
4kd7A
4o4qA
4q9oA
6d17A
6htbF
6iccH
6nxsA
1s09A
1y4lA
2w3gA
2z4wA
3l8fA
3t29A
6b62A
6epfD
1twcK
1xreA
2e40A
2gesA
2zsuA
3fs2A
3hisA
3uvnA
3vqwA
3znzA
4jlbA
4lszE
4qvvH
4xk83
6g72P
6hwcI
6kzvA
1obsA
1pxlA
1qbvH
2dqiY
2hdhA
2o3zA
2vg0A
3asnK
3d0cA
3ecuA
3it4A
3oj4A
3p5yA
3sdkL
4bi7A
4h6rA
4ph6A
4ramA
6fo0W
6hvaK
6kmuG
1ub7A
2a1oA
2af3C
2c9oA
2jjoA
3blmA
3gdtA
4gijA
4ierA
4omuA
4rzvA
6ah0e
6pa7D
1t88A
1v3hA
1wvxA
2b82A
2iukA
3hy7A
3lw0A
3to0A
4j3mA
4y6lA
4y8iK
6bnzA
6cd3A
6h1dA
6lyvB
6oioA
6r50A
1pjhA
1qq9A
1uodA
2blbA
2d6fA
2fgyA
2gveA
2pe1A
3dpkA
3jujA
4cjcA
4ds8B
4ek5A
4neuA
4qz2J
4ws3A
4ytsA
6dweA
6ne3B
1vgvA
1xemA
2asdA
2bxvA
2ie0A
2qtnA
2xilA
3h0zA
4fsyA
4kd1A
4q9nA
4qr2A
4zh3E
6d16A
6k0rD
6nxrA
1s08A
1tgyA
1yk7A
1zctA
2q1qA
2w3fA
3l8eA
4o4oA
6epfC
2cn1A
2hy3A
2z4uA
2zrlA
3pxhA
3qpnA
3rxvA
3uvmA
4lszB
4qvvG
6b60A
6g72K
6giqH
3ablF
3hiqA
3isvA
3vqvA
3wodG
3znyA
4a3wA
4at3A
4f94A
4rajA
4xk82
6hwcH
6re1S
1xrcA
1y4kA
2e3zA
2gerA
2hdbA
2jjnA
3ezaA
3p5xA
3sdkK
4ya3F
6hvaJ
6rdcP
2a1nA
2b81A
2os3A
2vfzA
3bljA
3d04A
3lvpA
3oj2C
3tnzA
4bi6A
4ieqA
4j3lA
4l3pA
4omrA
4rzuB
4y6gA
6bnxA
6ccvT
6h0sA
6jbqA
6lyjC
6pa7C
1qq7A
1t87A
1ub3A
2aezA
2blaA
3gdsA
4ds8A
4h6qA
4qz2I
4ytrA
6ah0d
6r4zA
1p2jA
1pjcA
2as9A
2j9xA
2pe0A
2qtmA
2xikA
3dpfA
3nzjL
4cj8B
4ek4A
4mjsA
6d15A
6dveF
6j2kA
6nxqA
6ptjD
6qmlB
1tgvA
1uobA
1v3eA
1wvwA
1xelA
2idzA
2w3eA
3h0yA
3l87A
3ua9A
4by7G
4fswA
4kcgA
4q9mA
4u32A
4v1nR
4ws2A
6htbC
6k0fB
6ne3A
1yjzA
2gvdC
2q1pA
2z4oA
3frjA
3rxuA
3t27A
4lrzE
4o4fA
6b5zA
1s07A
1vguA
1zcoA
2cn0H
3ablE
3ec3A
3n3jA
3pxfA
3rajL
3uvlA
4f8yA
4qvvF
4xk81
1qbtA
1zs5A
2bxuH
2eimL
2o3tA
3hioA
3p5wA
3vquA
4pgtA
6hvaI
1obgA
1sqxE
1wchA
1xrbA
2c9dA
2jjkA
2os1A
2vfwA
3asnI
3d03A
3ez4A
3oixA
3sdkJ
3tnwB
4aszA
4bi5A
4rzmA
4y8iI
4ya3E
6bnsA
6kzqA
6lyjA
6pa7B
6rdcM
1ub2A
2a1mA
2iufA
4ds3A
4j3gA
6fo0T
6g72J
6h0mA
6jbdA
6r4yA
1pjbA
1t86A
2b7xA
2bl9A
2d66A
2qtgA
3dpeA
3gdrA
4l3oA
4mjnA
4qz2H
4radA
6nx1A
6qmlA
1sfoF
1tguA
2aeyA
2as8A
2e3xC
2w3bA
2xihA
2ybbJ
3l86A
4by7F
4cj5A
4ek3A
4gihA
4htcH
4qr0A
4ytqA
6ah0c
6d13B
6j2bA
1v3dA
2fguA
2idxA
2j9rA
2pdoA
3nzjK
4fsuA
4q9fA
4ws1A
6b5yA
6dveE
6k0eB
6kmsC
1yjyA
2hy0A
2z4gA
3ablC
3friA
3qpjA
3rajH
3rxtA
3t26A
3uvkA
3wodE
4d0xA
4kceA
4v1nQ
6htbB
6ne0L
1s06A
1sqxD
1vgtA
1zcnA
2cmyA
2dqhY
2o3sA
3hinA
3p5vA
4f86A
4lrzA
6epf7
6hvaH
1y4hC
1zs2A
2jjjA
2os0A
3czyA
3n3iA
3pxeA
3sdkI
3vptA
4pglA
6hwcF
1uo9A
1xraA
2bxtH
2gehA
2hd6A
2vfiA
3eyxA
3hy3A
4bi2A
4drqA
4j3fA
4y6dA
4y8iH
4ya3C
6ccvE
6jbcA
6re1Q
1p2iA
1ub0A
2eimK
2iucA
3mg8A
3tnwA
4asyA
4racA
4rzjA
6fo0S
6h0lA
6kziA
6oidA
6pa7A
6r4xA
1t85A
1tgoA
1wcgA
2b7uA
2bl4A
2qt8A
2w3aA
2xifA
3dp9A
4jl6A
4qqtA
4u30A
4ytpD
6d13A
6ptjB
6qmhA
2as6A
2q1jA
2ybbI
3gdmA
3nzjJ
4a3mL
4ht3A
6bnnA
6j25A
1v3cA
1yjxA
2c9bA
2d65A
2fgnA
2j9pA
2zr4A
3l85A
3t25A
4by7E
4fstA
4mj3A
6b5xA
6dveA
6f44N
6giqE
6kmsA
1sqxC
2hxzA
3qpiA
3rxsA
4d0wA
4ndzA
4o4dA
4q99A
4ws0A
6ah0b
6hvaG
1vgrA
1zcmA
2cmwA
4kcbA
4y8iG
6ic6C
6ne0C
1s02A
1y4hA
2jjiA
3czvA
3frhA
3n3gA
3oilA
3sdkH
3u9yA
3vpsA
3zntA
4drpA
4pgkA
4ya3B
1pxhA
1qq4A
1zs0A
2bxsA
2iuaA
2orwA
2vfhA
2wpnA
3mg7N
4f85A
4lryC
4zh2E
6ccvA
6h0kA
6ohuA
6r4wA
6re1P
1obdA
1p2hA
2pdcA
2w39A
3blaA
3dp3A
3jtrA
4qz2F
4rabA
6d0vA
6kzdA
6p9zX
6qmgA
6rdc9
1tgmA
1uaxA
2bl2A
2q1bA
2xi6A
3h0vA
3nzjI
4ejyA
4qqjA
4u2wA
6k0bG
1uo6A
1wcfA
2aetA
2as4A
2b7sA
2idoB
2j9oA
2zr1B
3gdlA
3l7zC
4bi1A
4by7D
4ht2A
4jl5A
6bnjA
6ht9A
6ptjA
1qbqB
1v3bA
1yjsA
2fglA
2hxyA
3abkM
3ebuA
3isjA
3p5lA
3rxrA
3t1vA
4gieA
4nd6A
6dvdF
1vgqA
1wvmA
2o3qA
3lv8A
3sdkG
3wo5A
4cj3A
4d0sA
4kc4A
4mixA
4o4cA
4qvvB
6epf5
6giqD
6ndsA
6nwnA
1s01A
2gv7A
2jjhA
3czuA
3frfX
4iemA
4l34A
4xjsA
4ya3A
6fo0Q
6hvaF
6hwcC
6lyeA
1a8gA
1pj8A
1qprA
2d64A
2orvA
3u9uB
4ra9A
4wrzA
4y8iF
6ccsA
6h08A
6r4vA
1pxgA
1xr9A
2a1hA
2cmuA
2gebA
2pd6A
2vfgA
2w36A
2wpmS
3bl9A
3vpqA
4asuG
4f84A
4j3dA
4y6aN
6ah0a
6ohtA
6p9uB
1tglA
2bxrA
2e3wA
2zr1A
3asnF
3dp2A
3eyhA
4pgjB
4u2kA
4ytnC
6mm8D
6qmfA
1obbA
2eimI
2q16A
2qt1A
2ybbG
3nzjH
6d0oA
6hsxH
6j13A
1p2gA
2as3A
2idoA
2j9nA
3l7zA
4ht0A
6gipA
6kmrA
6kzcA
1qbqA
1yjqA
2aesA
2o3pA
3abkL
3ebnA
3gdkA
3isgA
3lv6A
3rxqA
3uvfA
3wnwA
4gibA
4nd5A
6b5jA
6ic6A
6jb7A
6nd4e
1rzvA
1sqxA
1xegA
1zcjA
2b7rA
2c97A
2dqgY
3n3aB
3rahA
3sdkF
4bi0A
4d0rA
4fsqA
4jkyA
4o4bB
4q90A
6fnuA
6hwcB
6nwgA
1wvgA
2fgiA
2gv6A
2iu8A
2jjgA
3czrA
3freX
3hxtA
3jtlO
4kc2A
4ya2b
6ccqA
1a8dA
1qpqA
1sflA
2d63A
2w35A
3bl7A
3mg7L
3u9uA
4f7vA
4j3cA
4wryA
6g72B
2e3jA
2pd5A
3asnE
3dp1A
3vpoA
4y6aL
4ytnB
6f44K
6j0aP
6p9tA
1pxcA
1t7pA
1tg9A
1twcB
1zrtE
2a1fA
2hd4A
4asjA
4u2gA
6qm2A
1p2eA
2idkA
3eygA
3l7uA
3qpbA
6d0gA
6r4dA
1obaA
1uarA
1wc6A
1xr7A
2hxqA
2j9mA
2z3nA
3ebcA
3p5jB
3t1tA
3uveA
4l33A
4ncyA
6epf3
6ic5C
6k0bC
1v39A
2as2A
2bx7A
3abkK
3rxpA
4drmA
4fsnA
4xjcA
6ah0E
6b5eA
6dvdA
6ginA
6lydA
6nd4c
1rzuA
1sqvK
1vgnA
2jjfA
3bl6A
3frdX
3gdhA
3lv5A
3rafC
4iedA
4o48A
4q8zA
4ra6A
4ya2N
4zgyB
6ccpA
6gzyA
6hwcA
6kzaC
6nw7A
1a88A
1xe6A
1zchA
2c95A
2vfeA
3n39B
4a3mG
4f7tB
4h5uA
4jkxB
4lrtB
4mitE
4ryfH
4y8iC
6g72A
1qboA
1qpoA
1sfjA
1wvfA
2b7qA
2fgcA
2pd4A
2wplS
3dp0A
3h0oA
3jtlH
3oifB
4j37A
4kc1A
4pgiA
4qz2B
4wrxA
4ytmC
2e3dA
2gdzA
2ybbE
2zquA
3asnC
3mg7K
6izwC
6ogeC
6ptj4
1rmtA
1t7oA
1tg7A
1zrtD
2cmnA
2d61A
2qszA
3nzjB
4y6aK
6czoA
6jb6A
6p9sA
1ob5A
2a1eA
2idjA
2z3mA
3p5jA
3pwzA
3vpnA
4drkA
4ghwA
4u2cA
1p2dA
1uaqA
1xr6A
2as1A
2j9hA
2o3hA
3eyeA
3is3A
3raeC
3rxoA
3t1qA
4hsjA
4qvqN
6b5dA
6lybA
6r4cA
1wc5A
2aerL
2f0jA
3cz8A
3frcA
3hwrA
3uvdA
6dvcF
6hvaB
6hwbb
6k0bA
6nw6A
1a86A
1pj5A
1v37A
1xe5A
3gdgA
4a3mF
4d0nA
4f7tA
4fsmA
4iecA
4jkxA
4mitA
4o47A
4q8yA
4ya2L
6rdc5
1qbnA
1qpnA
1sfiA
1sqvJ
1vgmA
1y4aE
1zcfA
2jjeA
2vfdA
3bl5A
3n38A
3u9nA
4ejfA
4h58A
4lrsB
4qz2A
4wrwA
4ytmB
6ccoA
6fnpC
6gi6A
1t7lA
1twaK
2b7pA
2c94A
2e3cA
2fgbA
2gv0A
2w2xA
2zqtA
3dozA
3jtlA
3nziA
3oifA
4j2yB
4kbzA
4omfB
6ogeB
1tg6A
1zrtC
2hcuA
2pd3A
2ybbD
3eb9A
3mg7J
4aseA
4l32A
4ryfA
6f44G
6g6wB
6mllA
6qlzA
1pxaA
2cmlA
2gdsA
2idbA
2q0nA
2xgyB
2z3lA
4drjB
4pg1A
4y6aJ
6czeA
6izwA
1ob3A
2d5yA
4bhnA
4cisA
4ghtA
4xivA
6b5cA
6nd4K
6p9rA
1wc4A
1xr5A
2as0A
3abkI
3cz4A
3rxmA
3t1oA
4nbvA
4qvqL
4r9uC
6epf1
6hwbN
6lyaA
6nw4A
6r4bA
2bx3A
2eimF
2hxmA
2j9gA
3lunA
3radC
3vpmA
4jkrE
6hvaA
1a85A
1rzqA
1v35A
3frbX
3gdfA
3h0lC
3jtjA
3uvcA
4q8xA
4ytiA
4zgwA
6fnpB
1pj4A
1qbiA
1qpjA
1wveA
1zc9A
2wpkS
2zqsA
3doyA
3u9lA
4mikA
4qq3A
4qz1N
4v1nG
4wrvA
4ya2K
1rmqA
1twaJ
2fg7X
2jjdA
2qswA
2xgrA
3nzdA
4h54A
4j2yA
4kbqD
4lrrA
4olqA
6ccnA
6gi4B
6ic2A
6mlkL
6qlxA
1vgiA
2b7oA
2e3bA
2id8A
3btwE
3oidA
3zn8D
4a3mE
4drjA
4y6aI
6agxA
1zrsA
2c93B
2q0hA
3eb6B
3ey4A
4ghqA
4hs9A
4u1bA
6b5aA
6czdA
6hrtA
6kmjA
1p2cB
1px8A
1unnA
2a1dB
2bkzA
2gdrA
2o3bA
3kk0A
4asdA
4r9sA
6iziQ
6nd2X
1ob2A
1wc3A
1xr3A
2d5nA
3rxlA
3sdiN
4o3uA
4xijA
6g6vA
6hwbL
6kz0B
6ly8H
6nw2A
6p9qA
1sffA
1yjcA
2eimE
3fraX
3gdcA
3hwlA
3lumA
3r9xA
3t16A
3uv9A
3wn2A
4ej8A
4fshA
4nbtA
4pg0A
4y8hb
1a82A
1qbgA
1rzpA
1xe3A
1y48E
2f0hA
2hxlA
2zqrA
3doxA
3jtiA
3vpkA
4d0mB
4j2fA
4q8iA
4qvqK
4qz1M
4ya2J
4ythA
6fnpA
6j9sA
6ofwA
1qpgA
1wvcA
2fg6X
2orpA
2vfbA
3nzcX
4idyA
4l31A
4wruA
6ccmA
6dvcA
2hcrA
2id4A
2xfwA
3mg7H
3n31A
3u9hA
4a3mD
4kbnA
6gi3B
6ic1A
6mlkH
1tg4A
1vgcC
1zc2A
2b7nA
2e3aA
2guiA
2qsuA
3p5aA
4ghoA
2c92A
2cmhA
2iu2A
2jjbA
2o2yA
2pcrA
2q0bA
2z3jA
3cywA
3oicA
3zn8A
4lrqA
4u1aA
6agwA
6b59A
6czcA
6iziP
6kz0A
6nctB
1ob0A
1p2cA
1px7A
2d5lA
3rxkA
4o3tA
4r9rA
6hrpA
6hv9E
6ly8G
2a1aB
2bkxA
2bwyA
3fr9A
3gd5A
3lu9B
3pwqC
3sdiL
3uv5A
3wn1A
4as5A
4ej7A
4fs3A
4y8hN
1sfeA
1sqvG
1yjbA
1zrqA
2w2qP
2wpjS
2zqqA
3douA
3t12A
3vpeA
4mi2A
4nbnA
4ya2I
4ytfA
6fnnC
6p9pA
6pt5A
1a81E
1rm8A
1y44A
2aruA
3jtcA
3nzbX
3r9uA
4d0lB
4f7pA
4j23A
4pfqA
4qvqJ
6cclA
6dvbF
6hwbK
6qlvA
1pj2A
1qpeA
1xdzA
1xr2A
2id2A
2oroA
2vfaA
3mg7G
3qncA
3u9fA
4by1G
4kbmB
4ol9A
4q87A
4qz1L
4y6aG
4zgrA
6ghzB
6ibwA
6r49A
1tg3A
2e39A
2hcaA
2xfgB
3bkzA
3bttE
3eb2A
3irdA
3l75G
3n2yA
4h4fA
4idvA
4rxgA
6mlkA
1uajA
1zc0A
2b7lA
2gugA
3cyuA
3extA
3p58A
4qpnA
6k0aC
6kmeA
1oatA
1p2bA
2jj8A
2pcqA
4bguA
4lroA
4u19A
6agvA
1px6A
1unlA
2c91A
2d5kA
2dqeY
2kzzA
2z3hA
3gczA
3oi7A
3rxjA
4as4A
4y8hL
6b58B
6czbA
6izhE
1a81A
1qbaA
1rzoA
1twaF
2eimC
2q05A
2yb0A
3abkF
3arnA
3lu0E
3pwqA
3sdiK
3wn0A
3zmqA
4qvqI
4r9mA
6epeU
6fnnA
6g5uB
6hrdA
6hv9D
6j9mB
6nvuA
6pt1A
1wc1A
1yjaA
2bkwA
2bwxA
2gdnA
2hxdA
2iu0A
2zqdA
3dooA
3fr6A
3nzaX
3uv4A
4ej1C
4j22A
4mi0A
4ya2H
6cckA
6f43A
6nckA
6p9gA
1pj1A
1sfbA
1zrnA
2artA
3r9tA
3vpdA
4by1F
4frvA
4pfmA
4wrsA
4ytcA
6ghyB
6gzsA
6ibvA
6qlmA
6rdbS
1v2xA
1xdwA
2f0fA
2ffyA
2qrvA
2vf3A
2xf0A
3jsxA
3qnbA
4gh8B
4kbkA
4l2nA
4q83A
6ly7A
6r48A
1qpdA
1tg2A
2e37A
2gubA
2hc2A
2id0A
3bk9A
3exsA
3h0gK
3ir7C
4ci4A
4h49A
4okoA
4qz1K
4rxfA
4y6aF
6kmdA
6mlcA
1p2aA
1xr1A
2b7fA
2cmfA
2jj4D
2pcnA
3eb1A
3n2vA
3p57P
4idrX
6izdA
1px5A
1uaiA
1zbzA
2kzmA
4bgqA
4lrkA
4qplB
4xhkB
6agoC
6k0aA
1rzmA
2c90B
2w2qA
2wpiS
3abkE
3araA
3gcxP
3rxiA
3uuzA
3wmzA
3zmpA
4as0A
4jk6A
4u18A
6b56A
6cz4A
6hrbC
6j9jA
1qb9A
1rm6B
1sqvE
2itzA
2pzyA
2z3gA
3donA
3ohrA
3sdiJ
4qvqH
6ccfA
6fnmA
6g5lA
6p9fA
6pswN
1sf7A
1wc0A
1yj8A
2bkvA
2bwwA
2d5jA
2oriA
2zqcA
3fr3A
3t0rA
3vpcA
4j21A
4y8hK
4ya2G
4ytaA
6hwbI
6qllA
1y42X
1zrmA
2qrrA
3btqE
3ltyA
3mg7E
3nz9X
3r9sA
4a3lK
4by1E
4d06A
4gh2A
4hrmC
4pfhA
6ibuA
1tg1A
1v2wT
1xdtT
2a19C
2f0eA
2ffvA
2vf2A
2xezA
3exrA
3l75E
4dreA
4h44D
4kbcA
4q81A
4qz1J
4rx9A
4wrrA
6ly6A
6nvtA
6r46A
6rdbR
1pj0A
1qpcA
1vg7A
2hc1A
2jj4A
2pcmA
3ir6C
3u9aH
6gzmA
6kmbA
1uagA
2aepH
2cmdA
2e33B
2gu8A
2icxA
2j95A
3aqvA
3hvxA
4id7A
4okkA
6jzzB
1a7uA
1p29A
1rzeA
1sqvD
1zbyA
3n2uA
3wmyA
4bgiA
4ci0C
4nbjA
4xhfA
6cz3A
6hraC
6j9fJ
1xqzA
2c8zB
2hxcA
2pzvA
3dojA
3ohpA
3rxhA
3sdiI
3uuoA
4jk5A
4mhaA
4qvqG
4r8sA
6f42U
6izcA
6oe2A
1qb6A
1rm6A
1sf6A
2ityA
2o2uA
2z3bA
3abkC
3zmmA
4arwA
4frqA
4j1zA
4y8hJ
6agoA
6b54A
6g5jA
6hwbH
6qlkA
1y3yA
2eimA
2oreD
3nz6X
3pwcA
4czxB
4l2kA
4ya2F
6cceF
6ibsA
1wbwA
1zrkA
2bktA
2bwvA
2gdeH
3bk0A
3jspA
3ltwA
3r9rA
4pf4A
4qz1I
6fnlA
6kytP
6ly3A
6r45A
1oaoA
1v2vT
2b7dL
2d5iA
2ffuA
2pclA
3fqzA
3hvvA
3l75D
3u98H
4ggqC
4q80A
4y6aC
6p9cA
1wv7L
1yj6A
2a19B
2armA
2icvA
2jj2G
2xeyA
3exmA
4dr9A
4okjA
4rx8A
6km6A
1px3A
1qpbA
1uaeA
1zbuA
2aepA
2hc0A
3apzA
3wmwA
4kbaA
4nbiA
1a7tA
1pizA
1rzdA
2cmcA
2dqdY
2wphS
2yasA
3ir5C
4id4A
4lqwA
4o30A
4r8rA
4xh8A
6cz2A
6hv7N
6oe1A
1qb4A
1sf4A
1vg6A
1xqyA
2c8yB
2pzrA
3n2sA
3ohoA
3rxgA
3sdiH
3t04D
3vpbA
4arkA
4bghA
4eizA
4j1tC
4jk3A
4mh7A
4u0pB
4y8hI
4yt7H
6agbI
6b53A
6iz7P
1rm5O
1t75A
2gu7A
2z3aA
2zqaA
3h0gH
3mg7B
3nz1A
3uudA
3zmjA
4qvqF
4wrgA
6g5ix
6mkrC
6qljA
1p1xA
1tfyA
2itxA
2o2sA
3dogC
3jsoA
3ltvA
3pwbA
3r9qA
4f7jB
4frpA
4zggA
6kytA
6lxyA
1w0kG
1y3xA
2bksA
2bwuA
2eilM
2gddA
2qrnA
2vezA
3bjzA
3eaxA
3fqvA
3hvsA
4perB
4qz1H
1oalA
1ungD
1v2uT
1wbvA
2b7dH
2ffqA
2j94A
2pckA
4by1C
4czuA
4okiA
4q7zA
6fnkA
1qpaA
1wv7H
2ar9A
2icsA
4xh6A
6epeD
6km5A
1pwyE
1tw8A
2a19A
2w2pA
4chzA
4lqvA
4qozB
4rx7A
1sf2A
1zbqA
2cmbA
2hx4A
2wphE
2yakA
3apyA
3rxfA
3vowA
4j1nA
4l2gA
6cyzA
6hr2D
6hv7L
6iywA
6oe0A
1rzcA
1t6vN
2or2A
2zq9A
3ir2A
3n2pA
3qn7A
4aqxA
4bggA
4hrlA
4u0oB
4y8hH
6b52A
6hwbF
6j9fA
6mkrA
6pswG
1p1vA
1qb1A
2c8xB
2gu6A
3ltsA
3nz0A
3r9oA
4a3lG
4gglA
4h44A
4jk2J
4ya2C
6ib8A
6jzuB
6qliA
6r3mA
1piyA
1vg4A
1xdoA
2itwA
2jj2D
2ktqA
3fqsA
3pwaA
3uuaA
4f7dA
4mh3A
4peqA
6p9aB
1zrbA
2bkrB
2eilL
2j92A
2pcjA
2pzpA
3dogB
3eawX
3exbA
3zmiA
4bxzX
4cztA
4froA
6kysA
6nvmA
1v2tT
1y3wA
1yj5A
2b7aA
2bwtA
2qreB
2xecA
3l74I
3u96A
4q7yA
1ungA
2ar7A
2d5cA
2f02A
2ffcA
2wpdJ
3bjxA
3oh9A
4kb8A
6cceA
1tw7A
2aelA
3aptA
3t03A
3wlwH
4eivA
4qoyE
4xgxA
4yt6H
6km4A
1a7jA
1sezA
1sqvA
1t6vL
1w0kD
1wbuA
1zblA
2a14A
2hx3A
2zq8A
3iqzA
3kioA
3mg6N
3rxeA
4chyA
4j16C
4rx5A
4u0kA
6agbF
6b51A
6j9eJ
6mkqA
6odzA
1p1rA
1qb0A
1rm3O
2c8wB
2jj2A
2z38A
3h0gF
3n2lB
3vovA
4aquA
4qvqC
4wr8A
4zgeA
6cyxA
6ib7A
6qlhA
6r31A
1xqwA
3ab6A
3hvqC
3r9nA
4h42U
4jk2E
6ghcA
6hv7K
6p99A
1xdmA
2j91A
2ks1B
2vexA
3dogA
3eajA
3exaA
3ltpA
3nyzA
3pw8C
4mh2A
4o29A
4okgA
4pelA
4qz1F
6kyjS
1oahA
1vg3A
1y3vA
1zr8A
2ickA
2itvA
2qreA
3fqoA
3utuH
4frmA
4q7xA
6nvlA
1qoxA
1v2sT
1wv1A
2gu5A
3u8uA
4l2fA
6lxqA
1tw5A
2ar5A
2bwsA
2d5bA
2eilK
2hbyB
3wlvA
4r8pD
4xgwA
4yt0C
1t6uA
1w0kA
1wbtA
1yj4A
2b76D
2dqcY
2f00A
2oquA
2yacA
3ap3A
3bjwA
3sdiE
3zmhA
4eitA
4iccX
4kb3A
6fniA
6j9eF
6km3A
1a7aA
1rm0A
1sevA
1sqtA
1zbiA
2a11A
2jj1G
2pzfA
2zq7A
3ab4B
3qn1B
3rxdA
3szqA
4rx3A
6agbD
6b50A
6gh6E
6ib2A
6mkoA
6qlgC
1p1kA
1qazA
1tfwA
1xqvA
2aekA
2cm8A
2ff2A
3iqtA
3n2lA
4ggjA
4lqpB
4qvqB
4wr7A
4y69N
6hv7J
2c8vA
2vewA
3p52A
4a3lE
4chtB
4cyuA
4h3zA
4nbeD
4u0jA
6p98A
1piuA
1zr6A
2pchA
2qrdB
3fqhA
3l74G
3nyxA
3r9lA
4bxzK
6f42K
6jzmB
6nbyL
1pwuA
1qoqB
2e2qA
2ituA
2j90A
2w2oA
3dnmA
3ogqA
3pw8A
3u8tH
3utnX
4frlA
4l2dA
4o27B
4q7wA
4v1mE
6hr2A
6iycD
6nvkA
1tw3A
1v2rT
1y3uA
4yt0B
6epe7
6g5ic
1oagA
1uaaA
1wv0A
1xdlA
2bwpA
3sdiD
3wktC
4qojA
4r8pC
4xgsA
1a72A
1tfuA
1vg2A
1w0jG
1yj3A
1zbhB
2ar3A
2ezvA
2hbyA
2hwuA
2pzdA
3ap2A
3qn1A
3rxcA
3sz8A
3vonC
4ic7E
6cyuA
6ql8A
1p1jA
1sqqK
2a0yA
2gu4A
2zq2A
3kigA
3mg6L
3n2iA
4gg7A
4kb1A
4rx2A
6ib0A
6mkmA
6r2wH
1wbsA
2cm7A
2d54A
2ff1A
2jj1D
2o2hA
3ea9A
3h0gC
3hvlA
3iqsA
3p4vA
3zmcA
4cymD
4einA
4nbdD
4wr5A
4y69L
6kygA
6p97A
1qatA
1rz6A
2aeiT
2c8uA
2pcgA
2qrdA
2vevA
4bgdC
4chsA
4h3yA
4okeA
4u0iA
6duiA
6jzlA
6lxoA
2bklA
2j8zA
3ogpA
3r9hA
3ussA
4l2cA
4lqmA
4mgtA
4qz1C
1pwqA
2e2pA
2gd4I
2ic7A
3fqfA
3u8rH
4frhA
4o1yA
4yszC
6f42J
6hqxA
6nvjA
1qoqA
1tw2A
1ua7A
2ittA
3wksC
4dpzX
4q7vA
6psvG
1a71A
1oafA
1tfrA
1v2qT
1wuyA
1y3iA
2bwoA
2hbvA
2hwpA
2pzbA
2rlaA
2wpbA
3ap1A
3pw1A
4qoiA
4y8hC
6epe6
6ql3A
1t6pA
1unbA
2eilI
2ezuA
2oqfA
3rxbA
3sz7A
4hreE
4pdwC
4r8pB
4xgrA
6hv7H
6hwbA
6km1A
6r2eA
1p1iA
1sqqJ
1w0jD
2a0xA
2jj1A
2xdbA
3aayA
3ex6A
3kidU
3mg6K
3n2eA
4kb0A
4rx1A
4ya1N
6ag9U
6ky4A
6mkkA
6p96A
1qasA
1setA
1vfuA
1zbhA
2aeiL
2cm3A
2fewB
2o2eA
2yaaA
3p4uB
3zmbA
4bfsA
4chqA
4cymA
4gg5A
4h3xA
4ojtA
4wr4A
6b4yA
6fngA
6gh5E
6iajA
6jzeA
6lxkL
1rz5A
1yizA
1zr0A
2gu2A
2j8yA
2pcdM
2veuA
3hvkA
3jseH
3usrA
4a3lC
4v1hA
6f42G
1pipA
1wbqA
3dngA
3fqeA
4jk1E
4lqjA
4u0hA
4y69K
1rlvA
1tw1A
2c8tA
2d4wA
2z2wA
3nydA
3sdiB
4dpeA
4frfA
4j09A
4o1xA
1a6rA
1oadA
1qopB
1ua6Y
2gd4H
2itqA
2qrcB
3u8oH
4q7sA
4qohA
4y8hB
4zg5D
6nviA
1v2pT
1wuuA
2dqbA
2e2oA
2oqdA
2pzaA
2rl5A
3pvzB
3wkrC
4pdwB
4r8pA
4xgpA
1p1hA
2aqxA
2b76A
2eztA
2hbuA
2hwoA
2jizG
2zptX
3aoxA
3ea3A
3h0aD
3rxaA
3vo3A
4f70B
4ic3A
4kazA
4qvpN
4rwzA
4ya1L
6j9dB
6km0A
6ky1C
6mkeA
6p94A
6r25D
1sesA
2a0wA
2bwnA
3bj8A
3iqeA
3n2dA
3og8A
3p4rD
4bfpA
4ojkA
4wr2A
6b4xA
6nbyI
1qaqA
1ryzA
1un9A
1vftA
1xdhA
2aeiH
2cm2A
3ex4A
3mg6J
4qz1A
6ag8C
6fnfA
6lxkH
1pioA
1yiyA
2bkkA
2gu1A
2o28A
2vetA
2w2nA
3dnfA
3hvjA
3jseA
3usqA
3zm3A
4gg2B
4mg2A
4v1gA
4y69J
4ysyC
1pwoA
1rltA
1tvzA
1wbpA
1zqzA
4chpA
4freA
4u0gH
6cb5A
6hqbJ
6iafA
3fqcA
3l74D
4dotA
4j07A
4jk1B
6ducA
1a6qA
2dqaA
2gd2A
2rl3A
2z2pA
4o1uA
4q7pA
4y8hA
6cysA
6hwaN
6nvhA
1p1fA
1qopA
1v2oT
1y3gE
2d4nA
2hbtA
2pz8A
2wpaA
2xd9A
3aawB
3ki7A
3pvyA
3rwqA
3u8iA
4bxzF
4hrdN
4qogA
6hv7F
6ky1A
1sqqH
1t6jA
1w0iA
1wutA
2aqvA
2hwlB
2itpA
2zpoA
3aonB
3lt5A
3og7A
3sy5A
3vo2A
3wkmL
4cy5A
4f6xA
4katA
4lqiN
4qvpL
4r8mA
6g5iV
6j9dA
6klzA
6p93A
6ql1A
6r25C
2b75A
2e2nA
2o26X
2pcaA
3bj7A
3h0aA
3iqaA
3mg6I
4ysyB
6b4wA
6lxjL
1sepA
1xdcA
2j8xA
2jizD
3jsbA
3n24B
3ny6A
3usnA
3zm2A
4l23B
4mf7A
4qz0b
4y69I
4ya1K
6ag7U
6gh1A
1pinA
1un8A
1xqhA
2aehA
2cm1A
2feuA
2gtxA
2vesA
3dnaA
3ex3A
3hviA
3r99A
4jjtA
4v1fA
6fmxA
1zqyA
2bkjA
2eilG
3fq3A
3sd9A
4frdA
4nb9D
4u0gA
4zfyA
6cb2A
1p1cA
1pwmA
1tvyA
1wboA
2ya3E
3qmtA
4o1sA
4pdsA
4rwlA
4y8gb
6iy6C
6mkdC
6nvgA
2dq7X
2gd1O
2hbrB
2pz5A
2qr8A
2rkxA
2z2oA
4choA
4hrdL
4ibxA
4izwA
4q78A
6cyrA
6dubA
6epe3
6hv7E
6hwaL
6nbyE
1oabA
1qonA
1sqqG
1tf8A
1v2nT
1w0hA
1ywnA
2oqbA
2xd0A
3aavA
3aonA
3ea1A
3ki6A
3lt4A
3p4qD
3wkmI
4bfnA
4bxzE
4cy3A
4kasA
6g5iU
6jyqU
6ky0C
6p90A
6r25B
1qaoA
2wp9D
3bizA
3rwpA
3sy2C
3vo1A
4qofA
6ql0A
1rywA
1wurA
1zauA
2b74A
2ez9A
2ic0A
2itoA
2jizA
3iq0A
3mg6H
3u8hA
3useS
4h3eA
4lqiM
4qz0N
4r7tA
4ysxC
6lxjH
1pimA
2aeeA
2j8tA
3og3A
3r98A
3zm1A
4mf6A
4qvpK
6b4tA
1rlrA
1sejA
1xdbA
1xqdA
1zqxA
2fesH
2vepA
3dn8A
3ex2A
3hvhA
3sczA
4jjrA
6ag5A
6fmwA
6psuG
1p1bA
1tvwA
1ua5A
3fq0A
4l1gA
4pdpA
4v0xA
4xg9A
6mkdB
1pwlA
1vfrA
2eilF
2gtuA
2z2nA
3n24A
3qmsA
4karA
4rwiA
4tztA
4y8gN
6du5A
6hv7C
1a6fA
1oaaA
1qomA
1tf4A
1y3fE
2c8nA
2hwiA
2pc5A
2rkuA
2xckA
4chnA
4ei4A
4ibrA
4q6xA
6ky0A
6nvfA
1ywkA
2jiwA
2oq5A
3aauA
3ki5A
3mg6G
3sxwA
3vnxA
3wkmH
4bxzD
4h3dA
4qoeA
6cyqA
6r25A
1rysA
1t6hA
1v2mT
2b73A
2dq4A
2ibzY
2qr7A
3e9zA
3lt3A
4f6vA
4hrdK
4izvA
4ya1I
4ysxB
6hwaK
6jypU
6lxiL
6p8tD
6qkyA
1qanA
1wuqA
2aqtC
2ez8A
2itnA
2j8oA
2o25C
2pyzA
2wp9C
3bivH
3h02A
3ipyA
3ny4A
3r94A
3uscS
4gfuA
4lqiL
4mf1A
4qz0L
4y69G
6nbyC
1piiA
1rloA
1zapA
2bwjA
2w2mA
3ofvA
3rwbA
3zm0A
4doiA
4r7iA
4zfwA
6ag4A
6b4qA
1p19A
1tvvA
1un4A
1xd9A
1zqwA
2ya3A
3fpmA
3hvfA
4jjpA
6pstN
1ua4A
2aecA
2eilE
2ferA
2venA
3ex1A
3qmrA
3u8gA
4frbA
4o1mA
4wqsE
4xg8A
4y8gL
6du4A
6fmvA
1a69A
1sqqE
1vfpA
2bk8A
2z2kA
3p4pD
4oj8A
6hv7B
6iy3C
6kxrA
6nveA
1tezA
2d4kA
2gtnA
3aasA
3pvtA
3wkmA
4a3kG
4bffA
4ehzA
4kapA
4q6gA
4tzkA
6g5iP
6kl4B
1oa9A
1ryrA
1ywgO
2c8mA
2gcuA
2oq4A
2xchA
3ki4A
3lt2A
4h3cA
4qodA
4rw5A
6cypA
6hwaJ
6p8lA
6qkvA
1qamA
1sdyA
1v2lT
2aqsA
2b72A
2dq3A
2hwhA
2j8hA
2pyuA
3e9rA
3gzyB
3js2A
4hrdJ
4nb4A
4qvpI
6jylF
6lxiH
1wbjB
1wupA
1zalA
2qr2A
3ny3A
4bxzC
4dogA
4f6uB
4gfsA
4izuA
6cavA
6gglA
1rlmA
1tvuA
1w0fA
1xd8A
1zqvA
2itmA
3biuH
3ipxA
3ofnP
4mf0A
4qz0K
4y69F
6ag3U
6mk6A
1pigA
1xq0A
1yirA
2wp9B
2y9rT
3dn4A
3l73G
3rw9A
3u8fA
3vntA
4lqiK
4r7eA
4v0vA
1p18A
1pwgA
1sqqD
1ua3A
2aebA
2bwiA
2pc1A
3ewzA
3fpkA
4fraA
4xg7A
6fmtA
6iy3B
6kxhA
1qo8A
1t6gA
1y3dE
2bk5A
2feqH
3hikA
3p4pB
3pvrA
3qmpA
4l19A
4pdjA
4y8gK
6nvdA
1rypN
2ibzI
2oq2A
2vegA
3ki3A
3lt1A
3sxtC
4a3kF
4chbA
4h3aA
4q6eA
4rw3A
4ys8A
6hwaI
6qkmA
6r23A
1qalA
1vfoA
1yw9A
2fxvA
2j8gA
3mg6E
3n1nA
4hrdI
4ibmA
4kaoA
6kkwA
1texA
1v2kT
2aqrA
2b70A
2c8jA
2itkA
2o23A
3e9nA
3scjE
4dofA
4nb2A
4qvpH
6lwrA
1un1A
1wbjA
1wuoA
2hwgA
2qr1B
3r8yA
3tnpB
3zlpA
4gfoA
4mezA
4zfuA
6cadA
6jylD
1pifA
1sqqC
1zquA
2wp8B
2zphB
3dn3A
3iptA
3l73F
4iztA
4lqiJ
4qz0J
6ag2U
6ggkA
6mk3A
1a61H
1p17A
1pweA
1w0eA
2eilC
2w2gA
2z2iA
3hv9A
3rvxD
6f41N
6kx3A
6p8kA
1t6eX
1xpzA
1yiqA
2bwgA
3ewyA
3p4fA
3qmnA
3sxsA
3u8dA
3wk3A
4bf6A
4cxmA
4l16A
4pdiA
4wqlA
4xg6A
6g5iM
6i9yA
1oa4A
2ae9A
2dq0A
2feoA
2vefA
3aalA
3pvjA
4y8gJ
4yrhA
6iy3A
1qakA
1qo7A
2bk4A
2d4iA
2j8fA
2xc5A
3ki2A
3mg6D
4a3kE
4h38A
4q6dA
4rvyZ
6b4dA
6hwaH
6kkfA
6nvcA
6qkaA
1r56A
1rypM
1yw8A
2aqqA
2clxA
2fxrA
2gtdA
2ibzH
3n1dA
3sciE
4hrdH
4kakA
4qo9A
6lwqG
1rldA
1tewA
1v2jT
1vfnA
1xd3A
2c8hA
2it4A
2o1nA
3bieA
3lt0A
3zlmA
4f6pA
6cynA
6re0S
1zq9A
2b6zA
2ez4A
2hw7A
3tnlA
4lqiI
4meyK
4qz0I
6jylC
1pieA
1pwdA
1wunT
1zajA
2e2jK
2jitA
2w2cA
2wp8A
2y9pA
2z1jA
3ipsA
3jrqA
3rvxC
4fqwA
4gfnA
4izsA
4o11A
6afpA
6dtzA
1a5zA
1oa3A
1t6dA
1w0dA
3hibA
3qmmA
3vndA
4cxaB
6bngA
6ca4A
6ggjA
6kx2A
1p16A
1xptA
1y3cE
2bwdA
3fpdA
3ureA
3wk2A
4ch9A
4l15A
4pdgA
4wqkA
4y8gI
1qajA
1ua1A
2hblA
2j8aA
2opwA
2pycA
2vdwB
3ewxA
3nxyA
3sxrA
4bf2A
4tyqA
4xg4A
6kk8A
6qk2A
1qo5A
1yw7A
2d4eA
2gcqA
3aohE
3e9aA
3ki1A
3pvfA
3sc6A
3u8bA
4kajA
4nb0A
4q6aA
4yrbA
6iy2D
6lwqA
6nvbA
1r55A
1rypL
1tevA
2bk3A
2fxlA
2o1lA
3bi7A
3ofnG
4qvpF
4ya1E
6b48L
1v2iA
1vfmA
2c8gA
2clwA
2hw6A
2iswA
3zllA
4qo4A
4qz0H
6cymA
1pwcA
1tvpA
1umyA
1wbgB
1xd1A
1zq5A
2b6yA
2ez2A
2y9mB
2z1iA
3l73D
3n10A
3r8uA
4gfmA
4lqiH
4meyG
4y69B
1a5yA
1oa2A
1wunL
1zaiA
2pbyA
2rjqA
2wp7A
3hi4A
3jrmO
3lsyA
3p47A
3qmfA
3rvxA
4fqsA
4v0hA
6afoA
6bn3A
6ggiA
6jylB
6mjpA
1sqqA
1t6cA
3fpaA
3urdA
3vn9A
3wk1A
4pd4K
4rvyU
4y8gH
6fmlO
6hv5N
6kwyN
1p15A
1qaiA
1w0cA
1xpsA
2bwcA
2eilA
2jisA
2w21A
3aadB
3nxxA
4ch8B
4wqeA
6kk6B
6r1uC
1sdtA
2j88L
2py4A
2vdwA
2xc4A
3ewwA
3ipqA
3pvbB
4bf1A
4dncA
4kafA
4q67A
4xg3A
6hwaF
6iy2C
6lwpA
6p8hB
6qk1A
1r54A
1yw6A
2feaA
2opjA
3bi6A
3e96A
3gzpA
3huqA
3ki0A
3sxgA
4ehgA
4h30A
4r77B
1pw8A
1rypK
1teuX
2d4cA
2dpyA
2isvA
2o1cA
3zlkA
4hrdF
4ya1C
6dtpA
6hp9A
6nvaA
1pi5A
1qo4A
1tvoA
1v2hE
2ae7A
2bjuA
2c8fE
2cluA
2ibzF
2z1hA
3n0zA
3ofkA
3tniA
4lqiG
4qo2A
4y69A
6cylA
6g5iJ
1vflA
1wunH
1xd0A
2hw5A
2rjpA
3dn0A
3lsuA
4cwmA
4gfgA
4meyE
6f41K
1t5tA
1wb8A
1zahA
2b6xA
2ez1A
3mg4N
3rvwD
3urcA
3wk0A
4fq9A
4izjA
4l10A
4rvyO
6jylA
6re0Q
1p14A
1y3bE
2pbrA
2py3A
3aadA
3jrmH
3nxvA
4jj9A
4o0xA
6afnA
6gghA
6hv5L
6kwyM
1qafA
1sdqA
1xppA
2bwaA
3qm1A
4ch6A
4kaeA
4wqdA
6fmlN
6lwoG
6r1uB
1u9zA
2eikM
2j88H
2opiA
2xc2A
3ewuA
3gzoA
3huoA
3sc1A
4dmyA
4f65A
4q5sE
6b48C
6p8hA
6qk0A
1rypJ
1w08A
2aqnA
2fxfA
2gchG
2istA
2jirA
2qqgA
2vdvE
3khvA
3sxeA
4qvpC
4xg2A
6epdF
6i9pA
1pw7A
1rlaA
1teqX
2d4aB
2dpxA
2ibzE
2wp3O
2y99A
2z1gA
3ipmO
4qz0F
4y64A
6nv6A
1pi4A
1qo2A
2ae6A
2bjsA
2c8eE
3bi3A
3r8pA
6cykA
6hoyA
6misA
1a5wA
1o9uA
1tvnA
1wumA
1xcxA
1yw5A
2b6wA
2rjmA
3fp8E
3n0yA
3ofjA
3rvwC
3wjzA
4cweA
4gfdA
4oiqE
6ds8A
6re0P
1t5sA
1wb7A
1y38A
1zq1A
3aa5X
3jrmA
3nxtA
3qlpH
3vmtA
4a3jK
4pd4I
6nbxL
1p13A
1qaeA
1sdoA
1sqpJ
1yifA
1zafA
2w1nA
3puxG
4iamA
4jj8A
4nauA
4o0wA
4qo0A
4tymA
4wqcA
6afmA
6bn1A
2bw8A
2opfA
3ao9A
3hulA
4be2B
4ch5A
4dmxA
4kacA
4yqoA
4zfnA
6b47L
6fmlM
6kwyL
1u9yA
2eikL
2ibzD
2j88A
2jiqA
2qqfA
2vduE
3zl6A
6hv5K
6lwoA
6r1uA
1rypI
1xpmA
2aqkA
2cltA
2fe6A
2gt4A
2hw3A
2o12A
2pxcA
2wouA
2z1bA
3ewrA
3khsA
3sbmA
4f64A
4hrdC
4qvpB
6gg8A
6hooA
6nuuB
6qjvA
1pi3A
1rl9A
1temA
2d44A
3bhyA
3dmxA
3ipmH
3sxdA
4eheA
4xfpA
6mikA
1tvlA
1xcwA
1yw4A
3n0uA
3r8mA
3rvwA
3tnhA
4gevA
4rvyE
4y63A
6ds7A
6f41G
1v2fA
2b6tA
2c8dA
2rj9A
2y96A
3aa4A
3nxrA
3vmsA
3wjyA
4a3jJ
4fpxA
4iahA
4oiqA
6i9nA
6kk3B
1p12E
1qa0A
1sdnA
1wulS
1yidB
1zpzA
2bjkA
2eyoA
2xc0A
3puwG
4natA
4yqlA
1vfgA
2bw7A
4be1B
4dmoA
4kabA
4o0vA
6lwnA
6re0M
1rypH
1u9xA
2hb5A
2ibzC
2pbnA
4ch4A
4q5rA
4tyjA
4wqbA
6g5iG
6kwyK
1zabA
2gt2A
2j87A
2o11A
2qqeA
2vdjA
2z11A
3ewqA
3hukA
3khpA
4h2yA
4qvpA
6aflA
1w06A
1y37A
2clqA
2fe4A
3fp7E
3hhtA
3l72G
3sblA
4xfiA
6mihA
6nuhA
6p8gB
6qjcA
1phzA
1pw1A
1tehA
2d43A
2dpsA
2eikK
2hw2A
2pxaA
2wotA
3dmvA
3of8A
3rvvD
3sxcA
3ur1C
4cwbA
4l0vA
4qnzA
4v07A
6cy6A
6gfwE
6ixjA
6jy4K
1tveA
1v2eA
1xcpA
1xplA
2ae5A
2aqiA
2y93A
3nxoA
3u81A
3vmrA
3wjxA
4ehdA
4f63A
4gerA
4r67J
4rvtA
6kk2B
1o9sA
1p11E
1r50A
1sdeA
1wulL
1yw2A
2b6nA
2c8cA
2rj8A
3qlmA
4iaeA
4oipE
4y62A
4yqeA
1a5uA
1q9yA
1t5hX
1wb5A
1zpuA
2bjiA
3gz4A
3jr6A
3mg4K
3puvG
4nanA
4wqaA
4y8gC
4zfkA
6lwmG
1yiaB
2bw5A
2opaA
4be0B
4bxxE
4ch3A
4dmmA
4mexG
6b47C
6g5iF
6hv5I
6kwyJ
1u9wA
1vffA
1za5A
2ibzB
2j80A
2jioA
2o0uA
2pbjA
2z10A
3huaA
4o0uA
4q5qB
4tyiA
4ya0N
6afjA
6c9yA
6r10O
2fx6A
2gsuA
2hb4A
2vd3A
3ewpA
3ipiA
3khjA
4hrdA
4lqhA
4qvnb
4xfhA
6migA
1phwA
2cloB
2d41A
2hw1A
2isqA
3bhvA
3dmuA
3hhqA
3of5A
3sbkA
4uzhA
6cxtA
6drwA
1umlA
2px8A
2xbyA
3aa2A
3e8rA
3nxnA
3sxbA
3vmqA
3wjwA
4gemA
4iyrB
6f41E
6i9lA
6ixdA
6p8gA
6qj6A
1o9lA
1p10A
1r4zA
1sdaO
1sqpG
1tvaA
1xcoA
2fdyA
2rj7A
2w1iA
2wooA
3lrtA
3n0nA
3p3gA
3r8hA
3u7uG
4fptA
4r67I
4y5tA
1q9xA
1w05A
2c8bX
2y91A
3puoA
3qlgA
4f62A
4iaaA
4pd4F
4y8gB
6hw9b
1a5tA
1v2dA
1yw0A
1zptA
2aqhA
3anoA
3gz3A
3jr5A
3mg4J
3ur1A
4nalA
4qnpF
6lwmA
1t5gA
1u9vA
2bw4A
2ibzA
2j7vA
2jimA
2op9A
2pbfA
3ewoA
3hu9A
4ch2B
4dmlA
4wq9A
6afiA
6b46L
6c9uL
6flqE
6hv5H
1y34E
1za2B
2gcdA
2vd2A
2z0zA
3khfA
4hrcb
4k9yA
4q5qA
4qvnN
4tygA
4ya0L
6hnoA
6nueI
6r10J
1phrA
1rl0A
2fx5A
2gstA
2hb3A
2hvyD
2ispA
2o0rA
3hhmB
3ip8A
3of3A
4h2xA
4o0tA
4xfgA
6cxmA
6kjaA
1tedA
1tv9A
1vf4A
2px7A
3a9qA
3dmpA
3rvvA
3sbiA
3wjoA
4a3jF
4cw7B
4gelA
4iyrA
6gfoE
6qiiG
1o9jA
1r4wA
1umkA
2cloA
2dppA
2eikI
3e8nA
3nxjA
3sxaA
3tn8A
4uzdA
4y5sA
4yqbA
1xclA
3cynA
3n0mA
3r8gA
4lpnA
4r67H
4y8gA
4zfiA
6drhB
1q9sA
1wb0A
2c8aA
2fdwA
2rj6A
2wojA
2y8vA
3amqA
3jr4A
3pulA
4fpiA
4ia0A
4oioE
4qnpE
6g5iD
6hw9N
6kwyH
6lwlA
1a5sB
1w04A
1xpiA
1yvyA
2op8A
2pbeA
3gz0A
3khcA
3qlfA
4bdyB
4nakA
4wq8A
6afhA
6c9uH
1rypE
1t5fA
1v2aA
1zpsA
2aqdA
2bw0A
2ibyA
2j7tA
2jiiA
2vd1A
3ewmA
3fofC
3hu8A
4dm9A
6mibA
6nbxE
6nueC
1phqA
1yi7A
2fx4A
2gssA
2isoA
2o0lA
2z0pA
3l72D
3zksD
4hrcN
4l0tA
4mexA
4q5mA
4tyeA
4xffA
6flpE
6i9cA
2hb2A
2hvyC
2xbxA
2zpbA
3dmlA
3of2A
3rvgA
3wj8A
4egjD
4qvnL
6qiiB
1p0yA
2e2iK
2px6A
3a99A
3hhiA
3nxeA
3sbhA
3sx8A
3u7nA
4cw7A
4gekA
4ya0K
6p8fB
1umiA
1vf3A
2dpmA
2gcbA
2qqcB
3bhuA
3gcwP
4a3jE
4y8fA
1q9mA
1wujS
2d3zA
2fdvA
2rj5A
2y8qE
3jqyB
3r8dA
3tmsA
4pd4D
4rvlA
4zegA
1xpgA
2b69A
2c89A
2clmB
2w1gA
3ampA
3e8lC
3mg4H
4bdxA
4f5zA
4fp9B
6afgA
6b46C
6dreB
6hw9L
6lwkG
1a5sA
1rypD
1wayB
2ibwA
2isiA
2vd0A
3ewkA
3gyqA
4dm6A
4oioA
4wq7A
6c9mB
6hv5F
1t5dX
1y33E
1yvwA
2aqbA
2eyhA
2jifA
3foeC
3khbA
4i9zA
4lpmA
4memA
4qyzJ
4xfdA
6cxhC
6gfnA
6hn3A
6i99A
6miaA
1phpA
1pvvA
1rkxA
1tv6A
1yi6A
1za1B
2fwwA
2gsrA
2j7kA
2o07A
2z0iA
3dlsA
3ip0A
3zkqD
4h2wA
4hrcL
4iypA
4q5jA
6qihA
1p0xA
1sd2A
1sqpD
1tecE
1w03A
2bjfA
2hb1A
2px5A
2zp5A
3btmE
3hhaA
3sx7A
3wj2A
4egjA
4ty7A
4ya0J
1o9bA
2dplA
2gcaA
3n0cA
3nx9A
3rvfA
3sbcA
3u7mA
4a3jD
4k9eL
4qvnK
1q9iA
1umhA
1vf2A
2rj4A
3a8tA
3of0A
4gehB
4o0rA
4pd2A
4r67F
6flpA
6kwyE
6nbxC
1xcfA
2fduA
2pb8A
3e8lA
3pufB
3tmqA
3uqoA
4f56A
4naiA
4uyoA
2c82A
2clmA
2d3yA
2op2A
3amnA
3htvA
3qlaA
4l0sA
6b45L
6c9jC
1a5qA
1rypC
1u9bA
1zpkA
2eikG
2isfA
2vczC
2w1fA
3l71I
3vm8A
4dm3A
4foxA
4wq5C
4xfcA
6lwkA
1sqpC
1t5bA
1waxA
1xpbA
1y2qA
2aq9A
2bvxH
2eyfA
2hvyA
2j7hA
2z0eB
3ewjA
3iopA
3r8cA
3zknL
4i9tA
4jitA
6gfkA
6hw9K
6qigL
1te6A
1tv5A
1za1A
2b67A
2o06A
3fo7A
3gctG
3sx5A
4h2vA
4iygA
4ya0I
4yq5A
6i95A
1p0wA
1rksA
2ae2A
2hayA
2px4A
2qq7A
3cy3A
3dlmA
3wj1A
4ty6A
4y5oA
6g5iA
1sd1A
1umgA
1vf1A
1w02A
1yi4A
2gsqA
3nx7A
3u7lA
4hrcK
4k9eH
4pczA
4r67D
6kwyD
2dpjA
2rj3A
2zp4A
3bhtA
3e8jA
3n0bA
3oezA
3ruxA
3sbbC
4f52B
4lpjA
4nahA
4qnaA
4y8dA
6afeA
1q9hA
1wuiS
1xc9A
2fdpA
2op1A
3gymA
3ql9A
3uqnA
4zdtA
6drdK
6epd3
1a5pA
1rypB
2c81A
2d3uA
3vlnA
4bxjA
4o0oA
4rvaA
4uynA
4xfbA
6b45C
6f40N
6hv5C
6kj6J
6lwjG
6mi8F
6nbwN
6nudC
1pvsA
1zpgA
2cllB
2hvxA
2ibtA
2isdA
2vczA
2w1eA
3ammA
3kh5A
3zknH
4wq4C
6hw9J
1phkA
1v26A
1wawA
1y2mA
1za0A
2eikF
2ey6A
2jidA
2z0dB
3p36A
3r89A
4egfA
4qyzB
6qigH
6rd9S
1rkpA
1yvoA
2bjdA
2hawA
2o05A
3dl0A
3ewiA
3fnqA
3gcoA
3ionA
3sx3A
3wioA
4i9oA
4iy1A
4qvnI
4ya0H
6cx8A
6gf0A
6i94A
1o98A
1te3X
2ae1A
2aq8A
2e2iH
2gspA
2j7gA
2qq2A
2rj2A
3hh5A
3jqrA
3lr5A
3u7kA
4bdkA
4h2uA
4ty1A
6gzcA
1p0vA
2pb6A
2px2A
3nx2A
3pueA
4hrcJ
4nafA
4pc8A
4r67C
6flhA
6p8eB
1sqpB
1umfA
2dpiA
3cy2A
3oeyA
3sbaA
4zdqA
6afdA
6c9hC
1w01A
1yi3A
2op0A
2woaA
3bhrA
3gylB
3ruuA
4bx3A
4gegA
4y84b
6nudA
1wuiL
1xc8A
2c80A
2iscA
2xbvA
4fosA
4jinA
4me8A
4oimA
4uyaA
4xfaA
6b44L
6hmvB
6hv5B
6hw9I
6lwjA
1u8xX
2eikE
2ibsA
2jicA
2vcxA
3amhA
3kh4A
3l71G
3zkmL
4egcB
4wplA
4yq3A
1v25A
1zpeA
2cllA
2d3tC
2ey5A
2z0bA
3gcnA
3wigA
4ixwA
4lpfA
4q5hA
4ya0G
6cwyC
1xp4A
1yvmA
2bjbA
2haqA
2rj1A
3ewhA
3fnnA
3hh4A
3jqqA
3lr4A
3p35A
3r83A
3u7jA
4k94L
4qvnH
4qyiA
4y52K
6bm7B
1o95D
1te2A
1tv3A
1wauA
1y2kA
1z9yA
2e2iF
2gc7D
2gsoA
2j7fA
2pb5A
3dkvA
3tmlA
3uqgA
4a3iK
4bdjA
4hrcI
4i9mA
4pbwD
6flgA
6i93A
6kwyB
1sqpA
2qq0A
3iomA
3mg4A
3pudA
3sb9A
4f4uA
4h2tA
4naeA
4txwA
4zdfA
1q9dA
2aq7A
2fddA
3cxwA
3e7fA
4cggA
4dl8A
4o0hA
4y84N
6mi7F
1pvjA
1ryiA
2isbA
2pwyA
2wo9A
3gyfA
3rutA
4bx2A
4geeA
4me7E
4qmyA
4r67A
4rv4A
4xf9A
6hmvA
6kj6E
6lwiG
1t4vH
1w00A
1xc7A
1yi1A
2hvvA
2jibA
2vcwA
2xbuA
3bhmA
3kh3A
3ql3A
4eg2A
4ixtA
6epd1
6hw9H
6qi8D
1v1rB
2ibpA
3am5A
3gciA
3jqpA
3swcA
3zkmH
4lpbA
4oicB
4uy1A
4yq1A
1u8wA
1zpdA
2bjaA
2bvtA
2c7zA
2z04A
3a8mA
3lr3A
4cvyA
4jikA
4q5fA
4wpkA
4y52J
1p0sH
1phgA
1te1B
2d3tA
2halA
2rj0A
2w1cA
2y8lE
3dktA
3fnmB
3hh3A
3nwyA
3r7yA
3wibA
4hrcH
4i9jA
4k94H
4ya0F
6f40K
6fl2A
1a5oA
1o95C
1yvjA
2clkB
2fwlA
2pb4A
2qppA
3ewbX
3iokA
3mg0N
3sb8A
3u7iA
3uqfA
4bdiA
4zdeA
6c9gC
6gyxB
1pvgA
1q99A
1sqoA
1tv2A
1y2jA
3e7bA
4f4pA
4l0iA
4y84L
6afbA
6b3sL
1umdA
1vewA
2dpgA
2isaA
3gyeA
4aqcA
4cgfA
4fooA
4o0gA
6hmrA
6kj6A
6lwiA
6mi7A
6nuaA
6p8cA
2advC
2aq4A
2hvoA
2ji9A
2xbsA
3cxsA
3ruoA
3vl9A
4bx0A
4gedB
4h2sA
4ixrZ
4qmxA
4xf7A
6hv4b
1ryhA
1t4uH
1vzzA
1xc6A
1yi0A
2nzwA
2vcvA
2wo8A
3gchC
3oewA
3ql2A
3sw9A
4eg0A
4oicA
6qi3A
1u8vA
2eikC
2z02A
2zp0H
3bhlA
3fniA
4lp6A
4me7A
6cwxA
1rkaA
1v1rA
1xp0A
1zpcA
2c7yA
2y8lB
3am4A
4i9iA
4na9H
4q5eC
4wpgA
6genG
1o95A
1te1A
2bvsH
2d3qA
2hakB
2rizA
3evkA
3hgxA
3r7vA
4qvnF
4txnA
4zddA
6fl1A
6i90A
1wao1
1yvhA
2clkA
2gsmB
2pauA
2w1aC
3iojA
3sb7A
3tmjA
3u7cA
4jijA
6afaA
6kwhA
1q98A
1scuB
1sqmA
1tuyA
2j7dA
2qpoA
3dksA
3e7aA
3l71D
3pu7A
3uqbA
4bdhA
4f4jA
4fonA
4r62A
6b3sH
6epcV
6mi6A
6nu6A
6p7gA
1z9wA
2advA
2e2iC
2fdbM
2hvnA
2is7A
2ooyB
2xbqA
3cxrA
3runA
3vl8A
4appA
4bwvA
4gedA
4xf6A
4y84K
6hmpA
6kizT
6lwhG
1yhzA
2ji8A
2nzlA
3gc6A
3jqgA
3ql1A
4cvsA
4efsA
4o0fA
4qmwA
4ypxA
6hv4N
6hw9F
1ryfA
1wugA
1xc4A
1y2hA
2aprA
2ey4A
2ibkA
2vctA
2wo5A
2zowA
3lquA
4y52F
6bm4K
6nbqM
1t4tA
1vzxA
2yzoA
3bhjA
3nwuA
3oevN
4i9aA
4k90B
4lp0A
4na8A
4uxzA
4wpaA
6cwvA
1p0qA
1rk6A
1v1mB
2gc7A
3am3A
3fnhA
3p2wA
4l0bA
4qvnE
4ya0C
6c9fC
6fkzA
6rd9M
1o94D
1wamA
1zpbA
2bvrH
2c7vA
2d3nA
2fwgA
3hgwC
3ioiA
3mg0L
3r7uA
3sb6A
4hrcF
4jidA
4txmA
6gytA
6odm6
1q97A
1xozA
1yvgA
2gsiB
2hakA
2parA
2qplA
2w19C
3dkqA
3ptyA
3tm7B
3u73U
3uqaA
4f4iA
1pvdA
1sqjA
2fdaA
2is6A
2j7cA
3cxqA
3e6sA
3evgA
3gy7A
4bwlA
4dl0J
4gecA
4qyfA
4zdcA
6kizR
6mhzG
6ntuA
6p7eE
1umcA
1vepA
2aduA
2cliB
2hvmA
2ji7A
3gbzA
3ql0A
3sw7A
3vk9A
3ziaH
4apcA
4bdgA
4o0eA
4r5yA
4xf4A
4y84J
4ypuB
6i8zA
6lwhA
1wudA
1z9uA
2zosA
3a8kE
4a3iF
4mdtA
4ohqA
4qmvA
6hv4M
6hw9E
1ryeA
1t4sA
1tdzA
1yhyA
2apqA
2dp6A
2ey2A
2vcsA
2wo3A
2yzkA
3jqfA
3lqsA
3wi7A
4h2mA
4i94A
4pbuZ
6bm4J
6f40F
6qi1A
1a5nA
1y2eA
2eikA
2gc6A
2y8hA
3oevM
3p2pA
4cvrA
4jiaA
4k8yA
4loyH
4na7A
4wp9A
4y52E
6c9fB
6cwuA
1p0pA
1vzwA
1xc3A
2rixA
3aloA
3bhiA
3fngA
3iohA
3kgqA
3sb5B
4qvnC
4txlC
6af7A
6fkyA
6genC
6kwfA
6odeH
1phdA
1scqA
1tuuA
1v1mA
1wakA
2bvnA
2d3lA
3ptnA
3tm0A
4fogA
4uxxA
6gymZ
1o94C
1rk5A
1xovA
1yvfA
2pwpA
3cxpA
3dkpA
3l70I
3r7sB
3ru6A
4zdbA
6b3lA
6kizK
6p71E
1pv9A
1veoA
2c7tA
2gsiA
2j7bA
2paqA
3evfA
3hgwB
3mg0K
3qkuB
3vk8A
4bdfA
4y84I
4ypuA
6lwgG
2adqB
2fd6U
2hvlA
2ibiA
2ji6A
2w17A
2xbjA
2zonG
3a8jE
3gbwA
3ziaG
4dl0I
4efkA
4ge6A
4mdsA
4qyeA
6hm7A
6mhzF
1wu7A
2cliA
2is4A
2wo2A
2y8cB
3e6rA
3lqhA
3nwoA
4h2kA
4ohcA
4q4zE
4qmuA
4r5sA
6dqyA
6hw9C
1rydA
1u8fO
1z9pA
2vcqA
2yzhA
3sw6A
4a3iE
4l09A
4lotA
4n9vA
4wp8A
6c9cA
6hv4L
2gc5A
2ritA
3jqeA
3oevL
3wi6A
4hrcC
4i93A
4k8rL
4txjA
6cwgB
6fktA
6kweA
6qi0A
1p0nA
1scnE
1vzvA
2d3kA
2eijM
3kgpA
3p2oA
3u70A
6af5A
6genA
6gymX
6odeA
1phcA
1y2dA
2bvmA
2pwlA
3alnC
3cxmA
3gy5A
3iogA
3ptlA
3r7sA
3ru4T
3tlxC
3upeA
4f49A
4focA
4ji9A
4pbuU
6ntpA
1o94A
1rk2A
1sqcA
1xotB
1yveI
2gshA
2h9vA
3dkoA
3fnfA
4cvpA
4uxwA
4ypsA
6lwgA
1v1kA
1venA
1wajA
2bisA
2nzeA
3a8iE
3eveA
3gbuA
3mg0J
3vk7A
4ap7A
4dkdC
4ge5A
4xf1A
4y84H
6i84Q
6nbqJ
6p71A
1pv8A
1tdwA
2c7sA
2fd6L
2is3B
2j79A
2ji5A
2w15A
2y89A
3hgpA
4bdeA
4l05A
6bm4F
6hw9B
6mhuA
1rycA
1wu6A
2adpA
2dp4E
2vcnA
3sw5A
4h2jA
4o0cA
4qmtA
4qy6A
4y4nA
6dqpA
6kwdA
1t4pA
2rikA
3nwjA
3whwA
4y9zb
6fksA
1u8eA
2exzA
2gc4D
2qp6A
3lqfA
4k8rH
4txhA
4wp3A
6ae9A
6cwgA
6gymW
6hv4K
6qhzA
1vzuA
1zp5A
2eijL
2fw4A
3cxhW
3l70G
3p2mA
3tloA
3up8A
4f46A
4pbuO
1p0mA
1phbA
1sqbK
1xbtA
2d3cA
2oowA
3gy4A
3iofA
3jqdA
3oevK
3qksA
3r7pA
3u6zA
4bwcA
4ruyA
4zd4A
6lwfA
6ntjA
1wafA
1y2cA
2bvlA
2ib9A
2nz9D
2pakA
3fneA
3mg0I
3vk6A
4cg0A
4fobA
4ixqZ
4jhtA
4uxqA
4ypnA
6kizC
6nbqI
6oczH
6p70E
1pv1A
1tdvA
1vemA
2bilB
2gsfA
2h9tH
2w14A
2wnzA
4l01A
6f3iA
6mhpA
1rybA
1umaH
1xosA
1z9hA
2apcA
2is3A
2j78A
2yzdA
2zo9B
3evdA
4lorA
6j99C
6kwcA
1t4oA
2c7rA
2dp3A
2fd6H
2vclA
2y88A
3e64A
3hgnA
3sw4A
4bddA
4o08A
4q4tA
4qmsA
4qy5A
6bm4E
6c95B
6dqoA
6g5hU
1tufA
1u8aA
1wu5A
2riiX
3nweA
3ptfA
4a3iC
4i90A
4wozA
4y4mA
4y9zN
6adqY
6fkid
2clhA
2exrA
2qp4A
3p2lA
4f45A
4k8rD
4n9qA
6cwaA
6gymV
6hv4J
6lwdG
1q94A
1vztA
1zp4A
2d3bA
2oosA
3gy3A
3ioeA
3kgaA
3lqcB
3qkrB
3r7oA
4zcrA
1p0kA
1rjwA
1xboA
1yhtA
2eijK
2fvzA
2padA
3dkeX
3mg0H
3oevJ
3vjrA
4bwaA
4cfzA
4jhjA
1pudA
1vefA
1waeA
2bvhA
2hvdA
2ib8A
2ji2A
2nz9C
2w13A
3bhdA
3jqcA
3u6vA
4dkbA
4efaE
4foaA
4gdxB
4ruxA
4xezA
4y84F
6i84M
6kizB
6p70A
1sqbJ
1v16B
1y2bA
2is2A
2zo4A
3fn8A
3gboA
4l00A
4lomA
4uxlA
6kw9A
6mhmB
6oczA
1ryaA
1t4mA
1xorA
1yvbA
2ap9A
2j77A
3evcA
4h2dA
6f3gA
6j99B
1tu8A
1z9gE
2douA
3e63A
3sw3A
4a3hA
4txcA
4wovA
6hv4I
1u88A
1wu4A
2adeA
2bikB
2c7qA
2gsdA
3cxhJ
3nwbA
3rtxA
3tlfA
4bdcA
4i8zA
4k8rC
4pbuE
4qmqA
4qvmN
4y9zL
6dqiA
6epcC
6g5hP
6pstK
1rjrA
3l70E
4y49C
4zcgB
6gymU
6lwdA
1p0iA
1ph0A
1vzqH
2clfB
2d3aA
2qp3A
3dk7A
3gy2A
3iodA
3oevI
3qkrA
3r7nB
3up2A
3vjoA
4bw9A
1xbdA
1zp3A
2exoA
2fvvA
2nz6A
3kg9A
4aotA
4cfyA
4gdmA
6b3eB
6gejE
6nbqE
1tdrA
1vedA
1yhsA
2bvgA
2pwbA
2w12A
2zo3H
3fn1B
3u6tA
3zhpC
4dk7A
4jgtA
4nzzA
4rurb
4y84E
4ypeA
6hw8N
6p6zA
1pu4A
1ry8A
1sqbI
1t4jA
1y28A
2y82A
3gb9A
4h1tA
4hr5A
4lnsA
4mdlA
1sciA
1tu7A
2is1A
2ri6A
2vcfX
3jqbA
3sw2B
4uxjA
6j99A
1a5lB
2aoxA
2dorA
2gc4A
2j75A
2wnsA
3e62A
3l70D
4i8yA
4n9lB
4qxuL
6cw3G
6f3eA
6hv4H
1o8sA
1u87A
2a0nA
2addA
2gsaA
3evbA
3lq8A
3nw9A
3rttA
4f3yA
4pawA
4qmpA
4qvmL
4y49B
6lwcA
6ocwH
1xoqA
2b61A
2bijA
2c7pA
2d38A
2hv9A
2ooqA
3mg0B
4bdbA
4cvnA
4r53A
4woqA
4y9zK
6gymR
6ntdA
1pgtA
1rjqA
1xbcA
2fvsA
2jhqA
2nz2A
2pwaA
3iocA
3kg8A
3oevH
3ptbA
3qkqA
4ef6A
6dqfA
6p6vA
6pstG
1p0fA
1vzoA
2clfA
2exmA
2iaxA
2qorA
2yzaA
3bh2A
3dk6A
3vjnA
4aorA
4fo8A
4gdbA
4xevA
6gejC
6kw5X
6mhdA
1pu2A
1q91A
1ry2A
1schA
1tdoA
1vebA
2eijI
2zo2B
3fn1A
3hgkA
4kzuA
4q49A
4rurN
4y84C
6fkiS
6hw8L
1y25A
1zp0D
2bvfA
2vc6A
3zhoA
4uxiA
6adqG
6g5hM
6nbqC
1yhmA
2is0A
2rhwA
3l6tB
4a3gK
4h1qA
4hr4A
4lnhA
6lwbG
1tu6A
1v15A
1wu1A
1z9aA
2gc3A
2h9kA
2j74A
2wnrB
4f3wA
4k8bA
4n9kB
4padA
4qxuH
4tx1A
4zc6B
1u83A
2adaA
2aowA
2d37A
3e5aA
3evaA
3jqaA
3nw7A
3rtsA
4cfxA
4cvjA
4r52A
4wopA
6f3dA
6ocwA
6qhvA
2a0mA
2nyyD
2pa7A
2pvyA
3a8dA
3kg7A
3mfuA
3r7mA
4bdaA
4bvyA
6dqeA
1p0eA
2c7oA
2fvrA
2gs8A
2iawA
3iobA
3qkpA
4aoqA
4qvmK
6gejA
6kixR
6kw5W
6ntcB
1pgsA
1rjpA
1ry0A
1scdA
1sqbG
1vziA
1xbbA
1xonA
2cleB
2hv5A
2jhnA
2qoqA
2y81A
2yz7A
2zo1B
3dk3A
3garA
3wh1A
4fo7A
4gd8A
4mdkA
4y84B
6bm2J
6mhcA
1yv5A
2exkA
2oohA
2vc4A
3fmpB
3vjeA
3zhhA
4dk2A
4i8nA
4jgqA
4nzwB
4q3zA
4ypaA
6cw3E
1ve9A
2bvdA
2irzA
3p1iA
3svvA
3tl8A
4rurL
4uxhA
6hw8K
1tu5A
2h9jA
3l6tA
4lndA
4pa5A
4tx0A
4xetA
6adqD
6epc6
6hv4F
1wtnA
1zp0C
2biiA
2gc2A
2wnrA
3lpyA
4cviA
4hr0A
4qxmA
4r4yA
4y9zI
6hlsK
6lwbA
1u80A
1um0A
2d36A
2dojA
3ev6A
3gxrA
3nw6A
3oevF
4bvxB
4eevA
4qmnA
4wohA
6dqbA
6ocuB
6p6sA
2nyyC
3a8cA
3e54A
3io7A
3jq9A
3kg6A
3r7lA
4cfwB
4ixlA
4kzqA
6kixK
1pgqA
1ptzA
1scbA
1sqbF
1yhkA
2aovA
2fvqA
2huzA
2jhjA
2pvtA
2yz5A
2zo0B
3gamA
3mftA
3pswA
3qkcB
4bd9B
6b37A
6gdcA
6gymO
6kw5U
1p0dA
1rxyA
1wa6X
2exjA
2qooA
3fmiA
3hfzA
4djzB
4fnzA
4gd7A
4y84A
6nbkA
6ntcA
1o8lA
1t4dA
1tdlA
1xbaA
2cleA
2oogA
4h1mA
4i8lA
4q3yA
4uxdA
6cw3B
6j91B
6mh6A
1tu0B
1xomA
2gs7A
2rhsA
2vc3A
3dk1A
3lprA
3p1fA
3sapA
3vjdA
3zhbA
4f3kA
4jgpA
6hw8J
6lwaG
1wtmA
1yv4A
2wnqA
3cxhF
3l6pA
3svtA
3tl6A
4lnaA
4y9zH
4zbzA
6adqC
6hv4E
1ulzA
1v13A
1ve7A
2bihA
2d33A
2eijG
2gc1A
2pa4A
3ev5A
3gxlA
4r4sA
6dqaA
6p6rA
1q90B
1z93A
2iauA
2nyvA
3a8bA
3nw5A
3wguB
4bvxA
4ixgX
4n92B
4qmmA
4qvmI
4qxkA
4rurK
4wocA
6pssK
1ptyA
1scaA
1sqbE
1u7zA
2b5vA
2e2dC
2fvpA
2huxA
2pvqA
2znxA
3bgxA
3io2A
3kfyA
3qk1A
4bd9A
4cfwA
4eeuA
4hqjB
6bm2F
6qhtA
1a5kA
1pgpA
1rxxA
1vzgA
2jhgA
2w0jA
2y80A
3gakA
3hfrA
3jq8A
3psvA
4y83A
6gcyA
6kw5T
6nbeN
1rjnA
1t4cA
1wa3A
1yhjA
2aouA
2exiA
2oocA
3fmfA
4djzA
4gd6A
4h1jA
4nzlA
4q3xA
6cw3A
6j8yC
6mggA
6ocqA
1p0cA
1tu0A
1y1yK
2claA
2irxA
2qonA
2rhrB
3djxA
3lpnA
3mfsA
3p1eA
4f3cA
4fnyA
4i8kA
4ux8D
4xepA
6hw8I
1xasA
2c7fA
2vboA
3l6nA
3saiA
3zgyA
4zbyA
6addA
1v11B
1wtjA
1yuoA
2bvaA
2pa0A
2wnnA
3aklA
3ev4A
3rtjA
4ln9A
4yp7A
6dq9A
6lwaA
1ve6A
1xoiA
2bigA
2d32A
2gc0A
2gs6A
2h9hA
2iatA
2nyuA
3e4pA
3wg7M
4ixfX
4n8wA
4qxjN
4r4rA
4wobA
6i84F
1ptwA
1sqbD
1z8yQ
2e2dA
2eijF
2znwA
3a8aA
3cxhE
3gxkA
3kfxA
4qvmH
4rurJ
1rxuA
1u7xA
1ulxA
1zp0A
2a0iA
2fvmA
2huvA
3gajA
3inyA
3nvzA
3r7fA
4bd4A
4qmlA
6b2qA
6kixC
6nb1A
1o8jA
1pgoA
1q90A
1rjmA
1vzeA
2jhfA
2yz2A
3bgvA
3fmeA
3jq7A
4a3gF
4cfvC
4djnA
6bm2E
6mgfA
6nsuA
6qhsA
1ttqB
1yhcA
2exhA
2rhqA
2w0dA
3djvA
3p1dA
4gd3S
4h1iA
4i8jA
4nz9A
4q3wA
4xelA
4y28J
6cw2D
6fkhS
6hw8H
6kw5R
1tdjA
1w9yA
2aotA
2irwA
2j70A
2vbnA
3l64A
3sa2A
4f2wA
4fnxA
4mdbA
4p8oA
4zbxA
6acsA
6lw3A
1xanA
1y1yJ
2c7bA
2cl5A
3ev3A
3tl0A
3vidA
3zgvA
4ixeD
4lmwA
4wo7A
4y9zF
4yp6A
6dq8A
6hlsG
6hv4B
6ocoB
1sqbC
1yunA
2iasA
2p9zA
2qomA
3akkA
3mfrA
3wg7L
4kzlA
4rurI
6i84E
1qo1J
1sc8U
1ve5A
2ad7A
2bifA
2bv9A
2do2A
2eijE
2gbzA
2nytA
2wnfA
3cxhD
3gwnA
3oevB
4aoiA
4eesA
4hpxA
4qvmG
4qxjM
4twnA
1ptvA
1rjgA
2b5uA
2huuA
2pvfA
3a89A
3inxA
3nvyA
4bd1A
1t49A
2d30A
2e2cA
2gs3A
2jh6D
2y7zA
2yyvA
3djqA
3psnA
3r7eA
4qmcA
6kixB
6mfqA
1o8iA
1q8zA
1ulwA
1yh8A
1zoyD
2fvlA
2rhgA
3bgsA
3hfmL
4h1dA
4k7oA
4xegA
6b2pA
6fkfd
6nstA
6qhrA
1a5hA
1tdiA
1ttqA
1vzdA
1xogA
2exeA
2vblA
3fm9A
3p1cA
3sa1A
3zggA
4f2uA
4gd3A
4i8hA
4mdaA
4nz7A
4y82N
6gcwA
6j8yA
1p09A
1pgnA
2w06A
3ev2A
3jq6A
4lmvA
4yp5A
4zbwA
6acrA
6dq7A
6nayA
6p6mA
1w9xA
2aopA
2c79A
2iruA
2p9yA
2qolA
3rtiA
3sv2H
3vi7A
4fnwA
4jgcA
4wo5A
6hv4A
1yumA
2cl4X
2dnjA
2iarA
2wneA
3akjA
3cx5W
1v10A
2b5tI
2bieA
2bv5A
2nyrA
3a88A
3e4gA
3nvwA
3u6iA
4aohA
4eerA
6g5hG
1ptuA
1rxsA
1sqbB
1ve4A
2d2xA
2gs2A
2jh5D
2yyuA
3djpA
3gahA
4bd0A
4qvmF
4qxjL
4twiA
1q8yA
1rjfA
1t48A
1u7uA
2fvkA
2hutA
2pv7A
3bgqA
3gwlA
3inwA
3psdA
3r7dA
4ux4A
4xecX
6kixA
1qo1G
1ttpB
1xoeA
2e2bA
3fluA
3hfmH
3p1bA
4i8gA
6b2nA
6cw2B
6hw8F
6j8qA
6nssA
1a5gH
1p06A
1tdgA
1ulvA
1vzcA
2j6yA
2rhcB
3ev1A
3s9uA
3zgfA
4dj5X
4f2tA
4iwzA
4q3eA
4y28G
4y82M
4yp2B
6gymI
6p6lA
1w9vA
1y1yH
1zoyC
2irpA
3oeuN
4cfvA
4gcyA
4h16A
4kyrA
4lmuA
4n83A
4nz6A
6dq6A
6hlsE
6i84C
1pgjA
1xajA
2iaqA
2w05A
2wnbA
2znvA
3rt0C
4rurG
4wnpA
1sc6A
1yulA
2ad6A
2aojA
2cl2A
2dmaA
2eijC
2nyqA
2p9fA
3akdA
3e4cA
3mfjA
3vi5A
4ao1A
4eepA
4fnoA
6acqA
1pttA
1rxpA
1sqbA
1v0zA
2biaA
2bv0B
2jh0D
2qokA
2y7xA
2yytA
3a87A
3djoA
4hpjA
6blpK
1o8gA
1ve2A
2d2vA
3u6hA
4cv3A
4k7mA
4xe6X
6mfkA
1q8wA
1t47A
2gruA
3gafA
3tksA
4qxjK
6j8mM
1p05A
1ttpA
1u7tA
1ygzA
2vb0A
3bgpA
3ev0A
3inpA
3r7cA
3s9tA
3zg6A
4dipA
4f2pA
4q3dA
4yomA
4zbvA
6b2lA
6cw2A
6fkfa
6gymG
6nsqB
6p69A
6qhpA
1a5cA
1rjeA
1tdfA
1vzbA
2rh9A
4gcmA
4iwnA
4kyqA
6dq5A
6ep9A
6f26A
6gcuB
6hv3N
6i83A
1uluA
1w9uA
2fvjA
2iapA
2iqtA
2j6xA
3oeuM
3stjA
4n81A
4p8eA
4y82L
1wtgL
1xaiA
2ad5A
2c77A
2exbA
2wmxA
3akcA
3djkA
3jpvA
3nvmB
3wg7I
4cfuB
4fniA
4lmnA
4qlxA
4r3oM
4rurF
6acpA
1qo1D
2ckzB
2gbuA
2p9dA
2y7jA
3a86A
3mfeH
4bcwA
4eeoA
4jg6A
6nasN
1o8fA
1rxoS
1sqaA
1v0yA
1y1yG
2b5rC
2huqA
2jgzB
2oo8X
2pv2A
4qvmC
4xe5B
6blpJ
2d2rA
2dm9A
3e47N
3ga7A
3hfgA
3tkrA
4cv1A
4twbA
6kiwR
6mfhA
1p04A
1t46A
1xo2B
2bi9A
2qojZ
2vaqA
3euzA
3r7bB
3u6fB
4q3cA
4qxjJ
4yo6A
6fkfS
6j8mL
6lvqA
6nspA
1a5bB
1q8uA
1vzaA
2grtA
3gwcA
3innA
3s9qA
3zfyA
4f2nA
4kyoB
4y9zA
6cvvA
6hlsC
6hv3L
6hw8C
6iwlA
6qhoA
1tdeA
1u7lA
1ygyA
2iaoA
2rh5A
2vzlA
2znkH
3bgoS
3cx5I
6b2eC
6g5hD
1pggA
1sc4A
2j6uA
2nymC
2wmwA
3oeuL
3p17H
4h13D
4p84A
6ep8A
6i82A
6p68A
1qo1A
1rjdA
1w9pA
1wtgH
1xahA
1z8tA
1zoyA
2ckzA
2e28A
2exaA
3ak9A
3mfeD
3nvkI
3rspA
3stiA
4anqA
4cfuA
4eemA
4fnhA
4iwdA
4qlvb
4uwyA
4y82K
6acoA
6f23A
6naqA
1rxoL
1vdzA
2ad1A
2aohA
2buzB
2gbtC
2h9cA
2yxtA
3a85A
3jcrU
4bcrA
4k7iA
4xe4A
1o8eA
1sq7A
2b5rA
2eijA
2huoA
3ga6A
4q3bA
4qvmB
4r3oL
4tw9A
4wnmA
1p03A
1v0wA
1y1yF
2c76A
2fvhA
2vanA
3euyA
3flbA
3l5sA
4cv0A
4diiH
4jg4A
4qxjI
6lvmA
1ttmA
2bi8A
2dm6A
2qoiA
4hp4A
4i7zC
4md6A
6hw8B
1a5bA
1pgfA
1sc3B
1xo2A
2d2oA
2grrB
2ianE
3gw8A
3imgA
3qjiA
3s9kA
4zbkB
6qheA
1t45A
1tdcA
2j6tA
2rh4A
2znjA
3p11L
4h13C
4qlvN
6cvtA
6gcsg
6iwiA
1ptmA
2a06I
2nylC
2p99A
3ps7A
3rskA
3stgA
4eegA
4fndA
4rurC
6aclA
6fkeA
6hv3K
6p5bE
1u7hA
1ulsA
1wteA
1xagA
1yu6A
1z8qA
2aogA
2iqgA
2purA
2wmvA
3nvkE
3oeuK
4anlA
4k77A
4lm5A
4p82A
4uwdA
4xe1A
6blpF
6f22A
6i79A
1o8dA
2aczD
2ckwA
2ex9A
2gbtA
2hunA
3a84A
3jcrT
4q3aA
6ep7A
6r10G
1p02A
1sq6A
1vdxA
1y1yE
2eiiA
2h96A
2y7aA
3euxA
3hfbA
3mfcA
4iw9A
4qxjH
4r3oK
4wnhA
6mf5A
6nahA
2b5oA
2jgyA
2oo5C
2va1A
3bgjA
4cuzA
4dihH
4f2kA
4y9yN
6hlrK
6hw8A
6lvlA
6nslA
1ttjA
1v0vA
2bi7A
2dlnA
2vzkA
3ak8A
3e47L
3kfnA
3l5rA
3s9cA
3tkqA
4zbeA
6b2cA
6psqK
6re05
1a5aB
1r4qA
1tdbA
2c75A
2d2jA
2ianD
2j6sA
2qohA
3imeA
6cvsA
6qhcA
1sc3A
1xo1A
1ygkA
2fvdA
2grrA
2nybA
2zniA
3btkE
3p11H
3qjaA
3rshA
3stfA
4eeaA
4gc4A
4qlvL
4y284
4y82I
6aceA
6hv3J
1ptkA
1rxeA
1t43A
3nv7A
3ps4A
4fncA
4rurB
4uwcA
6f20A
6fk4A
1u7dA
1xadA
1ytwA
1z8pA
2aczC
2e25A
2p98A
2wmuA
2yxgA
3djfA
3oeuJ
4p7xA
4q39A
4yo1A
6ep6A
6i6vA
6kiwD
1p01A
2gblA
2humA
3a83A
3fl9A
3hfaH
3mfaA
4anbA
4cfnB
4hopB
4i7zA
4ivvA
4jflA
4k6zA
4kxqA
4lltA
4r3oJ
4tw5A
4xdvE
1sq5A
1wtdA
1zovA
2onzA
2y79A
3jcrS
3r73A
3wg7F
4wn3A
6gymC
6meyA
1pg8A
1ttiA
1vdtA
2ex8A
2jgvA
3bgiA
3gvxA
3l5pA
4cuoA
4dieA
4h13A
4y9yL
6b1yA
6g5hA
6hw7b
6ns7A
1tdaA
1vz6A
2cksA
2h92A
2ianB
2j6mA
2v9zA
3kfaA
3s9bA
3tkpA
4ny1A
4zb3A
6cvrA
6j8mI
6r0zO
1a5aA
1q8jA
1rxcA
1v0uA
1xnzA
1ygjA
2dldA
3cx5F
3e47K
3imcA
4a3fG
4bcqA
4y283
6hv3I
6lvkA
6p5aB
6psqG
1ptjC
1t41A
2a06G
2bi5A
2c73A
2d2iA
2iqdA
2nxtA
2qogA
3nuxA
3steA
4ee5A
4mcmA
4rurA
4uwbA
4y82H
6f1xA
6iwdA
6qhbA
1o8aA
1rjbA
2e21A
2fv9A
2yxeA
3ak3A
3eugA
3mzrA
3oeuI
3rsdA
4fnbA
4gc3A
6i6tA
1ozyA
2grqB
2wmtA
3a82A
3djcA
3fl8A
4ivdA
4qvlN
4tw3A
4xdhA
4ynqA
6eozA
1qnsA
1ytsA
1z8oA
2gbbA
2hulA
3mf9A
3u69H
3wg7E
4an9A
4i7yH
4kxoA
4qlvK
4qxjF
4r3oI
6kiwC
6mepA
1xacA
2jguA
3g9zA
3gvuA
3r71A
4cfnA
4k6oA
4llsA
4wn2A
6cvqA
6gym5
6hw7N
6n9xA
1r4pA
1uloA
1vdsA
1wtcA
2eidA
2ex6A
2ianA
2onyA
3bggA
6b1xA
6jy4B
1a53A
1rx9A
2ckrA
2puqH
2v9xJ
3e47J
3jcrR
3l57A
3tkjA
4y9yK
6abmA
6gcsd
6r0zJ
1ptjA
1t40A
1vz3A
1xnyA
2a06F
2dlcX
2j6lA
2vz0A
3kf4A
3qj1A
4ee4A
4mckA
4rukA
4y282
6fjtH
6hv3H
6pspA
6re03
1rj6A
2bi4A
2c72A
2h8oA
2iq7A
2nxsA
2p95A
2zn7A
3mzqA
3ps2A
3rsbA
4bcpC
4q2vA
6f1wA
6p4eA
6qhaA
1u75B
2fv7A
3ak2A
3cx5E
3dj7A
3hf9H
3nuvA
3oeuH
3zftA
4hokA
4jfjA
6eoxA
6iw7B
6lvjA
1ozwA
2d2hA
2e20A
2hukA
3a81A
3fl3A
3wg7C
4kxkB
4qlvJ
4qvlL
4r3oH
4xdgA
4ynpA
6i6pA
1pg5A
1qnrA
1sbzA
1sq2L
1w9jA
1ytnA
2jgtA
2qofA
2wmsA
3g9xA
3u62A
4fn8A
4gbrB
4i7wA
4ivcA
4uw1A
6cvpA
6g51t
6kiwB
6melA
1o88A
1z8nA
1zotA
2aczA
2grqA
2iamD
3r6xA
4cuaA
4didA
4nxfA
4wmlA
6hlrG
6hw7L
6nruA
1a50B
1rx8A
1vdrA
1wtaA
2ckqA
2rgpA
2yxdA
3e47I
4cfmC
6b1wA
6gym4
1q8fA
1v0sA
1xabA
2ex5A
2pujA
3gvgA
3imaA
3tkiA
4ee3A
4mccA
4n79A
4y9yJ
4zayA
6ablA
6r0zI
1vz2A
2iq6A
2j6iA
3eueA
3jcrQ
3kf2A
3mzcA
3p0yL
3qitA
3stcA
3zfsC
4p7kA
4y281
4y82F
6fjsA
6j8mG
6p4bL
1rj5A
1yggA
2bi3A
2gb5A
2vyqA
2y70A
3bgdA
3cx5D
3hf9A
3nutA
3ps1A
3rroA
4a3fE
4hohA
4jfiA
6qh9A
1u75A
2huiA
3ak1A
4qlvI
4ynmA
6eokA
6f1oA
6lvhA
1pg4A
1sq1A
2aocA
2c71A
2e1zA
2fv5A
3a80A
3dj6A
4fn7A
4gbrA
4kxhA
4qxjC
4r3oG
4tviA
4uvzA
4xdeA
6cvoA
6iw7A
1o86A
1ozvA
1qnqA
1sbyA
1td2A
2a06E
2iamC
2wmrA
3g9uA
3u5tA
4an7A
4ctkA
4di6A
4f21A
4i7vA
4wmkA
6hlrF
6kiwA
6mdyA
1r4bA
1ytmA
1zosA
2b5gA
2d2gA
2grpB
2qodA
2v9pA
2ywxA
3r6wA
3s97A
4ivbA
4qvlK
6i6fA
6rdzS
1a50A
1rx7A
1vdqA
1w9iA
1z8lA
2eibA
2onlC
3e47H
4cfmB
4mcbA
4n72A
4y9yI
6abkA
6hw7K
6nrpA
1q8aA
1xaaA
2ckpB
2iq5B
2j6hA
2p94A
2puhA
3cwuA
3eubB
3im8A
4ee0A
4h0zA
4y1wA
6b1uE
6fjjA
6hv3F
6psgA
1xnvA
2bi2A
2buwB
2gb4A
2rg9B
2vyoA
3p0yH
3tkhA
4hofA
4jfcA
4p7jA
6bloJ
6j8mF
6p4bH
2y6zA
3nurA
3oeuF
3rrnB
4qlvH
6qh8A
1pg3A
1spxA
1u73A
2hufA
2nxnB
3a7zA
3jcrP
3mf6A
4gbpA
4kx6D
4tveA
6eo9H
6n9uF
1tt8A
2a06D
2jgnA
3ajxA
3dj5A
3g9tA
3hf8A
4ctjA
4nxbA
4r3oF
4uvyA
4wmiA
4xd7H
1td1A
2fv1A
2iamB
2wmqA
3s95A
3wfjF
4an3A
4bcpA
4f1wA
4i7uA
4llgE
4qvlJ
6hlrE
6mduA
1rx6A
1sbwA
1t3rA
2h8kA
2on6A
2v9oA
3u5sA
4zawA
6gylW
6i6cA
6kivT
1a4zA
1q85A
1qnpA
1w9dM
1z8kA
2acxA
2grpA
2iq5A
2qocA
3cwtA
3r6tA
4ivaA
4n70A
4q2kA
6ab8A
1v0pA
2ckpA
2ex3A
2pu7A
2rg9A
2ywrA
2zmyB
3kexA
3mywA
3st9A
4a3fC
4cfmA
4edzA
4hoeA
6fjiA
6hv3E
6j8mE
6nrjA
6p4aL
1o7xA
2bi1A
2vy0A
3eubA
3fl0A
3im0A
3p0yA
4h0uA
4jf5A
1pg2A
1spuA
2ao2A
2gb0A
2hucA
2nxnA
4gbgA
4p7iA
4uvxA
4yneA
6eo8H
6qgvA
1ozuA
1u72A
2e1wA
2iamA
2jgmA
2y6tA
3a7yA
3ajvB
3g9eA
3jcrO
4r3oD
4tvaA
1uliA
2a06C
3wfjA
4i7tA
4k6fA
4llgA
4nx8A
4qvlI
4wmhA
6mdpF
1sbtA
2c6zA
2fv0A
2omlA
2wmlA
3dicA
4bcoB
4f1tA
4fn4A
4xd7G
4zavA
6kivR
1rx5A
1t3qC
2ei8A
2v9nA
3gvcA
3u5pA
4mc8A
4q2gA
6ab2A
6hw7I
6psfC
1q84A
1qnoA
1z8jB
2b5dX
2dknB
2h8hA
2iq0A
2p93A
2zmyA
3cwsA
3fkzA
3prpA
3r6lB
3s8yA
4hocA
4y1lA
6p4aH
1a4yB
1w9bM
1xa4A
2bhzA
2buvB
2ex2A
2pu5A
2vxnA
2ywpA
3iloA
3keuA
3mytA
3p0qA
3tkbA
4iv8A
4jf4A
4n6zA
6i5xA
6j8mC
6rdzQ
1pg0A
1riqA
1spqA
1vywA
1y1wH
2acwA
2groB
2qobA
2rg3A
3mdzA
3st5A
4cfhE
4edyA
4gbeD
4h0sA
4uvwA
4ynbA
6f1kA
6n9pA
6r0yO
1oztM
1tt0A
1xnjB
2ckoA
2hubA
2y6pA
3ajvA
4kx5A
4p7gA
4qxhB
6eo7H
6g51c
1r46A
1u71A
2jglA
3a7xA
3l4eA
3nupA
3rrlB
4i7sA
4nx7A
6cvfA
1sbqA
1ulhA
3dibA
3jcrJ
3wfeL
4llbA
4tu5X
6b1rA
1rx4A
1t3qB
2gawB
2j66A
2wmbC
3qhyB
4amaA
4wmbA
4zauA
6mdoF
1pt9A
1vdmA
2a06B
2anzA
2d2cC
2p91A
2zmxB
3g9dA
3s8xA
4bcoA
4y9yF
6ab1A
6hw7H
6nrhA
6p44A
1qnnA
1z8iB
2b58A
2fuzA
2ipxA
2vxmA
3fksY
3p0pA
3u5oA
4f1qA
4fn2A
4hoaA
4r3oC
6bloE
6fiyA
6hv3B
1o7wA
1q83A
1xa3A
2dknA
2h8gA
2pu3A
2ywjA
3eu0A
3illA
3ssjA
3tkaA
4gb2A
4iv5A
4n6yA
4uvvA
4xcxA
6f1hD
6qgtB
6rdzP
1rilA
1spjA
2acvA
2hu6A
2qoaA
2y6oA
3hf1A
4edhA
4jeqA
4qxdA
1pfzA
1r45A
1vyqA
1w9aA
1xnhA
2ckmA
2ex1A
2groA
2iajA
3ajqA
4kx3A
6eo6H
1rx3A
1tszA
1u70A
2e1uA
2omaA
3a7wA
3bg1A
3di9A
3jcrI
3l43A
4i7rA
4ll5A
4nx6A
4p7fA
4tu3A
6b1qA
6cveA
6kivK
1t3qA
1tcwA
1ulbA
2j65A
2jgkA
3wfeH
4ctcA
4k6cA
4q2aA
6mdnK
6r0yJ
1pt3A
1v0nA
2gawA
2kkjA
2v9lA
2zmxA
3guzA
3qhyA
3r6iA
4alwA
4wmaA
4zarA
1a4wH
1o7qA
1zomA
2anyA
2ei7A
2nxjA
2vxlA
2wmbB
3cweA
3g9bA
3p0nA
3s8pA
4fmwA
4mc3A
4y81b
6ab0A
6nrgA
6p43B
2buuB
2c6tB
2ptnA
3kekA
3sseA
4cfgA
4ho9A
4iv0A
4uvuA
6fivA
6j7yB
1ozrA
1q7zA
1riiA
1z8gA
2a06A
2b55A
2ipwA
2rfsA
3ilkA
3myqA
3tk9A
3u5nA
4qlvC
4xcwA
4ymzA
6g51Z
6n9dA
1pfyA
1r44A
1vyiA
2acuA
2dkjA
2qo9A
3rr2A
4ed4A
4jefA
4n6oB
4qxcB
6qgsB
6rdzM
1sbnE
1tsyA
2bhxA
2fuvA
2grnB
2y6mA
3a7vA
3di8A
4dhkA
4nx5A
6eo0A
6kivD
1rx2A
1t3pA
1tcvA
1u6zA
1xngA
1ygaA
2j63A
2om6A
3bg0A
3wfdL
4h0lD
4k6aA
4ll0A
4p7eA
6b1kA
6lvaA
1pt2A
1ulaA
2e1tA
2jgjA
2kkfA
2zmmA
3hemA
3jcrD
3prkE
4ctbA
4qvlF
4tu0A
4y81N
4zaoA
6cuxE
6hw7F
6r0yI
2garA
2v9jE
3gusA
3p0kA
3r6gB
3s8hA
4alvA
4ho8A
4wm0A
6aazA
6blnA
6fitA
6hv2A
6p43A
1qnjA
2anxA
2buuA
2d2cA
2vxkA
3cwaA
3etaA
4fmbB
4gawA
4r3lA
4uvtA
6i5dA
6nrfA
1spdA
1v0mA
1zolA
2pthA
2wmbA
2yw9A
3ajpA
3iljA
3mdqA
4iusA
4mc2A
4ymlA
6j7xC
1r43A
1x9wB
1z8fA
2ewyA
2h8cA
2hu2A
3mygA
3rqxA
3tk8A
4ecpA
4f1lA
4xcuA
6g51Y
6n9aE
1ozqA
1q7qA
1sbmA
1tsxA
2acsA
2b54A
2bhuA
2rfnA
3di7A
3l3tA
3zfmA
4a3eG
4dhjC
4qlvB
4qxbB
6enyF
1rx1A
1t3mB
1tcuA
1y1wE
2fusA
2j5vA
2xbaA
3a7tA
3bfxA
3u5mA
4cffE
4h0lC
4i7pA
4oh7A
6c8qA
6kivC
6qgrG
2grnA
3wfdH
4q20A
6b1jA
6prdA
1u6sA
1vyhC
2olwA
2zmfA
3gurA
3oeiA
4ct2A
4ho7A
4lkrA
4r3kA
4wlzA
4y81L
6cuxA
6fiqA
6hw7E
6i51H
1a4uA
1o7pA
1vdcA
1w98A
1yteA
2ei6A
2jgiA
2nxhA
2p8nA
2vxhA
2y6lA
3kegA
3qhwA
4k69A
4p7bA
4uvsA
4zanA
6blkC
6gylO
6hv1A
6nr0A
1ribA
1spbS
1xndA
2anwA
2butB
2d26C
2e1pA
2ippB
3cw7A
3g91A
3iliA
3p0gB
4aluA
4fm6B
4gamC
4kwnA
4y11E
6aaxA
6rd95
1x9wA
262lA
2hu1A
2ptgA
2wmaC
2yw6A
3mdfA
4iuoA
4je8A
1pfxC
1r3yA
1sbiA
1tswA
1z8dA
2ewsA
3di1A
3et7A
3nugA
3rqsA
4ecmA
4f1hA
6g51V
6j7xA
6n9aB
1q7mA
1rx0A
1t3mA
1v0lA
2acrA
2bhtA
2h8aA
2j5tA
3bfrA
3l3rA
4cffB
4n6nB
4qx8B
6qgrB
1ozmA
1tcsA
1yg8A
2c6qA
2dkhA
2iaeB
2xb9A
3a7sA
3wfcL
3zflA
4i7oA
4nwoA
4oh4A
6b1hA
6enyB
6kivB
6prbA
1u6rA
2olkA
2qo7A
2v9jA
2zmdA
3heeA
3r6aA
3u55A
4qvlC
4r3fA
4xctA
1o7oA
1qngA
1ukyA
1vyhA
2fumA
2grjA
2vx1A
3ajoA
3fksG
3gupA
3s8fB
4ho6A
4k60A
4uvoA
4y9yA
4zamA
6cuuE
6hw7C
6i42A
6lv8A
6p42A
2nxgA
3ikoA
3jcr7
3keeA
3mcvA
3p0gA
3prfA
3srwX
4ct1A
6bleA
6finA
1a4sA
1vd6A
2d26A
2htxA
3cw4A
3tk6A
4je7A
4mc0A
6r0yG
1sbhA
1tsvA
1w96A
261lA
2anvA
3rqqA
4alnD
4bcmA
4eceA
4f0zB
4qlub
4y81K
6huvN
1pfwA
1t3iA
2acqA
2ki5A
2rfkB
3di0A
3et5A
4h0lA
4qx7B
4ymiA
6n97A
2bhsA
2ewoA
2h89D
2j5sA
2yw4A
3mybA
3nu9A
3uouA
4cfeE
6g51U
6praA
1r3wA
2iaeA
2oljA
3a7eA
3wfcH
3zfhA
4i7nA
4lklA
4r3eA
4wlrB
4xcsA
6j7uA
6kivA
1ozlA
1qnfA
2b52A
2c6pA
2p8eA
2v9iA
2y6jA
3heaA
3r5xA
4ho5A
4nwmA
4qvlB
4uvnA
4y9xA
6b1fA
6enxA
6i3sA
6nqaH
6p41B
1spaA
1ytaA
2nxeA
2zmcA
3ikhA
3kecA
3srvA
3u54A
4k5zA
4y10E
6cuuA
6lv7A
1a4qA
1u6qA
1ukwA
1vd5A
1yg6A
2ei2A
2greA
2qo2A
3cvtA
3guoA
3jcr6
4je6A
4p73C
4zalA
6bl8A
1tsuA
2anqA
2htuA
2ipoB
2jgeA
2vx0A
3g8iA
3rqhA
4csvA
4ecdA
4f0iA
4gagL
4qluN
6r0wO
1x9sA
260lA
2gafD
2rfiA
2wmaA
3e40A
3et4A
3l34A
3mctA
3prdA
4dhiD
4h0dA
4iumA
4mblA
6filA
2d24A
2khxA
3ajhA
3bfkA
3dhxA
3my6A
3nu6A
3uopA
4ttpA
4ym9A
6hlqF
6huvM
6n96A
6pr9A
6qgoB
1pfvA
1tcoB
2ackA
2bhqA
2dkeA
2ewnA
2yw3A
3wfbL
4qx5A
4r3bA
6enpA
1t3hA
2c6oA
2ckgA
2j5rA
2v9gA
2y6hA
3a7dA
3zfbA
4ho4A
4i7mA
4n6gA
4qvlA
4uvlA
6b1cA
1o7nA
1ozhA
1yt8A
1z8aA
2xb4A
3he8A
3kebA
3u51A
4flmA
4lkaA
4nwiA
4ogyL
4q1wA
4y9aA
6g51R
6i3eA
6j7hA
6p41A
1a4mA
1r3vA
1sp9A
1v0jA
1vxrA
1xn3A
2b4yA
3cvsA
3tk5A
4p71C
6cumA
6lv6A
1qmzB
2grcA
2htrA
2zm5A
3gunA
3sruX
4gagH
4je1A
4y81I
4zagA
1psoE
1rhyA
1sb9A
1u6kA
1yfzA
259lA
2anpA
2ipoA
2rfgA
3e3zA
3et3A
3jcr5
3rqcA
4csmA
4h05A
4iueA
4kwjA
4qluL
1x9nA
2jgdA
3dhwA
3my5C
3nu5A
3p0eA
4bckA
4cfdA
4dhfA
4eccA
6aaqA
6bkwA
6pr8A
1vd3A
1w91A
2gafA
2ol4A
2yvuA
3ajdA
3bfiA
3g8hA
3oehG
3uolA
4almA
4mbkA
4ylyA
6c83A
6r0wJ
1t3dA
1zofA
2d23A
2dkdA
2ewgA
2j5qA
2vwzA
2y6gA
3qhqA
3wfbH
4ho3A
4i7lA
4n6aA
4qwxb
4uviA
4wlqB
4xchA
6enmA
6huvL
6kiuR
1ozgA
1pfuA
2bhpA
2p7sA
2v9fA
3s7kB
3zf6A
4lk9A
4ogyH
4qv9b
4r3aB
4y0zE
6b1aA
6fidA
6hw6b
1yt7A
1z89A
2buqB
2c6nA
2nxcA
2zm4A
3he2A
3ke5A
4fllA
4jdsA
4nw6A
4q1sb
6i3dA
6qgnA
1a4lA
1tsnA
1v0hX
2b4uA
2htqA
3praA
3tk4A
3u4wA
4y81H
4zafA
6lv5A
1xn2A
2ei0A
2fug6
2ipjA
3gumA
3rq8A
4kwdA
1q7cA
1qmzA
1r3uA
1sb8A
1uksA
1vxoA
258lA
2anoA
2graA
2rfeA
3l33A
3mc4A
3nu4A
4ecbA
6pr7A
1u6jA
3aj9A
3dhoA
3p09A
4cs4A
4gzzE
4qwxN
6aapA
6r0wI
1y1vK
1zoeA
2aciA
2iaaA
2jgaA
3g8gA
3jcr4
3uokA
3wf9A
4ho2A
4qluK
4xbxA
6kiuO
1pfrA
1w8yA
2dkcA
2h88D
2j5nA
2p79A
2v9eA
2y6dA
2yvsA
3a75B
3et1A
3my5B
3zf5A
4allA
4i7kA
4lk3A
4ogyA
6c7yB
6ficT
6hw6N
6n94A
6p3wA
1o7mA
1ozfA
1sp4B
2bhnA
2d22A
3bfgA
3ikeA
3s7hB
4mbjA
4q1sN
4qv9N
4tthA
4uvhA
4y96A
6b16A
6huvK
1yt5A
1z88A
2b4tO
2ckdA
2htnA
3curA
3pr9A
3srsX
4flkA
4jdkA
4nw5A
4r39A
4y81G
6i3cA
1psjA
2c6mA
2iphA
2vwyA
2zm3A
3e3uA
3gulA
3tk2A
4g9rA
4p6vD
6lv4A
1tsmA
257lA
2ehzA
2fcaA
2gr9A
3rq7A
6pr6A
1r3tA
2anmH
2rfdA
3aj8A
3dhkH
3l30A
3mbzA
4cs3A
4ho0A
4kwcA
6aaoA
1tcdA
1xn1A
2ia8A
2ol0A
2wlwA
3g8fA
3p08A
3zf4A
4cfbA
4dh0A
4gzzA
4qluJ
4qwxL
4xbwA
6kiuK
1q7bA
1qmvA
1sp4A
1u6iA
1x9mA
2aceA
2gacB
2j5mA
2y6cA
2yvpA
3a6vA
3oeeI
3uojA
4bciB
4i7jA
4n65A
4y0yE
6c7yA
6emvA
1o7jA
1w8vA
1y1vJ
2dkbA
2h88C
2nx8A
2p78A
3fkiG
3my5A
3qhaA
3s7aA
3wf8A
4f0eA
4k4oA
4ttdD
6bkiA
6g51M
6hw6L
6r0wH
1ozeA
1pfqA
1t3bA
1z83A
1zodA
2d20A
2ewbA
3jcr3
3pr2A
3srrX
4alkA
4ogxL
4q1sL
4qv9L
6huvJ
6i36A
1yt4A
2ipgA
3bffA
4fljA
4iubS
4jdjA
4mbiA
4nvtA
4r38A
4uvgA
4y81F
4zaeA
6j7fA
6qg7A
1a4gA
1rhsA
1tslA
2ck3H
2qnkA
2zm1A
3gukA
1ukqA
256lA
2b4sB
2c6lA
2e1dA
2ehuA
2fc2A
3aj3A
3nu0A
4hnzA
6lv3A
1rwvA
1vcwA
2ankH
2hteA
2jg5A
2rf9A
2wluA
2y6bA
2yvoA
3dhiE
3g8bA
3mbwB
3rq6A
3zf3A
4cs2A
4dgqA
4gzyE
4kw6A
4qluI
6aanA
6gylF
6kiuD
1qmqA
2ia6A
2v9aA
2vwxA
3a6uA
3l2zA
3r5jB
6bkhA
6emuA
1r3sA
1w8sA
2ac7A
2j5kA
3fkiF
3oeeH
3uoiA
6g51L
1q7aA
1t3aA
1vsvA
2bhjA
2gacA
2nx3A
2p77A
3ik9A
3qgzA
3s78B
3srqX
3wf7A
4f0dB
4k4fA
4lk1E
4ogxH
4qwxK
4ttdC
4xbvA
4y94B
6c7xA
6huvI
1ozaA
1pfkA
1u6eA
1v0cA
2bumA
2ewaA
4iu6A
6p3dA
1a4eA
1tsiA
1yt3A
1z82A
1zobA
2d1zA
2dkaB
3jcr2
3lpbA
4aljA
4fliA
4g9lA
4nvqA
4p6tA
4qv9K
4y81E
6pqvX
6qg4A
1psdA
1rwqA
1sb3B
2b4sA
3bfeA
3gujA
3ntzA
4bvuA
4mbhA
4q1sK
6cqsA
6hw6K
1ukpA
2ck3G
2gr3A
2okrA
2yvnA
2zlbA
3aioA
3estA
3rq5A
3u47A
3zf2A
4cs0B
4uveA
6b09A
6j7bA
6lv2A
1tcbA
1vcvA
255lA
2aniA
2c6kA
2ehqA
2fc1A
2ia5A
2jg3A
2rf6A
2y6aA
3a6tA
3g87A
3l2xA
3oztA
3tk0A
4kvzA
4n5rA
4qluH
6aamA
6emtA
6i2yA
1yfuA
3oeeG
4bcgB
4y0tA
6g51K
6npvA
1o7hA
1q79A
1w8qA
1x9iA
2ac5A
2j5iB
2nx1A
2v92E
3cu0A
3srpA
4k4eA
4qwxJ
4wlmA
4ylpA
6bkeA
6r02E
1u68A
1vsuA
1xmyA
2bujA
2ga9D
2p76A
3hdlA
3s77B
3uohA
3wf6A
4f09A
4g9jA
6huvH
6n8uA
1a49A
1oz6A
1r3rA
2bhhA
2ip4A
2vwwA
2wlqA
3e3gA
3kdjB
3my0J
4itzA
4xbuA
4y90A
4za3A
1pfgA
1v0bA
2dkaA
3guiA
4ec2A
4q1sJ
4qv9J
4y81C
6cqfA
1psaA
1sb3A
1zoaA
2fug1
2xa4A
3dhhE
3jcmh
3lp6A
3ppkA
3rq4A
3zf1A
4aliA
4bvhA
4jdhA
4mbfA
6gylD
6p3aA
6pqvW
1z81A
254lA
2b4rO
2oklA
2yvmA
3a6sA
3ainA
3essA
3l2iA
3u45X
4dggA
4n5nA
4qluG
6b00A
6emsA
6fhbA
6j74C
6lv1A
6rd4M
1qmiA
1sowA
2c6iA
2e18A
2gr2A
2jg2A
2y69M
3bfdA
3g82B
3ozsA
3tjxA
4gzmA
4uvdA
6kiuB
1ukoA
1vcuA
1x9hA
1yftA
2fc0A
2j5gA
2v92B
4a3dF
4kvyA
4qwxI
4ttcA
4wlgA
4y0oA
6aakA
6huvG
6qznA
1t38A
1w8oA
2ac4A
3fkiD
3ik7A
3oecA
3srnA
4cf8A
4k48A
6n8gA
1oz1A
1vstA
2p75A
2wl7A
3s76A
3uofA
4g9cA
4itsA
4y8zA
4yloE
6bk8r
6npuA
1a48A
1pffA
1q78A
1xmuA
2buiA
2d1tA
2ew6A
2ga9A
2ip2A
3ntvA
3zf0A
4f08A
4hnwB
4q1sI
4qv9I
4r31A
4xbtA
4za2A
6c7aA
6hw6I
1ps9A
1r3qA
2qn5T
3gucA
3my0A
3qgwA
3rq2A
4bvgA
6cqeA
1sb1H
2djzA
2x9vA
3r58A
4ec0A
4mbcA
4p6rA
6hliA
6p39A
1v0aA
1z7yA
253lA
2fueA
2ht8A
2jg1A
2yvlA
3a6lA
3aimA
3esrA
3g82A
3jcmg
3ozrA
4jdgA
6emmA
1o7gA
1qmhA
1sovA
1yfsA
2ehjA
2i9pA
2y69L
2zl3A
3ctmA
3l21A
4gzlA
4n5mA
4ttbA
6g51I
6kiuA
1vcoA
1w8nA
1zo9A
2b4qA
2c6gA
2e17A
2fbyA
2gr1A
2nwyA
3srcA
3tjvA
4kvwA
4qwxH
4uv7L
4wl4A
6fhaA
1ts9A
1x9eA
2ac3A
2aneA
2j5fA
3bfcA
3hdhA
3ik3A
3kddA
4k47A
6huvF
1ukjA
3e3dA
3gubA
3uodA
3zezA
4qv9H
4xbsA
4y8yA
6aajA
6c79A
1pf8A
1u65A
1xmpA
2bheA
2d1sA
2ew5A
2ip1A
2p74A
3s75B
3we9A
4cf7A
4fl8A
4g9bA
4itrC
4q1sH
4z9yA
6hw6H
6nptA
1a47A
1vsrA
2buhA
2djxA
2h7qA
3rpzA
4bvfA
4cryG
4ez8A
4yloA
6aziA
6bk8h
6n80A
6qfvA
1ps8A
1q6zA
1sazA
1tc2A
1yslA
1z7xX
252lA
2ht7A
3lomA
3mbiA
3mxtA
3vhpA
4ebwA
4mbbA
4p6pA
6cqdA
6j6yC
6pqvG
1o7eA
1r3nA
1v08A
2ehhA
2v91A
2vwuA
3a6kA
3esqA
3ozgA
3qgpA
3u40A
4i6qA
4tt7A
6emkG
6g51H
1qmgA
1vcnA
2i9kA
2x9oA
3ailA
3ppiA
6qzgA
1sotA
1t36B
1tryA
1y1vE
1yfrA
1zo8A
2c6fA
2e16A
2nwsA
2zl2A
3e3aA
3kdcA
3tjuA
4k46A
4n5lA
4y0aA
1ukiA
2ac2A
2ancF
2b4pA
2fbxA
2j5eA
3ctlA
3dhgB
3hdeA
3ijpA
3srbA
3zewA
4hnpN
4nv0A
4r2xC
4uv7H
4xboA
6c78A
6fh2B
6huvE
1oyyA
1x9dA
2iotA
2qmzA
3jcmf
4fl7A
4g99A
4y80b
4y8xA
6npeA
1pf7E
1u60A
2d1rA
2ew2A
2ga4A
2p6zA
3gu8A
3nt7C
3rpyA
4bveA
4cf6A
4cryB
4itrA
6azdA
1a46H
1ps7A
1rwoA
1sayA
1tc1A
2bhdA
2ht5A
2jfzA
2yv2A
3mxsA
3uobA
3we8A
4ez7A
4qluC
4ylnE
4z9xA
6qfuA
1r3mA
1xmnB
1z7xW
251lA
2djlA
2fucA
3l1zA
3mbgA
3ozeA
3vhoA
4al2A
1o7dE
1v04A
1ysjA
2v8uA
3a6jA
3qgnB
3u3yB
4mb9A
6j6yB
6kipA
6kw5E
6n7wI
6ocdA
6p28A
6qyqA
1qmdA
1trqA
1vcmA
1w8lA
2ehgA
2i9gA
2x9nA
3aikA
3lokA
3oe7H
4gz2A
4qwxF
6luxA
1zo4A
2b4oA
2e15A
2nwrA
2vwtA
3ctkA
3tjtA
4nuwA
4r2wA
4uv0A
4y08A
4y80N
1yfoA
2ac1A
2ancA
2zl0A
3bf7A
3sraA
4hnpL
4kvrA
4n5dA
4qv9F
6c73A
6huvC
1oywA
2cjzA
2d1qA
2iodA
2p6xA
3ns9A
3uo7A
3zepA
4dgbA
4fl1A
4g98A
4itpA
4q1sF
4xbkA
6hw6F
1tbzH
1x98A
2evoA
2ht1A
2j5cA
2qmyA
2yv1A
3dheA
3s73B
4qluB
6azcA
6npaA
1a42A
1ps6A
1q6vA
1r3fA
1u5vA
1z7wA
2gqxA
2h7gX
2jfyA
3jcme
4akeA
4cf5A
4p6iA
6aadA
6emkB
6g51F
6qftA
250lA
2ga3A
2v8tA
3l1yA
3vhnA
4ez5A
4jcsA
6dnqD
6n7vA
6p26A
1sooA
1v03A
2bhcA
2djiA
2i9eA
2y69I
3a6hA
3fjpA
3g7kC
3kcqA
3mb8A
3mxrA
3pp8A
4ebrA
4gz1A
6qyaA
1qm6A
1t32A
1w8iA
2nwpA
2vwsA
3hd3A
3oe7G
3ozdA
3tjrA
4mb8A
6luwA
2e11A
2ehcA
2x9jA
3aigA
3bf6H
3ctjA
3e2xA
3lojA
4y80M
1peyA
1sa5B
1yfmA
2fbwC
3sr7A
4g95A
4nusA
4r1yA
4y8uN
6huvB
2anbA
2yv0X
3uo6A
4crwA
4hnpK
6c6uN
1vsnA
1x97A
2c6dA
2d1oA
2iocB
2qmxA
3bthE
3rptX
3zeiA
4itoA
4kvqA
4qluA
4z9wA
6azbA
6cq7A
6elxA
1q6uA
1r3eA
1sonA
1z7qc
2evmA
2ga2A
2gqwA
2h7fX
2jfxA
2p6oA
4xzwA
6aacA
6g51E
6i2pA
6n7tA
6p24A
6pqiA
1trnA
1u5uA
1xmjA
249lA
2i9bE
2v8qE
3g7jA
3kckA
3pp1A
3qgjA
3u3oA
4ebpA
4jcrA
4ljzE
4ogqD
4yl1A
6fgkA
6qfsA
6qy3I
1ps5A
1qm5A
1v02A
1vcjA
2fuaA
2j5bA
3a6gA
3hd2A
3l1vA
3lo8A
3mb5A
3mxqA
3r49A
3vhkA
4bvbA
4k3jL
4mb7A
1t31A
1w8dA
1yscA
2b4gA
2bhbA
2e10A
2nwoA
2ok9A
3htgA
4gz0A
4n4vA
4qwxC
4wksA
4xbcA
6luvA
1oyvA
1znyA
2x9iA
3bf3A
3cthA
3ozcA
3sr6A
4qv9C
4uuzB
1sa5A
1y1tF
2hswB
3dhbA
3uo5A
4g90A
4q1sC
4y8uL
6hksA
6hw6C
6np4A
1yflA
2iobA
3zebA
4fkxA
4hnpJ
4p6eA
4qltb
4r1vA
4y80L
6elwA
1r3cA
1tbuA
1vsmA
1x96A
2an9A
2c6cA
2fbwB
3rprA
3s71B
4cf3A
4crqA
4itjA
4nu7A
4xznX
6aywA
1a3xA
1q6tA
1somA
2d1nA
2g9zA
2jfwA
2v8qB
2wkmA
3fivA
3u3mA
4ogqC
6n7sA
6pqcA
6qfrA
6qy3A
1ps3A
1u5jA
248lA
3g7iA
3hd1A
3l1uA
3mxoA
3pp0A
3r41A
4bvaA
4ebnA
4eyvA
6g51D
6j6xA
6ocaA
1t2xA
1vchE
1xmiA
1z7qN
2vwoA
3a6fA
3e2oA
4dg4A
4jcqA
4k3jH
4kvoE
4n4tA
6ki7A
1oyuA
1peuA
1trmA
2abzA
2hswA
2zkxA
3bf1A
3htfA
3oe4A
4gyzA
4mb6A
4wkqA
4xbbA
6dnlA
6gcsb
1uzwA
2b4fA
2ehbA
2nwjA
2x9gA
2y69G
2yu9K
3ns1A
3ozbA
3sr5X
3vheA
4g8zX
4hnpI
4q1sB
4qv9B
6huuN
6luuA
1rwmA
1y1tA
2bhaA
2ioaA
2ok8A
3btgE
3ctgA
3dhaA
4p6dA
4qltN
6fgjA
1o7dA
2qmoA
3wdyA
4bbsG
4nu0A
4r1nA
4yklB
6c6uG
6elrA
6n7nA
1r39A
1tbtX
1vskA
1x8xA
1yfkA
2fbvA
2h6tA
2i9aA
2jfvA
2v8qA
3jcmc
3qfxA
3rppA
3u3kA
4crlB
4xzmX
4y80K
4y8uK
6aa5A
6pqbA
6qflA
1q6sA
1qlvA
1sojA
2c69A
2d1kB
2g9yA
2gquA
2p6mA
2wkjA
3mxmB
4eylA
4itiA
4ljqB
4z9oB
6aytA
6bk8a
6i1uA
1sa4B
1u5iB
1vchA
247lA
2djgB
3e2lC
3g7eA
3hd0A
3l1kA
3pozA
4k3jA
4kvmE
4n4qA
4qwxA
4xbaA
6obuA
1oytH
1ps1A
1xmhE
2j57H
3a6eA
3ai8B
3htdA
3r40A
4dfwA
4eblA
4mb2A
1peqA
1ys4A
1znwA
2abwA
2e0yA
2ehaA
2fu8A
3nrzA
3odlA
3oysA
3tjnA
4g8yA
4gyuA
4jcpA
4wkpA
6cpgA
1rwlA
1z7qM
2b4dA
2ok7A
3bexA
3ctfA
3dh6A
4aivA
4hnpH
4uuqA
4ykhA
6huuM
6j6mA
6luhA
1y1sA
2io9A
4fkvA
4qltL
6c6tK
6n7iE
2an5A
2x9fA
3fi5A
3wdxA
4bbsF
4crjA
4ogqA
4xzlX
6aa4A
6pq9A
1x8vA
2d1kA
2fbtA
2gqtA
3unzA
3vh9A
4cf1A
4eyfA
4ithA
4ntzA
4r18b
4y8uJ
6elmA
6qfhA
1q6rA
1qluA
1r38A
1sa4A
1yfjA
2c68A
2g9xB
2h6sA
2p6lA
2v8pA
2vwnA
2wkiA
2zksA
3e2lA
3iitA
3l1jA
3lntA
3mxjB
3ze9A
4a3cG
4kviA
6g51B
1sogA
1t2nA
1trkA
1uk9A
3ai3A
3g7bA
4n4pA
4qwwD
6aysA
6khyA
6obsA
1oysA
1peoA
1xmhC
246lA
2eh6A
2y69E
3a6dA
3htcI
3jcmb
3nruA
3odjA
4bv8A
4dfrA
4g8wA
4jcoA
4mb0A
4xb6D
6np1A
1ys3A
2fu7A
3beuA
3dh5A
3potC
3r3zA
3sqyX
3tjmA
4airA
4gyhA
4hnpG
4q1lA
4qv8b
4wkoA
6cpfA
6lugA
1rwkB
2absA
2e0xB
3ctbA
3gu3A
3oyqA
4p68A
6n7iA
1w8bH
1y1rA
2b4bA
2cjqA
3rpnA
3wdwA
4crgA
4y80I
6huuL
6j6iA
1tbrH
2qmeA
3fi0A
3hcuB
3s6iA
3u3dA
4fkuA
4xzkA
4y8uI
6aa3A
1qltA
1r37A
1z7qL
2an4A
2gqsA
2p6kA
3mxiB
3unxA
4a3cF
4eybA
4qltK
6gcsX
6qfgA
1q6qA
1so8A
1vs3A
1yfiA
2h6rA
2x9eA
2yu9F
2zkgA
3e2kC
3l1iA
3ze8A
4eb8A
4k33A
4ntnA
4qwwC
4r18N
6iupA
6pq8A
1vcfA
1x8tA
2c67A
2fbpA
2g9xA
2nw6A
2wkhA
3ai2A
3htcH
3nrmA
4g8vA
4kvdA
6hw5N
1triA
1u5hA
1uk8A
1znvA
245lA
2ev9A
2hsnA
2y69C
3r3yA
3sqvC
3tjkA
4aigA
4dfnA
4jcnA
4q1jA
4qv8N
4wknA
4xb6B
6ayrA
1pemA
2eh5A
2fu6A
2io7A
3polA
3qf9A
4gyfA
4hnpF
4oglA
4p66A
6lubA
1ys2X
2abrA
3ctaA
3erzA
3vgpA
3wdvA
4uukB
6cpeA
6n7dA
1o76A
1tbqR
2b49A
2bh3A
2cjpA
2v8lA
3jcmX
3rphA
3s6dA
4crfA
4xzjA
4y80H
4yk0C
4z9kA
6huuK
6i1pK
1y1qA
2d1jA
2p6iA
2vwmA
3fhyA
3iimA
3u3aX
3unsA
4fktA
6fg8B
1q6pA
1vs1A
1z7qK
2an3A
2djfB
3e2kA
3makA
4eb4A
4isxA
4n4nB
4qwub
6elaA
6qffA
1qlnA
1rhcA
1so7A
1uznA
1x8rA
2fbdA
2gqrA
2h6mA
2nw0A
3g75A
3htbA
3l1hA
3lncA
4g8uA
4r18L
6p1yB
1prhA
1trhA
1yfhA
244lA
2hsmB
2wk1A
3odgA
3pojA
3ze7A
4cezA
4jc7A
4kv0A
4xb0A
6hw5L
6obqA
6pq4A
1oyqA
2ev4A
2g9nA
3ai1A
3nrcA
3tjjA
4dflA
4marA
4p61A
4qv8L
4wkiA
6khsA
1pekE
1rwiB
1u5cA
1uk7A
1vceA
1znsA
2c66A
2eh4A
2io6A
3berA
3gtuB
3oy6U
3vgoA
4ljoA
4ogkA
4q1iA
4uuiA
6j65A
1t2fA
1tbqH
1ys1X
2qm6B
2v8bA
3qf0A
3rpgC
3s68A
3sqqA
3wduA
4hnpD
4y80G
4yk0A
6a9oA
6ayqA
6cp6Z
6gykF
6i1pJ
1o6zA
2ablA
2j56A
2jfoA
3ernA
3fhrA
3hctB
3unrA
4creA
4ey2A
4qltI
4z9dA
6g4tA
6huuJ
6n7cA
1y1pA
1z7qJ
2djfA
2p6dA
2zkeA
3mxdA
3u31A
4fksA
6gcsU
1q6oA
1so6A
1vrxA
2bh2A
3ht9A
3jcmW
3lnbA
3magA
4eb2B
4g8pA
4iswA
4n4fA
4qwuN
6p1lA
6qfeA
1pr9A
1rhbA
1uzmA
2an2A
2wk0A
3dh1A
3iilA
3poiA
3ze6A
6hkoG
6pq0A
1trgA
2fbbA
2h6jH
2hsmA
2x8rA
3g6wA
3tjgA
4ai5A
4maoA
4xaxB
6iu1A
6nogK
1s9jA
1znqO
243lA
2ev3A
3gtuA
3odfA
4kuyA
4p5zA
4q1hA
4r18K
4wkeA
1rwhA
1u5bB
2c65A
2e0tA
2eh2A
2ftzA
2gqnA
2qlxA
3cswA
3nr8B
3oy5U
3r3wA
3rpgB
3wdtA
4k2zA
4ogfA
4uuhA
4yjvA
6a9bA
6j64A
1a3hA
1t2eA
1ys0A
2jfnA
2v82A
2y64A
3bemA
3qezA
3s5oA
3vgnA
4exyA
4qv8K
4y80F
4z9cB
6ayoA
6huuI
6hw5K
6i1pA
2cjmA
2p69A
2vwlA
2zkdA
3u2xA
3unqA
4crdA
4qltH
4y8uF
6cp6Y
6gcsS
1qllA
1xmgC
1y1nA
3ht8A
3l1aA
3mx8A
4fkrA
4n4cA
4nt8A
6g4qA
1q6nA
1r33A
1rhaA
1so5A
1x8iA
1z7qI
2bgwA
3e2iA
3maaB
4eb2A
4g8kA
4qwuL
6bk8N
6n7bA
6ppsA
6qf7B
1vrwA
2wjzB
2x8lA
3g6nA
3iikA
3jcmV
4isoB
6jy3F
6khjQ
6ltsE
2an1A
3csuA
3dgyA
3tjfA
4cexA
4dfcB
4r18J
4xaxA
4xz5A
1oyoA
1pr6A
1treA
1uzlA
242lA
2g9gA
2h6jA
2j55H
2qlvB
3gttA
3nr6A
3rpgA
3wdmA
4kuxA
4lj3A
4uudC
4wkcA
1s9iA
1zncA
2c64A
2gqgA
2v81A
3belA
3qefA
3r3vA
4p5uA
4yjuA
4z9cA
6a9aA
6gykD
6hw5J
6iu0A
6j61A
1a3gA
1o6rA
1rwgA
1t2dA
1uk4A
1yryE
2abjA
2dj5A
2jfmA
2y63A
3a68A
3ergA
3fhjA
3s5nA
3vgcC
4crcA
4extC
4k2yA
4qv8J
6huuH
1rh9A
2b44A
3ht7A
3u2wA
4n3wA
4nt4A
6cp6X
6i1p9
1so4A
2ftyA
3e2cA
3l19A
3pofA
4eb0A
6aymA
6eknA
6g4lA
6hkoE
6mdnH
1pegA
1q6mA
1r31A
1x8hA
2bguA
2cjlA
2d1fA
2wjzA
2x8jA
3g6kA
3ze4C
4g8jA
4isoA
6qf4A
3dgtA
3tjdA
4cevA
4gxzA
4jbwG
4q1fA
4qwuK
4r18I
6n7aA
6oboC
1oynA
1qljA
1tbjA
1z7qH
2an0A
2qluA
3ah5A
3cssA
3iijA
3jcmU
3oddA
4uudB
4xapA
6ltsA
6nogC
1pr5A
1trdA
1uziA
1yf8B
241lA
2ev1A
2fb9A
2hseA
3qeeA
3sqoH
3wdlA
4kuwA
4liqL
4wk7A
4xz1A
4z9bA
6a8oA
6hw5I
6khjP
1t2cA
1u5aA
1uk3A
1vc3B
1znbA
2e0oA
2egyA
2v7xA
2vvvA
2y62A
3erfA
3oy3A
4k2gA
4ofxA
4p5qA
4qv8I
4zz9A
6j5zA
1rwfA
1yrvA
2c61A
2p67A
3bejA
3ht6A
3r3uA
3u2vA
3unkA
3vfhA
4crbA
4n3vA
4y8uC
4yjtA
6i1p7
6itzA
2b42B
2gqdA
2h6iB
3lmuA
3ma3A
3poeA
4earA
1pedA
1r30A
1rh3A
2x8iA
4g7zE
4nt0A
6aykA
6ekmA
6mdmK
1q6lA
1so3A
1x8gA
2bgtA
2d1eA
3dgqA
3fhiB
3l14A
4qwuJ
6c6lO
6oboA
6qf1A
2hsdA
3csmA
4df6A
4gxnA
4r18H
6ffkA
1oylA
1qlhA
1tbhA
1vruA
1z7qG
2ftwA
2g9dA
3qedA
3tjcA
4uubA
4xz0A
6gyjA
6n79A
6nogB
1t2aA
1u59A
1vc2A
1yf8A
240lA
2euuA
2qltA
2v7wA
2y61A
3hcfA
3ht0A
3jcmT
3sqhE
3ze4A
4liqH
4q1eA
4zz6A
6a8nA
6huuF
6hw5H
1pr4A
1uzhI
1zn9A
2e0nA
2eguA
2fb8A
2jfkA
2zk9X
3ercA
3mx1A
3oy0A
3wdkA
4exsB
4k2fA
4kuvA
4ofsA
4qv8H
4wk6A
6gcsP
1a3eH
1rh0A
2ojpA
3lmtA
3r3hA
3u2uA
3vffA
4craA
4eaqA
4y8uB
4yjsA
6ityA
1pe9A
1r2tA
2cjiA
2gq2A
2h6iA
4isnA
6cp6K
6i1p6
1rwcA
1wsvA
2abbA
3ma2D
3royA
4g7zA
4n3rA
4qwuI
6aydA
6g4jA
6jy3B
1q6kA
1so2A
2wjuA
3beiB
3fhgA
3nqxA
4ceuA
4mabA
6ekiA
6ffbA
6qexC
1qlgA
1x8fA
1xmfC
2d1cA
2j50A
3csjA
3g6gA
4df3A
4hniA
4uuaA
4xyfA
6khjM
6obnC
6p1dD
1s9fA
1z7qF
2ftqA
2hsaB
2nvzF
2qlqA
2v7vA
2y5sA
3qdzB
4lifA
6a8gA
6hw5G
1oykA
1t26A
1tbfA
1uk1A
239lA
2amxA
2bgsA
2eutA
2zk7A
3hceA
3hszA
3sqgC
4expX
4jbpA
4z99A
4zz4A
6n78A
1pr3A
1vbuA
1yf4A
1zn8A
2c5yA
2dieA
2e0mA
2egsA
2jfhA
2ojgA
2ptcE
3e27A
3jcmS
3lmsB
3r3gB
3u2tA
3wdgB
4kuhA
4offA
4q1dA
4qltC
4y8uA
6nogA
1rgzA
1u54A
1yruA
2b3zA
2gq1A
3oxzA
3unhN
4cr9A
4k2aA
4p5oI
6itvA
1pe8A
1r2sA
4bbrG
4ealC
4nsvA
4wjzA
4yjrA
1q6jA
1wstA
2cjhA
2wjfA
3agfA
3l0yA
3nqmA
3od8A
3rorA
4gwrA
4qwuH
6qexB
1qleL
1rwbA
1so0A
2abaA
2h6hB
2x8dA
3csiA
3g65C
4cetA
4dezA
4hnfA
4r18F
4uu8A
6ay5A
6ek3A
6j5tI
2d0vB
3ii5A
3qdfA
4li8A
6f06A
6ff7z
6jxtA
6p19E
1tr5A
1y14A
2j4zA
2p5fA
2y5jA
3hswA
3s5cB
4xy7A
4y7yb
4zz3A
6gy1A
6huuC
1oyjA
1pr2A
1t25A
1uk0A
238lA
2bgrA
2di4A
2eusA
2ftpA
2g96A
2jfgA
3a61A
3er9A
3hcdA
3lmiA
3sqfA
4expA
4islA
4of4A
4qltB
4qv8F
6hw5F
6khjL
1rgyA
1tbbA
1vrtA
2amvA
2e0lA
2eglA
2zjtA
3e26A
3mwrA
3u2mA
3wdgA
4kugA
4nstB
6i1p2
6no9A
1a3bH
1uzfA
1yf3A
1zn7A
2b3yA
2c5xB
2fapB
3m9yA
3unhM
4cr8A
4k26A
6hjwA
6n77A
1pe7A
1u4sA
2gq0A
2oj9A
3agcA
3l0vA
3nqgA
3vfdA
4gwqG
4q1cA
4qwuG
4yjqA
6qeoA
6rdz5
1r2rA
1vbrA
2wjeA
3befB
3dgaA
3jcmR
4n2yA
4uu7A
4wjwA
6g49A
6j5sA
1snzA
2ab8A
2cjgA
2h6hA
2v7tA
3fhcB
3qd5A
3tizA
4cesA
4li7A
4m9rB
4y7yN
6ay3A
6c6lE
6f05A
1tr1A
1wssT
1x8bA
2d0vA
3cshA
3roqA
4fkjA
4hn4A
4x9rA
4zz2A
6a84A
6gxtA
1oygA
1rwaA
1z7qD
2hs8A
2jffA
2p5cA
3hssA
3ze3A
4z8sA
6ff7y
6huuB
6jxsA
6pplC
1ujzB
237lA
2bgqA
2dhtA
2e0kA
2eghA
2eurA
2ftoX
2g95A
3a60A
3er8A
3lmhA
3mwqA
3wdfA
4exmA
4iskA
4qltA
4y8tN
6i1nA
1pr1A
1rguA
1t24A
1tb7A
1xmeB
1yrtA
2kfzA
3e25A
3hccA
3m9uA
3u2lA
3unhL
4cr7A
4ealA
4nsqA
4xxrA
1u4oA
1zn3A
2amuA
3gtqE
3od0A
3s5aA
4gwqF
4k24U
4kueA
6hjkA
6n6vA
1o6gA
1pe6A
1q6hA
1yf1A
2b3xA
3agbA
3l0tA
4n2xA
4utzA
4yjpA
6g48B
6j5lA
6no8A
6qenA
1r2fA
3be2A
3fh6G
3jcmM
3nqfA
4dehA
4g7sB
4qwuF
4wjiA
6ay2A
6ltjN
6obmA
1s9cA
1snxA
1vbnA
1wssL
2j4uP
2x81A
3qd4A
4ahqA
4li6A
4q1bA
4y7yL
6c6lD
6eimA
6itmA
2ab6A
2d0uA
2jfeX
2p56A
2vvqA
3mwoA
4cerA
4m9rA
4zz1A
6a7vK
6f01A
6gcsK
6jxnA
1tqyB
1x87A
2pt5A
2y5hA
2zixA
3cseA
3e24A
3hsqA
3ropA
3wc7A
4oexA
4p5bA
4qlsb
4qv8C
4z8mA
6ff7x
6hw5C
6pplA
1rgtA
1rw9A
1z7qC
2h6gB
2kfnA
3lmgA
4ewrA
4y8tL
1pr0A
1t1uA
1xmeA
2bgnE
2e0jA
2euqA
2g94A
3eqtA
3hcbA
3oczA
3po3K
3s57A
3zduA
4bbrD
4gwqE
4xxoA
1a39A
1pe5A
1yrrB
2ftnA
3u2kA
3unhK
4eakC
4k24L
4nsnA
6g48A
6hjjA
6n6uA
1o6fA
1r2aA
1tb6I
1u4jA
1zmyL
2eggB
2fakN
3dg8A
3fh4A
4a3bD
4cr6A
4utxA
4wjeA
6ay1F
6no7B
2b3vA
2c5vB
2j4tA
3agaA
3be1L
3l0sA
3m9sR
3tiwA
4ahpA
4n1uA
4r18B
4yjoA
6itjA
6jxlA
6oblA
6rdz3
1q6gA
1snuA
1vbmA
1wssH
2cjeA
2x7xA
3nqeA
3qd3A
4degA
4m9qA
4qlsN
6c6lC
6ltjM
2ab4A
2d0tA
2vvpA
3csdB
3g5tA
3spsA
4fkgA
4isiH
4zz0A
6a7eA
6gxhA
6huqb
6i0wA
1rgsA
1y10A
2jfdA
2oiwA
3a5yA
3e1zB
3mwiU
4ewnD
4oewA
4q1aA
4qv8B
4y7yK
4z8lC
1rw8A
1tqyA
1ujqA
1uzdA
2h6gA
2hs6A
3hsjA
3s56A
4jb4A
4xxfA
6ff7t
1oycA
1x84A
235lA
2e0iA
3dfzA
3hcaA
3ocyA
3po3J
3unhJ
3vf9A
4gwqD
4y8tK
6n6tA
1o6eA
1pe1A
1t1sA
1tb6H
1xmdA
2bgnA
2eupA
2v7qG
3lm9A
3zdjA
4k24H
4ns4A
4utwA
6axqA
6g3zA
6hhoA
6no6A
1r27B
1s97A
1yrrA
2b3uA
2eggA
2j4sA
3ag6A
3timA
3u2dA
4ahoA
4lhqA
4n1tA
4qwuC
6khjG
1wsrA
2cjdA
2fakM
3be1H
3l0pA
6ezyA
6jxkB
1q6fA
1u4gA
1vblA
1yexA
2aazH
2wj4A
3ihpC
3qd2B
4cr5A
4p59L
4x8vH
4yjkD
6a7dA
6hw5A
6ltjD
6obgC
6p14A
1rgqA
2kceA
2p54A
2vvoA
2x7wA
2y5gA
3cs9A
3g5pA
3nqdA
4qlsL
4y7yJ
4zyzA
6bjiA
6huqN
1sntA
1tqwA
1y0vH
2d0qB
2dhfA
2oiqA
2psxA
3oxaA
4ewlA
4fkdA
4m9nA
6cp3Z
6i0rA
1a35A
1ujpA
2ampA
3eqrA
3hsgA
4eakA
4kucE
4q19A
4winA
6c6iA
6n6oA
1o6cA
1oybA
1pdzA
1qleA
1rw4A
1t1rA
1uzaA
234lA
2e0cA
2g8xA
3fgrA
3hbrA
3jc7D
3ocxA
3unhI
4ceoA
4g7pA
4ns1A
4utvA
4y8tJ
6no5A
6rdyS
1s96A
1xmcA
1zmxA
2bgjA
2egbA
2ftmA
2h6fB
3dfrA
3vf8A
4ahnA
4r17b
6axaA
1r1wA
1yrqA
2b3tB
2ql7B
2v7oA
3bdmN
4qwuB
6hhnA
6obgA
6qe9A
1u4dA
2cjbA
2euoA
2j4qA
3ag5A
3e1xB
3ihiA
3l0nA
3lm8A
4a2sA
4ishH
6a7cA
6ehqS
6ezxA
6hw4b
1vbjA
2aazA
2fakL
2jfbA
3g5mA
3qd0A
3rofA
3u2aA
3wbzA
4fk8A
4p59H
4y7yI
4yipA
4z8iA
4zyyA
6bjeA
6ltjC
6p13B
1snrA
1tqvA
2dheA
2oidA
3ox7U
3po3G
3s53A
4dedA
4ewhB
4m95A
4oemA
4qv7b
6huqM
1a33A
1pqvK
1y0vA
1z7nE
2c5uA
3mw7A
3nqcA
4javA
6c6gC
6gxeA
1o6bA
1ujnA
1uz1A
2gplN
2pswA
3eqqB
3fgnA
3hsdA
3m9s7
3ocwA
4k24A
4y8tI
6cp3Y
6ff7Y
1pdyA
1rvyA
1s95A
2g8wA
3ti1A
3unhH
4eajC
4g7oE
4lhjA
4nrwA
4q18A
4qlsK
4utuA
6jxiB
6n6kA
1t13A
1tb4A
1x82A
1xm8A
233lA
2e0aA
3dflA
4r17N
4x8uH
6ax7A
6hhcL
6rdyR
1oyaA
1r1rA
2bgiA
2h6fA
2j4lH
2p4uA
2ql6A
2v7aA
3ag4M
3lm5A
3sowA
4gwqA
4isaA
6a75A
6ehhA
6ezpA
6hw4N
6itfA
6obfA
1zmwA
2b3tA
2vvcA
3a5jA
3e1wA
3ih0A
3l0kA
3rodA
4a2rA
4fk7A
4zyxA
6p12B
1wsiA
2aayA
2cjaA
2y5fA
3cs7A
3g5kA
3s4yA
4m94A
4p58A
4qv7N
4y7yH
1q6dA
1snqA
1vbiA
1vrqB
2eunA
2jf7A
2wiuB
2x7uA
3nqaA
3qcyA
4bbfA
4k1vA
4kucA
6ltjB
1pqvJ
1tquA
1y0pA
1z7nA
2c5oB
2d0kA
2dhdA
2fakK
2hrvA
2nvyF
2oicA
2pssA
3hbhA
3hs4A
3mvgA
3ox3A
3r28A
4decA
4eweA
4jauA
4y8tH
6bj7A
6cp3X
6g3vA
6gxbA
6huqL
6no4A
6rd49
3fgaD
3ocvA
4qlsJ
4uttA
4wigA
6jxhB
6n6jA
1s8oA
1tb3A
1ujmA
2amgA
2gplM
4ceeA
4eajB
4lhiA
4q16A
4xx7A
6ax6A
6ff7V
6qe6A
6rdyQ
1o68A
1rvuA
1x81B
1xm6A
232lA
2eg8A
2ftlE
2g8vA
2j4lC
3bdmL
3dfjA
3jc7B
3souA
4qwsb
6eznH
6hhcH
1oy5A
1r1oA
2bghA
2ql5B
3ag4L
3gtpF
3wbxA
4a29A
4cr4V
4fk6A
4oelA
4r17L
4y7yG
4zywA
6a73A
6ehaA
6hw4L
2aawA
2e09A
2vvbX
3a5fA
3e1vA
3g5dA
3ro8A
4p54A
6p11B
1snpA
1t10A
1yroB
1zmvA
2euhA
2h6eA
2jf6A
3cruA
3l0hA
3lm0A
3s4oA
4qv7L
4yinA
4z82A
1pqvI
1q6cA
2cj9A
2psqA
3hbeX
3igsA
3nq7A
3po3E
6ltjA
6no2A
1tqtA
2d0jA
2dhcA
2oibA
3mv6A
3ox2A
3qcxA
3zdbA
4ahkA
4bbeA
4ewdA
4k1uA
4qlsI
6bj6A
6huqK
6jx0A
6khiS
6n6iA
1tb0X
1vrqA
1z7mE
2fakJ
3ocuA
3thsA
4g7nA
4nrqA
4q10A
4utrA
4x8tH
6rdyP
1o66A
1vbhA
1y0oA
2amfA
2c5oA
2eg7A
2j4lA
2p4sA
3jc7A
3sopA
3u1yA
3veqB
4lheA
4qwsN
6hhcA
6qe5A
1oy0A
1rvgA
1x81A
231lA
2gplL
3dfcB
3m9s2
3wbwA
4is5A
4oehA
6c62C
6eznE
2ftkE
2qkwB
3a5eA
3ag4K
3bdmK
3e1uA
4a26A
4cedA
4gwbA
4zyvA
6a6xD
6obeA
1r1jA
1snoA
2b3oA
2e08A
2vvaX
3crtA
3g5aA
4jalA
4r17K
4y7yF
6p10B
1pqvH
1t0uA
1wsgA
2aatA
2h6dA
2hrkB
2reoA
3hbdA
3l0gA
3ro4A
4yikA
4z7zA
6hw4K
1qlbA
1ye6A
2cj2A
2eugA
2wipA
3igrA
3nq6A
3ox1A
3po3D
4ahjA
4ewaA
4whvI
6bikA
6gwrA
6khiQ
6n6hA
1pdhA
1tqsA
1xm4A
1z7mA
1zmuA
2fakI
2oi4X
2x7sA
2y5aA
3llmA
3r24A
4nrpA
4qlsH
4qv7K
4utnA
4xx1M
4y8tF
1o64A
1tazA
1vrpA
2d0hA
2pshA
3octA
3qcsA
3thrA
3veqA
4deaA
4eaiC
6cp3K
6ff7P
6gcs3
6huqJ
6jwnA
1oxrA
2eg6A
3fg5A
3u1tA
4bb6A
4qwsL
6ax1A
6hh1A
6qe2A
6rdyA
1rveA
230lA
2amdA
2g8tA
2j4kA
3bdmJ
3soiA
3wblA
4a1xA
4gw8A
4iruB
4lhbA
4oecA
2c5nB
2gplK
3a5dH
3e16B
4p4qA
4zyuA
6c5uA
6p0rA
1r1iA
1t0oA
1x80B
1yrlB
2b3lA
2e07A
2zitB
3g59A
3mufA
4ahiA
4jakA
4r17J
4tt1A
4z7mA
6egeD
6no1A
2aaqA
2bgdA
2jf3A
2vv9A
3hrxA
3s4kA
3zd9A
4hmhA
6a6xC
6hw4J
6n6gA
1ql9A
1ye4A
2cj1A
2hrkA
3igpA
3llkA
3r23A
3unhC
4k1sA
4n1nA
4nroA
4x8sH
4xx1L
6bifA
6gwjD
1pdbA
1pqvG
1rgeA
1u47A
1y0eA
2d0gA
2fakH
2y4rA
3m9cR
3owxA
3thqA
3ve9A
4ut3A
6huqI
6isoK
6jwmA
1o63A
1s8gA
1xm2A
2dh5A
2p4kA
2pseA
3ffsA
3ocsA
4de7A
4eaiB
4g7hE
6ff7O
1oxpA
2eg5A
2j4jA
3bdmI
3df0B
3eqeA
3qcqA
4lh9A
4oe7A
6cp3I
6eznB
6obcA
6rdxS
1rv8A
1ujcA
1vrlA
22gsA
2g8rA
4bb5A
4qwsK
4zytA
6awjA
6p0pA
6qe0A
2ziqH
3ag4I
3e15A
3hb5X
3wbfA
4ahhA
4ew6A
4gw3A
4m8sA
4p4nA
4r17I
4yihA
6no0A
1t0lA
1vbfA
2b3kA
2gplJ
2v6tA
3a5cH
3mueA
4cebA
4cr4G
4hmbA
4z7jA
6hw4I
6n6fA
6rd45
2aaoA
2bgaA
2jf2A
2vv8A
3hrhA
3nq4A
4qlsF
4qv7I
1pdaA
1ql8A
1r1hA
1rgcA
1s8cA
1uyqA
1wseA
1ye3A
3ignA
3owvA
3r22A
3thpA
4xx1H
6a6xA
6bidA
6egdD
6huqH
6isoA
6jwbA
1o60A
1y0bA
2bufA
2eufA
2oi2A
3ffpX
3ve7A
4de5A
4nrmA
4ut2A
4y8tC
6gwjB
1oxoA
1pqvF
1u46A
1xm1A
1zmoA
2cj0A
2d0fA
2dh4A
2hreA
2kaiA
2psdA
3eqbA
3lliA
3u1jB
4eaiA
4g7hA
6hgsA
1a2yA
1ujbA
1vrkA
2amcA
2g8qA
2p4iA
3bdmH
3ocpA
4bb4A
4irrA
4zyoA
6awiA
6gcmA
6obbA
3e12A
3l07A
3qcnA
3wbbA
4ew3A
4p4lA
4qwsJ
4r17H
6nnzA
6p0jB
6rdxR
1snkA
2gplI
2zioA
3dezA
3hb4X
3zcyA
4gvxA
4hmaA
4z7bA
6n6eA
1rgbA
1t0aA
1vb9A
229lA
2e02A
2refA
3hreA
3m99C
3mu8A
3nq1A
4jaiA
4n1hB
6ezmU
6hw4H
6isnB
1pd9A
1tawA
2aalA
2bg8A
2vv7A
2wihA
2x7fA
3s43A
3thbA
4qv7H
4x8mA
6a6dA
6bicA
6jw9A
6lthN
1ql7A
1wsdA
1ydyA
1z7hA
2b3jA
2j4iA
3owhA
3po2K
3unhA
4i6hA
4xx0A
1o5xA
1pqvE
1r1dA
1s8aA
1tqlA
2bueA
2fakF
2jf0A
2k9yA
2ps1A
2y4pA
3cr7A
3igjA
3so3C
3vdrA
4de3A
4nr7A
4y8tB
6g3cA
6kw4P
1a2wA
1vrgA
1xlzA
1y07A
1yrdA
1zmnA
2cizA
2euaA
2hrdA
2oi0A
3bdmE
3ochA
3r21A
4eagC
4g7aA
6awhA
6gweA
1oxmA
1uj6A
1uypA
2am5A
2dgnA
2fsvC
2g8nA
3eq0H
3llfA
4ahfA
4odqA
4qwsI
4y7yA
4yigA
4zyiA
6c57A
6hgrA
6ob0E
6qdyA
6rdxQ
1q62A
2eg3A
3deyX
3e0uA
3qcmA
3rnyA
3wb9A
4cr4D
4ew2A
4fjwD
4irqA
4lgtA
4z74A
6egaA
6n6dA
6nnrA
6p08A
1rgaA
2reeA
2v6kA
2zinA
3ag4G
3hrcA
3jc6A
4basA
4k1qA
4n1hA
6bibA
6gchG
6hw4G
1pd8A
1t09A
1vb3A
228lA
2gplH
2vv6A
2x7bA
3hb3D
4ja1A
4qlsC
6jvuA
1tauA
1x7zA
2bg7A
2c5lC
2wieA
3mu5A
3nq0A
4x8lA
4xwyA
6huqF
1ql6A
1tqjA
1wsaA
1z7gA
2b3hA
3ffgA
3kcgH
3thaA
3uneJ
4ce9A
4de2A
4i6fA
4nr6A
4y8tA
6dmxD
6kw4O
6qxvA
1o5wA
1pqvD
1rv4A
1xzwA
2bucA
2eu9A
2hrcA
2jezA
2qkmB
2y4iB
3iggA
3so3B
3vdqA
6awgA
6g32A
1oxlA
1uj5A
1vrdA
1yrcA
1zmlA
2ohvA
2przA
3cr3C
3e0qA
3ocaA
4aheA
4odpA
4usjA
1sndA
1uxyA
1xlxA
2am4A
2ciyA
2d0dA
2dgmA
2fsvA
3epzA
3lldA
3qclA
4cr4C
4ew1A
4irbA
4lgsA
4qwsH
4yhtA
4z73A
6c56A
6n6cA
6oazE
6qdxA
1rg9A
2efyA
2g8kA
2redA
3denA
3m98A
4hm7B
4q0pA
6bi9A
6ezdA
6gcfA
6nnqB
1pd5A
2h64B
2v6bA
3btfE
3zclA
4baqB
4j9jA
4qlsB
6eg9A
6ff7F
6hw4F
6iskA
6jvtA
6p07A
1r18A
1tatA
1x7yB
227lA
2aajA
2gplG
2i8cA
2vuxA
2x71A
2zimA
3gtoF
3s3vA
4k1lA
4qv7F
1tqhA
1ws6A
2bg6A
2whlA
3hr9A
3mu4A
4eagA
4nr5A
4x8hA
6khiL
6lthI
1pqvC
1z7dA
2b37A
2c5lA
2j4gA
3ovzA
3uneI
4a1jA
4de1A
6awfD
6qxuA
1rv3A
1s85A
1xznA
1ydtE
2bubA
2fakD
2hrbA
2ohoA
2y43A
3bd9A
3oc6A
3so3A
3vcoA
4ahdA
4ce6A
4i6bA
4odoA
4p4hA
4usfA
4xwoD
4y7xN
6gvwD
6kw4N
1o5tA
1ql0A
1uj4A
2jeyA
3cr3A
3e0pB
3eppA
3ig7A
3qckA
3r1yA
3wabA
4cr4B
4fjvA
6g31E
6hgpA
6n6bL
6oavA
1rg7A
1sncA
1zmjA
2am3A
2dglA
2eftA
4hm6B
4iraA
4q0lA
4z72A
6dmkA
6rdxM
1xlwA
2cixA
2fstX
2g8jA
2pryA
2reaA
3ag4E
3llaA
3m96A
4yhqA
6p06A
1oxkB
1pd21
1t05A
1tasA
2aaiB
2h64A
2x6eA
2ziaA
3s3rA
3zchA
4baoB
4gvjA
6c4sA
6efjA
6iruA
6jvsA
6rd0A
1q5rH
1r16A
1vaxA
226lA
2i8aA
2v5qA
3g4tA
3hr7A
3u0xA
4k1gA
4qv7E
4x84A
6a69B
6ez3A
1pqvB
2gplF
2whhA
3mu1A
4a1iA
4ah9A
4eabA
4nr4A
4y8sN
6qxtK
1s84A
2p4aA
2vupA
3a4xA
3bcpA
3kbrA
3obzA
3snoA
3th8B
3vc4A
4de0A
4xwoC
1tqgA
1u3wA
1xzmA
1z76A
2b36A
2buaA
2fakC
2j4fA
2ohiA
2y3xA
3uneH
4evgA
4p4gA
4useA
4y7xL
6n6bK
1uj2A
1yr3A
2nvxE
3e0nB
3kzvA
3qcjA
3r1xA
3w9uA
4cdlA
4fjoC
4qwsF
6g31A
6gcdA
6lt7B
1o5rA
1rg2A
1rv1A
1uxvA
1ydsE
2dgkA
2efjA
2eu3A
2jewA
2prqA
3hb1A
3ig6B
4lgrA
4yhfA
6c4dA
6dmhA
6nniA
6qcnA
1xlvA
2ciwA
2fssA
3ag4C
3cr0A
3s3qA
4qlqb
6ef3u
6rczA
6rdxA
1pcwA
1t03L
2aaiA
2h63A
2zi9A
3g4pA
3ovrA
3po2F
3zcgA
6hw4C
6jvrA
6khiJ
1a2qA
1pquA
1q5rA
1tarA
1x7xB
2i87A
2v5lA
2whgA
2x6dA
3bcoA
3fdzA
3u0vA
4banB
4eaaA
4gv8A
4k1fA
4nr3B
4odmA
4qv7C
4x81A
6eypA
6huqB
6p04A
1qkjA
225lA
2dzyA
2p49B
3a4wA
3kboA
3npsB
3sngA
4y8sL
6gvjA
6kw4K
1s83A
1smyF
2bg1A
2hr8A
2j4eA
3epbA
3obpA
4ah7A
4bv3A
4i68A
4xwoA
6aweA
1u3vA
1xzlA
1z71A
2bu9A
2ohgA
3qciA
4ddzA
4p4cA
4q09A
6bi1A
6lt7A
6qckA
1o5qA
1rg1A
1yr2A
2prkA
2rdaA
2y34A
3e0iA
3kzfA
3uneG
4ev4A
4g6wX
4r17B
4usdA
6g30A
6gcaA
6n6aA
6qxtI
1uxuA
1zmdA
2b35A
2jevA
4hm4B
4y7xK
4yh2A
6dliA
6nnhA
1pqpA
1r12A
1ruvA
1t03H
1tqfA
2am1A
2civA
2eu2A
2fsoX
3g4cA
3gtmS
3jc63
3ll4A
3m8nA
3s3oB
3zcdA
4lgpB
4qlqN
4rteA
6c46A
6hw4B
6iroC
1pcmX
1xluA
2i82A
3ovqA
4a0cD
4odlA
4qv7B
6ff77
6huqA
6jvqA
1vatA
1ws1A
2aagA
2p49A
2qkkA
2vumK
2wheA
2zi8A
3a4tA
3po2E
3u0gA
4bamB
4x7zA
6cp0B
6eydF
1q5qH
224lA
2dzxA
3hr1A
3kbkA
3mtyA
3npsA
3th4T
4buyA
4zydA
1qkiA
1rfvA
1s82A
1smyE
1vraA
1xzkA
2bfzA
2fakA
2j4cA
3obiA
3rniA
4agwA
4ddyA
4iqqA
4qwsC
6p02B
1o5oA
1u3uA
2preA
2y33A
3ig0A
3qchA
3vc1A
4q08A
4z6bA
6gveP
6n69A
6qcjA
6qxtA
1yr0A
1z6zA
2c5fA
3hayD
3r1qA
3uneF
4euzA
4uroA
4y8sK
6g2zA
1pqoA
1rusA
1uxtA
2bu8A
2d09A
2dgaA
2fsmX
2rd8A
3ag3M
3deiA
3g4aA
4a07A
4hm3B
4lgpA
4odkA
4yh1A
6c45A
6dl7A
6khiG
6nneA
1a2oA
1pclA
1t03B
1zmcA
2alzA
2i80A
2v5jA
3bcmA
3cqzK
3fdsC
3m8cA
3ovpA
4guyA
4qlqL
4xwjB
1oxgA
1xltC
2citA
2ef9A
2h62C
2zi7B
3s3nB
4ea8A
4i5wA
4k1bA
4qv7A
6a5ub
6jvpA
1talA
1varA
2aafA
2hr1A
2nvuC
2ohcA
3npkA
3po2D
3th4H
3u09A
4buxA
4nr0A
6conB
1qk5A
1x7wB
2dzwA
2qkfA
2yswA
3hqzA
3mtsA
3snaA
4bakB
4qwsB
6avwA
6eydE
6p01A
1rfuA
1s81A
1u3tA
1xzjA
223lA
2bfyA
2fafA
2j47A
2prdA
3qcgA
3w90A
4agkA
4ddsA
4iqiA
4n16A
4p3dB
4r0xA
4x7yB
1o5mB
2y2eA
3e08A
3obbA
4cr44
4urnA
4y7xI
4y8sJ
1r0vA
1ru4A
1tq7B
1w88A
1yqyA
2rd5C
3g49A
3kyzA
4eunA
4lgmA
4odiA
4ygyA
4z6aT
6g2yA
6iroA
6nndA
6qxsA
1pqmA
2c5eA
2g8eA
3bceA
3lktM
3ovmA
4xwjA
6ff71
1a2nA
1pckA
1t03A
2alyB
2bu7A
2fslX
2i7qA
2p48A
2v5hG
4ea7A
4guxA
4qv6b
4rt5A
6c3eA
6dkwA
6ef3E
6jvoA
1tahB
1uxrA
1xltA
1zm9B
2hquC
3s3mB
4buwA
4i5vA
1wrzA
2oh4A
2zi6A
4cdfB
4k18A
4qlqK
4qwsA
6a5ua
6lsbA
1qk4A
1rftA
2dzvA
2jerA
2prbA
2x61A
3zcbB
4agjA
4ddrA
4iqeA
4nqzA
4r0nA
4zyaA
6eydA
6qchA
1o5mA
1s80A
1vr6A
1ydkA
222lA
2j41A
3e05A
3hqyA
3ifwA
3kbfA
3qcfA
3u04A
3uneC
4bahB
4cr43
4g61A
4n12A
4p3dA
4x7xA
4y7xH
4y8sI
1q5pA
1r0sA
1ru2A
1uirA
2fa2A
2y2dA
3ob7A
4eumA
4urmA
6g2xA
6qxkB
1tq0B
1w87A
2g8dA
2rd5A
3defA
3lktA
3vbzA
4hm1B
4lghA
1a2gA
1oxbA
1pqkA
3a4sA
3ag3K
3ep9A
3g42A
3jc5C
3r1jA
4qv6N
6c30A
6hw3N
6nncA
1pcjX
1t02A
2alyA
2c5dC
2d07A
2hquA
2v5hA
3th3L
4buvA
4i5pA
4rsvA
6coiA
6ff70
6gvaA
6jvnA
6o9m5
1taeA
1yqxA
1zm9A
2bu6A
2cirA
2ef4A
2fs9A
3bccJ
3fdeA
3m85D
4guwA
6ls3B
1rfpA
1smsA
1uxqA
1wrvA
1xzhA
2aadA
2i7pA
2jeqA
2qkbA
3s3kA
456cA
4ddmA
4fjcB
4iqdA
4qlqJ
4r0iA
4xwiB
4zy6A
6avpA
6ozrA
6qceA
1qk3A
1s7nA
1vaoA
1z6sA
2j40A
2oh1A
2pr8A
2x56A
2zi5A
3dzqA
3haxD
3kbbA
3mtlA
3norA
3w8nA
4qwrb
1ru1A
2dzuA
2y2cA
3qceA
3u01A
3zcbA
4bagA
4eukB
4g5yA
4k13A
4n11A
4p3cL
4x7wA
4y8sH
4z6aH
6g2wA
6ireA
6rdx5
221lA
2g8aA
3hqwA
3lkmA
3ob2B
3uneB
6qxhA
1a2fA
1szzA
1tpyA
1x7pA
2bfxA
2p47A
2rd4B
3cqzH
3g3yA
3vbyA
4lggA
4q03A
6ef3C
1o5kA
1ox7A
2b24B
2d06A
2hqqA
3ov4A
3th3H
4buuA
4ea2A
4qv6L
6hw3L
6o9m4
1pciA
1xlqA
2dg5A
2wh0A
3a4pA
3m85A
3smqA
4qlqI
6cohA
6jvmA
6kw4B
1tabE
1wrrA
2aaaA
2ciqA
2ef1A
2fs8A
3r1gL
4gunA
4qwrN
6gv3A
6qcdA
1qk2A
1r0rE
1rfiA
1smrA
1yqwQ
1z6qA
2bu5A
2i7nA
2jepA
2oh0E
3kb8A
3s3hA
3w8jA
4cdeC
4ddkA
4fj3A
4xwiA
6avoW
6g2vA
6khhA
6ozqA
1q5mA
1s7lA
1uxpA
1vr2A
2gphA
3haxC
3iexA
3noqA
4agcA
4baeA
4g5pA
4x7vA
4y7xF
4zy5A
6a5uK
6hf1C
1u3iA
1vaiA
2io2A
2j3qA
2x55A
3mtfA
3zc7B
4k0zA
4n10A
4urfA
4z68A
6humM
1a2cH
1pqiA
1szxA
1x7oA
220lA
2dztA
2g89A
2y2bA
2zi4A
3de7X
3hquA
4p3cH
6c2tA
6nn6D
1ox6A
1pcaA
1uioA
2v55B
3cqzF
3dzkA
3fczA
3g3xA
3lkiA
4butA
4hluD
4q02A
6qxgA
2h5sA
2vumE
3ag3I
3jc5A
3m7wA
3undA
3vbxA
3zzwA
4ea1A
6jvlA
6qcbB
1rfgE
1xlpA
2bfwA
2d05A
2yr1A
3a4oX
3outA
3smjA
4i5mA
4iqbA
4nqlA
4qv6K
6mdmH
1smqA
1ta9A
2alvA
2cipA
2i7dA
2pr3A
2wgzA
3bccG
3pntB
3r1gH
4cr3W
4qlqH
4r02N
4rskA
4xwgL
6cogA
6gv2A
6hw3K
6irdC
6ozpA
1q5kA
1qk1A
1s7kA
1wrmA
1z6pA
2ef0A
2fs4A
2jeoA
2qk9A
3iewA
3nooA
3s3fA
3tzqB
4fj2A
4qwrL
6avoU
6kh5A
6ls0H
1zm7A
2aa9A
2gp9B
2ogvA
3kydA
4n0zA
4x7uA
4y7xE
6hf1B
1vahA
1vr1H
1yqwA
2f9wA
2g86A
2j3nA
2p46A
2x4zA
2y28A
3de6X
3g3wA
3mt6R
3qccA
4ag9A
4k0yA
4ureA
4z65A
4zy4A
6humL
6nn6C
1x7nA
219lA
2dzsA
2hq1A
3lkaA
3oamA
3zc7A
4busA
4g5iA
6c2rA
6ef3A
6o9lU
1ox5A
1pc9A
2nvtH
2rd3A
2zi3A
3zzhA
4p38A
4q01A
6qcbA
1o5hA
3smiA
4qv6J
6bhbA
6jvkA
1rffA
1tpvA
1uinA
2b1xB
2bfpA
2i7cA
2wgwA
3m7uA
3oupA
3pntA
3r17B
3s3eA
3unbJ
3vbwA
4ddhA
4ea0A
4eugA
4rsdA
6g2nA
6hw3J
6ozoA
1qk0A
1xzeA
2alrA
2cioA
2h5lA
2pr2A
2qk8A
2yr0A
3tznB
4gulA
4r02L
4xwgH
6avoT
6cofA
6mdfA
6n60E
1rtvA
1s7gA
1wrjA
2aa4A
2bu3A
2frzA
3jb9i
3kycD
3nonA
3w8iA
4fj1A
4n0xB
6hf1A
1q57A
1r0lA
1uxnA
1vagA
1z6lA
1zm6A
2eezA
2jenA
3de5X
3qcbA
4hltA
4qwrK
4y7xC
6lrxA
6nn6B
1szuA
2f9tA
2g85A
2y1pA
3g3vA
3oagB
3th1A
4ag8A
4bupA
6c2gA
6kh4A
1a27A
1pqfA
1x7hA
218lA
2hpzA
2j3mA
2nvtF
2x4uB
2zi2H
3zc6A
4k0xA
4ur8A
6ef37
1ox4A
2dzpA
2rcyA
3fcoA
3hqjA
3msxB
4g5fA
4p36A
4pzzA
4qv6I
1o5gH
1xlnA
1ydaA
2i79A
2v4uA
3a4iA
3bccE
3lk8A
3m7tA
3oujA
3smeA
3unbI
4eu2M
4iq1A
4rs6A
6hw3I
6jvjA
6oznA
1pc8B
1qjwA
1uimA
2dg1A
3hatH
3pnpA
3r16A
4e9zA
4gujA
4i5iA
4qlqF
6dkcA
6gurA
6ircA
1rtsA
2alpA
2b1xA
2cinA
2io0B
2p45A
2wgvA
3noeA
3tznA
3vbvA
3zzgA
4xwaA
6a5uG
6avoS
6heyA
6mdeA
6rdwS
1s7fA
1ta6A
1z6kA
1zm4B
2bfoA
2bu2A
2frvS
2jemA
2pr1A
2yqzA
3de4X
3qc4A
4x7qA
4y8sC
1q54A
1r0kA
2eexA
2g82O
2gp0A
3g3mA
3kb3A
3oagA
4buiA
4fj0A
4zxyH
6nn6A
1vafA
217lA
2aa3A
2hpvA
2j3lA
3rn4A
4k0tA
4nqjA
6c26C
6ff4s
6qbuA
1ox1A
1szsA
1u33A
1yqvL
2f9rA
2rcvA
2x4uA
2zhzA
4ag7A
4cddB
4r02K
1a26A
1x7gA
1xlmA
2i78A
2nvtE
3fclA
3ouiA
3smcA
3w8hB
3zc5A
4dd8A
4g5dA
4p35A
4pzyA
4qv6H
4rrvA
4ur7A
6g2lA
6jviA
6ozmA
1pc8A
1rf7A
1uihA
2dzdA
2qjyB
2v4oA
3a46A
3bccD
3ljzA
3msxA
3pnlB
3unbH
4i5cA
6hw3H
1qjvA
1smnA
1xzcA
2io0A
2jwaA
2og8A
2p44B
3ag3F
3kxzA
3tzmA
4cr3T
4qlqE
4xvzA
6a5uF
6dkbA
1wr8A
2c58A
2cimA
2jejA
3de3X
3no6A
3r13A
3vbtA
4e9uA
4hlmA
4qwrI
4y7xA
4y8sB
4z5sA
6humI
6n5vA
1pqdA
1q52A
1s7cA
2b1rA
3oafA
3qc3A
4bufA
6avoP
6codA
6ff4Y
6rdwR
1rtqA
1ta4A
2btzA
2eerA
2y1lB
3dzgA
3g3dA
3iejA
3tguI
3zzfA
4fizA
6nn0A
1ox0A
1r0eA
1uxlA
1vquA
2g7yA
2j3kA
2vujA
3m7qA
4ag4L
6bh5A
6qbsA
1szrC
1u32A
1yqvH
216lA
2aa0A
2f9qA
2goyA
2i75A
3ouhA
3rn3A
4cddA
4g50A
4qv6G
4r02J
6ef35
6g2jn
6irbA
1tppA
2rcnA
2zhxB
3ag3E
3fckB
3ljtA
3smbA
3zc3A
6gumA
6jvhA
6kh2A
1a25A
1o5fH
1uigA
2inzA
2qjsA
2wgpA
2x4mA
3a45A
3ha7A
3mssA
3w8hA
4i52A
4pzlA
4rr5A
1smlA
1x7dA
1ycpK
2jeiA
2og1A
2p44A
2pqyA
3de2X
3pnbA
4ba1A
4cr3G
4eu2K
4guhA
4xvyA
6djxC
6mcpB
1s78D
1xllA
1xzbA
2czuA
3ka9A
3kxoA
3oadB
3r12A
4bueA
4qwrH
4y7wb
4z55A
4zxxH
6humG
6lrvA
6rdwQ
1q51A
1rtkA
1ta3B
1wqwA
2b1qA
2bfmA
2cijA
2frqA
2j3jA
3iefA
3no0A
3qbtA
3tzkA
3vbqA
3zzeA
4x7nA
6o9lO
1uxkA
1zm3B
2c57A
2eeqA
2hpqH
2vu8E
2yq8A
4ag4H
6bh4A
6nmzA
1owzA
1vadA
215lA
2btyA
3g3cA
3hq7A
3m7nG
4cdcC
4r02I
6ozkA
1a1sA
1r0cB
1yquA
2f9pA
2zhxA
3a42A
3s3aB
3zbzA
4jzvA
4p31A
6hw3F
6jvgA
1qjiA
1rf5A
1tpoA
1vqtA
2a9zA
2wgjA
3ag3C
3jb9c
3ljsA
3sm4A
3unbF
4pzkA
4qlqB
4qv6F
4uqmA
6gukA
1pbyB
1smkA
1uifA
1ycpH
2inxA
2jegA
2pqxA
3de1X
3ha6A
3r0sA
4b9dA
4eu2J
4hlkA
4rr2B
6pph6
2aldA
2x4fA
3ms9A
3oadA
4budA
4cr3E
4gugA
4i51A
4xvuD
4y7wN
4zxpA
6n58K
1pq8A
1rtjB
1s78C
1wqvT
2jt6A
2ofxA
3ie7A
3nntA
3tguG
3tzhA
3w8fA
4z4pA
6avoK
6humE
1q50A
1ta3A
1uxjA
2c56A
2cihA
2cztA
2eepA
2frdC
2j3dA
2y1hA
3rmwA
3zzdA
4ag3A
4fivA
4x7lA
6bh3A
6exvF
1owyA
1sznA
1xlkA
1z6jH
1zm3A
2b1pA
2btwA
2g7qA
2v4iB
2ypnA
3qbnA
4dclA
4g4sO
4ip6A
6c262
6lruA
214lA
2i72A
2zhwH
3m7nD
3ou9A
3vbpA
4jzuA
4nq4A
4r02H
6ozjA
1o5eH
1qjcA
1tplA
2bflA
2h5gA
2jefA
2qjpB
2rccB
3a3tA
3ka8A
3ljrA
3zbxA
6jvfA
1smjA
1va6A
2a9yA
2dfvA
2f9oA
2p43A
2wg9A
3de0X
3slsA
4buaA
6guhA
1u30A
1uieA
2pqtA
3mryA
3oacB
3r0oA
4b8uA
4eu2I
4i4zA
4qwrF
4xvuC
4y8rN
6ppeA
1rtjA
1yclA
2invA
2jt5A
2x4dB
3fcfA
3ha5A
3ie3A
4rqxA
4y7wL
6djwC
6qbgB
1pq7A
1wqvL
3dzbA
3g3bB
3rmvA
3tzfA
3w8eA
4fitA
4gufA
4zxmA
6bh2A
6ir9c
6n58G
6nmqA
6rdwM
1q4wA
1ta2A
1uxiA
1xz8A
2czqA
2eeoB
2frdA
2hppH
2vu3A
3hpyA
4g4sM
4x7kA
6co2C
6ef32
6g2jk
1a1dA
1szmA
1z6gA
2al6A
2ofwA
2v4iA
3bc1B
3gtlE
3vbnA
4ip3B
4jztA
4p2vA
6i0lA
6ozgA
1qj7B
1yqrA
1zm2B
213lA
2c54A
3otzA
4hlhA
4n0hB
4pzhA
1pbtA
1vq2A
2bfkA
2dfuA
2g7pA
2h5dA
2p42B
2zhqH
3ag2M
3ddzX
3ep4A
3ljqA
3unbC
4bu9A
4cr3C
4qlhA
6ff4O
6juxA
1va5A
1xljA
2a9wA
2f9nA
3oacA
3pn4A
3r0lD
3slpA
3zbwA
4eu2H
4qv6C
4xvuA
6hedA
6hw3C
6kgjB
6mc0A
1s77D
1u2zA
1uidA
1yciA
2cigA
2jqxA
2wg8A
3mrwA
4i4fA
4rqvA
4y8rL
6qx2B
1pq5A
1wqvH
2dz9A
2j38A
2rccA
2x4dA
3fcaA
3ha3A
3kwvC
3zzbA
4cd2A
4z47A
6bh1A
6ef31
1r0bA
2ypjA
3g3bA
3hpvA
3ka6A
3nmvA
3rmoH
3s37X
3tzcA
3w8dA
6avoI
6co2A
1ta1A
1uxhA
2al2A
2czkA
2fraA
2hplA
2i6yA
2v4bA
3gtlC
3idqA
4ag2A
4dcgA
4ip3A
4jzsA
4p2pA
4r02F
4x7jA
4y7wK
6ir9b
6rdwA
1q4uA
1szkA
1z6fA
2gokA
2ofvA
2qjkB
3otwA
3vbmA
4nq1A
6exvC
6hulA
1pbnA
1qj6B
1yqqA
1zm2A
212lA
2p42A
3ljoA
4bu8A
4n0gA
4qlgA
1vq1A
2bfgA
2c53A
2dftA
2h5cA
2zhoA
3ag2L
3bc1A
3zbuA
4b8mA
4cr3B
4g4sL
4pzeA
4qv6B
4qwrC
6hw3B
1uicA
1x75A
2f9mA
2g7nA
2jebI
2wg7A
3tguD
3unbB
4eu2G
4zxgA
6ff4L
6gufA
1rtiA
1va4A
2cibA
2pqfA
2x3yA
3fc7A
3oabB
3zzaA
4cd0A
4rqkA
6juwM
1pq3A
1r0aL
1smhA
2y0sL
2ypiA
3g3aB
3hptB
3mrsA
3nmuF
3rmnH
3s37L
4gudA
4xvrA
4y8rK
6bh0A
6cnzA
6djtA
6ef2M
6nmpL
1o5dH
1u2yA
1xliA
3idpA
3m6yA
3tzbA
3w7fA
4hlgA
6ozeA
1q4tA
1xyzA
2edcA
2fr8C
2i6uA
2rc4A
2v41A
3ddqC
4ag1C
4dceA
4ip1A
4jzrA
4ktuA
4nprA
6avoC
6c24M
6ir9a
1owpA
1pbhA
1szjG
1ta0A
1yqpA
2btrA
2cziA
2gojA
2ofuA
2p41A
2qjiA
2vtsA
3ep3A
3otuA
3vblA
3zbtA
4bu7A
6a5tb
6huiA
6n57K
1qj5A
1uxgA
211lA
2b17A
2inqA
2zhfH
3ljjA
3pn2A
4g4sK
4p2mA
4pzdA
4qv6A
6lr4D
6qbaA
1s73A
2al1A
2dfpA
2h59A
2jebB
3ka4A
3tgmA
4cr3A
6kg6G
6mbvA
1uibA
2bffB
2g7mX
2j34A
2nvqF
2pq8A
2yphA
3bbwB
3h9oA
6juwL
6qwlQ
1zm1A
2ci7A
3fc2A
3oabA
3r07A
3zz9A
4ccyA
4zx1A
6bgzA
6g2jg
6gueB
1pq2A
1r0aH
1va0A
2f9lA
3a3hA
3m6rA
3rmmH
3s37H
4ag1A
4e8hA
4gu9A
4i47A
4rqbA
4y7wI
4y8rJ
6djaA
6ef2L
6oz8B
1o5cB
1rewC
1u2xA
2hpbA
2rc2X
2y0sI
3tz9A
4ip0A
4ktsA
4npmA
4r02C
4xvqA
6avoB
6exnk
1pbgA
1q4sA
1smfE
1t9zA
1tpfA
2fr8A
2i6sA
2v3sA
2x3uA
3slbA
3zbsA
4bu6A
4jzoB
4mzsA
4upfD
4x7gA
6cnlA
6o9lH
1szgA
2edaA
2go4A
2p40A
2qjhA
3ljgA
3otmA
3vbkA
4qleA
6hw1A
1owoA
1xlhA
2btmA
2czhA
2infA
2ofpA
3ddqB
4b8lA
4cr36
4qv5b
4z3vA
6a5ta
6ir9W
6lr4C
6qavA
1yqoA
210lA
2c4vA
2g7kA
2zheH
3kwdA
3tglA
4eu2E
6huhA
6mbpA
6n57G
1uiaA
1vptA
2a9kB
2akzA
2nvqE
2ypeA
3bbtB
3g38A
3zz8A
4ccxA
4p2kA
4y8rI
6bgyA
1r0aB
1rthA
1v9tA
2dfnA
2pq5A
2rc1X
3h9kA
3hprA
3jb9L
4hlfA
4i42A
4y7wH
6ef2K
6oz7A
1o5bB
1rewA
1x70A
2dysM
3fbwA
3ka3A
3m6qA
3qawA
3r04A
3rmlH
4e8eA
4r02B
4rqaA
6dj9G
6gueA
1smeA
1t9sA
1tpeA
1u2tA
2ci6A
2f9kF
2hpaA
2v3oH
2x3fA
3eovA
3idbB
3skyA
3tz8A
4bu5A
4gu6A
4iouA
4jzoA
4ktnA
4x6zY
4xvcA
6cniA
1z6dA
3ljfA
3pmjA
3w7aA
3zbrA
4mzpA
4ql7A
4upeA
1ppzA
1qj3A
1s70A
1szfA
2ed5A
2go3A
2vtqA
3vbjA
4g4sI
4pzaA
4qv5N
4qwnB
4whuA
2czgA
2jeaI
2ofoA
2p3wA
2qjgA
3kwcA
6kg3A
6n55A
6qauA
1ownA
1ui9A
20gsA
2bteA
2ineA
2zhdA
3ag2I
3nmtA
3un8N
3zz7A
4eu2D
4hldA
6bgtB
6hucb
6lqgD
6mboA
1zlyA
2nvqC
2ypcA
3bbfA
3g35A
4ccwA
4y7wG
4z3kA
6dinA
6ef2J
6qwjL
1a16A
1r0aA
1rtgA
1x6vB
1xlgA
1yc5A
2a9kA
2c4uA
2dfjA
2hp9A
2pq2A
2rc0X
3h9fA
3hpqA
3qavA
4i41A
4p2gA
4y8rH
6nmpI
1o5aB
1smdA
1tpdA
2akyA
2dysL
2y0sG
3fbtA
3id6C
3m6pA
3s36L
4dc1A
4e8bA
4jzkA
4ktcA
4rpvA
4zwzA
6i0dJ
6o9lF
1q4nX
1t9rA
2i6pA
3otjE
3r02A
4np6A
4up6C
4xvaA
6avlA
6gucB
1qj1B
1s6yA
1u2sA
2b12A
2v3hH
3ka2A
3pmhG
3w79A
4gtuA
4iotA
4ql3A
4whsF
6hw0N
1pbeA
1szeA
2czfA
2ed4A
2f9gA
2go1A
2ofjA
2p3vA
2vtpA
3vbiA
3zbfA
4g4sH
4pz9A
4qv5L
6ff41
6kg2A
2ci5A
2j31A
2wfyA
2zgxH
3gtkF
3tgkE
3zz6A
4qw7b
4tseA
6ef2I
6g2jd
6mbnA
6n54A
6qwjK
1ui8A
1uwzA
1vpkA
1yqmA
1zlxA
2btdA
2h54A
2in9A
2qjcA
2yp0A
3g34A
3kwbX
3un8L
4ccuA
4eu2C
6bgtA
6di9A
6hucN
6oz6D
6qatA
1owmA
1qzyA
1rtfB
2dfiA
2ppyA
2rbzX
3eooA
3nmnB
3oa3A
3qasB
3rmkB
4afzA
4b8cJ
4hlcA
4y7wF
4z3dA
6exng
6juwI
6rdw5
1a14N
1o59A
1q4lA
1v9pA
1x6uA
1yc2A
209lA
2c4tA
2g7eA
2hp6A
3hpnA
3s36H
3skjL
4bu3A
4kt8A
4x6zK
3oteA
4i40A
4m89A
4zwyA
6he9A
1t9nA
1xlfA
2a9jA
2x3bA
3ka0A
3pmhB
3tz2A
4e89A
4jziA
4pyzA
4qkzA
4rpiA
4whsA
6aujA
1qixB
1szdA
1u2qA
1z69A
2p3uB
2v3gA
3h8xA
3mqhA
3r01A
3ypiA
4dc0A
4gtlA
4iofD
6ff0A
6gucA
6hw0L
6maxA
2ed3A
2gnsA
3w78A
4g4sG
4qw7N
4tscL
4up6A
6n53A
1uwyA
2btcE
2czeA
2h52A
2in8A
2j30A
2nvgA
2vtoA
2zguA
4eu2B
6ef2H
6oz5A
6qasA
1qzuA
1zltA
2pptA
3eocB
3fb4A
3g33B
3nmnA
4afyA
4ccrD
4qv5K
4r00N
1rtdB
1sm9A
1tpb1
1v9nA
2ci4A
2rbyX
2wfmA
3a2zA
3hpdA
3m6mD
3o9lB
3qaiA
3un8K
4b8cA
4btuB
4y8rF
6hucM
1vpeA
1x6nA
2c4rL
2dfhA
2g76A
2yozA
3rmiA
3s35X
3skjH
4x6zJ
4z3aA
6i0d9
6ir9K
6nmpG
1owlA
1q4kB
1s6vA
2hp5A
2of4A
3lizL
4e7rH
4i3zB
4pyyA
4whrA
4zwxA
6aubA
1qitA
1szcA
1t9kA
2akwA
2b11A
2fr1A
2v38A
2x3aA
3k9xB
3otdA
3pmbB
3tgjE
4jzgA
4rowA
6fezA
1pbcA
3mqgA
3r00A
3tz0A
4iofC
4tscH
4up1A
4xv8A
6mavB
6n4uA
1u2pA
2in6A
2nvfA
3bb1A
3w77A
3zz4A
4cr32
4dbzA
4g4sE
4qw7L
6qweA
1qztA
1reqA
1ui1A
1uwwA
1xleA
1z68A
2ecuA
2je8A
2qivX
2vtnA
3kw9A
4gtfA
4qv5J
6ef2G
6g2jb
6hw0K
1o54A
1wqlB
2czdA
2rbxX
3a2yA
3ddoA
3eocA
3fb1A
3id5B
3nm8A
3o9lA
4b8aB
4r00L
6cnfN
6di6A
1rtdA
1zlrA
2wflA
3ag2F
3hp1A
3m6mA
3s35L
3un8J
4ccpA
4mzbA
4noiA
6he8A
6i0d7
1vpaA
3dz3A
3lizH
4m86A
4qkoA
4whqA
4x6zI
4z2eC
6hucL
1owkA
1pppA
1s6rA
1sz8A
1t9jA
2ci3A
2hozA
3bteE
3otcA
3pmaB
4iobA
4pyxA
4zwiA
6auaA
6fexA
6kfnA
2akoA
2fr0A
2of2A
2p3tB
2v36B
2x36A
3h8vA
4e7nA
4i3zA
4tsbL
4xv7A
6gubA
6mavA
6n4tA
1pbbA
2a9gA
2dysI
2j2uA
2zgrA
4cr31
6lqdB
6oyyB
6qwdA
1qisA
1qzrA
1u2lA
2b10B
2f9bH
2y0oA
3a2xA
4hl5A
4qv5I
6hw0J
1ui0A
1uwvA
1yqjA
2ecrA
2in0A
2rbwX
3bamA
3ddcA
3o8qA
3qzyA
3tyzA
4b88A
4bttB
4dbnA
4g4sD
4gteA
4qw7K
6di5A
6q9lA
1sm4A
2czcA
2gnjA
2qirA
3ag2E
3nm6B
3un8I
3w6zA
4afuA
4mysA
4no9b
4r00K
4y8rC
6nmpE
1ppoA
1rtcA
1wqlA
1xldA
1xylA
206lA
3eo3A
3fazA
3hp0A
3m6hA
3s35H
4kt0J
4qkfA
4x6zH
1sz3A
1vp9A
1x6lA
1ybzA
1zlqA
2v35A
3tgiE
4jzfH
4m7yA
6i0d6
1owjA
1q45A
1t9iA
1v9lA
2c4mA
2hoyA
2zgqA
3g32A
3k9wA
3mpmA
4e7lB
4io1A
4pytA
4rotA
6hucK
2bfcB
2fqtA
2nvdA
3gtjK
3ot8A
3rm7A
3vb7A
4tsbH
4xv6A
6malA
6n4nC
6qwcA
1pb3A
1u2kA
2b10A
2ci1A
2j2mA
4cr2W
4hl2A
6fewA
6hw0I
1qzmA
1uhvA
2akmA
2bt1A
2imzA
2rbvX
3balA
3o7wA
3tyuA
4g4sB
4i3yA
4qv5H
4qw7J
6c1xA
1remA
1sm2A
1uwuA
1yqdA
1z5yE
2dfeA
2f96A
2h4zA
2i6dA
3ag2C
3dd8A
3qa2A
3qzuA
4etwA
4no9N
1ppmE
1qirA
1rtbA
2cz9A
2vtlA
3liwA
3skcA
3un8H
4dblE
4gtdA
4myoA
4whoA
4y8rB
6di3A
6juwE
1sz2A
1wqaA
205lA
2x2wA
3jb9D
3m6bA
4x6zG
6rcxA
1v9kA
1x56A
3enzA
3g31A
3k9sA
3pm6A
3tgdA
4m7xA
4p18A
4qkdA
6bgoP
1owiA
1zlpA
2g72A
2nvcA
2v34A
2zgpA
3kw5A
3mp5A
3w6xA
4io0A
4pyqA
4tsaL
4z2cC
6a5tE
6hucJ
6qwbA
1pb1A
1xlcA
2hoxA
2imwP
2j2iB
2oesA
3a2vA
3rm6A
3vb6A
4xv5A
6cnfK
6g2jW
6hw0H
6makA
6oytA
2a9dA
2c4lA
2je6A
2rbuX
2wfdA
3bafA
3qziA
4hkyA
4qw7I
1qzfA
1rekA
1u2jA
1z5yD
2bszA
2ci0A
2ecoA
3tykA
4afsA
4g4sA
6c1oA
6he5A
6ir9F
6n4nA
1rtaE
1uhoA
1uwtA
2yolA
3dz1A
3h8rA
3hozK
3o7mA
3s2zA
3x2sA
4ccgA
4dblC
4etnA
4r00I
6kf9L
1pplE
2akjA
2f94F
3j9vR
3lirA
3q96A
4gtcA
4jzeH
4no9L
6gbwH
6i0d2
6juwC
1s6pB
1slyA
1sz1A
1t9gS
1v9iC
1wq7A
2dfdA
2dysG
3m67A
4b6rA
4m7wA
4rnjA
4x6zE
6au0A
6rcnB
1a0lA
1qipA
1x55A
1xyfA
201lA
2nvbA
2p3qA
2ppbA
2v32A
2x2mA
3kvvA
3pm3A
3sjoA
3w6uA
3zyeA
4pyoA
4qkbA
4tsaH
6bgoA
6ef2C
6hucI
6lprA
6qwaA
1owhA
2impA
2y0aA
2zgoA
3enwA
3g30A
3mp4A
3vb5A
4e7jB
4uonA
4z1uA
6hw0G
1paxA
1vp5A
1ybvA
2c4jA
2g71A
2gnhA
2rbtX
2wfcA
3a2oA
3ot4A
4xv4A
6g2jV
6majA
2a9cA
2b0zA
2bfbB
3h8qA
3qzhA
3rm3A
4ccbA
4i3eA
4qv5F
4qw7H
4y7nK
6n4mA
1rt9A
1xlbA
1z5uA
2eckA
2j2fA
4btkA
4etmA
4r00H
6ir9E
6o9dA
6rdvQ
1ppkE
1rejA
1yq9H
2bsyA
3ag1M
3dybA
3o76A
3s2sA
3un8F
4g4rA
4y8qN
6c1jA
6i0aA
6nmoA
1s6pA
1syyA
1u2gC
1uwsA
3k9pA
3x2qM
4dbkA
4ksqA
4m7vA
6di1A
6gbtA
6juwB
6rcnA
1a0jA
1slxB
1uheA
1wq5A
200lA
2akeA
2cz7A
2dfcA
2qi9F
2v30A
2vtiA
3kvrA
3nm2A
3q94A
3sjkA
3tfyA
3zydA
4no9K
4qk3A
4rniA
4x6zD
6lpmA
2dysF
2f92F
2nvaA
2oeoA
2p3oA
2x2lA
3envA
3mp3A
3plxB
4b6lA
4inub
4pynA
4z1tA
6attL
6hucH
6qw9A
1oweA
1x54A
2horA
2powA
2rbsA
2wfaA
2zgnA
3a2nA
3b9jA
3g2zA
3icyA
3ot3A
3w6sA
4hkvB
6gu6A
6hw0F
1qz2A
1vp3A
1ybuA
2jdwA
4afqA
4e7iB
4xv3A
6hdmA
6n4lA
2g70A
3dd3A
3rm2H
4p0sA
6maeA
6q9gA
2b0tA
2c4hA
2chsA
2gngA
3dy7A
3lilA
3s2pA
4etlA
4i33A
4jzdH
1s6hA
1t9gA
2bsxA
3faoA
3o73A
3un8D
3x2qL
4btjA
4g4qA
4m7uA
4y8qM
6a5rd
6nmiH
6o9aA
6rclB
6rdvP
1qinA
1refA
1u2gA
1uhdA
1xlaA
1yq9A
2h4xA
2j2cA
3m61U
3plsA
3tfxA
4dbhA
4ts8A
4x6zC
6c1cA
1uwrA
1zzwA
2dfbA
2dysE
2oecA
2rbrA
2v2zA
2vthA
3ensB
3j9vM
3mp2A
3vb3A
3zxzA
4inuN
4no9J
4qk2A
4uofA
6di0A
6ef2A
6qw8A
1a0iA
1v9fA
1wq4A
2akcA
2cz6B
2hoqA
2wf9A
2xzuA
2zgmA
3b9hA
3g2yA
3icwA
3w6iA
4kspA
4pymA
4z1oA
6attH
6bgmA
1owdA
1q3wA
2f91A
2fqiA
2nv9A
2p3nA
2povA
2x2kA
3q93A
4afnA
4hkpA
4qw7F
6hdlA
6n4kA
1qz0A
1rt7A
1x42A
1ybtA
1z5sC
2i62A
2imkA
2yogA
3oszA
4cr2G
4e7hB
4qv5C
4rn7A
6kf9G
2bfaA
3dd2H
3fanA
3likA
3qzfA
3rm0H
4i32A
4xv2A
6macK
1vp2A
2chrA
3ag1K
3un8C
4etiA
4jz7A
4m7iA
4p0rB
4r00F
6rclA
1qimA
1reeA
1slwB
1t9dA
1yq7A
2bspA
2j27A
3k9oA
3kvoA
3sjdA
6exnW
1s6fA
1u2eA
2gnfA
2hohA
2oeaX
2rbqA
3dy4N
3m5zA
3moyA
3o6zA
3tfvA
4no9I
4ts7A
4uoeA
4y8qL
6a5rc
6ef1M
1a0hB
1pamA
1sylA
1uwqA
2cz6A
2zglA
4btiB
4inuL
4z1nA
6atrA
6bglP
6c1bA
6hucF
1wq3A
1zlhA
2p3lA
2v2vA
3g2fA
3plpA
3q92A
3w6hA
6feeA
6hdkA
6n4jA
6oybA
6qw7A
1owcA
1xl9A
1xyaA
2akaB
2etrA
2f90A
2i5xA
2imiA
2nv7A
2pouA
2yofA
3b9fH
3hozF
3ostA
6kf9F
1ppjG
1q3tA
1qyxA
1x3zB
2a99A
2jdtA
3fakA
3li1A
4e6uA
4hkoA
4kshA
4odaB
3rlyH
4afeA
4i31A
4mydA
4r00E
4wh9A
4ygmB
1redA
1t9cA
2g6wA
3dd0A
3qzeA
4dbfA
4etgA
6exnR
6rciA
1qikA
1s6bB
1uhbA
2c4gA
2hogA
2j25A
2oe9X
2qhxA
3a2lA
3k9mC
3o6vA
4gt5A
4uobA
4xv1A
6rduS
1sykA
1votA
2dysC
2rbpA
3icuA
3m5yA
3mowA
3vawA
3zxtA
4no9H
4ts5A
1pahA
1uwlA
2zgkA
3tfqA
3w6gA
4pykA
6atqA
6ef1L
6hdjA
6hucE
1owbA
1u2dC
1zlfA
1zztA
2cz5A
2gnaA
2v2qA
2vsxE
3g2dA
4inuK
4qjzD
6a5rb
6c19A
6dguB
6n4eA
6oy8A
6qvxA
1rt6A
1xl8A
1xy3A
2i5wA
2imgA
3b92A
3j9vI
3q90A
4qw7C
4rn4A
4y8qK
6iqsA
6kf9E
6q93A
1q3sA
1re9A
1z5sA
2a98A
2etmA
2f8zF
2jdsA
3faiA
3h8jA
3li0A
3osmA
4g4eA
4i2vA
4ksgA
4zvnA
6lpeA
1qywA
1slvB
1w85B
2fqfA
3kvfA
3rlwH
4ca2A
4dbeA
4e6tA
4et7A
4m7bA
4r00C
4yglA
6jugA
6o96C
1t9bA
1ybhA
2nv6A
3ag1I
3o6rA
4af7A
4unsA
1a0gA
1uh9A
2g6vA
2hoeA
2j24A
2oe7X
2rboA
2xzsA
3a2fB
3dy4L
3enoC
3nklA
4b6cA
4gt4A
4lgbB
4x6z1
6g2jK
1paeX
1qijA
1vnsA
1yq4C
2b0mA
2bsaA
2qhwA
2zgjA
3icoA
3morA
3vavA
3x2qI
6ef1K
1ow8A
1wpxB
2bf8A
2chnA
2h4vA
2v2hA
3m5xA
4qjxA
6atpA
6hdiA
6hw0A
6m9kD
1u2dA
1zlbA
1zzsA
2i5sX
2imfA
2ynmA
3b90A
3g2cA
3plkA
3w6fA
4hknA
4pyjA
4y7nC
4zvmA
6dgsA
6fe2A
6kf9D
6oy7E
1ppjE
1uwkA
1xl7A
2cz3A
2gn9A
2pofA
2vsuA
3fadA
3hozD
3lhzA
3qyrA
3ty6A
3un4b
4i24A
4inuJ
4jz2A
4ksdB
4qv4b
4rmzA
6qvtA
1x3wB
1xxxA
2ak3A
4m6wB
6a5ra
6rcgA
1q3rA
1qyvA
1re8A
1v9aA
1ybgA
2ec8A
2f8qA
2fqeA
3j9uU
3oslB
3rlvA
4af6A
4ca1A
4dbdA
4e6qA
4et0A
4my7A
4unrA
4ygkA
6o96B
1a0fA
1t9aA
2nv2B
2oe4X
3dcvA
3enmA
3nkkA
4gt1A
1padA
1s64B
1uh8A
1w85A
2a97A
2hocA
2rbnA
3vapA
3zxiA
4bteA
4lgbA
6nmfL
6rduQ
1qiiA
1syfA
1vniA
2g6pA
2i5pO
2qhvA
2x25B
2zgiA
3a2cA
3dy4K
3iciA
3s2hF
4b5xA
4qjwA
4troA
4x6tA
4xuzA
4y8qI
6atoA
6ef1J
6hdhA
6hucB
6kw3T
1wpxA
2b0jA
2dysA
3b8zA
3m5wA
3tfnA
3w6eA
4hkmA
4inuI
4y7gA
6fe1A
6gu3B
6hvyb
6m9kA
6n48B
6q8xK
1ppjD
1rt5A
1u28C
1zl9A
2po2B
2v2gA
2vsoE
3h8cA
3qyqA
3ty2A
3un4N
4jz1A
4ks8A
4pyiA
4qv4N
4zvlA
6oy7A
6qvsA
2bf7A
2gn8A
2imeA
4estE
4m6wA
4wfrA
6iqnA
6jszD
1sluB
1v98A
1zzrA
2ak2A
2cz2A
2fqdA
3hozC
3lhyA
3o6dA
3rluA
4g3xA
4i23A
4rmjA
6rcaA
1ow7A
1qyuA
1x3wA
1xxwB
1ybeA
2etkA
2oe2A
2wevB
3cqrA
3k9jA
3nkfA
4db7A
4unqA
4ygjA
6c17A
1a0eA
1pa9A
1q3qA
1re7A
1z5pA
2ec0A
2j1mA
2nv2A
4e6pA
6o96A
1t99A
1uh7A
1uwjA
1yq4A
2hobA
2x23A
3a1rA
3dcuA
3vaaA
6ef1I
6hdgA
1qihA
1w84A
2a96A
2p3fH
2zghA
3dy4J
4cr2A
4gsyA
4mxzA
4qjvB
4qw6b
4x6rB
4y8qH
6atkD
6dgeA
6fdzU
6gu3A
6hucA
6kw3O
6lp2D
6m9hA
6rduP
1ppjC
1rt4B
2bs4C
2po1B
3gtgF
3m5vA
3s2hE
3txtA
3un4L
3w6dA
3x2qG
4hklA
4trnA
4y7fA
6bg7A
6hvyN
6q8xJ
6qvoA
1u28A
1wpwA
2dyrM
2h4nA
2v2eA
2vslA
3fa3A
4inuH
4jyyA
4ks7A
4pyhA
4qv4L
4rmiA
4zvkA
6oy6E
1qyrA
2imdA
3kulA
3lhwA
3o6cA
4af3A
4c9xA
4esoA
6exnL
6jrxA
6rc6A
1v94A
2chlA
2gn6A
3cqpA
3en7A
3mopA
4i22A
4qzzb
4wfdB
6a5rK
1ybdA
2nv1A
2odyE
2rbhA
2wevA
2xzdB
3qypA
3rliA
4btaB
4m6rA
4no9C
1pa2A
1q3nA
1t97A
1zzqA
2bf6A
2f8jA
2i5kA
2j1lA
2qhtA
3ag1F
3dy4I
3j9uM
3nk8A
3zx5A
4db4A
4lgaA
4unpA
6hdfA
6o95A
1a0dA
1ow6A
1uh5A
1z5oA
2c4fH
2ebnA
2jdlA
3b8rA
3va9A
4e6iA
4gstA
4y8qG
6g2jE
6kf4L
1rt4A
1s63B
1vngA
1yq3D
2x22A
3dctA
3w6cA
4cr26
4py5A
4qw6N
4x6qB
6bg6A
6cndN
6ef1H
6fdyU
6hubb
6kw3N
6m9aA
1ppjB
1qigA
1uwiA
1zl8A
2a94A
2g6nA
2po0B
2v2dA
2vsiA
2zgcA
3fa0A
3tejB
4mxyA
4p0mA
4qjvA
4y7eA
6hvyL
6q8xA
6rduM
1slnA
2dyrL
3un4K
4g3nA
4rmhA
1qy6A
1u26A
1w83A
1wpqA
1xl1A
2imcA
2odyB
3hoyK
3k9eA
3lhvA
3o69A
3tx1A
4af2A
4c9wA
4esmA
4krvA
4qv4K
4trmA
4zvjA
6rc5A
2fq6A
2h4kA
2nv0A
3qyoA
4m6lA
4no9B
4qzzN
4yg7B
6jrkA
1a0cA
1q3kA
1t96A
1v93A
1xxvA
1ybaA
2chiA
2gn4A
2j19A
2qhsA
2rbeA
3ag1E
3g24A
3icaA
3kukA
3nk7A
3rlhA
3zx4A
4unnA
4wfdA
6athB
1sycA
2etfA
2f8hA
3dy4H
3h86B
4b5uA
4db2A
4e6dA
4gssA
4i21A
4xutA
6dg3B
6nmfI
1s63A
1zzmA
2i5jB
2jdiH
3w6bA
4hkkA
4jyvH
4py4A
4x6pA
4y8qF
6hdeA
6ipqA
1pa1A
1uh4A
2c4bA
2ebjA
2pnzB
2vshA
2x1uA
3b8qA
3f9zA
3tehA
3x2qE
4inuF
4p0hA
4qw6L
6fduA
6hubN
1qifA
1slmA
1uwhA
2a92A
2ym8A
2zgbH
3dcsA
4g34A
4mxxA
4qjpB
6lp0A
6oy5E
6qv8A
1qy4A
1vnfA
1yq3C
2bs4A
3cqlA
3lhuA
3os5A
3un4J
4advV
4kruA
4rmgA
6hvyK
1ppjA
1u25A
2ajqA
2v2cA
3a1jC
3qylA
4m6kA
4zvhA
6c0sA
1t90A
1w82A
1wppA
1xl0A
2dyrK
2h4jA
2odwA
3ag1C
3en1B
3kuhA
3mocA
3rlgA
3va3A
3zwyA
4qzzL
6rc4A
2bf4A
2hnqA
2j18A
2nuyA
2rbcA
3g22A
3ibxA
3nk6A
4lg5B
4unlA
4yg2E
6jrjA
1yb7A
2gn2A
2welA
4b5tA
4i20A
4y7bA
6dg3A
6kf4H
1x3lA
1z5mA
2ebdA
2f8gA
2x1sA
3f9yA
3gt8A
3h85A
4bsqA
4gspA
4p0bA
4py1A
4x6oA
4y8qE
1pa0A
1uh3A
1zzlA
2c4aA
3plfB
3x2qC
4dayB
6hubM
6m8vA
1qxzA
1rdzA
1s60A
1sllA
1yq3B
1zl6A
2pnsA
2ym7A
3b8kA
3cqkA
3j9uK
3lhtA
3o65A
3un4I
4g31A
4krsA
4qjoA
4qv4I
4qw6K
6a5rG
6kw3K
6lozA
6oy5A
6q8x7
6qutA
2bs3C
3k91A
3qykA
4esiA
4m6jA
4rm5A
6hvyJ
6ippA
6o8uA
1ppiA
1u24A
2fpzA
2v2bA
3a1jB
3q83A
4no8N
6ex7A
6fdqA
6n3sA
6rc3A
1q3gA
1t8yA
1wpoA
1xkyA
2ajpA
2h4hA
2nuxA
2p3aA
3dy4B
3kugA
3mo9A
3njuA
3va0A
4hkiA
4lg5A
4trjA
6cndK
1a09A
1sy7A
1v8yA
1xxsA
2j17A
2rbaA
3en0A
4b5sA
4jyuH
4qzzK
4unkA
4yg2B
6g2jA
6kf4G
1w80A
2et7A
2gn1A
2hnpA
3f9xA
4cr23
4e5wA
4gsoA
4i1zA
6dfrA
6hd5v
1x39A
2ebbA
2f8fA
2wejA
2x1rA
2zg0H
3gt4A
3w5hA
4c9uA
4p0aA
4wfcD
4x6nA
6m8uA
1rdyA
1uh2A
2c47A
3dcpA
3m5nA
3un4H
4krpD
4pxxA
6a5rF
6ef1C
6oxjA
6q8x6
6qumO
1p9yA
1qidA
1yq3A
1z5hA
2a8zA
2im3A
2v2aA
3k8qA
3lhdC
3o64A
4g2wA
4m6iA
4qjmA
4qv4H
4qw6J
6hubL
6hvyI
6kw3I
1pphE
1u22A
1zzhA
2bs3B
2ym6A
3cqjA
3orzA
3q80A
3qy9A
3zwwA
4eshA
4rlwA
4zvfA
6c06E
6j5jS
6loyA
1q3fA
1t8xA
1vncA
2chaB
2h4gA
2nuwA
2p35A
3dy3N
3ibuA
3j9tY
3kueA
3njsA
4hkfA
4no8L
6ex5A
6o8iA
6rc2A
1rt2A
1wpnA
1xkxA
2ajlI
2dyrI
2fpyA
2g6kA
2rb4A
3g1yA
3mo7A
3v9zA
4jytA
4lg4D
4y7aA
4yfxE
6bfvA
6cndJ
6fdoA
6jqrA
1xxpA
2i5bA
2vs6A
3emvA
3f9wA
4b5pA
4bskA
6hd4A
6kf4F
1yb5A
2ebaA
2et6A
2gmxA
2pnmA
2xyvA
3afnB
3gt3A
3hoyF
3tecE
4c9tA
4cr22
4inuB
4trfA
1s5wA
1sliA
2hnlA
2jdiA
2weiA
3b8iA
3w54A
4e5uA
4krpC
4x6mA
6ipoA
1qxwA
1x38A
2a8yA
3k8oE
3lh3A
4qv4G
4qw6I
6oxhA
1ppgE
1qicA
1ugsB
2im2A
2v29A
3o63A
3plbA
4mxoA
4pxwA
4qjlA
6hvyH
6n3oA
6ppbc
1t8wA
1vmkA
1zl3A
1zzgA
2bs3A
2c46A
2ch6A
2f8eX
2nuvA
2ym5A
3s2dF
4esgA
4g2oX
4rluA
4wfcB
6c06A
6ex4A
6hubK
6rdu7
1q3dA
1sxvA
1z5gA
2h4fA
2j13A
2odnA
2rb2X
3a1gA
3dy3M
3f9rA
3orxA
3q7uA
6bfpA
6lowA
6o83B
6qumJ
6rc1A
1u1zA
1xkvA
1yq2A
2ajiA
2bexC
2i57A
3emrA
3ibtA
3njrA
3rl9A
3v9xA
4jylA
4qzzI
1v8wA
1wpmA
2cyzA
2et1A
2g6jA
2pnfA
2vs5A
3gt0A
3m5lA
3te8A
4b5oA
4c9sA
4cr21
4lg4A
6fdnA
6nmfE
1rdsA
1s5vA
1slhA
1w7xH
2fpxA
2hniA
2jd5A
2x1nA
2xyuA
3afmA
3g1xA
3un4F
4gs4A
4i1vA
4inuA
4trcA
6jqeA
6m81A
1qxsC
1yb4A
2eb6A
2gmwA
2wehA
3b8hB
3k8eC
3w52A
4fikA
4krpB
4m6hA
4no8K
4qw6H
6a5rD
1p9pA
2im1A
2v28A
3lh1A
3o61A
3plaE
3zwpA
4p01A
4pxoA
4qjkA
4qv4F
1qibA
1t8sA
3j9tM
4eseA
4g2hA
4mxiA
4rltA
6ex3A
6hvyG
6ipcA
6n3nA
1a06A
1z5cA
1zzeA
2f8cF
2numA
2p30A
2rb1X
3kudA
3s2dE
4y79A
4yfnE
6hubJ
1rt1A
1uwaC
1vmiA
1zl2A
2ajhA
2c45A
2h4cB
2ym4A
3a1eA
3dy3L
3q7hA
4hk9A
4jyiA
4qzzH
4zvdA
6kf4D
6qumI
6rc0A
1q3cA
1xkkA
1yq1A
2ch5A
2j0xA
2od9A
2pnbA
3cqhA
3orvC
3rl5A
3v9wA
4bs6A
4y8pb
6fdmA
1s5tA
1sl3A
1u1uA
1v8vA
1wplK
1xxmC
2bs2C
2cyxA
2hneA
2i56A
2vs4A
3dcjA
3mo5A
4b5lA
4cqmB
4gs0A
4wfcA
6g2cA
6lovA
6m7zA
6owiA
1qxrA
1w7wA
2estE
2g6iA
2jd2A
3afkA
3g1vA
3gstA
3te7A
3un4D
4dasA
4i1uA
4kroD
4lg1A
4m6gA
4trbA
4x6iA
6kw3E
6nmfC
2wegA
2x18A
3k8dA
3o5xA
3w51A
4no8J
4ozxA
4qjiA
4xuiA
6ppb0
1p9oA
1ppfE
1sxqA
1x31C
1yb1A
2dyrG
2im0A
2nulA
2v27A
2xyrB
3lgzB
4e5oA
4fijA
4mxfA
6c05E
6cndF
6rdu5
1a05A
1qiaA
1t8rA
2a8tA
2eb5A
2p2zA
2rb0X
3njdA
3q77A
4es6A
6bfnA
6hubI
6hvyF
6n3lA
1zzdA
3f9oA
4bs5A
4rlpA
4y78b
1q3bA
1rszA
1vmgA
1z5bA
2ajgA
2ch4W
2j0wA
2od8A
2ym3A
3a1dA
3ibnA
3rl4A
3v9uA
4c9rA
4g2fA
4yfkE
6ipbA
1rdqE
1v8uA
2cypA
2fpvA
3b82B
3dy3K
3emjA
3h7dA
3mo3A
4b5jA
4intN
4m6bA
4y8pN
6qumH
6rbzA
1qxpA
1s5sA
1wplA
1xxmA
2bewB
2hndB
2jd1A
2zfrH
3afiE
3cqeA
3dccA
3gssA
3m5aA
3te5B
4cqmA
4i1tA
4jyhA
4kroC
4zvcA
6ashA
6jqcA
6louA
6nmfB
1w7vA
2g6hA
2i55A
2vs3A
3g1sA
3k8cA
3w4yA
4no8I
4ozeA
4px9A
4qw6F
4tr4A
4x6hA
4xugA
6ef0L
6j5jG
1p9lA
1u1jA
1ugrA
2ilzA
2v23A
2wefA
2xyrA
3o5wB
3zwnA
4mxeA
4qv4C
19gsA
1ppeE
1qi9A
1sxpA
1t8qA
1ypvA
2razX
3pl1A
3s1xA
4es3A
4qjcA
4y78N
6c05A
6cndE
6hubH
6kw3B
6n36A
2dyrF
2eb4A
2f89F
2p2yA
3f9nA
3kucA
3njbA
3q76A
4advO
4bs4A
4darA
4e4yA
4hjzA
6ex0A
6pp9A
1yazA
2c43A
2j0tD
3ornA
3qy1A
3rl3A
3v9sA
4qzzF
4rloA
6g29A
6iodA
1q3aA
1uw9I
2a8sA
2ch4A
2od7A
3a1cA
3b80A
3dy3J
3h74A
4b5iA
4g2eA
4yfkB
6fdkA
6q8wJ
6rbyA
1qxoA
1rsvA
1sl2A
1v8tA
1zkwA
2ajfE
2cyhA
2hncA
2jd0A
3emgA
3gspA
3iblA
3m59A
3mo2A
3te4A
4i1nA
4intL
4y8pM
6asgE
6de8A
6jq7A
6m7jE
6ow7P
6qumG
1rdhA
1s5pA
1vmdA
2bs2A
2zfqH
3afbA
3k7wC
4gryA
4kroB
4no8H
4tr3A
6a5pc
6nm4A
1p9eA
1t8pA
1w7nA
1z5aA
2ilyA
2nuiA
3cqdA
3o5wA
4cqlB
4oz6A
4px7A
1ppdA
1sxnA
2i54A
2rayX
2x0rA
3g1kA
3pkyA
3w4qA
4m69B
4mxdA
4qv4B
4xufA
6n33A
199lA
1qi7A
1xkgA
1yptA
2eb3A
2g6gA
2p2xA
3s1wA
4bs0A
4daoA
4fihA
4hjyA
4jygA
4y78L
6kf3L
6kvxA
1q39A
1x31A
2dyrE
3f9lA
3q74A
3qy0A
4rlhA
4zvbA
6g27A
6hvyC
6rdu3
1yaxB
2c40A
2f86B
2od2A
3b7xA
3hoxK
3ku4A
3lgwA
3nj9A
3rkuA
3twmA
3v9pA
4e4xA
4g21A
4yfiA
6iocA
6posH
1qxlA
1uw9A
1v8sA
2cgxA
3dy3I
3h6xA
3m58A
4b5hA
6lorA
6q8wA
6rbxA
1rsrA
1s5oA
1sl1B
2a8rA
2cygA
2fptA
2hn9A
3a1bA
3aehA
3j9iZ
3mo0A
4i1aA
4intK
4oyrA
4tqnA
4y8pL
6de4A
6ewzA
1p9bA
1vm8A
2bevB
2vrxA
2we3A
2xyqA
2zfpH
3emdA
3k7vC
3zwkA
4krmB
4wf2A
1ppcE
1wpcA
2gmlA
3o5uA
3w4pA
4cqlA
4mxcA
4qv4A
4un0D
6a5pb
6asgA
6m7jA
1qi6A
1sxkA
1ugqA
1w7mA
1xkdA
1z59A
2brxA
2p2vA
2ratA
2v22A
2x0jA
4brxA
4danA
4m69A
4px6A
4qj9A
4xueB
6g25A
6hubF
6jpwB
6kvvA
6o7hE
198lA
1x2hA
3orfA
3s1vA
4c9bB
4hjvA
6hvyB
6n1nA
1q36A
1u1gA
2eb2A
2oczA
3f9iA
3ku1A
3q71A
3qxzA
3v9mA
4qzzC
6c04E
6fd9A
6iobA
2jcxA
3b7vA
3grzA
3nj8A
3twlA
4b5gA
4y78K
1sl1A
1v8rA
1yppA
2ajdA
2c3zA
3a0xA
3aegD
3dy3H
3j9iS
3m57A
3rksA
4grrA
4tqfA
4yffA
6ddwA
6ow3A
6rbwA
1qxkA
1xxiB
2a8qA
2cyeA
2f84A
2hmyB
2we2A
3ibhA
3k7sA
3zwfA
4e4pA
4g1zA
4intJ
4no8F
4weyA
4zvaA
6ef0I
6loqA
6nlzA
1p91A
1s5nA
2iluA
2zffH
3dc5A
3o5tB
4es0A
4oyqA
1ppbH
1sxcA
1vm7A
1wp9A
1zknA
2rafA
2x0iA
3embA
4daiA
4qv3b
4un0A
4y8pK
6g24A
6jplB
197lA
1w7lA
2p2oA
2pmzL
3cprA
3s1uA
3w4oA
4cqjA
4hjqA
4i13A
4mx5X
4xudA
6hvyA
6o7hC
6rdtS
1qi5A
1tpaE
1ugpB
1z57A
2dyrC
2i4wA
2v20A
3ku0A
3twkA
3x24A
4m66A
4px1A
6bf9D
6fd6A
6inqd
1u1fA
1uvuH
1x2gA
1yauO
2j0mA
2ocxA
3b7pA
3lguA
3qxxA
3v96B
4jxuA
4qzzB
4rl3A
1rdbA
2h47B
2jcwA
2xynA
3f9hA
3gryA
3m56A
3nivA
3q6zA
4advL
4b5fA
6rbvA
1v8nA
1ypnA
2ajcA
2we1A
3a0wA
3j9bC
3k7pA
3mnuA
3zwdA
4intI
4lfgA
4qw6A
4tqdA
4wexA
4yfeA
6ddsA
6po3H
6q8w7
1p8vC
1qxjA
1rsmA
1s5mA
2c3tA
2cydA
3o5tA
4c9aB
4e4nA
4erzA
4grqA
4qv3N
6as5A
6jpjA
6lojA
1sxbA
1zkmA
2f83A
2iltA
2raaA
2vrrA
2x08A
2zf0H
3ibgA
3umwA
4oynA
4qj7A
6g22A
6kv3A
6qu0A
196lA
2a8pA
2beuB
2p2nA
3w45A
4g1yA
4i0wA
4mx1A
4umjA
4xucA
4zv3A
6m71D
6o7hB
1o4zA
1wp6A
3cpoA
3h6kA
3x22A
6bf9C
6hubC
6hvxb
6n14A
1q33A
1qi4A
1tp7A
1u1eA
1w7kA
2brvX
2esmA
2v1zA
4hjpA
4jxrA
4m63A
4pwyA
4qzzA
4rl2A
4x6aF
4y78I
6fd5A
6inqc
1rdaA
1sl0A
1x2eA
2j0lA
2jcvA
2ocpA
2pmzK
3btdE
3j99L
3ktzA
3lgtA
3m55A
3qxsA
3tduA
3v96A
4advK
4b5bA
4dafA
4krlA
6bzoJ
1uvtH
1v8mA
1yauH
1ypmH
2eb0A
2h47A
2hmnB
2we0A
3aefD
3grvA
3k7oA
3zw7A
4brrA
4qw5b
4tpyA
6ddpA
6rbuA
1qxhA
1rsiA
2ajbA
3mnsA
3q6yA
4eryA
4intH
4lfeA
4no8C
6ef0G
6ovyE
6po1H
1pp9J
1sxaA
2cycA
2gmiB
3pkqA
4e4mA
4qv3L
4wevX
4y8pI
6hb8A
6kf3E
6kv2A
6loiA
6nlwA
6q8w6
195lA
1p8vA
1s5kB
1xxhE
2a8mA
2c3sA
2p2iB
2zevA
3hoxF
3ibfB
3o5sA
4xu3A
6aruC
6evvH
6jpeA
6qtxA
1o4yA
1q32A
2i4uA
2vreA
2x07A
3em4A
3umgA
4i0tA
4umfA
6hvxN
1vm1A
1wp5A
2beuA
3b7mA
3cpmA
3h6iC
4g1uC
4hjoA
4mwoA
4qzxb
4rl0A
6bf7D
6fd4B
6hubB
6n0uA
6rdtQ
1qi3A
1skyE
1u1dA
1w7hA
2nuaB
2oclA
3dxzA
3m54A
3tdtA
3tw2A
3v91A
3x21A
4x6aE
4y78H
1tp2A
1zklA
2dyrA
2h44A
2jcsA
2wdzA
3a0tA
3lgsA
4daeA
4qw5N
6dczA
6inqb
1qx4A
1rsgA
1uvsH
1v8lA
1x2bA
2brtA
2j0kA
3ktlA
3ni5A
4erxA
4ficA
4intG
4tptA
1yplH
2aj9A
2eayA
2ra3A
3aefB
3q6wA
6kf3D
6nlvA
6ovyA
6rbtA
1p8sA
1s5kA
2c3qA
2cybA
2f80A
2gmiA
2i4tA
2zeuA
3o5rA
3pkpA
3rkoJ
4cq0A
4qj0A
4xu2A
4y8pH
6g0sA
6hazA
6lnuD
192lA
1q31A
2vr8A
2x02A
4lfdA
4umeA
6aruB
6evrA
6m6hT
6pnzA
6qtwA
1ughE
1xkaC
1xxhB
2a8lA
2betA
2fppB
2g5wA
3b7kA
3em3A
3ibcB
3w43A
4e4lA
4i0sA
4mwaA
4qv3K
4qzxN
4y78G
6fd3A
6hvxL
6n0qA
1qi2A
1rd6A
1skyB
1vlwA
1wp4A
2p2iA
3cpcA
3dxyA
3tvoX
3umfA
3v90A
3zvyA
4g1uA
4m5mA
4rkyA
6bf7C
1u1cA
1z55A
1zz3A
2cgoA
2nuaA
2ockA
3bsyA
3m53A
4b52A
4c99A
4dabA
4jxjA
4oyjA
6dcyA
6inqa
6rdtP
1v8iA
1w7gH
2jcoA
3ktkA
4krdA
4qw5L
1sx7A
1uvrA
1x2aA
1yasA
1zkkA
2brpA
2h42A
2j0jA
2ykrO
3nhyA
4intF
4tppA
6g0rA
1rsdA
1s5jA
1toxA
2aj8A
2eawA
3grrA
3j99H
3q6vA
3rkoA
4qizA
4wdxA
6jp9A
6lntM
6nltA
1o4sA
1p8rA
1q2xA
1ypkH
2f7zE
2gm8A
2vr7A
4cpxA
4umdA
6hayD
6qtvA
6rbsA
191lA
2c3nA
2ilnA
2v1tA
2x01A
3elyA
3ib8A
4brbA
4leoB
4pwxA
4qv3J
4xu1A
6pnxA
1qi1A
1xk9A
2cyaA
2g5vA
2nu9B
3f9bA
3zvuB
4b4wA
4i0rA
4m5lA
4qzxM
4x69A
6bejE
6fcyA
6hu9j
6n0pA
1uggA
1woyA
2besA
2ociA
2p2hA
3b7jA
3bswA
3cpbA
3dxxA
3lgpA
3m4uA
3tvnX
3umcA
3v8zA
4rkxA
4y78F
4yetA
6bzhA
6dcxC
6ef0C
1u1bA
1vlvA
1z53A
2cgnA
2wdvD
3h6fC
3qxjA
4daaA
4no6N
4oy3A
6cncK
6hvxK
6q8sA
6rdtM
1qx1A
1rd5A
1v8gA
1zkjA
4g1kA
6g0oA
1rscM
1tomH
1w7fA
1x29A
1yarO
2aj4A
2i4qA
2j0iA
3k7aM
3mniA
3nhxA
4erqA
4fi3C
4qw5K
4tpmA
4wdwA
4y8pF
6keyA
1pp9G
2broA
2dyaA
2jcmA
2vr6A
2zejA
3groA
3ktjA
4intD
4krcB
4qiyA
6lntL
6qtsA
6rbrA
190lA
1o4rA
1q2wA
2c3lA
2ea4A
2h40A
2ilmA
3ib7A
3tdfA
4qv3I
4um7A
6arhA
6nlrA
1qi0A
1skwA
1ypjH
2gm7A
3j98L
3w41A
4leoA
4m5kA
4mvnA
4xu0A
6fcwA
6pnoA
2nu9A
2ocgA
2wztA
2xyaA
3dbpA
3elwA
3f9aA
3umbA
3x1mA
3zvuA
4advF
4e4cA
4qzxL
4rkwA
4y78E
4yesB
6bdzL
6hu9i
6j5iS
6kusA
1z50A
2cglA
2cy9A
2fpoA
2p2gA
3a0nA
3b7iA
3rkkA
3s1rF
3tvlA
3v8yA
4hj2A
4i0cC
4zuxV
6hvxJ
1sx2A
1u16A
1ugfA
2berA
3cp9A
3lgnA
3o5oA
3qxiA
4da9A
4g1cA
4no6L
6bz9B
6g0lD
6ganS
6jp2A
6n0kA
1rd3B
1s5fA
1zz1A
2esdA
2ykrM
3h6fA
3nhwA
3pkjA
4tpiZ
4wdrA
6inqK
6ke4A
1q2vA
1rscA
1tokA
1v8fA
1woxA
2dy9A
2vqyA
4qw5J
6i04L
6lntH
6qtrA
18gsA
1p8pA
1x28A
2i4oA
2illA
2jclA
2wdvC
2zecA
3iawA
3q6oA
3tddN
4fhzA
4graA
4intC
4um5A
6arbA
6nlqA
1qhzA
1yarH
2ea3A
2j0fA
2v1mA
3grkA
4b4uA
4m5jA
4mvdB
4pwnA
4qv3H
6fctA
6rbqA
2c3kA
2nu8B
2wzmA
3ktiA
4c8gA
4jx8A
4lenA
4xtzA
4yegA
6pnmA
2glxA
2xxzA
3b7gA
3eluA
3tvkA
3um9A
3v8wA
3x1kA
4advE
4br1A
4i08A
6bdzH
6hvxI
1u15A
1xxfA
1z4zA
2fpiB
2hmiD
3f99A
3o5mA
3qxhA
3rkjA
3zvsA
4e4aA
4g17A
4hibA
4oxyA
4qzxK
6cncI
6ef0A
6q8oK
1qwuA
1rcxS
2bepA
2cgkA
2cy7A
2esbA
2f7vA
2r9pA
3cp7A
3lgmA
6bz9A
6gamS
6joxB
6ovaA
1o4pA
1vlqA
2airB
2ykrL
3k7aK
3nhuA
3pkiA
4da8A
4ernA
4no6K
4qw5I
4wdqA
6hu9h
6i04H
6qtqA
1pp9E
1skuA
1v8eA
1w79A
1zz0A
2dy5A
2jckA
2vqsA
2zebA
3aedB
3h5kA
3mngA
4um4A
6hayA
6lntD
6nlnA
1p8oA
1q2sA
1qhyA
1rs9A
1tojA
1wowA
1x27A
2i4nA
2j0eA
2v15A
3howK
4b4mA
4gr9A
4m5iA
6fclA
189lA
2ea2A
2wdvB
3grfA
4lekX
4pw9B
4x67J
6aquA
6kuqA
6rbpA
1uvnA
2a8hA
2brmA
2occL
2zzuH
3j98H
3x1jA
4advD
4c8eA
4jx7A
4mvcA
4yedA
6hvxH
6ke2A
1swyA
1xk3A
2p2cB
3b78B
3rkbA
3sjcA
3tvjB
3ulzA
3v8rA
3zvqB
4bqyA
4i07A
4xtyA
4zuxC
6bdxA
6n00A
6pnjL
1rcxL
1z4yA
2c3jA
2hmiC
3cozA
3kthA
3qxgA
4e49A
4g16A
6a5pD
6bz3A
6eepA
6g0lB
6q8oJ
1u13A
2belA
2cy0A
2ykrK
3pkhA
4da7A
4erfA
4intA
4qw5H
4wdhA
6i03A
1pp9D
1qwsA
1vlpA
1w78A
1zyzA
2airA
2cgjA
2es4D
2f7mF
3aecD
3k7aJ
3mndA
3nhsA
4no6J
6hu9g
1qhxA
1v8bA
2il3A
2j0dA
2jcjA
2ze8A
6ov1A
188lA
1p8nA
1q2rA
1wovA
2h3xA
2i4mA
2pmtA
2v0tA
2vq5B
3howJ
3tddL
4fhbA
4gr8A
4m5hA
4rkuK
6aqsA
6dcfF
6fckA
1swwA
1toiA
2dy3A
2ea1A
2nu7B
2wduA
2wz5A
2zzpB
3dbhJ
4kqvB
4mvaA
6haxD
6inqG
2xxaB
3qxcA
4bqxA
4i05A
4qzxI
6cncF
6j5iI
6rboA
1rctE
1uvmA
2brlA
3elmA
3sjbC
3v8qA
3x0sA
4jx3A
4oxnA
4xtxA
6eeoA
6g0lA
6mzzA
6q8oA
1qwrA
1xxdA
1z4xA
2cxvA
2fpgB
2gltA
2hmaA
3coyA
3ias2
4da6A
4e47A
4inrb
4wdgA
6ga0A
6jolA
1sksA
1xk2A
2beiA
2c3iB
3f91A
4g0nB
4no6I
6byuE
6eumA
1qhwA
1u10A
1v84A
1w77A
1zyxA
2aiqA
2jcbA
3h5hA
3m4oF
3nhrA
4x67F
6ke1A
6lnhA
6rdt7
187lA
1q2qA
1vloA
1x23A
2es4A
2il2A
2j0bA
2pmsC
2vq5A
2wz1A
2ze7A
3aecB
3dbhI
3ktgA
4fh8A
4gr3A
4m5gA
6haxC
6ouyA
1p8mA
1rs7A
1wosA
1zk4A
2h3eB
2i4lA
2v0dA
3b6pA
3w3aG
4b4kA
6kuoA
1ypgH
2ea0A
2p27A
3o5jA
3tddK
3x0rA
3zvjA
4advB
4bqwA
4muzA
4y77b
4z1lN
6bdfB
6fciA
6hvxF
6inqF
6pnjI
1swvA
2xx3A
3eldA
3qx7A
3tvcA
3v8pA
4i04A
4kq6A
4qzxH
1rcqA
1tohA
2hm7A
3gr6A
3rk8A
4da1A
4e46A
4oxkA
4xtwA
6a5od
6dcfE
6eekA
6g0jA
6g9zA
6hzxA
6rbdy
1qwoA
1z4wA
2brkA
2glsA
3cowA
3f8zA
3lgaA
4cpqA
4g0nA
4inrN
4qw5F
6j5iG
1xk1A
2cxuA
3k7aF
3mnbA
3q5gA
4no6H
4od8B
4pw5A
4uisG
4y8ob
6eu3Q
6kdvB
1pp9B
1q2pA
1qhtA
1u0wA
1uvlA
1v83A
1w76A
1zyuA
2f7kA
2fpgA
2ikuA
2j0aA
3nhpA
4gr0A
4m5aA
4qv3C
6haxB
6ln3A
186lA
1vllA
2wz0A
3s1qJ
4fh4A
4le9A
4y77N
4ydsA
6kunA
6oumA
1worA
1x1zA
1zk3A
2h3eA
2i4iA
2nu6B
2v0bA
2ze6A
3b6oA
3o5iA
3x0qA
3zvgA
4ad9A
6fchA
1o4lA
2dy0A
2e9zA
2erzE
2occI
2p25A
2r9lA
3sjbA
3tddJ
3tv6A
3w34A
4b4gA
4i03A
4munA
4z1lM
6hvxE
6q8o7
1rcoS
1togA
2a8bA
2xwuA
3iam7
3lg4A
3qx5H
3uliA
3v8nA
4jwvA
4xtvA
1qwnA
1rs6A
1xx9A
1ypfA
1z4vA
2hm1A
3f8yA
3gqlA
3h5bA
3j97H
3pkeA
4e45E
4kpwA
4y8oN
6a5oc
6eehA
6hu9c
6hzvA
6mzqA
6rbdl
1skrA
2glrA
3covA
3howF
3q58A
4da0A
4eqyA
4g0jA
4inrL
4od6A
4pvsA
4rkuG
4uisD
4zu0A
6bysB
1qhsA
1u0vA
1v82A
1zytA
2bedB
2ikoA
2j09A
2jc9A
2vq3A
2wyzA
3mnaA
6rdt5
185lA
1q2oA
1vljA
1xk0A
2cxtA
2fpcA
3dbeA
3kt2A
3nhnA
4fh2A
4qv3B
4wdeA
6haxA
1p8jA
1pp9A
1w75A
2cg8A
2pmjA
3aebB
3x0pA
4m55F
4y77M
4ydrA
6lmyA
1uvkA
1woqA
1zk2A
2g5hA
2p1zA
2ze5A
3elbA
3tddI
3w33A
3zvfA
4acsA
4hzuT
6fcfA
6inqD
1s5cA
2df4A
2e9yA
3sjaC
4b4dA
4mumA
4qzxF
6g9rA
6hvxC
1toeA
1ugaA
1ypeH
2a8aA
2dxyA
3f8wA
3lg2A
3ukdA
3v8mA
4cp5A
4ox9Y
4xtuA
4z1lL
6q8o6
6rbdh
1rs4A
1skmA
1xx6A
1z4uA
3h4vA
3pkdA
3rk5A
3tv4A
4kpvA
4pvrA
4rkuF
4y8oM
6byrB
6dccA
6fzmA
6qtgB
1qhrB
1sw3A
2briA
2erkA
2ikjA
2j08A
2jc7A
2wyxA
3couA
3gqiB
3nhlA
4g0cA
4no6F
4od5A
4x61B
4zttA
6a5ob
6jogA
6mzlY
184lA
1qwmA
1u0uA
1v7zA
2f7eE
2fpbA
2glpA
2zzaA
3howE
3mn3A
3s1qF
3x0oA
4equA
4inrK
1p8fA
1xjzA
2bedA
2cxsA
2r97A
2wdrD
2ykrE
3ksiA
3q53A
4m55E
4qv3A
6llxA
1vlhA
2c3cA
2v03A
3aeaD
3dbdA
3tddH
3zveA
4c7uA
4fgzA
4wddA
4ydoA
6fccA
1rcnE
2g5dA
2i4gA
2p1wA
4acmA
4mulA
4qiwD
4y77L
6bccA
1zk1A
2zdvH
3lfyA
3v8iA
4e45A
4hzuS
1rs2A
2a89A
2dxxA
2occG
3f8vA
3gqiA
3qx2A
3w31B
4bqrA
4coqA
4ox9T
6byhG
6fzbA
6g9qG
6kdtA
1sw0A
1ug9A
1uvjA
1yp9A
2jc6A
2vppA
3rk4A
3sj9A
4qw5B
6jofA
1qhpA
1z4rA
2glmA
2ikiA
2wywA
3h4rA
3howD
3k75D
3o5eA
3pkcA
3x0nA
4fzzA
4gqlA
4no6E
4od4A
4pvqA
4x5sA
4y8oL
4z1lK
6aqnA
6hzqA
6kuiA
183lA
1o4iA
1v7yA
2fp9A
2j07A
2nu4E
2pmiA
2r96A
2zz7A
3mmxA
3nhkA
3s1qE
4d9rL
4eqjA
4inrJ
4qv1b
6a5oa
1ow2A
1p84K
1q2eA
1u0tA
1yalA
2brhA
2cxrA
3b5lB
3iaiA
3kshA
3zvdA
4c7tA
4ztsA
6inlA
6rdt3
1pp2R
1rcmA
1xjwB
2cg5A
2wdrC
2xwpA
3aeaB
3dbcA
4b4bA
4m55A
4qijA
6fcaA
6hvxA
6llcA
1vlcA
1w73A
1zyrF
2c39B
2g5cA
2h34A
2zdpA
3lfsA
4mukA
4qzxC
4uiqA
4ydgA
1s5bA
1skgA
2p1rA
4fgyA
4wdbA
4y77K
6kdsA
6qstA
2dxwA
2e9wA
3qwqB
3w31A
4e41D
4kpeC
4xtrD
1qhoA
1svvA
1tocB
1yp4A
1zk0A
2ikhA
3gqfA
3h4pa
3o5dA
3x0mA
4bqpA
4fzyA
4gqiA
4x5kA
182lA
1o4hA
1ufyA
1xx2A
2a88A
2gllA
2jc5A
2zz6A
3elaH
3j96G
3m47A
3mmsA
3nhjA
3rjwA
3tujA
4inrI
4octA
4pvpA
6eecE
6hu9H
1q2dA
1qwjA
1uviA
1yajA
1z4qA
2fp8A
2uzrA
3pkbA
3zvcA
4d9rH
4eqiA
4hhzD
4qv1N
6gtuA
1ovwA
1poxA
1rclA
1u0sY
1v7xA
2cxqA
2hlpA
2plxA
2r94A
3iabB
4b42A
4jwpA
4qiiA
4ztrA
6fc8A
6ineB
6q7gA
2cg1A
2f71A
2p1jA
2xwnA
3q4zA
3uk6A
4c7kA
4y8oK
6dbnA
6eu3K
1rryA
1s59A
1skfA
2be9A
2c39A
2dewX
2zdoA
3dbaA
3qwkA
4ac7A
4mujA
6g9qA
1vlbA
1wokA
2wdrB
3f8iA
3lfqA
3o5aB
3sj7A
3v8bA
4e41B
4hzuA
4qw4b
6bc8A
6mzlQ
1qhnA
1yp3A
1zyrE
2dxvA
2e9vA
2ikgA
2nu3E
3gq5A
3x0lA
4fzxC
4kp8A
4rku4
4x5jA
4xtrC
4z1lI
6jobA
6ku8A
181lA
1o4gA
1to6A
2vphA
2zz5A
3rjmB
4fgtA
4gqfA
4pvgA
6apxB
6hawG
6kdrA
6rdsS
1q2cA
1svuA
1ufvA
1zjzA
2uzqA
3cohA
3ksfA
3nhfA
3td8A
3zvbA
4hhtA
4inrH
4no6B
1ovmA
1p84I
1powA
1yaiA
2ercA
2jc4A
2plwA
3b4tA
3h49A
3j8cM
3m44A
3pkaA
4b3uA
4jwkA
4qihA
4qv1L
6gttA
1rcjA
1u0sA
1uv5A
2b08A
2cg0A
2cxpA
2i47A
2wyuA
2xwmA
3mmlB
4m3qA
4ztqA
6hvwN
6ll9A
1xjuA
4c7jA
4muiA
4y77I
1rrwA
1skbA
1v7wA
1w6yA
2c38B
2deuA
3f8gA
3o59X
3sj3A
3w2xA
3x0kA
4ac1X
4codB
4wd4A
6dbmA
6eu3J
6q7fA
1wojA
2g58A
2h30A
2ikfA
2wdqD
3uk2A
4hzrA
4ldnA
4ox9Q
4qw4N
4uihE
4x5iA
6hz9A
180lA
1to5A
1yp2A
2dxuA
2vp9A
3k74A
4gqcA
4occA
4xszK
4z1lH
6apvA
6bbvA
6ineA
6ku7A
6mzlP
1q2bA
1svsA
1xwyA
2uzoA
2zz4A
3el8A
3td7A
3tueA
3v80A
4hhpA
4kp5A
4no6A
6hawF
6pmiE
2er9E
2izuA
3h42L
3ia5A
4b3eA
4d9pA
4jwjA
4pv5A
4qi9A
6eeaA
1ovkA
1p84H
1popA
1yahA
1z4oA
1zjyA
2a86A
2jbzA
2p1dA
2plrA
2xwlA
3b4rA
3co0S
3mmlA
4qzwb
4y8oI
6fbvF
6gthA
6jo8M
1rcaA
1ufqA
2b07A
2cfyA
2i42A
2wytA
3ae8D
3m43A
4c7bA
4qv1K
6cnbK
6fy4A
6lkpA
1rrsA
1skaA
1uv4A
2brbA
2cxoA
3o52A
3q4uA
3x0jA
4abtA
4e3yA
4muhA
4y77H
4ztnA
6by9A
6rbdV
1xjtA
2detA
2f6zA
2nu2E
2occC
2ykfA
3rjcA
3sizA
3ujlB
3w2rA
4fzwA
4m3nA
4qw4L
4rku1
4x5hA
6hz8A
6q7eA
17gsA
1v7vA
1w6uA
2g55A
2h2zA
3db6A
3k6zA
3qwiA
3s1nJ
4fglA
4gqbB
4hzgA
4wd0A
6apuA
6dbkA
6ktnA
1to4A
1woiA
1yp1A
2dxtA
2ikcA
2zz3A
3nh7L
3tudA
3zv9A
4bpzA
4hhhS
4inrF
4kp4A
4no1b
4oc6B
4uihD
4xszE
6g94A
6rdsQ
1q24A
1svpA
1xwwA
2c38A
2fp4B
2uznA
2vp6A
2wdqC
3el7A
3ia4A
3v7yA
4b36A
4jwhA
4qhvA
6hawE
6mzlN
6pmiA
1ovjA
1pooA
1rc8A
2er7E
2iztA
2jbwA
3h42H
3j8cK
3mmhA
3td6A
4d9hA
4qzwN
6bbuA
1vl8A
1zjwA
2e9tA
2glfA
2xwbI
4c78A
4qv1J
4y8oH
6ee8M
1p84G
2a85A
2be5F
2i40B
3b4fA
3m42A
3o51A
3q4tA
3x0iA
4e3hA
4fzjA
6fxwA
6gtbA
1qhiA
1rrqA
1xjqB
1yaaA
2derA
3f82A
4ldkA
4mugA
4x5gA
6hz7A
1sk9A
1u0lA
1uf8A
2cxnA
2f6yA
2yjzA
3lezA
3qwhA
3rj9A
3ujlA
3w2oA
4hz0A
4ox9O
4rkoB
6aptA
6fbvE
6hvwK
6qrzA
1to3A
1zyqA
2ik9A
2zz2A
3k6yA
3ksbC
4bpxB
4gpzA
4kp0A
4no1N
4wcvA
4z1lF
4ztmA
6hawD
6kdpA
6q7dA
178lA
1svnA
1v7uA
1wohA
2dxsA
2hleA
2uzlB
2vp5A
3cnqS
3dazA
3nh7H
3tucA
4b2xA
4fgkA
4qheA
4qw4K
4uibA
4xszA
4ycaA
6nl5A
1ovhA
1pokB
1rc7A
1s4yA
1xwtA
3ia2A
3j8cH
3v7xA
4jwgA
6pmeA
2c37B
2er6E
2fp4A
2gl9B
2wdqB
2wylA
2xwaA
3el6A
3h42A
3mmfA
4d98A
4qv1I
4qzwL
6eu3F
6jo6K
6ktmA
1o4cA
1p84F
1vl2A
1z4mA
1zjrA
2e9rX
2izsA
2nu1E
3td2A
3wzuA
4ablA
4c76A
1rrmA
1uuzA
2i40A
2jbvA
3ae7D
3b3xA
3m41A
4fziA
4x5fA
4y77F
6fxsA
6gt8A
6htyA
1sk8A
1u0hC
1uf7A
2cfvA
2oc9A
3gpxA
3o50A
3s1nF
4e3gA
4mufA
6hvwJ
6hz6A
1qhfA
1ya8A
1zypA
2a84A
2cxiA
2deqA
2f6xA
2yjvA
2zz1A
3f81A
3ksaC
3q4sA
3qwfA
3rj7A
3ujkA
3zv6A
4gplB
4obzB
4rkjB
4wccA
6a5oF
6apsA
6haqA
6in4A
6kdlB
6qroA
177lA
1yooA
2g51A
3letA
3nh7A
3w2iA
4b2wA
4bpwB
4cnxA
4hhdA
4inrC
4no1L
4qhdA
4qw4J
4yc9A
6g8nN
6lkiA
1s4qA
2br2A
2hldY
2r93G
3dauA
3i9yA
3tubA
4fgjA
4pv1D
4uiaA
6nl4A
6q7cA
1ovgA
1pojA
1rc5A
1wogA
2p16A
2vp4A
2zdgA
3j8cF
3v7wA
4d8zA
4jwfA
6jo6G
1q1yA
1xwsA
2er0E
2gl9A
3mlqA
3wzkA
4c75A
4eq0A
4qv1H
4y8oF
4ztlA
6db3A
6ee8E
6pmdA
1v7tA
1vl1A
2wdpA
4fzgN
4ox9N
4qzwK
6bbmV
6fxqA
1p84E
1sk7A
2cftA
2i3zA
2izrA
2jbpJ
3ae7B
3gpwN
3o4uA
3sirB
3tcyA
4abkA
6aplA
6gt6B
6hvwI
6hz5A
1qhcA
1uf5A
2depA
2oc4A
2zyzB
3b3wA
3f7oA
3k6kA
3m40A
3q4pA
4ld4A
4mueA
6a5oE
6fbuA
6hapA
6kdlA
6mzlK
1svjA
1to2E
1zyoA
2f6wA
3cn9A
3lerA
3qwdA
3ujgA
3w2hA
4hypA
4qw4I
4z1lC
6ksgA
6qrgA
176lA
1s4pA
1u0hB
2a7xA
2g4zA
2r93F
2wyjA
3datA
3rj5A
4cnwA
4gpiB
4hgtA
4qhcA
4yc8A
1poeA
1xjnA
1ya7O
2br1A
2cxgA
2dxnA
2nu0E
3j8bM
3tu7H
3zv5A
4fghA
4jvtA
4ko4S
6cnbF
6eu3D
6g8nM
6jo6F
1oveA
1yonA
2eqdA
2fp2A
2h2wA
2hldQ
2p14A
2xvzA
2zdaH
3v7uA
4epyA
4no1K
4qv1G
4wcbA
6q7bA
1p84D
1vkzA
1z4kA
2uzjA
3mlmA
4c6yA
4d8yA
4x57A
4zt8A
1q1wA
1zjnA
2vp3A
3ae6D
3i9wA
3wzjA
4fzgL
6apkA
6rbdQ
2i3yA
2oc3A
3b3vA
3f7mA
3tcvA
4abjA
4ld2A
4obtA
6gt5A
6hvwH
6pmcA
1qhbA
1sk6D
1xwqA
2be3A
2cfsA
2e9oA
3ks0L
3nh2A
3o4tA
3uixA
4bpvA
4hymB
4rj9A
6qrfA
1uuwA
2b00A
2f6vA
3h3vL
3k65B
3q4gA
3qwcH
3riyA
3w2gA
4qw4H
4z1lB
6hamA
175lA
1s4oA
1t8oA
1u0hA
2a7wA
2cxeA
2demA
2ntrA
2r93E
4cnvA
4fggA
4gphA
4ko3S
4qh9A
4ui8A
6htsL
6krxA
1o49A
1ovdA
1podA
1rc1A
1xjmA
2g4xA
2h2uA
3cn7A
3g1hA
3leoA
3tu1A
4hgsA
4xsyA
6imzA
1p84C
1w6rA
1wobA
1ya7H
1yomA
2br0A
2dxlA
2p0wA
2uzhA
2xvyA
2zd8A
3v75A
3zv4A
4epxA
4ox9L
4qv1F
4qzwI
4wcaA
6bb9A
6edxA
6g8nL
6q6jA
1vkyA
1zjmA
2fp1A
2gkvE
3tcpA
4c6hA
4d8xA
4x45A
6fxjA
6hz4A
6rbdP
1q1rA
2yjsA
3b3tA
3f7lA
3mllA
4abiA
4obqA
4zseA
6apjA
6davA
6gsyA
6kdbA
6mzlD
1rrjA
1sk6A
1to1E
1v7rA
2i3uA
2obxA
2vp2A
2wd8A
2zywX
3ae6B
3daqA
3gpwL
3hovD
3ks0H
3m3yK
3o4sA
3wzeA
4bpuB
4fzgK
4rj8A
4z1lA
1qhaA
1xwoA
3nh1A
3w2fA
4e38A
4hyiA
4pv1A
4qw4G
174lA
1s4nA
1svgA
1uevA
1zymA
2cfrA
2ntqA
2wygA
3j8bK
3q4cA
3qw3A
3riwA
3siqA
3uiuA
4fgbA
4qh6A
4yc6A
6htsK
6lkgB
1rc0A
1u0gA
2azzA
2cxaA
2dekA
2ik2A
3el0A
3i9v9
3pjjA
4cnrA
4ko2S
6ha7C
6imeA
6nknL
1ov7A
2f6uA
2g4wA
2h2nA
2hldH
3cmzA
3ttzA
3v6mA
4jvnA
4no1I
6eu2P
6rdrQ
1p84B
1woaA
1xjkA
1ya7A
1z4iA
2bqzA
2dxiA
2eq9A
4d8vA
4epwA
4hgpA
6bb7A
6edvA
1w6kA
1yolA
1zjkA
2a7uB
2uzfA
2zcyN
3f7kA
3mleA
3s1mK
3zv3A
4abhA
4c6aA
4wc9A
4x44A
6apeA
6dauA
6fxiA
6hyyA
6qrdA
1pocA
1rriA
1tnzB
1v7qA
1vkqA
2objA
2zyvX
3ae5D
3b3sA
3tcnA
4inkA
4mu3A
4obpA
6g8nK
6gsxA
6kdaB
2c31A
2i3sA
2jbmA
3gpwK
3k5vA
3ks0A
3nh0A
3w2eA
4bptA
4e2sA
4lcpA
4ui7A
4z1kA
6fb8A
6hvwF
6mzlC
1xwlA
2izoA
2ntpA
2vp0A
2wd7A
2wyeA
3hovC
3o4rA
3wzdA
4fzgJ
4gpfA
4pv0A
4qh3A
4qw4F
4rj7A
6cn9A
6pmaA
1o47A
1qh9A
1rbzA
1s4iB
1sveA
1ueuA
1uuvA
1zykA
2cfoA
2p0lA
3rivA
4hyhA
4ko1S
4ox9J
4xsxE
6htsJ
173lA
1ov6A
1p84A
1u0fA
2azyA
2dejA
2f6tA
2g4vA
2hldG
3ekyA
3g1fA
3qvvA
4cnqA
6imaA
1z48A
2cx9A
2gkoA
2h2jA
2xvdA
3j8bH
3leaA
3pjfA
3q40A
4d8nA
4epvA
4hgnA
4jvmA
4qv1C
6basA
6rbdN
6rdrP
1ya6A
2e9mA
3m3yI
4no1H
4x3pA
6da4A
6edtM
6hyjA
1v7lA
1xjjA
1zjiA
2a7sA
2uzeB
2zcyM
3b3lA
3kryA
3mlbA
3ttpA
4abgA
4c62A
4iniA
4oboA
4wblA
6a5lc
6fx7A
6g8nJ
6gswA
6kdaA
6qrcA
1rrhA
2i3rA
2zyuX
3tckA
4e2qA
4fzgI
4lcoA
6apaA
6fb7A
6hvwE
1vkpA
1w6jA
1yojA
2iz1A
2jbkA
2ntoA
2yjhA
3gpwJ
3ngzA
3w2cA
4bprA
4gpcA
4qgnA
6mzdY
6pm9E
1uetA
1uuoA
1xwkA
2bdzA
2wydA
4rj6A
4z1jA
6cn0A
6htsI
172lA
1ov5A
1qh8B
1rbyA
2c30A
2wd4A
3cmdA
3g1dA
3o4mA
3uirA
4cnpA
4fg9A
4hyfA
4knwA
4puzA
4xsxA
6krqA
1p81A
1u0eA
2cfmA
2f6qA
2h2iA
2p0eA
2voyJ
3dahA
3q3yA
3qvuA
3wz1A
4hglA
4jvlA
4qv1B
4y76A
4y8nb
6q62A
6rbdM
1zyjA
2azxA
2deiA
2hlcA
3j8bF
3m3yF
3pjeA
4d8lA
4eptA
4qzwF
6hyeB
6jo67
6kd9B
6o7eE
1ya4A
2gklA
3tthA
4x3oA
6g8nI
6qrbA
6rdrM
1rreA
1z45A
1zjhA
2xuuA
2zcyL
2zytX
3b3cA
3gpwI
3h3vG
3le9A
3mlaA
3tceA
4abfA
4c61A
4e28A
4lcnA
4ui6A
6a5lb
6fb2A
6gsvA
1q1kA
1tnyB
1xjgA
2a7rA
2e9lA
2jbjA
2r92K
3zv0C
4bpmA
4fzgH
4qgmA
6ap9A
6hvwC
1qh8A
2eq7A
2iz0A
2ntnA
2wycA
3ngyC
3w1fA
4gp8B
4ox9G
4qw4C
6d9yA
6h9sA
6lkaA
6pm8A
171lA
1ov4A
1s4eA
1vkoA
1w6iA
1xwgA
1yoeA
2bdyA
3k5kA
3riiA
3wz0E
4yc3A
4z1eA
6cmjA
6htrb
1rbxA
1uumA
2p0cA
2wd3A
3o4fA
4cnoA
4knnB
4y8nN
6im3A
6nknI
6q5vA
6rbdJ
1p80A
1u0dA
2g4tA
2h2hA
3daeA
3g1aA
3qvqA
3s1mF
4d8kA
4hgeA
4jvgB
4no1F
4rj5A
4y75b
6fx4A
3f75A
3j4rA
3sijA
4eprA
4incA
4zs4A
6babA
6hyeA
6jo66
6kd3A
6qraA
1po9A
1zyeA
2aztA
2bqwB
2debA
2f6lA
2gkjA
2yjbA
2zyqA
3b35A
3m3yE
3ml5A
3pjdA
4abeA
4mtzA
6edtE
6fb1A
6g8nH
1q1gA
1rrcA
1y9zA
2uzdB
3gpwH
3le8A
3tc7A
4qglA
4wbbA
6gsuA
6hvwB
1v7aA
1z44A
2a7qA
2i3pA
2jbhA
2obcA
2xuaA
2zcyK
4c5pA
4e26A
4gp7A
4qw4B
6a5la
6d9sA
6h9dA
6ljnA
1qh7A
1tnyA
1xjfA
2wybA
3cm6A
3h3vF
3ngyA
3rigA
4ox9F
6htrN
6plgA
6rdrA
1rbwA
1vknA
1w6hA
1xwfA
2bdxA
2eq6A
3ekvA
3o3jA
3w16A
4puqA
4yc0A
4z1dA
170lA
1p7zA
1s4dA
1wo2A
2wd2A
4d8iA
4knmA
4y75N
6clvA
6im1A
1u0cA
2h2gA
2p08A
3daaA
3g18A
3j4qA
3s1mE
3tt7A
4cnnA
4fg7A
4hgdA
4in2A
4qv0b
4rj4A
4ui5A
4y8nM
4zs0A
6fwxB
6kcsA
6q5fA
6qr9A
1sjyA
1sv9A
1zydA
2c2zA
2g4qA
2yj9A
2zyeA
3krsA
3ml2A
3zuuA
4jveA
4lcgA
6g8nG
6hybA
1zjdA
2azrA
3pjcA
3siiA
3tc6A
4abdA
4epjA
4fzgF
4j99A
4obhA
6ba9A
6jo65
1q1cA
1y9wA
2f6kA
2i3gA
2ijoB
3ae3D
3le7A
4c5nA
6aodB
6gstA
6h94A
6hvwA
6ljmA
6mzdQ
6plfA
1rbvA
1v79A
1z42A
2a7pA
2deaA
2ntlA
2obaA
2zcyJ
3h3vE
3i9tA
3k54A
3rieA
4gp6A
4xsmA
4ybtA
6d9rA
1xjeA
3cm5A
3ngxA
3wyzA
4ox9E
6htrM
6kroA
1p7yA
1s4bP
1tnuB
1uekA
1vklA
1xw6A
3w13E
4d8eA
4pufC
4z1cA
16pkA
1uugA
1wnzA
2cfiA
2h2fA
2hl6A
3q3oE
4knlA
4qv0N
4y75M
6nknG
6qr8A
1o42A
1sjsA
1sv6A
1u0bB
2bduA
2c2yA
2eq5A
2wd1A
3da9B
3m3xA
3zutA
4cnhA
4ffwD
4hgcA
4lcfA
4no1C
1oupA
2forA
3b2zA
3dxjE
3krrA
3tt6A
4abbA
4mtxA
4obgA
4qghA
4rj3A
4y8nL
4zrtA
6ba8A
6jo64
6o7dB
1po7A
1q18A
1rraA
1zjcA
2azqA
2f6iA
2gk9A
3bssA
3le6A
3sihA
3tc3A
4fzgD
6aodA
6g8nF
6gssA
6h93A
6ljkA
6pleA
1rbuA
1y9mA
1zycA
2wxvA
2zcyI
3pj8A
3v62B
4c5mA
4qw3b
6d9qA
6mzdP
1p7wA
2de9A
2iyxA
2uzbB
3ae3B
3cm3A
3ekqA
3wyyA
4j98A
1uejA
1z41A
2e9dA
3j1nK
3uipA
4d8dB
4puaA
4ui4A
1vkjA
1w6fA
1xjdA
2a7nA
2dxcA
3qvbA
4imzA
4knkA
4z1bA
6cluA
6htrL
6qr7A
16gsA
1o41A
1xw5A
2bdrA
2cfgA
2h2eA
2yj6A
2zybA
3g0sA
3houF
3zupA
4e21A
4hg9A
4no1B
4qv0L
4qzwA
6hy4A
6ilxA
6kcfA
1u0aA
1wnyA
2c2xA
2g4oA
2r92F
2wcuA
3b2wA
3f6uL
3krpB
3m3qA
3ml0A
4cngA
4epeA
4ffwC
4obfA
4y75L
6ba4A
6q4jA
1ouoA
1po5A
1q16C
1rr9A
1s46A
2eplX
2ijnA
2xu3A
3bsqA
3da8A
3dxjA
3tbiB
3tt4A
4abaA
4qggA
4riyB
4zroA
6fail
6h92A
6hvvN
6ljgA
6o7bB
1qh4A
2aznA
2bquA
2i3aA
2ntjA
2ob2A
2zcyH
3ldxH
3ricA
3sigA
4c5lA
4gp4B
4qw3N
4y8nK
4ybrA
6ao5B
6edmA
6gspA
6pl4A
1p7vA
1y9kA
2foqA
2jbfA
3pj3A
3v62A
4hy1B
6rdr7
1zjbA
2de8A
2iywA
2wxbA
3ekpA
3i9nA
3q3nE
4imyB
4xskU
6mzdN
2ozrA
3nguA
3wyxA
4ui3C
6fwtA
6qr6A
169lA
1o3wA
1sjmA
1tnoB
1z3zA
2h2dA
3f6uH
4e20A
6hy3A
6nknE
6rbdF
1u09A
1ueiA
1wnxA
2bdmA
2cffA
2hl2A
2r92E
3g0rA
3gptN
3mknA
3s19A
4ffvD
4j97A
4knjA
4lc8A
4obeA
4wafB
4x2rA
4z1aA
6clbA
6htrK
6ilwA
1rr8C
1xjbA
1xw2A
2cwtA
2f6fA
2wctA
2zy1A
3b2vL
3dxhA
3houE
3j1nJ
3krpA
3m3oA
4cnfA
4fzgB
4jurI
4qgfA
4qv0K
6ba2A
6h91A
6jo61
6o79B
6q4iA
1oumA
1rbsA
1s3zA
1ynyA
2azlA
2c2wA
2g4lA
2i34A
2ijmA
2vomA
3da2A
3tbiA
3tt0B
4ab9A
4gooD
4hg7A
4y75K
4zrlB
6anhA
6d8eA
6edlA
6eu2F
6g8nC
6gsoA
6hvvL
6pl3A
1p7tA
1pntA
2bqrA
2jb8A
2nthA
3k4fA
3ldvA
3o32A
3w12E
4c5kA
4riyA
4y8nJ
4ybmA
2iyvA
2ob1A
3ae2B
3eknA
3sieA
4tosA
2epkX
2ozaA
3cm0A
3pj2A
3qutA
4d8bA
4ui3A
1sj9A
1v73A
1y9gA
2uz3A
3h3bA
3wyjA
4bpdA
4imvA
4pu0C
6claA
6fwhA
168lA
1sv3A
1tnoA
1vkeA
2h2aA
3dxgA
4lc6A
4nnrA
4qz7b
4z16A
6nknC
6o78B
1rr6A
1uehA
2r92D
2wb9A
2xtzB
3g0fA
3j1nI
3m3mA
3mkiA
4cneA
4e1zA
4epdA
4ffvC
4qgdA
6h90A
6ilqA
6jo5L
1q13A
1s3yA
1u08A
1xj6A
1z3wA
2cwsA
2hl1A
2i33A
2ntgA
2voaA
2zcyB
3houD
4ab8A
4fzgA
4gonD
4kniA
4x2nA
6faii
1o3pB
1oukA
1pnqA
2bdlA
2g4jA
2ijfA
2zxwM
3b2vH
3kroB
3o2yA
4c5jA
4hg5A
4wabA
4y8nI
4zrlA
6d7iA
6g8nB
6rdr5
1p7sA
1qh1B
1xvwA
2f6dA
2wwpA
3k47A
3ldbC
3ri8A
3tbeA
3tt0A
3v5qA
4hxzB
4j96A
4owyA
4torA
4uhuA
6hvvK
6pl2A
2iyuA
2jb4A
3ae1D
4d8aA
4xseC
4ybkA
6angA
6kr4H
1sj2A
1y9dA
2azkA
2ob0A
2oz2A
3h36A
3pj1A
3quqA
4qw3K
4rixB
6fvjA
6qr4A
1sv2A
1v72A
2de7A
3dwzA
3f6qA
3zu6A
4imqA
4nnnb
6cl9A
6kc4A
6nknB
167lA
3m3hA
4ffuA
4lc5A
4ptzC
4qgaA
4qv0I
4qz7N
6h8zA
6htrI
6hy1A
1rbqA
1rr2A
1s3wA
1tnlA
1vk6A
1z3vA
2a7jA
2cfcA
2epjA
2h29A
2vo9A
2zcvA
3g0aA
3gptL
3j1nG
4bp3A
4cndA
4fzfB
4gomD
4juqA
4obaA
4y75I
4z15A
6b9lA
6eu2D
6iliA
6jo5K
6mzdH
1o3oA
1q11A
1tzsA
1xj5A
2ntbA
2xtvA
3b2uL
3kroA
4aaoA
4e1vA
4kngM
1pnoA
1uefA
1wnvA
2ijd1
2zxwL
3d9wA
3k45A
3o2xA
4hg3A
4hxxA
4owgA
6d7hA
6edfA
6lj8A
1p7rA
1xvvA
1ynuA
1zy8A
3ekkA
3ldbB
3uioA
4mtlA
4toqA
4uhhA
4wa9B
4x2kA
6hvvJ
6pl1A
2fomB
2g4fA
2iytA
2oazA
2oytA
2uyzA
2wwoA
3clyA
3qupA
3s17J
3sicE
3tsrA
3wyhA
3ztyA
4d87A
4imoA
4xsdA
6qr3A
1zj8A
2f6cA
2jb3A
3ae1B
4ybjA
6cl8A
6kbzB
6m6gS
166lA
1sixA
1uu6A
1v71A
1y9aA
2e98A
2wayA
3dwyA
3h2xA
4ffsA
4j95A
4nnnN
4qg7A
4rixA
6kr4E
1rboS
1rqxA
1tnkA
2azjA
2i2xA
2r91A
2zcuA
3m3eA
3mkfA
3pizA
4aajA
4cmwA
4golD
4ob3B
4qv0H
4qz7M
6a5lE
6h8yA
6htrH
6hxwD
1o3nA
1q0tA
1s3vA
1z3tA
2c2vB
2cwnA
2ephA
2ntaA
2vo4A
3hokA
3o2uA
4epbA
4fzdB
4ju5A
4kngE
4ptyC
4y75H
4z0uA
6il2A
1vk3A
2a7hA
2cfbA
3b2uH
3gptK
3k3wA
4y8nG
6edeA
1p7pA
1qh0A
1uedA
1xj4A
2zxwK
3ekeA
3v5mA
4topA
4zr1A
6d71A
6hvvI
6lj7A
6mzdD
1wntA
2bdiA
2iysA
2oahA
2oyfA
2wwnA
2xtuA
2yiuC
3j1nF
3ld9A
3si9A
3tsmA
4hxwA
4qw3I
4uhgA
6qr2A
6rbdB
1suxA
1xvuA
1zy5A
3qumP
4wa9A
4x2jA
4xscA
6an9A
6cl7A
6nkeA
6o73B
6pktA
165lA
1siwC
1ynoA
3ae0A
3wyeA
4d82A
4imnA
4qfwA
6hxwC
6j58A
1rboL
1uu5A
1v6yA
1y97A
2de6A
2e95A
2jb2A
2zcsA
3m3cA
3q3kA
3w11D
4nnnL
4yb7B
6h8xA
6il0A
6jo5F
1o3mA
1rqrA
1s3uA
1tnjA
3ri3B
4bp1A
4e1aA
4fzcN
4gohA
4jtpA
4kneA
4qz7L
6b92A
6faic
6gruA
6kr1A
1pnmA
1q0sA
1w62A
2c2tA
2cwlA
2gjxB
2h21A
2i2wA
2nt9A
2vo2X
3i94A
3k3tA
3mkeA
4j8oA
4mtcA
4riwB
4z0sA
6eddA
6g8mN
1qgzA
1tzmA
1vk2A
2a7gE
2ij9A
3d9qX
3gptJ
3hojA
3krnA
4hfrA
4ptnA
6d6vH
6lj6A
2azdA
2cfaA
2iyrA
2oadA
2r8zA
2wwmT
2yiuB
3ek6A
3ld8C
3s17F
3si7A
3ztxA
4tohA
4uhfA
4zr0A
6cl4A
6hvvH
6qr1A
1suwA
1xj3A
1xvtA
2oycA
3j1nE
3v5lA
4qw3H
6mzdC
6pksA
6rbdA
164lA
2bdhA
2dwtA
2uyvA
3dwsA
3qumL
4d81A
4imjB
4qfsC
4yb6A
1rbnA
1ueaB
1ynnK
2xttB
3claA
3g00A
4ob2B
4x2gA
6h8wA
6hxsA
6ikzA
6j55A
1o3lA
1tniA
1uu4A
1wnsA
1y94A
1zy4A
2hkrA
2watA
2zcrA
3q3cA
3ri1A
3tb5C
3wydA
4fzcL
4knbA
4qv0F
6an6A
6groA
1ougA
1z3nA
2de5D
2e94A
2nt8A
2vnzX
3adzA
3gptI
4bp0A
4e16A
4ep8A
4mtbA
4nnnK
4y75F
6b91A
6kquA
6oulG
1q0qA
1qgyA
1v6xA
2c2sA
2ep7A
2h1yA
2jb1A
3b2tA
3d9cA
3f6fA
3pixA
4c58A
4go7X
4hxdB
4jtoA
4riwA
6edbB
6g8mM
2gjxA
2r8xA
2wwmO
3hohA
3krlA
4hfpB
4qz7K
4y8nE
4z0qA
4zqlA
6fv1A
6lj5A
6qr0A
1p7lA
1tzlA
1vjzA
2cf9H
2i2fA
2zxwI
3j1nD
3ld8B
3mkaC
3tskA
6d6vG
6pkrA
163lA
1suuA
1xvqA
2g4cA
2oacA
2oy4A
2yitA
3ek5A
3m37A
3qumH
3s17E
3v5jA
3ztwA
4togA
6a5eC
6nkbA
1rbmA
1rqqA
2ij7A
2uyuA
2xtsB
3w10A
4d80A
4ob2A
4wa6G
4xs4A
4yb5A
6h8vA
6hxrA
6ikyA
1o3kA
1pnlA
1tnhA
1ueaA
1xj2A
1y93A
2bdgA
2dwsA
3ngfA
3wy8A
4ff9A
6an4A
6j53A
1s3tB
2zcqA
3dwrA
3q37A
3tb5A
4e15A
6graA
1qgxA
1sirA
1wnoA
1zy1A
2c2rA
2de5A
2nt7A
2qhnA
2vnxX
3d9aL
3gptH
3i8uX
4kn9S
4mtaA
4nnnJ
4x2fA
6kqqA
1q0pA
1v6wA
2e93A
2jb0B
3adkA
3f6dA
3o2nA
3rhyA
4fzcK
4qz7J
4uhdA
4zqiA
6b90A
6edaA
6lj4A
6m6cE
6o6cI
6qqzA
1x1yA
2foiC
2iypA
2r8rA
3b2rA
3j1nC
3krjA
3mkaA
4hf3A
4y8nC
6fv0F
6g8mL
6hvvF
6pkqA
1susA
1vjyA
2ep5A
2i2dA
3ek2A
3qumB
3si4H
3ztlA
4imgA
4psuA
4qfrC
1tzkA
2cf8H
2oa8A
2oy2A
2uyrX
3v5iA
4aaeA
4d7zB
4qw3F
4yaxA
6faiV
6h8uA
6hxmA
6ikxA
1o3jA
1ue0A
1xvoA
2ij5A
2wagA
2yirA
3fzwA
4ff8A
4ob1B
4xs2A
6nkaA
1oueA
1s3tA
1tngA
1xixA
2f64A
3ng3A
3tb4A
3wy6A
4qv0C
1siqA
1y92A
2aimA
2bdfA
2dwpA
2nt6A
2zcoA
3d9aH
3h2mA
4e14A
4ep4A
4gnjA
4nnnI
6jo59
6kqpA
1uu2A
1wnlA
1zy0A
2a7cA
2c2qA
2h1wA
2qhmA
2wwkO
3addA
3k35A
4cmoA
4fzcJ
4jtlA
4mt9A
4qz7I
6b8zA
6d6vE
6fv0A
6qqyA
1p7cA
1v6vA
2de4A
2e92A
3dwiA
3f69A
3i8aX
3ld3A
4c4uA
4j83A
6eczA
6kbrA
6lj2A
6mz2A
6pkpA
6rdqQ
1q0oA
2az9A
2foiA
2r8eA
2xtjE
3m36A
4qfrB
4riuA
4x2aA
4yatA
6a58A
161lA
1rblA
1surA
2eoaA
2gjtA
2i2cA
2iyoA
2oa7A
2oxzA
2uy5A
3si3H
3uimA
4hezA
4imfA
4zqcA
6eu1K
6h8tA
6hxlA
1o3iA
1pnkA
2hkmA
2ij4A
2yiqA
2zxwG
3krfB
3qumA
4psgA
6g8mK
6j51c
1tnbB
1tzjA
1udzA
1vjvA
1xvmA
2cf6A
3fztA
1rqjA
1s3iA
1xivA
1y91A
1z3jA
2aigP
2vnsA
3hnrA
3k34A
3nfzA
3tb3A
4e11A
4qv0B
4xs1A
4y75B
1qguA
1w5xA
1zixA
3d94A
3h2fA
3v5gA
4ep3A
4fzcI
4hx5A
4jtkA
4mt8A
4nnnH
4ufyA
6gr9A
6qqxA
1v6uA
1wniA
1x1xA
1zxzA
2cwhA
2dwoA
2h1vA
2qheA
2wwiA
3i81A
3mk5A
3o26A
3q35B
4c4tA
4kn7E
4qz7H
4z0kA
6a4uA
6b8yA
6lj1A
6rdqP
1uu1A
2a78B
2e91A
2g43A
3adcA
3j0kK
4j7xA
4x22A
4y8nA
4yasA
6d6vD
6ecrA
6mz1A
6ouiA
160lA
1q0nA
2az8A
2de3A
2oxwA
2uy4A
3ejoA
3m35A
3rhsA
3w0sA
4aabA
4cmkA
4d7gA
4imeA
4qfqA
4zq9A
6hxkA
6ijyA
1o3hA
1p77A
1pngA
1rbjA
2hkkA
2i2bA
3b23B
3ckyD
3f68H
3krfA
3shzA
3zt4A
4qw3C
4rioA
6amyA
6faiR
1s3hA
2cf5A
2fohA
2gjrA
2oa6A
2yigA
2zxwF
3qucA
4ps1A
6nk7N
1udyA
1vjuA
1xiuA
2f61A
2nsyA
3fzsA
3gppA
3nfyA
3uieA
4xrhB
6htrA
6j51b
1rqiA
1sijA
1tzfA
1xviA
2ij3A
3tavA
4ep2A
4jtjA
4nnnG
4ufuA
6jo57
6o6cE
1qgnA
1y8zA
2zclL
3d93A
3dwgC
3hnpF
3v5eA
4c4sA
4e0iB
4fzcH
4wa6B
6ckxA
6kbeB
6lj0A
6pknA
1wngA
1zxyA
2bdcA
3i80A
3lcxA
4y8mN
4yadA
4z0jA
6fujA
1q0mA
1v6sA
2a78A
2cwfA
2h1uA
2uy3A
2xtjB
3ckyA
3m32C
3mk3A
3o23A
3q33B
4aaaA
4j7uA
4qfgC
6hvvB
6ijsA
6m6bA
6myuD
6rdqM
159lA
1o3gA
1p75A
1pnfA
1qwcA
2dwnA
2e90A
2iyfA
3b1qA
3rhkA
3w0rA
4d7fA
4ob0A
4zpuA
6ecqA
6g8mI
6h8rA
6hxgB
6ouhA
1uu0A
2hkiA
2o9qA
2oxvA
2qhdA
2yhvA
2zxwE
3adbA
3f66A
3shyA
4cmjA
4hewA
4imdA
4ps0A
4qw3B
6b8xA
6nk7I
1s3gA
2cf4A
2de2A
2eo7A
2fogA
2gjpA
2i2aA
3ejlA
3gpkA
3krdC
3wxrK
4fewA
4quyb
4ri7A
6htpb
1tzdA
2ij2A
2w9tA
3dwfA
3fzrA
3tauA
4bosA
4ep1A
4jtiA
4mstA
4xrdA
6o6cD
1qgjA
1rqhA
1tn8B
2nstA
2r7zJ
3hnpE
3nfrA
3uicA
4hx2B
4w9xA
4x1sU
6gr8A
6jo56
6pkmA
1vjtA
1x1wA
2jayA
2zclH
4c4rA
4kn6A
4yabA
6fuiA
6lizA
1supA
1wnfA
1y8yA
2uy2A
2xtjA
3d92A
3h2cA
3lcwA
3m30C
3mjrA
3o22A
3v50A
1o3fA
1pn9A
1zisA
2bdbA
2g3jA
2iyeA
4d7aA
4e0iA
4y8mM
4z08A
4zp5A
6a4mA
6alzA
6ckwA
6ecpA
6hxgA
158lA
1p74A
1qw9A
1v6dA
1zxxA
2dwmA
2h1sA
2o9cA
3q32A
3rh1A
4aa7A
6b8uA
6g8mH
6h8nA
6nk2A
1q0lA
2a75A
2e8xA
2hkfL
2yhuA
2zxwC
3gpjN
3shxA
3w0qA
3wxrJ
4hejA
4imcA
4j7tA
4quyN
4ufsB
4y74N
1utzA
2eo5A
2f5zA
2i29A
2oxuA
2w9sA
3f63A
4ri6A
6ijrA
6j51W
6qquA
6rdqA
1tn8A
1uduA
1z3dA
2fofA
3adaD
3dweX
3hngA
3tasA
3zt2A
4boqA
4cmiA
4jthA
6htpN
6jo55
6pklA
1qgiA
1rqgA
1tzcA
1xvgC
2cf2E
2iivA
2plcA
2zckP
3nfmA
4fzcF
4hx2A
4kn5A
4m3kA
4yaaA
1suoA
2jawA
3m2zA
4x1rU
6bx6A
6eu1F
6fuhA
6gqqA
6mytD
1o3eA
1ou6A
1wneA
2aywA
3d8zA
3i7yA
3lcsA
3mjhA
3o1zA
3v4zA
4e0hA
6a4fA
6cktA
6kacW
157lA
1vjsA
1xiqA
2bd9A
2cw7A
2g3iA
3b1fA
3ckwA
3h2aA
3rh0A
6alvA
2dwlA
2o9bA
2qgxA
2vnoA
2xt0A
4gncA
4msqA
4oa8A
4ufgH
4y8mL
4z07E
6oueA
1s3eA
1v6cA
1zipA
2hkfH
2w9hA
3ejjA
3gpjM
3krcB
3wxrI
4a9uA
4quyL
4y74L
6o65A
6qqtA
2e8wA
2i26N
2nspA
2r7zG
3adaC
3dw8C
3q2jA
3taoA
4imbA
4j7iA
4jtgA
4ri5A
4xqwA
6b8tA
6pkkA
6rayH
1rqfA
2enxA
2iitA
2oxsA
3w0pA
4m3hA
4nnnC
4toaA
6d6rF
6htpM
6ijkA
6jo54
1tzbA
1udtA
1x1uA
2ai9A
2ddxA
2foeA
2yhoB
2zckL
3hnaA
3k2uL
3nfiA
3s16E
4c4kT
4eouA
4qf8A
4qz7C
4x1qU
6fugA
6lixA
1o3dA
1pn2A
1qgfA
1z3cA
2pl3A
2ww4A
3d8yA
3fzoA
3i7xA
3j0kF
3o1xA
3shrA
4cmhC
6eu1E
6hvuN
1qw7A
1suiA
1wndA
4e0fA
4ya9b
4z07A
6a4eA
6eceA
6kacQ
156lA
1ou4A
1tn7B
1xinA
1y8xA
1zxnA
2bd3A
2cw6A
2qgrA
2vnkA
3b12A
3h26A
3phuA
3wxrH
4d76A
4heaW
4mspA
4qw1N
6alhK
6faiN
6gqpA
6h8lA
6hxdA
1sibE
2a6pA
2dwjA
2g3fA
2hkeA
2w9gA
2xszD
3krcA
3qu5A
4oa7A
4uffH
6g8mF
6mytB
6oudA
6qqsA
1q0hA
1uttA
1v6aA
2nsoA
2o90A
3dw3X
3gpjL
3takA
4a9tA
4j7fA
4y8mK
4zogA
6o64A
6pkjA
1rqeA
3ejgA
3q2hA
4bohA
4hwkA
4jtfA
4quyK
4ri4A
6raxN
2ddwA
2e8vA
2enwA
2f5vA
2jatA
3hn6A
4eosB
4feqA
4nnnB
4qf7A
4y74K
6lipA
1o3cA
2bqcA
2fodA
2zckH
3d8wA
3i7wA
3k2uH
3o1vA
4cmhB
4kn4E
4ya9N
6bx3K
6d6rE
6eu0Y
6htpL
1pn0A
1z3aA
2cf2C
2pl0A
2wvwI
3rgrA
4e0bA
4x1pU
6hvuL
6kacP
155lA
1tz9A
1wnbA
2yhoA
3b09A
3fziA
3m2xA
3mjgA
3w0oA
4b2qG
4z06A
6a4dA
6alhG
6njzA
6q3mA
1ou0A
1qw6A
1si8A
1sugA
1tn7A
1vjoA
2a6nA
2ayqA
2cw3A
2vnjA
2w9fB
3qu4A
4qw1L
6hx5A
6qqrA
1p6yA
1zxmA
2dwcA
2hk9A
2iiqA
2o8yA
2oxqA
2zxlA
3dw1X
4oa5A
4ufeH
4xqdA
6gqmA
6mysD
6oubA
6pkaA
1utqA
1v67A
3ejfA
3f5xA
3kraB
4a9sA
4ilwD
4quyJ
4y8mJ
4zo4A
6faiM
6h8jB
6rdq7
1rqdA
1ximA
2nslA
3gpjK
3q2gA
4fzcB
4nnnA
4qezB
4w8eA
6ij5A
1o3bA
1w5oA
1x1qA
1ynfA
2iyaA
2ux8A
3hn2A
3i7sA
3k2uA
4hw7A
4to8A
6bx3F
6fu7C
6lijA
2ddtA
2enuA
2focA
2jasA
2pkpA
2zchP
3o1uA
3shjN
3v4kA
4cmhA
4e06H
4msmA
4ri1A
6kqhE
6q3fA
1tz7A
2ai7A
2e8uA
2gj3A
2yhnA
3d8tA
3fzdA
3mjdA
4eosA
4heaJ
4x1nU
4ya9L
6algK
6htpK
6j51K
6njuA
6qqqA
154lA
1pmvA
1z39A
2qg9B
2vniA
3b01A
3m2wA
3phjA
3qu2A
4d73A
4gn9A
6a4bA
6d6rD
1otyA
1qw5A
1vjeA
1wn7A
1y8pA
2a6lA
2wvjA
3dvsX
3w0nA
3wxrE
4xq8B
6h8jA
6hvuK
1p6xA
1rqbA
1s3bA
1t8nA
1xvfC
2cf2B
2dwbA
2h1eA
2hk8A
2o8wA
2xsqA
2zxkA
4jtbA
4m2xA
4o9wA
4quyI
4ufdH
4y8mI
6hx3B
6mysB
1v5zA
1zxlA
2bd0A
2nsjA
3kraA
3lcmA
3q2aE
3ta6A
4a9rA
4fzcA
4qw1K
4y74I
6ij4A
6jo51
6pk5A
1o3aA
1utpA
3f5vA
3gpjJ
3i7rA
4nndA
4qerA
6bx3E
6fu5A
1tn6B
1x1pA
1xilA
2g36A
3k2rA
3o1tA
3rgoA
3v4jA
4c4iA
4cmgA
4kmuJ
4mskA
4qz6b
2ai3A
2ddsA
2f5qA
2fobA
2iy6A
2pkcA
3cklA
3fzcA
3hmqA
4e05H
6kqhA
6njtA
153lA
1shvA
1udoA
2eniA
2jarA
2qg6A
2yhiA
2zchL
3ad8C
3b00A
4d70A
4eorB
6a4aA
6ecbA
6htpJ
6qqmA
1qw4A
1rbbA
1tz6A
1z38A
2c2iA
2givA
2i22A
2iikA
2vnhA
2wviA
3dvrX
3qu1A
4gn8A
4pr3A
4ya9K
6hvuJ
1otxA
1pmuA
1vjdA
1wn6A
2a6hF
2cf2A
2e8tA
3wxrD
4uf6C
6hx3A
6rdq5
1p6wA
1s39A
1v5yA
2hk7A
4fzbA
4jt9A
4o9vA
4quyH
4y74H
4y8mH
6d6rC
6h7sA
6ij3A
6myrD
6o60A
1o39A
1q0eA
1y8oB
2dw7A
2h15A
2oxmA
2w99A
3gpjI
3i7qA
3kr9A
3lclA
3w0mA
4ilrA
4nmxB
4qemA
4qz6N
6bwtA
6jo3A
6otpA
1utoA
1zxiC
2bq8X
2zwlT
3ejdA
3f5uA
3k2mC
3o1sA
4a9kA
6kacE
6raxH
152lA
1qgaA
1tn6A
1ynaA
2g2zA
2pkaA
3d8rA
3fz1A
3rglA
3v4eA
4w79A
4yzyA
6fu2C
6gqkA
6njaA
1w5mA
1xikA
1zicA
2iy5B
2jaqA
2qflA
3azzA
3ckkA
3mj2A
3phhA
3shjL
4c4hA
4cmeA
4d6uJ
4dztA
4kmuE
6a47A
6alfK
6ebwA
6htpI
6lhqH
6q3bA
6qqkA
1rbaA
1sudA
1x1oA
2ai2A
2ddrA
2engA
2foaA
2xsoB
2ygyA
2zchH
3dvqX
3j0jJ
3qu0A
4xpvA
6hvuI
6kqgE
1pmtA
1qvjA
1shqA
1tz3A
2c2gA
2i1yA
2vngA
3m2uC
3q1xA
3wxrC
4bnxA
4j7bB
4qw1I
6faiH
6h7rA
6pjwA
1otpA
2cevA
2e8sA
2hk6A
2nshA
2o8vA
4jt8A
4o9uA
4y8mG
6m54A
1o38A
1rq5A
1v5xA
1vjcA
1wn5A
1z37A
2ayoA
2cw0E
2uwpA
3gpjH
3i7iA
3lckA
4qekA
6eu0N
1qg6A
1y8oA
2dw6A
2oxfF
2zwlH
3kr8A
4fzaB
4msgA
4qz6L
6bwhA
6jnxQ
6myrB
6otoA
151lA
1utnA
1zxiB
2h12A
2pk9B
3ejbA
3f5qA
3o1rA
4fe3A
4hea7
4nmxA
4w6eA
4yzxA
6ftzA
2bq7B
2g2yA
2iy5A
3d8nA
3fyzA
3rgiA
3v4dA
3w0fA
6a46A
6gqjA
6qqjA
2vneB
3azyA
3dvdA
3mj1A
3phgA
3shjK
4b2bA
4dz9A
4kmuB
4xpuA
4ya9I
6htpH
6q35A
6rawN
1qv9A
1tmxA
1tz2A
1w5dA
2ai1A
2c2eA
2fo9A
2iidA
2jaoA
3j0jI
3nepX
3qtzA
3s15F
4cmcA
6b8ha
6ebvA
6g7uA
6hvuH
6iieA
1shnA
2ddoA
2o8uA
2wv5A
2ygvA
3m2rC
4j7bA
4o9tB
4uf6A
6pjuA
1o37A
1otjA
1rpzA
1xijA
2e8rA
2hk5A
2i1wA
2r78A
3i7gA
3q1rA
4m2uA
4quyF
4qw1H
4rhlA
4y74F
4znbA
6h6uA
1q0cA
1s2yA
2cetA
2cw0A
3k2fA
3kr7A
3lcjA
4eoqB
4fz9A
4tnkZ
4y8mF
6hwzA
6m52A
150lA
1vjaU
1z36A
2oxfA
2w96A
3ad6A
3o1pA
4w65A
6bwgA
6ftyA
6j51F
6myqD
1qg0A
1utmA
3ej5X
3w07A
4qz6K
4x0wU
6alcA
6htpG
6qqiA
1subA
1xveC
1yn7B
1zxiA
2g2wB
2h11A
3azxA
3ckiA
3fywX
3v48A
4pqnA
4ya9H
6a45A
6nj9D
1rb3A
2vneA
3d8bA
3rggA
3shjJ
4d6uG
4dz7A
4hea6
4xpnA
6ebpA
6g7tA
6gpvA
6q30A
1pmnA
1shlA
1udiE
1w57A
2c2dA
2janA
2wv4A
3s15E
3wxrA
3zsvA
4qw1G
6iidA
6kqfE
1o36A
1qv7A
1rpxA
1tmuH
1x1jA
2ahxA
2ddmA
2fo5A
2uwoA
3gpjB
3i78A
3j0jH
3miyA
3oq1A
4cmbA
4il6Z
4jt3A
4o9tA
4qefA
4zn5A
6b8hO
1pzyB
2a6eF
2e8qA
2i1vB
2o8tA
2yfxA
2zwgA
3kr2A
3neiA
3q1qA
4eoqA
4ms7A
6jnxE
6o5jA
14gsA
1xiiA
1y8nA
2aylA
2cvzA
2hk3A
2nsfA
2oxcA
2w7xA
3hmnA
3k2eA
3lciA
3o1oA
3w02A
4a94A
4fz7A
4m2rA
4yzuA
1qfzA
1z35A
2cesA
2dw4A
6a44A
6albA
6bvsA
6ftvA
6h6tA
6myqB
1utlM
1vj9U
1wn1A
1yn7A
2qf3A
3ad5A
3fyvX
4fe1K
6otkA
6qqhA
1rb2A
1zxeA
2bcrA
2bq6B
2g2wA
2h10A
2zceA
3rgfB
3shjI
4nmmA
6g7sA
6htpF
1xveA
2ii6A
2vndA
2wuwE
2xseA
3v43A
4dz6A
4pq7A
6ebeA
6eu0K
6gpuA
6hvuF
6nj9C
6q2yA
1o35A
1pmmA
1qv6A
1tyyA
2c2bA
2en5A
2jamA
3d84X
3dvbA
3j0fA
3m2pA
3wxpA
6faiE
6ihwA
6kqfA
6rdpS
1p6lA
1tmtH
1udhA
2ahwA
2ddkA
2fo3A
3i77A
3opzL
4o9pD
4qebA
4quyC
4qw1F
4rhiA
1shkA
1x1iA
2aykA
2e8iA
2i1rA
2yflB
3kr1A
3o1nA
3zsrA
4j70N
4w5vA
4zn0A
6j51D
6k9wA
6lhqA
1qfyA
1s2vA
1v5iA
1zi6A
2cvyA
2hk2A
2iy0C
2ox1A
2zwfB
3lchA
3w01A
4cmaA
4gn2A
4kmkA
4y8mC
6alaA
6jnxA
6mypD
6pjqA
149lA
1xihA
3fypA
3hmmA
3phcA
4b24A
4bnuA
4fz6A
4hea2
4qz6I
4x0mA
6a43A
6bvrA
1rb0A
1su8A
1z34A
2cerA
2dvxA
2f5iA
2pjyC
2w7wA
3ad4A
3ckeA
4nmlA
4tnkO
4ya9F
1utkA
1vj7A
1wmwA
2g2uB
2wuvA
2zc9H
3shjH
3v3sA
4dz5A
4xpdC
6d6qH
6fttE
6rawH
1o34A
1ot5A
1pzvA
1qv1A
2h0yA
2nsdA
3d80A
3gp3A
3h1pA
3j0cC
4pq6A
6eaxA
6g7rS
6govW
6hvuE
6nj9B
1yn6B
1zxcA
2ahvA
2c29D
2emuA
2fo0A
2jalA
2uwlA
3i6yA
3m2nA
3wxcA
4qe3A
4quyB
4rhgA
6h6sA
6k9uA
6kqeE
6o4aA
1p6kA
1rpnA
1udgA
1w55A
2ddhA
2r6kA
3nefA
3opzH
3qtvH
3t9mA
4yzqA
6ihvA
2hk1A
3w00A
4j70L
4m1uA
4zmmA
148lE
1s2uA
1v5gA
1y8gA
2cvxA
2i1mA
2owvA
3fyoA
3lcgA
3o1mA
3phbE
4b23A
4gmyA
4he9A
4km2A
4qz6H
6a42A
6al3A
6bvqA
6qphF
1razA
1x1hA
1zi5A
2qetA
3zsqA
4d6uD
4fz3A
4nmiA
4w5sA
6pjpA
1su7A
1xigA
2bcoB
2ceqA
2e8hA
2ii4A
2w7uA
2wugA
2zbtA
3ckdA
3hmiA
3shjE
4cm9A
4jt0b
4ya9E
6htpC
6otdA
6q2sA
1o33A
1ot3A
1utjA
1z33A
2bq3A
2dvuA
2g2uA
2gieA
3acyA
3gp1A
3rgdA
3s14K
3v3rA
4bntA
4dz3A
4x0eA
4xpdB
6d6qF
6eawA
6faiC
6g7mS
1xvdC
2h0vA
2vn1A
3d7wB
3i6qA
3iydG
3wxbA
6govU
6hvuC
6nj9A
1qv0A
1rpmA
1yn6A
1zxbA
2ahuA
2emrA
2fnxA
2o8mA
2r6hA
2uwcA
3m2kA
3neaA
3qtuA
3t9lA
4o9kA
4quyA
4qw1C
4rhfA
6jnmA
6o49A
6ratA
1pztA
1qfsA
1shhB
1tmqA
1tysA
2a69F
2c28A
2ddgA
2hk0A
2jajA
2xruA
3kqyA
3q1fA
4m1rA
4ppvA
4qdzA
1s2tA
2i19A
2yfiB
2zweB
3lcfA
3opyH
3ph3A
3vzzA
4b22A
4he8K
4km0A
6bvpA
6ihuA
147lA
1p6jA
2ayhA
2owuA
2qesA
3ayuA
4eooB
4fyyB
4j70K
4jt0N
4tnkE
6a3hA
1pmjX
1v5fA
1y7wA
1zi4A
2cvwA
2w7tA
2wufA
4d6tJ
4zmfA
6al1L
6myoD
6pjaA
6q2rC
1o32A
1ot2A
1x1eA
2bcoA
2cepA
2dvtA
2e89A
2f57A
2zbrA
3hmbA
4dz2A
4nmhA
4xpcA
4ya9C
6htpB
1xifA
2gi3A
2vm2A
3acxA
3d7wA
3dv3A
3goyA
3iydE
3miaB
4cm8A
6eavA
6o46A
1z32X
2g2oA
2h0tA
2o8lA
2r6gG
3f4nA
3h1lI
3rgbC
3t9iA
4c43A
6h6qA
6hvuB
6hwhR
6j50c
6kqdE
6osvL
6ra7A
1rpkA
2ahsA
2ddfA
2eleA
2fntA
3m2jA
4fdxA
4m1qA
4quxb
4qw1B
4rheA
4y73A
6d6qE
6nj7A
1quvA
1tmoA
1w51A
2c22A
2jaiA
2nryA
2pjtA
2xrpI
2yf4A
3lceA
3opwA
3qttA
4klxA
6bvhA
146lA
1s2qA
2ixvA
2owqA
3ayqA
3brmA
3fyjX
3k1fM
3o1jA
3vzyA
4b21A
4eooA
4fyxB
4qdxA
4qz6F
4tnjZ
4yzmA
1su5A
1zi3A
2a69E
2ay9A
2i17A
3pgtA
3shiA
4j70J
4jt0L
6eu0F
6ihtA
6pj9A
6q2rA
1o31A
1ratA
1udcA
1v5eA
2qepA
2w7sA
2wueA
2zbqA
3hlxA
4w5iA
4xoqA
6al1H
6faiA
1ot1A
1y7vA
2ghuA
3iyc4
4dz0A
4gmhA
4nl5A
4zmeA
6eauA
6htpA
6myoB
1qfmA
1x15A
1z2zA
2bq1E
2e86A
2o8jA
2r65A
2uwaA
3f4bA
3govB
3i6jA
4bnrA
4c3vA
4o97A
4quxN
6g7fN
6jnhA
1pzrA
1rpiA
1tmnE
2ahrA
2bcnB
3acwA
3dv2A
3rgbB
3wx5A
4cm7A
4uemB
4y8lN
6b8h1
1shbA
1xieA
2c21A
2eldA
2fnsA
2h0rA
2hjhA
2xrmA
2yf3A
3m2iA
4klbA
4m1jA
4qdvA
6bveA
6j50b
6nj6A
1qutA
1w50A
1zx9A
2dd5C
2ixuA
2ownA
2pjrB
3aykA
3kqvA
3optA
3qtsA
4fyoA
6d6qD
145lA
2ay8A
2i16A
2ihyA
2jaeA
3brhA
3cjtA
3fyiB
3lcdA
3pgmA
4b20A
4j70I
4w5hA
4xooA
6fsxA
1o30A
1rasA
1s2oA
1zi1A
2nruA
2wudA
2zbpA
3sheA
3zs9A
4he8H
6al1A
6eu0E
6fahB
6pj8A
3iyc3
3v3jA
4d6tG
4eonB
6eatA
6govE
6ihsA
6lhpB
1ossA
1ut9A
1v5dA
1y7uA
2cvuA
2ghtA
2o8hA
3h1lG
3i6iA
3ndxA
3o1iD
3q19A
4bnqA
4gmdA
4jt0K
4nl1A
4o93B
4zmcA
6jn5A
1pzqA
1qflA
1rphA
1udbA
1x14A
1z2uA
2bcnA
2f55A
2r64A
2uw2A
3d7uA
3f49S
3gosA
3wx0C
4quxL
6hvtb
1tmmA
2bpzA
2xriA
2yexA
2zwdA
3k1fK
3m2hA
3rgaA
3t94A
4kl9A
4rh9A
4wzvA
4y8lM
6nj5A
2c20A
2elcA
2fnnA
2g27A
2owkA
2pjoA
3ackA
3ay7A
3oprA
4dyzA
4fdlA
4ppbA
6a2uA
6b8gA
6q2oA
6qph3
1xidA
1ymxA
2zbhA
3fygA
3kqtA
4cm6A
4j70H
4qz6C
6d6qC
6j50a
144lA
1o2zA
1rarA
1s2nA
1su3A
1w4zA
1zx1A
2i0yA
2w79A
3iyb4
4fynA
4he8A
4xojA
1p6eA
1tyfA
1xvcC
1zi0A
2ay7A
2ja9A
3brbA
3eisA
3lccA
3shdA
3zs8C
4ow8A
4w5cA
4ya7b
4yzgA
6al0L
6e9pA
6etrA
6fagA
6h68K
6mxtN
6ossA
1osnA
2ghrA
2qe7G
3o1iA
3s14E
4eonA
4glyA
6gotA
6hwhG
6ihrA
6pj7A
1pzpA
1rpgA
1v5cA
2cvtA
2e82A
2nreA
3f3yA
3gopA
3i6hA
3ndwA
3v3iB
3wx0B
4a93E
4bnnA
4jt0J
4nksA
4o93A
6hvtN
6jn4A
1tmlA
1ut8A
1y7tA
2celA
2ixlA
2r62A
2xrfA
3m2gA
4kl8S
4ppaA
4qw0N
4wzhA
6g7fL
1x13A
1z2lA
2g26A
2h0dA
2owgA
4lavA
6m4bA
6nj4A
6q2nC
6qph2
1udaA
2el9A
2ihvA
2uvqA
2wucH
3acjA
3ay6A
3d7tB
3fyeB
3pgjA
3rg9A
4fdaA
4j70G
4m1eA
4quxK
4y8lL
6fs9A
143lA
1o2yA
1raoA
2c1zA
2w6rA
3kqsA
3vzsA
4dyyA
4xo0A
4ya7N
6b8fA
6d6qB
1pmaB
1s2lA
1xicA
1ymwA
1zhrA
2ay6A
3iyb3
3lc9A
4d6tE
4fymA
6etqA
6htdb
6mxgA
1osjA
1p6dA
1quoA
1w4yA
1zwxA
2i0vA
2o8gA
3mi5A
3shcH
4c3rA
4cm5A
4yzaA
6hwfb
6osoA
1rpfA
1sh7A
2ghqA
2nrdA
3f3wA
3i6fA
4glwA
4jt0I
6al0H
6ihlA
6j50W
6o36A
1qfkH
1tmkA
1v5bA
2dv7A
2f4wA
2hjbA
2ixcA
2qdyB
2r5tA
2xreA
2zvuA
3m2fA
3v3hB
3wx0A
4a93D
4eomB
4kl7A
4rh2A
6gopb
6hvtL
6jn3A
1pzoA
1ut6A
2a68E
2e81A
2h08A
2ihuA
2owfA
3cjrB
3q15C
3t91A
4bnmA
4lahX
4qw0L
4wzcA
6k9dA
6koqE
6q2nA
1tydE
1y7oA
2ahkB
2bckA
2cekA
2dd4C
2g24A
2pjbA
2vlqA
2zatA
3zs8A
6a2sA
6g7fK
6m3tA
1o2xA
1ralA
1stxA
2wucA
3achA
3axzA
4xnhC
6etpA
6fs8B
6nj3A
142lA
1pmaA
1ymsA
2el7A
2ja8K
3einA
3kqqA
3pg8A
4d6tD
4fd8A
4j70F
4qdoA
4w5aE
4y8lK
4ya7L
1ud8A
2ay5A
2c1xA
2fnkA
3d7tA
3mi4A
3qtoH
3s0pA
3vzrB
4fykA
4glvB
6htdN
6hwfN
6mx8A
1p6cA
1sh3A
1w4wA
1xibA
1zwwA
2ghoA
3bqrA
3h1lD
3wwsA
4yz0A
6b8eA
6e91A
6r9wF
1osiA
1qfeA
1zhpA
2ixbA
2nr9A
3f3vA
4c3qA
4dyxA
4jt0H
4kl4A
4zm9A
6fa0A
6gopN
6o34A
6pj4A
1tmjA
1v59A
2dv6A
2yeuA
2zvqX
3cjrA
3m2eA
3q14E
3t8uA
4cm4A
4eomA
4lagX
6buvA
6k98A
6koqA
6q2jC
1x10A
2cvrA
2e80A
2h07A
2oweA
3rg6C
3v3gB
3zs7A
4o90A
4quxI
4qz5N
4tniZ
4wzbE
6hvtK
6jn2B
6qpgM
1o2wA
1pzmA
1stqA
2f4oB
2g22A
2ihtA
2uvdA
3acgA
3lc5A
3pg4A
4a93C
4m1cD
4qw0K
4xnhB
6etoA
6fs7A
6g7fJ
141lA
1s2jA
1tycA
2wubL
3axmS
3oplA
4bnlA
4pp7A
4w59A
4y71A
6nj2A
1y7lA
1z28A
2bcjQ
2el3A
3fycA
3i6bA
3kqpA
3mi2A
3shaH
4fd6A
4gloA
6h68G
6oshL
1rp9A
1ymrA
2c1vA
3eigA
3ndrA
3tsgA
3vzqA
4fyjA
4uehH
4ya7K
4yyzA
6akqA
6htdM
6hwfL
6mx2A
1w4rA
2fn7A
2ghmA
2ixaA
2nr6D
2o8aA
3d7sB
4c3pA
6e8xA
6gopL
6o33A
6r9wA
1p6bA
1quhA
1ud6A
2ay4A
2hj9A
3cjqB
3f3uA
3m2dA
4b1fA
4lafA
4rgcA
6k95A
6q2jA
1oseA
1sh2A
1xiaA
1zhmA
2a5vA
2cvqA
2dv5A
2owdA
2r4bA
2xr0A
4kkxA
4o8zA
4zlzA
6a2qA
6iheA
6pj3A
6qp5A
1o2vA
1pzhA
1stoA
1usyE
1v55M
1x0xA
1xvbC
2e7yA
2h06A
3acfA
3o1gA
3t8bB
3v3fA
4cm3A
4quxH
4qz5M
6etnA
6g7fI
6hvtJ
6m3cL
140lA
1rajA
2ahjB
2dd4A
2g21A
2vldA
2wubH
2zakA
3axkS
4a91A
4dyuA
4qw0J
4w58A
4wzaE
6d68C
6fs6A
6nj1A
2ceiA
3fy9X
3i6aA
3pfyA
3qtlA
3rg4A
4hdcA
4j70C
4m1cC
4y8lI
6j50K
1pm7A
1tybE
1wmfA
2el2A
2i0tA
3ixrA
3kqoA
3sh9A
3ts9A
4bnkA
4fyiA
4glkA
4pp2E
4qdlE
4uegA
6o2xA
1rp8A
1ymnA
2ix9A
2qdsA
3d7rA
3mi1A
3ndpA
3ophA
3s0nA
4fd5A
4yywA
1qugA
1tmhA
2c1uA
2ghlA
2nr6C
2yerA
3cjqA
3m2cA
3q12A
3vzpA
4jt0F
4laeX
4rgbA
6bu3A
6e8pA
6k8zA
6mx1A
6q28A
1os9A
1p64A
1w4qA
1xi3A
2ay3A
2xqzA
2zvmA
3f3tA
3wvlM
4b0jA
6htdL
6pikA
1o2uA
1stnA
1usyA
1zhjA
2dv4A
2fn3A
2owbA
3acdA
3o1cA
4eolA
4xmoA
6etmA
6hvtI
6hwfK
6kopE
6m3cH
13pkA
1pzgA
1sh0A
1ud5A
1v55L
2h04A
2r49A
2zaeB
3axdA
3lc3A
3t8aA
4kkvA
4qw0I
4wz6A
4y70N
6gopK
6ihdA
1x0vA
2cvpA
2f4mB
2g20A
2wubA
3fy8X
4a7wA
4m19A
4qz5L
4w57A
6qoxA
1pm5A
1s2gA
1y7bA
1zwnA
3pfvA
3qtiA
4cm1A
4dymA
4gleA
4j70B
4y8lH
6ajkA
6b7zC
6niqA
6o22F
1wmeA
3kqmA
3mi0C
3ndoA
3rg3A
3sh8A
4fyhA
4pp2B
4ue7H
4ya7I
1ymlA
2bcjB
2el1A
2ix6A
2o7vA
2yepB
3d7bA
3m2bA
3opeA
3s0cA
3wvkA
4c3jM
6k8pA
6q27A
6r9sA
1os8A
1p62B
1qufA
1tyaE
1w4pA
3k1fD
3q10D
3ts7A
4bnjA
4nk9A
4rg0A
6pihA
1o2tA
1pzfA
2ghkX
2hj4A
2ihnA
2zvlA
3accA
3f3mA
3o19A
4b0iA
4fd4A
4o8rA
4xmnL
6e8lA
6etlA
6hvtH
6jmaD
1raiA
1usxA
1xi2A
2ay2A
2dv3A
2e7uA
4kkmA
4quxF
6gopJ
6htdK
6hwfJ
6ihcG
13gsA
2ahgA
2bpqA
2dcyA
2fmzA
2i0sA
2ow9A
2uuyA
3fy2A
3lbmA
3t89A
4eokB
4hdaA
4m15A
4qw0H
4wz5A
4y70L
4y8lG
6qowA
1pm2A
1zw5A
2cvoA
2f4mA
2g1yA
2wu5D
3ixmA
4a7vA
4w56A
6b7kA
6kopA
1rp5A
1s2dA
1ud4A
1y7aA
2h03A
3ehyA
3i67A
3ndgA
3qtcA
4gldA
4ovvB
4pp2A
4ue6A
4yyuA
4zlwA
6r9gG
1qf7A
1sgzA
1tmgE
1wmdA
1z1lA
2w6hG
3d6tB
3gntA
3h1kG
3kqfA
3rfxA
3s04A
3sh7A
4clxA
4ladA
4qz5K
4ya7H
6bu0A
1os7A
1queA
1xvaA
2el0A
2ix5A
2o7rA
2qdmA
2yepA
3m2aA
3vznA
3wvjA
4jt0C
4qdkA
6o22E
6q26A
1o2sA
1p61B
1w4oA
2c1iA
2hizA
2ihmA
3acbA
3q10A
3zryJ
4b0gA
4fd3A
4nk7A
6etkA
6gopI
6hwfI
6k8mE
6m3cA
1txxA
2pj6A
2vl3A
2zvkA
3ax0A
3f2oA
3k1fC
3o16A
3ts6A
4bniA
4rfzA
4xmnH
6g7fF
6htdJ
1pzeA
2dv0A
2ghhX
2ow2A
3bqdA
3lblA
4a7uA
4eokA
4qw0G
4w55A
6frfA
6ihcA
6j50G
6jmaC
2dcnA
2e7rA
2uukB
3fy0A
3t88A
4fxuA
4hd8A
4j6vA
4wz3B
6b7jA
6h67M
139lA
1rp1A
1s2cA
2a5iA
2ay1A
2fmtA
3pftA
3s00A
4kk4A
4y70K
1qf6A
1qudA
1tmbH
1wmbA
2f4jA
2g1tA
2h02A
2nqzA
3d6sA
3ehxA
3ndeA
3oowA
3qt4A
3sh6A
4glbA
4m14A
4pp1D
4ue2A
6f9sA
1o2rA
1os2A
1y791
1z1jA
2qdkA
2wu5C
3cjgA
3gnsA
3m29A
3mhwU
3rfvA
4jt0B
4lacC
4ovuB
6btzA
6ninB
6q24A
1p60A
1ud3A
1x0rA
2eksC
2ihlA
2o7pA
2xpdA
2ydkA
3acaA
4d58A
4nk5A
4o8kA
6et6A
6k8dA
1rahA
1xv8A
1zw1A
2bchA
2hiwA
2r3xA
2vl2A
2w6fG
2zvjA
3o15A
3ts4A
4clrA
6gopH
6htdI
6hwfH
6m3bD
6qouA
6r9gE
1txtA
1usrA
2ix4A
3awzB
3ixeA
4a7tA
4tnhZ
1zhbA
2dcmA
2i0rA
2ja8E
2ow1A
2uujB
2zabA
3t85A
4b0cA
4bnhA
4fxrA
4quxC
4qw0F
4rfyA
4w54A
4xmnA
6ih0A
138lA
1pz3A
2duzA
2e7eA
2ghgA
3bq7A
3kqeA
3pfiA
4eojB
4fcuA
4wz3A
6b7iA
6jmaB
1pl9A
1rozA
2a5hA
2cv3A
2fmsA
3d6qA
4dy7B
4pp1C
4qz5I
4ya7F
1o2qA
1qu4A
1sgyE
1wmaA
3gnnA
3m28A
3nd7A
3vzlA
4lacB
6f9qA
6q23L
1os1A
1qf5A
1v55I
2axrA
2h01A
2nqyA
2o7mA
2xp2A
3ac9A
3cjfA
3q0iA
3rftA
4m13A
4zloA
6k8bA
6kooE
6m3bC
6nilA
6phsA
1p5zB
1stfE
1w4lA
1x0mA
1xv5A
1ymdA
2g1sA
2vktA
2ydjA
3trsB
3v31A
3zryH
6d62A
6e6xA
6mwiA
6qotA
2bpoA
2c1gA
2f4gA
2hisA
2pj4A
2wu5B
3f2kA
3k14A
3o0zA
3sh2A
4a7sA
4qdeA
6estA
6fr0A
6htdH
1txrA
1ud2A
1usnA
2i0kA
2ja8D
2zaaA
3ix9A
4b0bA
4w53A
4xmmL
6h67K
6igsA
1pz2A
1zhaA
2dckA
2uuiA
3bpsP
4cloA
4fcfA
6b7fA
137lA
1pl8A
1rovA
1s2aA
1tm7E
2e77A
2fmqA
2ow0A
3d6pA
3oomA
3pfcA
3qt1K
4bngA
4hd6A
4pp1A
4qz5H
4rfsS
4y70I
6jmaA
1o2pA
1qu3A
1sgvA
2cdzA
2cv2A
2duxA
2gheX
2w6eG
3ehjA
3fxxA
3gneA
3h1kD
3m27A
3vzkA
4dy6A
4eojA
4j6tA
6o1sE
1qf4A
2axqA
2gzmA
2nqtA
2o7cA
3nd6A
4jszA
4udwH
4zlbB
6q23H
1os0A
1ragA
1stdA
1y77K
2a5gB
2ahcA
2vkqA
3ac8A
3rffA
6d61A
6k8aA
6m3bB
6qosA
1wm9A
1ym9A
2g1rA
2jlzA
2r3uA
3sh0B
3zryG
4a7qA
4m12A
6e6wA
6fqvB
6kooA
6mwfA
1x0lA
1xv2A
2himA
2ix0A
2pj3A
2zvaA
3f2hA
3ix6A
3v2mA
4qd6A
4w52A
6g7fB
6gopF
6hvtC
6hwfF
6igmX
6j50D
1uslA
1xhvA
2c1fA
2f4aA
2wu2D
2ydiA
3lbfA
4b04A
4d50A
4njpA
4xmmH
6b7eA
6f9pB
1pyxA
1txoA
1ucyH
1zh9A
2dcjA
2fmpA
2uuhA
3d6oA
3i5nA
3kqdA
3pfbA
3uhpA
4fc7A
4gl9A
4ov6F
4qw0C
4tnhO
4y70H
4yyqA
1o2oA
1pl7A
2bcdA
2i0hA
2ovzA
3m26A
3t83A
4clmA
4hd1A
4j6oA
4wz0A
1qu2A
2cv1A
2duvA
2e76D
3fxwA
3gndA
3h1jJ
4bnfA
4rfsB
4udbA
4zlbA
6o1mC
6q20L
1orwA
1qf2A
1z1fA
2a5gA
2ahbA
2ghdX
2nqpA
3ehiX
3nd5A
3rfbA
3trlA
4dxvA
4eoiB
4jsyA
6d60A
6jm9D
6m3bA
6nidA
1rafB
2cdyA
2ekqA
2jlyA
3ac5A
4a7mA
4labA
4o8eA
6e6vA
6esmA
6k89B
6qorA
1p5rA
1stcE
1xurA
2bpmA
2g1pA
3bprA
3sgyA
3zrxA
4m0zA
6fquA
6htdF
1wm1A
1ym7A
2za5A
3d6nB
3f2gA
3ix2A
3v2kA
4ov6B
4w51A
6b7dA
6f96A
6g7fA
6hvtB
1tm5E
1ucyE
1v55G
1xhuA
1zvxA
2dchX
2hihA
2yddA
2zv9A
3lbcA
3pf9A
3uhoA
4c3jF
4kjlA
4qw0B
4xmmA
4y70G
4yypA
6cklA
1o2nA
1rorA
1s26A
1ushA
2f49A
2fmoA
2wu2C
3m25A
3o0tA
3q09A
4d4zA
4gl1X
4j6eA
4pouA
4qz5F
1qtzA
1sgtA
1zh8A
2cv0A
2ovyA
3gmtA
3i5mA
3ongB
3t82A
4cljA
4fc6A
4hcvA
6o1mA
1qf1A
2i0fA
2nqoB
2o79A
3fx5A
3h1jI
3mhsB
3trjA
4dxlA
6q20H
1orvA
1rafA
1z1eA
2a5fB
2cduA
2ghcX
2iwyA
2jlxA
2r3rA
2vklA
2w5zA
3cj8A
3ehhA
3nd1A
4a7iB
4wyzA
6d5xA
6e6pA
6es1B
6niaA
2ah9A
2duuA
3k0qA
4bndA
4jswA
4la7B
6jm9C
6ph9A
6r9bA
2axeA
2ekpA
2g1oA
2hi7B
3ac4A
3f2fA
3rf1A
4qunA
4udaA
6fqtA
6g7aA
6gopC
6k88A
1ucwA
1x0aA
1ym4A
2bpiA
3bpqB
3kqcA
3v2jA
4c3jE
4kjkA
4qcdA
4tnhE
4w50A
4xmhA
4yyoA
6f94A
6h67G
6ig4A
6lheA
6mw8A
1o2mA
1pl4A
1wlyA
1xhlA
1zvwA
3lbaA
3m23A
3pf8A
4fxhA
4m0yA
4y70F
1pytD
1s20A
2cuzA
2uugA
3gmdA
3o0rL
3q08A
3zrwA
4gkuA
4j6aA
1qtwA
1usbA
1v55F
2f48A
2o6xA
2xoxA
3awxA
3fwyA
3i5jE
3triA
4cliA
4d4yA
4fc0A
4rfrB
6ni8A
6q1zL
1ortA
1qf0A
1txgA
1zh6A
2fmnA
2jlwA
2ovxA
2w5yA
2ydcA
3ehgA
3mhpA
4njnA
4wyvA
6m37A
2a5fA
2r3qA
3cirD
4az4A
4hcuA
4zl5B
6d5kA
6es0A
6j4zc
6jm9B
6ph3A
6r8xC
132lA
1p5jA
1tm4E
1z13A
2dulA
2gh6A
3qt1F
3sgwA
4bn5A
4jsub
4o86A
6g78A
6htdC
6konA
1t8mA
1xupO
2ah4X
2g1nA
2pj0A
4eohA
4la7A
4tn7B
4y8kN
6f8jA
6gopB
6hwfB
6mw5A
1o2lA
1sgrE
1x09A
2c1cA
2eklA
3ac3A
3f2aA
3pf3A
3rf0A
4podA
4qccA
4qumA
4w4zA
4xmgA
1ym3A
1zvuA
2bpcA
2uufB
3o0rH
4fxgH
4j69A
4ud9H
6o1lA
1robA
1v55E
1wltA
1xhkA
2dcdA
2zv7A
3awwB
3h1jG
3omvA
3q07A
3t7oA
4rfqA
6ni3R
1orrA
1pl3A
1tx8A
1us3A
2e76A
2jlvA
2w5mA
2xowA
3mhoA
3nclA
3trhA
4clhA
4gkiA
6q1zH
1qezA
1qtvA
1raeA
1zh0A
2cuyA
2ovvA
2qcxA
2ydbA
3cirB
3fwpA
3zreA
4dxeA
6j4zb
6r8xB
131lA
2bccG
2f47A
2r3pA
2wu1A
3gm5A
4bn4A
4jsuN
6jm9A
6ph2A
1p5hA
1xukA
2a5dB
2axcA
2dukA
2fmjA
2g1mA
2hi1A
3kqbA
4eoeA
4fbyZ
4hctA
4la4A
4o84A
4zkxA
6e69A
6erqF
6fqoA
6g77A
6gopA
6htdB
6hvsN
6ifwB
6k86B
6koeD
1o2kA
1st8A
1z12A
2ah2A
2ekgA
2pizA
3bpmA
4kitC
4qcbA
4tn6A
4y8kM
4yxwG
6d5bA
6h67E
6mv7A
2c1bA
2ih2A
3ac2A
3ehfC
3i52A
3pevB
4hvrA
4j68A
4m0uA
4pocA
4qvyN
4wyqB
4xmfA
4ya5N
1pytB
1ro9A
1ucnA
1wlsA
1ym2A
2dccA
2nqiA
2o6lA
2uueB
3awwA
3h1jF
3o0kA
3retA
3t7nA
4a7cA
4oufA
4rfpA
4ud7A
1pl2A
1qe5A
1xhbA
2jluA
2w5lA
2zv3H
3q00A
6o1kC
6qonA
1radB
1x08A
3cioA
3fwkA
3mhmA
3nckA
3omnB
4gkhA
1oroA
1tm3E
1tx7A
1us2A
1w3xA
2bccF
2cuuA
2e75D
2iwkA
2ov5A
2ydaA
2z9sA
3sguA
4bn1A
4d4sA
4dxaB
4jsuL
6q1yA
130lA
1p5gX
1sgqE
1y77F
2a5dA
2ja7H
2r3oA
2xovA
3gm2A
3iwrA
3rzoF
3uh4A
3vypA
4cleA
1o2jA
1st3A
1xujA
2ax4A
2dujA
2fmgA
2g1kA
2i00A
2qctA
2wtwA
3bpkA
3kpyA
3lb0A
4eodA
4kioA
4l9yB
4o83A
4qcaA
6ph1A
2gh4A
4c3iM
4hcoB
4hvqA
4j67A
4njkA
4pntA
1z11A
2bp7A
2o6hA
2piyA
3awvB
3m1zA
3t7mA
1pytA
1ro8A
1v55C
2dcbA
2igyA
2jlsA
2nqhA
2w5kA
3ac1A
3pevA
3v2gA
6o1kA
6qomA
1qe3A
1qtqA
1radA
1wlrA
1xhaA
1ym1A
2c1aA
3fwhA
3omiB
3pzvA
3remA
3zr9A
4a7bA
1pl1A
2ov2A
3mhlA
3ncaA
3sgtB
3trfA
4az2B
4gkgA
1oriA
1tx3A
1us1A
1x07A
1zgvA
2bccE
2f43B
2yd9A
2z9lA
3bpbA
3gluA
3iwmA
3uh2A
3vyoA
4dxaA
12gsA
1o2iA
1p5eB
2ducA
2r3nA
4bn0A
4d4rA
4jsuK
4o82A
4qc9A
1w3vA
1y77E
2a5aA
2cdqA
2ekeA
2g1jA
2hzyA
2qcsB
3d6fB
3kpxA
3rzoE
4cldA
4eo9A
4j66A
4kieA
4l9wA
4m0kA
4njjA
4pnsA
6ph0A
1xuiA
2ah1A
2gzhB
2wtvA
3qt1C
4hc8A
6qolA
1pysB
1z10A
2igxA
2jlrA
2o65A
2xokK
3o0gA
3t7cA
1qe1B
1ro7A
1tm1E
1wljA
2ax2A
2dcaA
2zv2A
3ci6A
3ehfA
3wvaA
1ym0A
2usnA
3fw1A
3h1jD
3pzuA
3trcA
3zr4B
4a78A
6o1hA
1orhA
1pl0A
1sgpE
1tx2A
2nqgA
2ouwA
2z9kA
3abvD
3gltA
3lauA
3mhkA
3nc9A
3ugsB
3vylA
1o2hA
1us0A
1zgnA
2c19A
2cunA
2ja7F
3iwdB
1ssyA
1xh9A
2bccD
2dubA
2qcnA
2r3mA
4c3iK
6q1mA
12caA
1p5eA
2a59A
2g1hA
2viwA
3d6fA
3f1lA
3qt0A
6pgzA
6qokA
1pysA
1x06A
2ekcA
2igwA
2jlqA
3t7bA
4bmzA
1racA
1w3uA
1xuhA
2dc9A
2w5iA
3ehbD
3kpwA
3wv9A
4claA
6r8lA
1qe1A
1ro6A
1tm0A
1wleA
2ggsA
2o64A
3fvjA
3omeA
3zr4A
1v55A
1ylzA
2ax1A
2e75A
2f3tA
2gzhA
2hhmA
2z9jA
3glsA
3nc8A
3pztA
3sgqE
3tr9A
4a71A
1o2gH
1orfA
1pkzA
2zuqC
3abvB
3latA
3mhjA
3rebA
6o1fL
1ssxA
1zvlA
2c18A
2du8A
2ja7E
3rzmA
3uglA
6q1lA
1s1vA
2bccC
2cukA
2qcmA
2r3lA
2xokH
6pgyA
12asA
1zgiA
2hznA
2vivA
4bmyA
6r8hA
1p5dX
1xh8A
1z0wA
2ekaA
2fm6A
2g1aA
2jlpA
2phiA
2w5hA
3f1kA
3kpvA
4cl8A
1qe0B
1qtmA
1sgnE
1x04A
1xugA
2a58A
2dc8A
3t78A
1tlxA
1w3tA
2bovA
2cdcA
2ggqA
2hhjA
2o63A
2oulA
2ukdA
2yd6A
3o0aA
3vyhA
3zr1A
4a6zA
4ayyB
1pkyA
1rnzA
1wl9A
3bp1A
3glrA
3iwcB
3nc2A
3pe8A
3pzsA
3rzlA
3tr8A
1oreA
1sswA
1urwA
1v54M
1ylyA
2zuqB
3awtB
3lasA
6q1bA
2ax0A
2cuaA
2f3rA
2ja7D
3i4qA
6qoiA
1zviA
2du7A
2igqA
129lA
1pypA
2g19A
2hziA
2jlgA
2qclA
2r3kA
2viqA
6pgxA
1p5cA
1qtkA
1rabA
2dc7A
2fm5A
3f1cA
4bmxA
1xufA
1z0vA
2ek7A
2nqaA
2w5gA
2wtjA
3jz3A
3kpuA
3o03A
3sfpA
3t72o
3v21A
3wv7A
4a6wA
1rnyA
1w3nA
1xh7A
2e74C
2ggoA
2hhfA
2oukA
2uczA
2yd5A
3fvfB
3glcA
3iwcA
3nbwA
3om3B
3pe6A
3qskA
3tr7A
3zr0A
4ayvB
1ordA
1pkxA
1x03A
2booA
2iw9A
3d65E
3laqU
6q12A
1urtA
1v54L
1ylwA
2a57A
2o5wA
2zuqA
6o1fH
6qohA
2cu2A
2du6B
2f3mA
2igoA
128lA
1pyoB
1y75B
2agzA
2r3jA
1p57B
1qtiA
1sgkA
1twxB
1ucgA
2awzA
2bccA
2g18A
2qcjA
3ehaA
3f1aA
1qduB
1zgeA
2dc6A
2fm0A
2hzfA
2jlfA
2nq9A
2oudA
2phbA
2vipA
2w5bA
2xoiA
3m1kA
1rnxA
1xudA
1z0uA
2ek4A
2wtiA
2yd4A
2z9cA
3h1iG
3jz2B
3kpjA
1orbA
1pkwA
1ssqA
1w3lA
2ggnX
2hhcA
3ch7A
3iwbB
3laqA
3nbvA
6q0tX
1wl7A
3awsB
6qogA
1vj5A
2o5jE
2zupA
6o1fA
6r8fA
1v54K
1xh6A
2cu0A
2du6A
127lA
1x01A
1ylvA
2a4zA
2ignA
1qthA
1sgiB
1twwA
2bc2A
2dc5A
2hzeA
2ph3A
2r3iA
2xogA
3f17A
1rnwA
2awpA
2flzA
2g17A
2jldA
2qciA
2vioA
3eh9A
3h1iF
3kp9A
3m1jA
1or8A
1sspE
1xucA
1z0tA
1zgcA
2e74A
2ek3A
2yd3A
3ch6A
3duxH
3fv7A
3hloA
3iwbA
3jz1B
3lacA
1wl6A
2cd9A
2nq7A
2w5aA
2wtdA
3d62A
3nbrA
6q0tA
6qofA
1s1tA
1w3kA
2ja6K
2o5jA
2zu6F
6o0bA
1vj3A
2bokA
2iw8B
1p56A
1pynA
1ra9A
1uroA
2agyA
2du5B
6pgtA
126lA
1qdsA
1wzzA
1xh5A
2hz7A
1rnvA
1tloA
1twsA
1zvfA
2a4vA
2bbwA
2igmA
2qchA
2r3hA
1y6xA
2awoD
2dc1A
2fltA
2jlcA
2tysA
2vinA
1pkuA
1ssmA
1xu9A
1z0sA
2cd7A
2e6yA
2nq6A
2oubA
2yd2A
6qoeA
1w3jA
1wl5A
2ggkA
2wtcA
6o07B
6q0kX
1s1rA
1vj0A
1zgbA
2ja6J
2w52A
2z98A
1p52A
1ra8A
2bohB
2f3fA
6pgnA
2du5A
2hz4A
2iw8A
2xnpA
125lA
1rnuA
1sgfG
1tllA
1wzyA
1yltA
2ctsA
1twrA
1v54I
2a4tA
2pgvA
2qcgA
2r3gA
1or0A
1ssgA
1zvdA
2awoA
2bbqA
2cd2A
2ejzA
2g0bA
2hgzA
2igkA
2ou9A
6qodA
1xh4A
2dbzA
2e6mA
2nq3A
2tsyA
6r7iQ
1s1pA
1xu7A
1z0hA
2ggjA
2w4rA
2zu3A
1p50A
1ra7A
1viyA
1w3iA
1y6vA
6q0kA
2agxA
6pgmA
1qdqA
1qtdA
1rntA
2du4A
2f3eA
123lA
2gzeA
2hz0B
2iw6B
2xnoA
1oqsB
2a4oA
2jl9A
2qcfA
2vi5A
2ycsA
6qocA
1ssdA
1twnA
1wzwA
1ylrA
2ccrA
2e6lA
2hgxA
2igiA
2pgtA
2r3fA
2dbxB
2g0aA
2o5fA
2ou8A
2tsrA
2wt9A
2z8jB
2zu2A
1ra6A
1z0gA
2ggiA
1p4vA
1pykA
1rnrA
1s1mA
1vixA
1xh2A
6q0jX
1qdmA
1tliA
2bogX
2du3B
1qtcA
2f3dA
6pgkL
6rdoM
122lA
1wl3A
2c0yA
6qobA
1oqsA
1ylpA
2a4nA
2gzdA
6o02B
1ss9A
1zv5L
2bbkH
2e6kA
2ejvA
2flrH
1wzvA
2gghA
1pygA
1uc5G
1z0eA
1s1dA
1tldA
1xh1A
2agwA
2ccpA
2g09A
1xu5C
1y6qA
2bofX
2du3A
1qtbA
1rnqA
2ct8A
120lA
1oqmB
2a4mA
1sryA
1viwB
1wl2A
1yljA
2c0tA
2ejuA
2flqA
1ra3A
2gggA
2gzaA
1s18A
1sgeE
1w3cA
1xh0A
1z0cA
2awdA
2dbwB
1qdlA
1twiA
1v54F
2g08A
1pkkA
1qt8A
1rnoA
2boeX
2du2A
1zg6A
11gsA
1xu5A
2a4lA
2c0rA
2csxA
1p4oA
1ra2A
1zv2A
2ejtA
2flpA
1pydA
1wznA
2f3cE
2ggdA
1qd6C
1s17A
1srpA
1uc5A
1w3bA
1xgzA
2bbbA
2g07A
2gz9A
1pkjA
1tlbA
1v54E
1viwA
1wl1A
2agtA
2bodX
1qt7A
1rnnE
1z0bA
1oqlB
1y6oA
1ra1A
1sgdE
1zg4A
2dtxA
1zuwA
2c0qA
1pyaB
1xgvA
2a4kB
2bbaA
2cstA
2e6fA
2f3bA
2floA
1pkhA
1uc4G
1ur9A
1wzmA
2cckA
2dbvO
2g06A
2gz8A
1qt6A
1rnmE
1s16A
1srnA
1twhK
1vitH
1w37A
1ylhA
2agsA
2aw9A
2bo8A
1oqlA
1sg8B
1wl0A
1p4mA
1zfqA
1xu3C
1pkeA
1zurA
2c0pA
2dtoA
2flnA
2ggbA
1srdA
1uc4B
1v54C
1wzlA
2a4kA
2csnA
2dbuB
2ejlA
2f38A
2gz7A
1qt5A
1twhJ
1ur8A
1vitG
1w36D
1xguC
2agqA
2aw5A
2bo7A
2ccjA
1oqfA
1qd2A
1s14A
1tl9A
1yleA
1z02A
11asA
1py5A
1sg6A
1rnhA
1zfnA
1pkdB
1sr9A
1wkzA
2dbuA
2dtnA
2g01A
2ggaA
1xu3A
2aw3A
2e6dA
2fllA
2gz6A
1oqbA
1s13A
1w35A
1wzkA
1xguB
1y6jA
2agpA
2bo6A
2c0oA
2ejkA
2f32A
1qd1A
1p4jA
1sg4A
1r9xA
119lA
1rnfA
1py3A
1sr5C
1qt3A
1s10A
1tl7C
1qczA
1p4hA
1rneA
118lA
1py1A
1sr5A
1pk9A
1qt1A
1tl7B
1oq7A
1sg0A
1p4gA
1rndA
1sqzA
1pk7A
1s0rA
1tl7A
1qcwA
1r9tJ
1p4fA
1pxvC
1rncA
1sqxK
115lA
1s0qA
1oq4A
1pxvA
114lA
1t8lA
1tl3A
1qcrJ
1s0oA
1sqxJ
1qsrA
1pxtA
1p49A
113lA
1pk0A
1qcrH
1s0nA
1qsqA
1r9tF
1sfqB
1rn4A
1opyA
1p48A
1pxpA
112lA
1s0mA
1t8gA
1tl1A
1pjxA
1qsoA
1rn1A
1r9tE
1oprA
1p46A
111lA
1s0jA
1qsnA
1rmzA
1pjtA
1sqxG
1t8fA
1p45A
1opmA
1qcrE
1qsmA
1rmyA
1s0iA
1sqxF
1tkzA
1t8eB
10mhA
10gsA
109lA
108lA
107lA
