# Supplementary material for: Entabolons: How Metabolites Modify the Biochemical Function of Proteins and Cause the Correlated Behavior of Proteins in Pathways
Source: J Chem Inf Model. 2025 May 16;65(11):5785–800. doi: 10.1021/acs.jcim.5c00462 (PMC12152931; doi:10.1021/acs.jcim.5c00462)
Supplement: Supplementary file 1 [file ci5c00462_si_001.zip › LISTS/Table S8.LIST.metabolites_pathway.txt]

32194
1lugA.GOL.1    1  15   8
3gwcA.FAD.1    2  15   9
7reiA.GOL.7    1  15   9
7opgA.GOL.3    3  15   9
7opgA.GOL.2    1  15   9
7oohA.PO4.4    1  15   9
7oogA.GOL.2    1  15   9
7o1oA.CYS.1    2  15   9
7nqzA.GOL.2    1  15   9
7nqsA.PO4.8    1  15   9
7nqsA.GOL.6    1  15   9
7nqrA.GOL.2    1  15   9
7nosA.PO4.1    1  15   9
7mygA.GOL.1    5  15   9
7ml6A.GOL.1    1  15   9
7m0xB.GOL.1    1  15   9
7ljdR.PLM.7    4  15   9
7ljdR.PLM.10   3  15   9
7kcxA.GOL.2    3  15   9
7k9pA.CIT.1    3  15   9
7k2uA.GOL.5    1  15   9
7k21A.PO4.2    2  15   9
7jzaA.LYS.1    1  15   9
7jwkA.PO4.1    1  15   9
7jvpR.PLM.11   2  15   9
7jv5R.CLR.3    2  15   9
7jtwA.GOL.2    1  15   9
7jnzA.GOL.1    2  15   9
7jnrA.GOL.1    4  15   9
7jlmA.CIT.1    1  15   9
7exsA.GOL.2    2  15   9
7eccA.PO4.1    1  15   9
7e7uA.GOL.4   10  15   9
7e7uA.GOL.3    3  15   9
7e7nA.GOL.1    5  15   9
7e6yA.OLC.2    1  15   9
7cxgA.GOL.2    7  15   9
7cxfA.MLA.1    6  15   9
7cw4A.GOL.1    1  15   9
7cryA.OLA.8    1  15   9
7crxA.OLA.8    1  15   9
7crsA.OLA.8    2  15   9
7crsA.OLA.3    2  15   9
7crjA.OLA.8    2  15   9
7crjA.OLA.6    2  15   9
7cmrA.GOL.1    9  15   9
7cljA.OLC.11   1  15   9
7cihA.GOL.2    2  15   9
7cfmR.CLR.3    2  15   9
7cdhX.GOL.1    3  15   9
7cc7A.GOL.1    1  15   9
7cbuA.ASP.1    1  15   9
7c8xA.ASN.1    1  15   9
7c83A.OLC.6    1  15   9
7c3dA.GOL.3    5  15   9
7c3cA.GOL.5   10  15   9
7c3cA.GOL.4    8  15   9
7c39A.MFU.4    5  15   9
7c37A.BCN.2    3  15   9
7bpcA.GTQ.1    1  15   9
7bp1A.CAQ.1    1  15   9
7bknA.ADE.1    1  15   9
7bftA.PO4.1    1  15   9
7b8hA.NIO.2    1  15   9
7aszA.PO4.1    1  15   9
7ahqA.PO4.2    1  15   9
7ahnC.PO4.2    1  15   9
7a72A.GOL.1    1  15   9
7a71A.GOL.3    1  15   9
7a1eA.ACT.2    1  15   9
6zx4A.CIT.1    1  15   9
6z61A.CIT.1    3  15   9
6z02L.D12.2    3  15   9
6yxsA.GOL.2    6  15   9
6yxgA.OLB.7    2  15   9
6yx9A.OLB.2    2  15   9
6ypgA.ACT.1    5  15   9
6yncA.TPO.3    3  15   9
6ym4A.GOL.1    1  15   9
6y03A.CIT.1    1  15   9
6xyrA.GOL.1    1  15   9
6xqmA.GLC.2    1  15   9
6xmlA.PO4.1    1  15   9
6xigA.TAR.1    1  15   9
6xi9A.MET.1    1  15   9
6wbnA.PTY.1    1  15   9
6wbgA.3PE.3    2  15   9
6wbfA.3PE.3    2  15   9
6w3yA.ALA.1    1  15   9
6w3xA.GOL.1    3  15   9
6w3tA.GOL.2    2  15   9
6w3sA.GOL.2    3  15   9
6vztA.GOL.5    2  15   9
6vxzA.PGW.5    2  15   9
6vpgA.GOL.3    1  15   9
6vb8A.GOL.1    2  15   9
6uy3A.GOL.4    2  15   9
6uuqA.PO4.2    1  15   9
6ur1A.GOL.2    2  15   9
6uqwA.GOL.2    2  15   9
6ubpA.TRP.1    1  15   9
6u3wA.GOL.1    1  15   9
6u1fA.DAL.2    1  15   9
6tzxA.PO4.1    2  15   9
6tz7A.PO4.1    3  15   9
6tv4A.GOL.2    2  15   9
6todA.CIT.1    1  15   9
6to7A.CIT.1    2  15   9
6tlfA.IMP.1    1  15   9
6tdqA.MET.2    2  15   9
6tdpA.LEU.2    2  15   9
6tdoA.MET.2    1  15   9
6t24A.PO4.2    2  15   9
6t23A.PO4.2    2  15   9
6su9A.PXL.1    2  15   9
6sksA.GOL.2    2  15   9
6shnD.FBP.1    2  15   9
6sdxA.GOL.1    1  15   9
6sbeA.GOL.4    2  15   9
6s0lA.OLA.3    1  15   9
6rz7A.OLA.22   5  15   9
6rr8A.GOL.1    1  15   9
6rr6A.GOL.1    1  15   9
6rr5A.GOL.1    1  15   9
6rr4A.GOL.1    2  15   9
6rr2A.MTA.2    1  15   9
6rr1A.GOL.1    1  15   9
6rqyA.GOL.1    1  15   9
6rqnA.ACT.1    1  15   9
6ro0B.GOL.2    3  15   9
6rj4B.PO4.2    1  15   9
6rgjA.BGC.3    2  15   9
6rgeA.CIT.1    2  15   9
6rgcA.CIT.1    3  15   9
6rgbA.CIT.1    4  15   9
6rc6A.CIT.1    2  15   9
6rc4A.CIT.1    2  15   9
6rc0A.CIT.1    2  15   9
6rbzA.CIT.1    3  15   9
6rbyA.CIT.1    3  15   9
6rbwA.CIT.1    3  15   9
6rbuA.CIT.1    3  15   9
6rbtA.CIT.1    4  15   9
6rbsA.CIT.1    2  15   9
6rbrA.CIT.1    2  15   9
6rbqA.CIT.1    2  15   9
6rboA.CIT.1    2  15   9
6raeA.GOL.1    1  15   9
6qzjA.GOL.1    2  15   9
6qziA.GOL.8    1  15   9
6qw7A.DSN.1    1  15   9
6qtwA.GOL.3    2  15   9
6qtvA.GOL.4    2  15   9
6pp9B.GOL.1    3  15   9
6pneA.GOL.1    1  15   9
6pb1P.PLM.6    1  15   9
6pb0R.CLR.4    4  15   9
6pauA.GOL.2    1  15   9
6p6xA.CPS.2    2  15   9
6p2uA.PO4.1    3  15   9
6p2iA.DAR.1    1  15   9
6p1uA.PPV.1    1  15   9
6p08A.PPV.1    1  15   9
6ophA.TPO.1    1  15   9
6ompA.ACT.3    3  15   9
6ommR.PLM.7    3  15   9
6obpA.PO4.1    1  15   9
6o6mA.GOL.1    2  15   9
6nrfA.CIT.1    1  15   9
6nq4A.PO4.1    1  15   9
6ng5A.GOL.1    1  15   9
6n78A.PTR.2    1  15   9
6mhfA.GOL.2    1  15   9
6m65A.GDP.1    1  15   9
6lc7A.GOL.3    2  15   9
6l3pA.GOL.3    2  15   9
6l0zA.ASO.3    2  15   9
6knhA.PO4.2    1  15   9
6kjlA.GOL.1    3  15   9
6kd7A.GOL.3    1  15   9
6kb8A.GOL.1    1  15   9
6kayA.GOL.1    4  15   9
6k8pA.PO4.1    1  15   9
6k5kA.PO4.1    1  15   9
6k5gA.GOL.1    1  15   9
6jyfA.OLA.9    1  15   9
6jyeA.OLA.9    1  15   9
6jydA.OLA.9    1  15   9
6jycA.OLA.9    1  15   9
6jybA.OLA.9    1  15   9
6jyaA.OLA.9    1  15   9
6jy9A.OLA.9    1  15   9
6jy8A.OLA.9    1  15   9
6jy7A.OLA.9    1  15   9
6jy6A.OLA.9    1  15   9
6jrbA.GOL.2    4  15   9
6jmxA.TAR.1    1  15   9
6jllD.LHG.3    2  15   9
6jlkD.LHG.3    2  15   9
6jljD.LHG.3    2  15   9
6jl5A.ASP.2    1  15   9
6jl4A.PO4.2    1  15   9
6jkkA.GOL.1    1  15   9
6jkiA.GOL.2    2  15   9
6j1oA.MTA.2    1  15   9
6is6A.OLC.8    1  15   9
6ibbA.OLC.5    3  15   9
6i53E.POV.1    3  15   9
6i2uA.TPO.1    1  15   9
6hzvA.PTR.2    1  15   9
6hy3A.GOL.1    2  15   9
6hxoE.FLC.1    1  15   9
6hxmA.FLC.1    1  15   9
6ht8A.GOL.2    1  15   9
6hmhA.GLC.2    1  15   9
6hmgA.GLC.2    1  15   9
6hjzA.SIN.5    3  15   9
6hckA.LEU.2    1  15   9
6hckA.LEU.1    1  15   9
6hc9A.GOL.1    2  15   9
6h2zA.GOL.1    1  15   9
6h2kA.GOL.1    3  15   9
6h0nA.PO4.2    1  15   9
6gztA.GOL.1    1  15   9
6gx2A.GOL.3    2  15   9
6gj0A.GOL.1    1  15   9
6gghA.PTR.2    3  15   9
6ga8A.MYS.6    1  15   9
6g9bA.GOL.3    3  15   9
6g7lA.OLC.4    1  15   9
6g7jA.OLC.4    1  15   9
6g3sA.PO4.2    2  15   9
6g3rA.PO4.2    1  15   9
6fwmA.GLC.2    1  15   9
6fwlA.GLC.3    1  15   9
6fwjA.GLC.2    1  15   9
6fwiA.GLC.5    1  15   9
6futA.SIN.1    2  15   9
6fsmA.PO4.1    1  15   9
6frwA.GOL.6    6  15   9
6fndA.MLY.7    1  15   9
6fmdA.ORO.8    3  15   9
6fksA.GOL.2    7  15   9
6fhkA.PO4.3    1  15   9
6fefA.GOL.2    4  15   9
6fbaA.MLI.1    1  15   9
6farA.MAN.1    1  15   9
6famA.MAN.2    1  15   9
6f84A.CIT.1    1  15   9
6f0aA.ALA.1    5  15   9
6eygA.BET.1    2  15   9
6emaA.TPO.2    1  15   9
6em7A.TPO.2    3  15   9
6dzgA.MLT.2    1  15   9
6dnzB.GOL.1    1  15   9
6djnA.PO4.2    1  15   9
6d1hA.ACT.2    2  15   9
6cjtA.PGW.6    1  15   9
6c1iA.KNA.1    1  15   9
6bj8H.GOL.3    1  15   9
6bj8A.GOL.2    1  15   9
6bgvA.GOL.3    1  15   9
6bd4A.OLA.7    9  15   9
6bb2A.LAC.1    2  15   9
6balA.LMR.1    2  15   9
6b73A.CLR.1    2  15   9
6b2sA.PO4.5    2  15   9
6ayvA.MLI.7    2  15   9
6ax1A.GOL.1    2  15   9
6auyA.GOL.2    1  15   9
6aqnA.SRT.2    3  15   9
6apgA.MLI.1    1  15   9
6ao6A.GOL.2    5  15   9
6alvA.GOL.3    8  15   9
6af6A.GLY.2    1  15   9
6adqH.CDL.1    1  15   9
6abyB.OAA.1    1  15   9
6abaA.OLA.6    1  15   9
6ab9A.OLA.8    2  15   9
6ab9A.OLA.6    2  15   9
6a1mA.173.1    2  15   9
6a19A.173.2    2  15   9
6a0mA.PAC.2    2  15   9
6a0gA.HFA.2    1  15   9
6a08A.173.3    3  15   9
5zzrA.SMN.2    3  15   9
5ztlA.OLA.6    1  15   9
5ztkA.OLA.3    1  15   9
5zgiA.SIN.1    1  15   9
5zcmA.DTT.1    2  15   9
5z6uA.GOL.1    1  15   9
5z3jA.NCA.1    3  15   9
5yv8A.GOL.1    1  15   9
5ynuA.POP.2    1  15   9
5y9mX.NIO.1    1  15   9
5y8nA.SER.1    1  15   9
5y7xA.JZR.2    5  15   9
5xyjB.GOL.1    1  15   9
5xw2A.GOL.2    4  15   9
5xtuA.PO4.1    1  15   9
5x18A.GOL.2    1  15   9
5wxuA.PO4.1    1  15   9
5wqpA.NCA.1    1  15   9
5whmA.ACY.1    1  15   9
5wfiC.GOL.1    2  15   9
5wetA.LEU.2    2  15   9
5vv3A.GOL.1    1  15   9
5vubB.GOL.1    6  15   9
5vjvA.PO4.1    2  15   9
5viuA.CIT.2    1  15   9
5vf5A.ACT.1    1  15   9
5vdkA.PO4.1    1  15   9
5v9iA.GOL.2    1  15   9
5v62A.TPO.1    1  15   9
5v1rA.PPV.2    1  15   9
5v1oA.PPV.1    1  15   9
5v1iA.PPV.1    1  15   9
5ux6A.GOL.1    1  15   9
5usdA.GOL.1    2  15   9
5uenA.OLA.4    1  15   9
5ud6A.LYS.1    4  15   9
5ucrA.ALA.1    2  15   9
5ub6A.POP.1    1  15   9
5ub4A.PO4.1    1  15   9
5u5hA.GOL.1    2  15   9
5u4nA.PO4.3    2  15   9
5u41A.PGO.1    1  15   9
5tvpI.PO4.1    1  15   9
5tqmA.DTT.2    1  15   9
5tmfA.PO4.1    3  15   9
5tc8A.PO4.1    2  15   9
5tc7A.PO4.1    1  15   9
5tc6A.PO4.1    2  15   9
5tboA.ORO.2    1  15   9
5r8zA.ACT.1    1  15   9
5qtjA.GOL.3    1  15   9
5qthA.GOL.3    1  15   9
5qtgA.PO4.2    1  15   9
5qteA.GOL.3    1  15   9
5oyeA.BGC.1    1  15   9
5owfA.GOL.3    1  15   9
5otyA.ACT.3    5  15   9
5otiA.ACT.1    5  15   9
5ot0A.PO4.1    1  15   9
5om1A.CLR.5    2  15   9
5om1A.CLR.3    4  15   9
5oltA.CIT.2    6  15   9
5oipA.PO4.1    1  15   9
5ogjB.ACT.3    2  15   9
5obwA.GOL.4    4  15   9
5nreA.LAT.1    1  15   9
5nrbA.LAT.1    2  15   9
5nfxA.ACT.2    6  15   9
5neeA.GOL.1    1  15   9
5n9kA.ACT.1    3  15   9
5mzpA.OLC.26   1  15   9
5mutA.ORO.2    3  15   9
5mohA.ACT.2    9  15   9
5melA.GLC.3    1  15   9
5meaA.GOL.1    1  15   9
5m34A.GOL.1    1  15   9
5m0bA.TPO.2    1  15   9
5lyrA.MAN.3    1  15   9
5ly9A.GOL.6    1  15   9
5ly1A.PPI.2    1  15   9
5lwrA.GOL.5    1  15   9
5lvsA.GOL.2    1  15   9
5lvmA.ADE.2    1  15   9
5lu0A.PO4.1    3  15   9
5lpxA.GOL.2    6  15   9
5lpuA.GOL.3    5  15   9
5lpuA.GOL.2    1  15   9
5lnwA.RP5.1    2  15   9
5lnrA.GOL.1    3  15   9
5lcqA.TPO.2    1  15   9
5kvtA.GOL.1    2  15   9
5khwA.PTR.2    1  15   9
5kgpA.GCS.1    1  15   9
5k4cA.GOL.3    2  15   9
5k3yA.TPO.1    1  15   9
5k2bA.OLA.14   1  15   9
5k2bA.CLR.3    3  15   9
5k1qA.PCR.4    1  15   9
5jo9A.PO4.1    3  15   9
5jneA.GOL.3    2  15   9
5ik1A.CAM.2    1  15   9
5ictA.GOL.2    3  15   9
5i02A.GOL.2    2  15   9
5hyaA.MYS.12   2  15   9
5h8lA.GOL.2    2  15   9
5h8iA.GOL.3    2  15   9
5gz7A.GOL.2    2  15   9
5gwtA.SIN.1    2  15   9
5gwsA.SIN.1    2  15   9
5gwdA.MLY.1    1  15   9
5gv7A.GOL.3    1  15   9
5greB.CIT.2    1  15   9
5gllA.ACT.3   10  15   9
5g57A.GOL.4    1  15   9
5fyiA.PYR.1    1  15   9
5fosA.GOL.3    2  15   9
5fo1A.PPV.1    1  15   9
5fo0A.PPV.1    1  15   9
5fm3A.SEP.3    1  15   9
5fltA.GOL.1    1  15   9
5fl5A.GOL.1    1  15   9
5fkpB.GOL.1    1  15   9
5fi8A.ORO.2    1  15   9
5fdcA.GOL.1    1  15   9
5eykA.TPO.1    1  15   9
5exjA.DTV.1    2  15   9
5ex5A.PO4.1    1  15   9
5eq8A.MLZ.1    1  15   9
5eq7A.MLZ.1    1  15   9
5ejiA.CIT.2    2  15   9
5ejhA.CIT.1    2  15   9
5ehwA.GOL.1    1  15   9
5ec6A.GOL.2    4  15   9
5e9bA.BDP.1    1  15   9
5e79D.LHG.2    3  15   9
5dz7A.GOL.3    1  15   9
5dz6A.GOL.1    2  15   9
5dt6A.GOL.2    3  15   9
5dovA.GOL.2    1  15   9
5dmzA.SEP.1    1  15   9
5dldA.ACT.4    1  15   9
5dlcA.PO4.1    1  15   9
5djiA.PO4.2    2  15   9
5djhA.PO4.2    3  15   9
5dhsA.CIT.1    2  15   9
5d88A.ACT.1    2  15   9
5d62A.GLA.5    4  15   9
5d46A.POP.1    1  15   9
5d2iA.ACT.1    1  15   9
5cvgA.ACT.3    3  15   9
5cr9A.GOL.1    2  15   9
5co3A.GOL.1    1  15   9
5ch8A.GOL.1    2  15   9
5cadA.ACT.1    2  15   9
5c8zA.GOL.1    2  15   9
5c8xA.GOL.1    1  15   9
5c7yA.GOL.1    2  15   9
5c4oA.GOL.1    3  15   9
5c1pA.GOL.1    7  15   9
5c0pA.GOL.1    6  15   9
5bqfA.TLA.1    2  15   9
5bplA.PO4.2    2  15   9
5bpfA.GOL.2    6  15   9
5bp2A.GOL.1    1  15   9
5bn8A.PO4.1    6  15   9
5b7sA.GOL.1    3  15   9
5b55A.MLY.8    1  15   9
5b55A.MLY.7    1  15   9
5b0sA.BMA.2    1  15   9
5b04G.PO4.1    1  15   9
5ax0A.D12.6    1  15   9
5avaA.MAN.2    2  15   9
5aquA.GOL.4    1  15   9
5aqfA.GOL.4    1  15   9
5aocA.LEA.1    2  15   9
5agvA.BU3.2    7  15   9
5agdA.MAN.4    2  15   9
5agdA.MAN.3    2  15   9
5a95A.BGC.2    2  15   9
5a94A.BGC.2    4  15   9
5a13A.GOL.1    1  15   9
5a12A.GOL.1    1  15   9
4zzzA.GOL.1    1  15   9
4zxtA.CAQ.1    1  15   9
4zm9A.DTT.2    1  15   9
4zdcA.GOL.2    2  15   9
4zbtA.PYR.1    1  15   9
4z5zA.MLT.1    1  15   9
4z0pA.OXD.1    1  15   9
4ys4A.MLY.2    2  15   9
4yl2A.PYR.2    2  15   9
4ygfA.GOL.1    2  15   9
4y9hA.D12.14   1  15   9
4y96A.PO4.1    3  15   9
4y7eA.BMA.6    1  15   9
4y5aA.GOL.10   1  15   9
4y4xA.GOL.1    1  15   9
4y0yE.GOL.2    3  15   9
4xx0A.GOL.2    1  15   9
4xslA.GOL.1    1  15   9
4xpnA.PO4.1    2  15   9
4xl2A.GOL.2    1  15   9
4xhuC.GOL.1    1  15   9
4x58A.GOL.4    4  15   9
4x3fA.SEP.1    6  15   9
4wwjA.GOL.1    3  15   9
4we6A.GOL.2    3  15   9
4w8lA.GOL.1    1  15   9
4v27A.MAN.1    1  15   9
4utfA.MAN.1    1  15   9
4urhQ.GOL.1    4  15   9
4uqlQ.GLY.1    2  15   9
4uqeA.GOL.2    3  15   9
4uqdA.GOL.1    2  15   9
4upeQ.GOL.1    5  15   9
4uewQ.GOL.1    7  15   9
4ue6Q.GOL.1    6  15   9
4uddA.CPS.3    1  15   9
4ud6Q.GOL.1    7  15   9
4ucqQ.GOL.1    5  15   9
4u1mA.GOL.1    1  15   9
4u0oB.DTT.1    2  15   9
4tx8A.FLC.3    2  15   9
4tvjA.GOL.1    1  15   9
4tuzA.GOL.2    2  15   9
4ts3A.PO4.1    1  15   9
4to8A.FLC.1    1  15   9
4tniH.BCR.1    1  15   9
4tnhH.BCR.1    1  15   9
4tmcA.HBA.2    1  15   9
4tm0A.ORN.2    1  15   9
4s3gA.INS.1    1  15   9
4s0xA.GOL.1    4  15   9
4rwaA.OLC.1    3  15   9
4rv3A.INS.2    1  15   9
4rq8A.PPV.1    1  15   9
4rq6A.PPV.1    1  15   9
4rq0A.PPV.1    1  15   9
4rkkA.GLC.6    1  15   9
4rkkA.GLC.5    1  15   9
4rhqA.GOL.1    2  15   9
4r9gA.BMA.3    1  15   9
4r9gA.BMA.2    1  15   9
4r7oA.GOL.1    1  15   9
4r7bA.CHT.1    1  15   9
4r6yA.ACT.2    1  15   9
4r5eA.ACT.1    5  15   9
4r51A.ACT.2    1  15   9
4r3nA.ACT.1    1  15   9
4r37A.UD1.1    2  15   9
4r1fA.GOL.2    1  15   9
4qlzA.PO4.1    2  15   9
4q6bA.LEU.1    1  15   9
4q5oA.AKG.1    1  15   9
4pvaA.PO4.5    1  15   9
4prxA.PO4.2    1  15   9
4plwA.PO4.1    1  15   9
4plcA.PYR.1    1  15   9
4pjvA.GOL.2    1  15   9
4pgdB.GOL.1    3  15   9
4pg9B.GOL.2    3  15   9
4pfrB.MLT.1    1  15   9
4owsA.POP.1    1  15   9
4or5A.TPO.1    1  15   9
4or2A.OLA.5    1  15   9
4oqvA.ORO.2    1  15   9
4oocA.PO4.1    4  15   9
4oltA.GCS.4    1  15   9
4oltA.GCS.3    1  15   9
4o8eA.GOL.2    2  15   9
4o4fA.IHP.1    1  15   9
4nzcA.GOL.4    1  15   9
4npcA.ACT.1    1  15   9
4nm7A.GOL.2    1  15   9
4nm5A.GOL.2    1  15   9
4nm3A.GOL.2    3  15   9
4nk6A.MLY.15   7  15   9
4nguA.DAL.1    1  15   9
4nf5B.GOL.1    2  15   9
4nd3A.GOL.3    3  15   9
4nc3A.OLC.6    5  15   9
4mygA.TPO.1    1  15   9
4mugA.GOL.1    1  15   9
4moyA.PO4.1    1  15   9
4mnyA.ACT.1    1  15   9
4mnlA.ACT.2    2  15   9
4mnkA.ACT.1    3  15   9
4mnjA.ACT.1    4  15   9
4mkzA.CIT.1    1  15   9
4mebA.PO4.1    1  15   9
4m4nA.GOL.1    1  15   9
4lu3A.GOL.4    1  15   9
4lroA.SPD.3    1  15   9
4lr2A.FLC.1    1  15   9
4ll5A.GOL.1    1  15   9
4l9zA.OXL.1    2  15   9
4l67A.SEP.1    4  15   9
4l06A.AKG.1    1  15   9
4kwsA.GOL.1    3  15   9
4kvdA.GOL.2    7  15   9
4kmkA.GOL.2    1  15   9
4klqA.PPV.2    1  15   9
4kloA.PPV.1    1  15   9
4klmA.PPV.1    1  15   9
4kllA.PPV.1    1  15   9
4kljA.PPV.1    1  15   9
4kliA.PPV.1    1  15   9
4klhA.PPV.1    1  15   9
4kleA.PPV.2    1  15   9
4khzE.GLC.3    1  15   9
4khzE.GLC.2    1  15   9
4kavA.PO4.2    1  15   9
4k7jA.ACT.1    1  15   9
4k68A.GOL.1    1  15   9
4k37A.GOL.7    2  15   9
4k2zA.GOL.2    1  15   9
4k22A.GOL.1    1  15   9
4jtrA.IBP.1    1  15   9
4jreA.GYP.1    2  15   9
4jobA.TLA.1    2  15   9
4jn1H.GOL.1    3  15   9
4jdyA.GOL.1    6  15   9
4jd4A.GOL.5    1  15   9
4jbdA.CIT.1    1  15   9
4isqA.GOL.3    1  15   9
4irrA.DTT.1    2  15   9
4ireA.PC1.2    1  15   9
4iqdA.PYR.1    1  15   9
4ippA.GOL.5    1  15   9
4imkC.GOL.1    4  15   9
4ihaA.OPL.1    1  15   9
4ighA.GOL.4   10  15   9
4ib4A.OLA.7    3  15   9
4i9tA.INS.1    2  15   9
4i7wA.LYS.1    1  15   9
4i6mA.PO4.1    1  15   9
4i3yA.PO4.1    1  15   9
4hwgA.PO4.1    1  15   9
4htaA.GOL.1    2  15   9
4he0A.PO4.1    2  15   9
4h5wA.PO4.1    1  15   9
4h5wA.BET.2    1  15   9
4h5vA.GOL.1    1  15   9
4h5tA.PO4.2    2  15   9
4h5rA.PO4.1    1  15   9
4h5rA.GOL.6    1  15   9
4h5nA.PO4.1    1  15   9
4h45A.PO4.2    1  15   9
4gxbA.GOL.1    1  15   9
4gweA.07V.2    1  15   9
4gsbA.GOL.6    5  15   9
4gn9A.BGC.2    1  15   9
4gmeA.GOL.1    1  15   9
4gm6A.GOL.1    1  15   9
4gkmA.GOL.4    1  15   9
4gkmA.GOL.2    5  15   9
4gkaA.PO4.1    1  15   9
4giuA.GOL.2    4  15   9
4ghmA.GOL.1    1  15   9
4ghcA.GOL.1    1  15   9
4gbvA.PO4.2    2  15   9
4ga3A.PO4.1    3  15   9
4g6zA.GLU.1    2  15   9
4g0dA.PGO.6    1  15   9
4g05A.JZ3.1    2  15   9
4fzwA.GOL.1    1  15   9
4fzaB.GOL.1    1  15   9
4fyvA.PO4.1    1  15   9
4fufA.SIN.1    1  15   9
4fueA.SIN.1    1  15   9
4fubA.SIN.1    1  15   9
4frmA.UDP.1    1  15   9
4freA.UDP.1    1  15   9
4fraA.UDP.1    2  15   9
4fptA.GOL.1    1  15   9
4fl7A.GOL.1    4  15   9
4fi4A.GOL.1    1  15   9
4fdqA.GOL.1    2  15   9
4f7iA.GOL.6    2  15   9
4f7iA.GOL.4    4  15   9
4f0zA.GOL.3    2  15   9
4evqA.GOL.3    9  15   9
4euuA.SEP.1    1  15   9
4es8A.ACT.2    2  15   9
4eohA.TEP.1    1  15   9
4em9A.GOL.4    1  15   9
4elxC.PO4.2    3  15   9
4egmA.GOL.1    5  15   9
4ebpA.PO4.1    1  15   9
4eb8A.PO4.1    7  15   9
4eb7A.GOL.1    3  15   9
4e7xA.ACT.1    4  15   9
4e4zA.GOL.2    1  15   9
4e3gA.GOL.2    1  15   9
4dy6A.CIT.1    2  15   9
4dxkA.PO4.1    1  15   9
4du8A.GOL.1    2  15   9
4dpqA.LYS.1    1  15   9
4do5A.GOL.11   3  15   9
4do4A.GOL.11   3  15   9
4dnzA.GOL.1    4  15   9
4dnpA.GOL.2    2  15   9
4dg2E.TPO.2    2  15   9
4dfxE.TPO.2    2  15   9
4defA.ACT.1    2  15   9
4de7A.GOL.2    1  15   9
4ddkA.GOL.1    2  15   9
4d91A.ACT.1    1  15   9
4d8vA.ADE.1    2  15   9
4d7qA.GOL.3    3  15   9
4d4dA.MAN.1    2  15   9
4d05A.AMP.1    1  15   9
4czeA.PO4.1    4  15   9
4cy1A.GOL.1    1  15   9
4ctaA.GOL.4    1  15   9
4crvB.TRP.1    2  15   9
4crqA.ACT.2    1  15   9
4ck7B.GDP.1    1  15   9
4ck6B.GDP.1    1  15   9
4c9tA.GOL.1    1  15   9
4bzfA.CIT.2    1  15   9
4bvgA.GOL.2    3  15   9
4brqA.PO4.2    2  15   9
4bpuA.GOL.2    8  15   9
4ax7A.BGC.9    1  15   9
4alkA.GLU.1    4  15   9
4ajlA.MLI.2    2  15   9
4ajaA.ICT.1    1  15   9
4aj1A.MLI.2    2  15   9
4adsA.PO4.2    1  15   9
4ad5A.GLC.1    1  15   9
4ad4A.GLC.1    1  15   9
4ad3A.GLC.1    1  15   9
4ad2A.GLC.1    1  15   9
4a91A.GLU.1    1  15   9
3zvmA.GOL.3    1  15   9
3zs3A.ACT.4    1  15   9
3zrbA.GOL.2    7  15   9
3zo4A.GOL.3    2  15   9
3zllA.GOL.2    1  15   9
3zh4A.FLC.1    1  15   9
3zc6A.PTR.2    2  15   9
3x0bA.AMP.3    2  15   9
3wwcA.BUA.2    2  15   9
3wu2D.LHG.3    2  15   9
3wq7A.GOL.11   1  15   9
3wogA.MAN.1    1  15   9
3wmmH.PEF.1    1  15   9
3wijA.ACT.2    3  15   9
3wijA.ACT.1    1  15   9
3wf8A.TPO.1    3  15   9
3wf6A.TPO.1    2  15   9
3we4A.TPO.1    2  15   9
3wcsA.MAN.1    1  15   9
3watA.BGC.3    2  15   9
3wasA.BGC.3    2  15   9
3warA.NIO.1    3  15   9
3w7hA.GOL.5    3  15   9
3w7cA.GOL.6    3  15   9
3w73A.GOL.2    1  15   9
3w71A.GOL.5    1  15   9
3w5hA.GOL.3    1  15   9
3w3oA.GOL.4    1  15   9
3w2nA.GOL.4    1  15   9
3w2mA.GOL.5    1  15   9
3w2lA.GOL.4    1  15   9
3w2kA.GOL.4    1  15   9
3w23A.GOL.5    2  15   9
3w22A.GOL.4    2  15   9
3w1uA.GOL.4    3  15   9
3w1tA.GOL.5    1  15   9
3w09A.GOL.3    2  15   9
3vflA.GOL.1    1  15   9
3vfhA.PO4.1    3  15   9
3vcnA.GOL.1    1  15   9
3v80A.GOL.2    1  15   9
3v7uA.MTA.2    1  15   9
3v7uA.MTA.1    1  15   9
3v64A.PO4.1    1  15   9
3v5uA.MYS.12   2  15   9
3v4yA.GOL.1    3  15   9
3v48A.GOL.1    2  15   9
3v38A.GOL.5    1  15   9
3v1hA.INS.1    1  15   9
3uypA.GOL.3    1  15   9
3uycA.PO4.1    2  15   9
3uwvA.2PG.1    1  15   9
3ujqA.GAL.1    1  15   9
3ubwA.TBU.1    1  15   9
3ualA.TBU.1    1  15   9
3u7hB.GOL.2    4  15   9
3u7eB.GOL.3    2  15   9
3u4mA.MLI.2    1  15   9
3tzqB.GOL.1    1  15   9
3tlqA.GOL.7    1  15   9
3tloA.GOL.1    1  15   9
3tj4A.GOL.6    1  15   9
3thuA.GOL.2    1  15   9
3tc7A.PO4.3    3  15   9
3t5uA.GOL.1    3  15   9
3sz1A.KNA.1    1  15   9
3sxaA.GOL.3    2  15   9
3sx8A.UDP.1    2  15   9
3st7A.GOL.1    7  15   9
3sqsA.ACT.2    3  15   9
3sozA.GOL.1    1  15   9
3somA.FLC.1    1  15   9
3smvA.GOL.1    1  15   9
3silA.GOL.3    1  15   9
3sbmA.ACT.3   10  15   9
3sbmA.ACT.2    1  15   9
3s9jA.GOL.3    1  15   9
3s7qA.GOL.1    8  15   9
3s61A.ORN.2    1  15   9
3s2gA.FU2.1    1  15   9
3rydA.SRT.1    1  15   9
3rwxA.MLY.20   1  15   9
3rtxA.GUN.1    1  15   9
3rozA.NCA.1    1  15   9
3rjyA.GLC.3    1  15   9
3rj3A.GOL.1    4  15   9
3rglA.GLY.1    1  15   9
3rdkA.GOL.1    1  15   9
3r0uA.TAR.1    1  15   9
3qy7A.PO4.1    1  15   9
3qy0A.PO4.2    2  15   9
3qxhA.PO4.2    2  15   9
3qwtA.GOL.3    1  15   9
3qvwA.GOL.4    7  15   9
3qr9A.GOL.3    3  15   9
3qhrB.GOL.1    6  15   9
3qg5A.GOL.1    1  15   9
3qfpA.PO4.1    1  15   9
3qd0A.GOL.5    1  15   9
3qamE.TPO.1    3  15   9
3q6oA.MLY.2    3  15   9
3q25A.GOL.1    2  15   9
3q10D.GOL.2    1  15   9
3q0eA.CYS.1    1  15   9
3pzbA.2RA.1    1  15   9
3pylA.2RA.1    1  15   9
3py0A.PO4.1    1  15   9
3prtA.GOL.5    1  15   9
3pqvA.TAR.1    1  15   9
3pk7A.GOL.1    3  15   9
3pk0A.GOL.1    1  15   9
3phcA.PO4.1    2  15   9
3pgfA.GLC.2    1  15   9
3peqA.JZR.1    2  15   9
3pdbA.GOL.2    3  15   9
3p3nA.GOL.2    1  15   9
3ozeA.PO4.1    1  15   9
3ozcA.PO4.1    2  15   9
3oyvA.GOL.1    1  15   9
3oxhA.XYL.1    1  15   9
3ooeA.PO4.1    1  15   9
3oixA.MLY.6    3  15   9
3of3A.PO4.1    2  15   9
3occA.PO4.1    1  15   9
3o5tB.ADP.1    1  15   9
3o29A.GOL.2    1  15   9
3nydA.ACT.1    2  15   9
3nwrA.GOL.3    7  15   9
3nt4A.INS.1    1  15   9
3nrbA.FLC.1    2  15   9
3npmA.PO4.2    1  15   9
3npfA.GOL.1    4  15   9
3ngvA.GOL.1    1  15   9
3ne8A.GOL.6    1  15   9
3n9xA.GOL.1    1  15   9
3n5dA.GOL.2    4  15   9
3mxtA.GOL.2    5  15   9
3mvjA.TPO.1    3  15   9
3mueA.GOL.1    1  15   9
3mtfA.PO4.2    1  15   9
3mibA.GOL.3    4  15   9
3mdqA.GOL.3    1  15   9
3mamA.BET.1    1  15   9
3ln3A.MLY.19   3  15   9
3lg2A.PO4.1    1  15   9
3l4sQ.3PG.1    1  15   9
3l4iA.PO4.2    1  15   9
3kumA.ARG.1    3  15   9
3kjdA.GOL.1    1  15   9
3kd6A.GOL.2    3  15   9
3kcxA.GOL.1    1  15   9
3kb6A.LAC.2    1  15   9
3k34A.GOL.3    1  15   9
3k2gA.DTV.1    1  15   9
3jxuA.PO4.2    2  15   9
3ju2A.GOL.2    2  15   9
3iuzA.MLY.4    1  15   9
3isvA.ACT.1    8  15   9
3is5A.GOL.1    1  15   9
3is3A.GOL.1    5  15   9
3imeA.GOL.1    3  15   9
3im9A.ACT.1    1  15   9
3idcA.TPO.1    3  15   9
3iaiA.GOL.4    1  15   9
3i7sA.PYR.4    1  15   9
3i4uA.GOL.5    1  15   9
3i33A.PO4.1    2  15   9
3i33A.GOL.3    2  15   9
3i0nA.MLY.14   1  15   9
3hv9A.GOL.4    1  15   9
3hscA.PO4.1    2  15   9
3hq5A.GOL.1    1  15   9
3hg7A.GOL.1    1  15   9
3h53A.GOL.15   3  15   9
3gwcA.FAD.1    2  15   9
3giwA.GOL.1    1  15   9
3gdqA.PO4.1    3  15   9
3g1pA.MLT.1    1  15   9
3fpaA.PO4.2    1  15   9
3fpaA.PO4.1    1  15   9
3fm6A.GOL.2    1  15   9
3fhxA.PXL.2    1  15   9
3fe1A.PO4.2    1  15   9
3fdsC.GOL.2    1  15   9
3fc5A.ARG.1    1  15   9
3egvA.GOL.3    2  15   9
3edzA.CIT.1    6  15   9
3eb0A.PTR.1    1  15   9
3ea2A.INS.1    1  15   9
3dztA.GOL.1    2  15   9
3dwsA.ACT.1    1  15   9
3dkrA.ACT.1    1  15   9
3di1A.PYR.1    1  15   9
3di0A.GOL.1    1  15   9
3dgvA.MLI.1    4  15   9
3daqA.GOL.1    1  15   9
3d8tA.ACT.1    1  15   9
3d8cA.GOL.2    1  15   9
3d7wA.GOL.2    1  15   9
3d42A.GOL.2    3  15   9
3d3vE.GOL.1    1  15   9
3curH.GOL.1    5  15   9
3cqyA.SIN.2    1  15   9
3ckxA.TPO.1    5  15   9
3ckoA.GOL.3    1  15   9
3cbjA.PO4.1    3  15   9
3c7cB.ARG.1    1  15   9
3c5qA.LYS.1    1  15   9
3c5iA.GOL.2    2  15   9
3bu5A.PTR.3    2  15   9
3bu3A.PTR.3    2  15   9
3bliA.PYR.1    2  15   9
3ay9A.PO4.2    7  15   9
3awkA.GOL.2    1  15   9
3awkA.GOL.1    1  15   9
3atuA.PO4.2    8  15   9
3athA.AKG.2    1  15   9
3af4A.GOL.4    5  15   9
3af3A.GOL.3    3  15   9
3af2A.GOL.1    4  15   9
3aezA.GOL.12   2  15   9
3a7iA.ADE.2    1  15   9
3a0hA.LHG.2    5  15   9
2zisB.GOL.4    3  15   9
2yysA.GOL.2    3  15   9
2ynmA.GOL.2    1  15   9
2yj4A.PO4.2    1  15   9
2y7aA.UDP.1    2  15   9
2y1hA.PO4.1    1  15   9
2xw9A.GOL.1    7  15   9
2xvyA.GOL.5    1  15   9
2xvxA.GOL.9    1  15   9
2x1eA.GOL.3    4  15   9
2wxbA.DTU.1    1  15   9
2wpnB.SBY.1    1  15   9
2wpnA.SBY.1    1  15   9
2w5nA.GOL.1    1  15   9
2vwdA.GBL.1    2  15   9
2vqpA.GOL.1    1  15   9
2vqaA.ACT.1    1  15   9
2vivA.ACT.1    1  15   9
2viqA.ACT.1    1  15   9
2vhxA.PYR.1    1  15   9
2vhuA.ADP.1    2  15   9
2vhqA.ATP.1    2  15   9
2vfgA.3PG.1    1  15   9
2vd8A.MLY.3    7  15   9
2v9nA.PO4.2    2  15   9
2v9eA.ACT.4    3  15   9
2v3gA.BGC.1    1  15   9
2uxrA.GOL.3    3  15   9
2ux8A.G1P.1    2  15   9
2regA.CHT.1    1  15   9
2rdxA.GOL.1    8  15   9
2r2dA.GOL.2    3  15   9
2qwrA.GOL.2    1  15   9
2qwqA.PO4.1    1  15   9
2qwqA.GOL.4    1  15   9
2qwpA.GOL.5    1  15   9
2qwoA.GOL.5    1  15   9
2qwnA.PO4.1    1  15   9
2qvsE.TPO.1    6  15   9
2qjvA.MLY.7    4  15   9
2qjtB.AMP.1    3  15   9
2qghA.LYS.1    1  15   9
2qfxA.AKG.1    1  15   9
2qfwA.ICT.1    1  15   9
2qflA.EEE.2    1  15   9
2qbtA.GOL.3    5  15   9
2qb3A.GOL.3    5  15   9
2q7wA.GOL.6    3  15   9
2q7lA.GOL.2    4  15   9
2q18X.PO4.1    4  15   9
2pygA.GOL.1    1  15   9
2pufA.GUN.1    1  15   9
2pueA.ADE.1    1  15   9
2ps1A.ORO.1    3  15   9
2pp0A.GOL.1    3  15   9
2potA.GOL.3    1  15   9
2p76A.GOL.1    1  15   9
2oloA.6PC.2    4  15   9
2o51A.FRU.1    3  15   9
2o4vA.PO4.1    1  15   9
2nwlA.PLM.1    1  15   9
2nuyA.PYR.1    1  15   9
2nuuG.ADP.1    1  15   9
2nqhA.PO4.1    1  15   9
2l8mA.CAM.1    3  15   9
2jc5A.GOL.2    4  15   9
2j8tA.FLC.1    1  15   9
2iscA.PO4.1    1  15   9
2iofA.PO4.1    1  15   9
2inzA.OHP.1    1  15   9
2igaA.GOL.1    1  15   9
2ig9A.GOL.1    1  15   9
2icsA.ADE.1    2  15   9
2ib9A.GOL.1    1  15   9
2ib8A.GOL.1    1  15   9
2ib7A.GOL.1    1  15   9
2i5wA.GOL.1    1  15   9
2i29A.CIT.1    2  15   9
2hykA.GOL.2    1  15   9
2hseA.ASP.2    1  15   9
2hqsA.GOL.2    1  15   9
2hkkA.ALE.1    2  15   9
2hekA.GDP.3    2  15   9
2gn3A.MAN.1    2  15   9
2gj6E.GOL.2    1  15   9
2gftA.GAL.3    1  15   9
2gfcA.OCT.3    1  15   9
2gcgA.DGY.1    1  15   9
2gamA.GAL.1    1  15   9
2g6iA.ARG.3    1  15   9
2fxlA.2AL.1    1  15   9
2fvjA.GOL.1    2  15   9
2fn7A.GOL.2    2  15   9
2f8lA.GOL.2    3  15   9
2exxA.GOL.1    1  15   9
2evuA.GOL.2    1  15   9
2etvA.MLY.2    4  15   9
2etvA.MLY.1    4  15   9
2erkA.TPO.1    1  15   9
2ejgA.ADN.1    1  15   9
2ejfA.ADN.1    2  15   9
2ei2A.GOL.2    3  15   9
2ea7A.ACY.1    1  15   9
2e77A.PYR.2    7  15   9
2d7zA.MAE.1    1  15   9
2d63A.IVA.1    1  15   9
2d5yA.IVA.1    1  15   9
2ciqA.GOL.1    1  15   9
2ci7A.GLY.1    2  15   9
2ceoA.GOL.2    2  15   9
2c91A.TLA.1    3  15   9
2bwcA.BGC.5    1  15   9
2bw5A.ACT.5    1  15   9
2bb0A.ACT.1    2  15   9
2b81A.GOL.2    1  15   9
2aztA.CIT.1    1  15   9
2axtH.BCR.1    1  15   9
2af6A.GOL.3    3  15   9
2aamA.GOL.3    1  15   9
2a7mA.GOL.2    1  15   9
2a7gE.ACY.1    1  15   9
1zy4A.GOL.1    2  15   9
1zx5A.GOL.8    1  15   9
1zl0A.TLA.1    1  15   9
1ze8A.GOL.1    1  15   9
1z1eA.CIT.1    1  15   9
1z0sA.POP.2    1  15   9
1yqwQ.GOL.1    9  15   9
1yf3A.GOL.2    1  15   9
1y7wA.ACY.1    1  15   9
1wxiA.AMP.1    1  15   9
1wgjA.PO4.2    3  15   9
1wetA.GUN.1    1  15   9
1wb4A.GOL.3    2  15   9
1w3tA.3GR.2    1  15   9
1w1xA.GOL.5    1  15   9
1vz5A.SIN.1    1  15   9
1vbjA.CIT.1    1  15   9
1v0zA.GOL.1    3  15   9
1uq5A.ACT.1    3  15   9
1up2A.BGC.2    1  15   9
1u83A.PO4.1    3  15   9
1u02A.GOL.1    1  15   9
1thfD.PO4.1    1  15   9
1teiA.MAN.1    2  15   9
1tcvA.ACT.1    1  15   9
1tcuA.ACT.1    1  15   9
1tcoB.MYR.1    2  15   9
1t9rA.PO4.1    1  15   9
1t0lA.ICT.1    1  15   9
1sowA.OXL.1    1  15   9
1smhA.MG8.8    2  15   9
1sgjA.OAA.1    1  15   9
1s95A.PO4.1    1  15   9
1rzqA.ACY.2    6  15   9
1ryoA.OXL.1    1  15   9
1rjfA.GOL.1    1  15   9
1rj5A.ACY.1    1  15   9
1rftA.PXM.1    1  15   9
1re8A.TPO.1    4  15   9
1qzzA.ACT.1    1  15   9
1qy9A.GOL.1    3  15   9
1qitA.MAE.1    1  15   9
1qirA.MAE.1    1  15   9
1qgxA.PO4.1    1  15   9
1qe5A.PO4.1    1  15   9
1qcnA.ACT.1    1  15   9
1qb7A.ADE.1    1  15   9
1q44A.MLA.1    1  15   9
1q3xA.GOL.1    1  15   9
1ptyA.PTR.2    1  15   9
1pjaA.GOL.3    2  15   9
1pb1A.ICT.1    1  15   9
1p8fA.ICT.1    1  15   9
1oybA.HBA.2    1  15   9
1opmA.GOL.2    2  15   9
1ojrA.PO4.2    4  15   9
1ojrA.PO4.1    4  15   9
1ogpA.GOL.1    3  15   9
1oe6A.GOL.1    1  15   9
1odzA.MAN.1    1  15   9
1ocnA.BGC.2    1  15   9
1oc5A.GOL.2    3  15   9
1obtA.AMP.1    1  15   9
1o9eA.FLC.1    1  15   9
1nv5A.PO4.3    1  15   9
1nv1A.PO4.3    1  15   9
1nssA.BGC.1    2  15   9
1ns7A.BGC.1    2  15   9
1ngdA.PO4.1    1  15   9
1ngbA.PO4.1    1  15   9
1nasA.OAA.1    2  15   9
1n97A.SRT.1    2  15   9
1mo0A.ACT.1    1  15   9
1mauA.GOL.4    6  15   9
1m83A.GOL.4    7  15   9
1m38A.PO4.1    1  15   9
1m1tA.GOL.1    1  15   9
1llnA.MLY.3    1  15   9
1lbyA.PO4.2    2  15   9
1l0gA.PO4.1    1  15   9
1ktoA.DAL.1    1  15   9
1kskA.URA.1    2  15   9
1kroA.DTH.1    1  15   9
1knfA.TBU.2    1  15   9
1knfA.TBU.1    1  15   9
1kl6A.ALA.1    1  15   9
1kkkA.ASP.1    1  15   9
1kjoA.THR.1    1  15   9
1kh3A.ASP.5    1  15   9
1kcdA.GTR.1    1  15   9
1kccA.GTR.1    1  15   9
1k9yA.PO4.1    1  15   9
1k6eA.PGO.1    5  15   9
1k27A.PO4.1    3  15   9
1k07A.GOL.4    1  15   9
1k03A.HBA.2    1  15   9
1jyeA.GOL.1    1  15   9
1jueA.ACY.2    2  15   9
1jqaA.GOL.1    1  15   9
1jluE.OCT.3    5  15   9
1jdsA.PO4.1    1  15   9
1ismA.NCA.1    1  15   9
1i9zA.2IP.1    3  15   9
1i80A.PO4.1    1  15   9
1i6mA.GOL.1    5  15   9
1i6lA.GOL.1    6  15   9
1i6kA.GOL.1    8  15   9
1i1wA.GOL.1    2  15   9
1hz4A.GOL.1    1  15   9
1hpmA.PO4.1    6  15   9
1ho4A.PO4.1    1  15   9
1hanA.TBU.1    1  15   9
1h5yA.PO4.2    2  15   9
1h0kA.GOL.4    2  15   9
1gyrA.GOL.3    3  15   9
1gdeA.GLU.1    1  15   9
1g7uA.PEP.1    1  15   9
1fw8A.GOL.3    1  15   9
1fs5A.TLA.2    1  15   9
1f57A.DCY.1    2  15   9
1eq2A.ADQ.1    2  15   9
1ei1A.GOL.1    2  15   9
1dzqA.GAL.1    2  15   9
1dxyA.COI.1    1  15   9
1dqaA.MAH.1    2  15   9
1cm8A.TPO.1    1  15   9
1bupA.PO4.1    6  15   9
1be8A.TCA.1    1  15   9
1ba0A.PO4.1    2  15   9
1b74A.DGN.1    1  15   9
1b4xA.MAE.1    1  15   9
1az2A.CIT.1    1  15   9
1atrA.PO4.1    1  15   9
1asgA.MAE.1    1  15   9
1asdA.MAE.1    1  15   9
1asbA.MAE.1    1  15   9
1artA.0A0.1    1  15   9
1ariA.MAE.1    1  15   9
1apmE.OCT.3    3  15   9
1ahyA.MAE.1    1  15   9
1a9pA.PO4.1    2  15   9
7p31A.PO4.4    1  15   8
7o26A.CPS.7    3  15   8
7o1tA.CYS.1    2  15   8
7o1sA.CPS.4    2  15   8
7o1pA.CPS.4    3  15   8
7nqzA.PO4.7    1  15   8
7nquA.PO4.8    1  15   8
7nqrA.PO4.7    1  15   8
7nhoH.BCR.1    1  15   8
7mjaA.GOL.1    1  15   8
7ljcR.PLM.9    2  15   8
7kjfA.GOL.1    2  15   8
7eqdM.CDL.2    1  15   8
7djzB.CIT.1    2  15   8
7d9wB.GLY.1    1  15   8
7crtA.OLA.3    1  15   8
7crsA.OLA.6    2  15   8
7crkA.OLA.8    1  15   8
7cm2A.GOL.2    1  15   8
7cfmR.CLR.2    7  15   8
7cazA.GOL.1    1  15   8
7c86A.OLC.5    1  15   8
7c5kO.G3H.1    1  15   8
7c5eA.FUM.4    1  15   8
7c4dA.ACT.1    1  15   8
7c3dA.GOL.1    4  15   8
7bq4A.GOL.2    3  15   8
7bbxA.CIT.1    1  15   8
7a74A.PO4.2    1  15   8
7a72A.ACT.2    1  15   8
7a5tA.PO4.10   1  15   8
7a5eA.GOL.2    2  15   8
7a12A.PO4.9    3  15   8
6zwjA.CIT.2    1  15   8
6yvbA.GOL.1    1  15   8
6yn2A.ACT.1    1  15   8
6yc8A.ACT.1    1  15   8
6y7aA.GOL.1    3  15   8
6xxtX.GOL.1    1  15   8
6xmhA.GOL.5    4  15   8
6xk3A.GOL.4    3  15   8
6x5lA.CIT.4    1  15   8
6x1bA.PO4.1    2  15   8
6wy9A.GOL.9    1  15   8
6wncA.GOL.1    4  15   8
6wjzA.GOL.4    2  15   8
6wbnA.3PE.3    2  15   8
6w9kA.GOL.1    3  15   8
6vxzA.PGW.3    2  15   8
6vtfA.POP.1    1  15   8
6vpgA.TPO.2    6  15   8
6uvqA.ACT.1    4  15   8
6uupA.GOL.3    1  15   8
6uqyA.GOL.1    1  15   8
6uqvA.GOL.1    2  15   8
6ukfX.ACT.1    3  15   8
6ufcA.GOL.1    1  15   8
6uazA.BGC.1    2  15   8
6uaqA.GOL.3    1  15   8
6u94A.GOL.3    1  15   8
6twwA.ACT.1    1  15   8
6tpeA.PTR.1    2  15   8
6tldA.DMF.3    3  15   8
6tl6A.GOL.1    1  15   8
6tdqA.MET.4    2  15   8
6tdpA.GLY.1    2  15   8
6t6pA.GOL.3    1  15   8
6t6kA.GLY.1    3  15   8
6sz0A.GOL.1    3  15   8
6sybA.GOL.1    4  15   8
6sx9A.GOL.1    1  15   8
6srdA.GOL.2    1  15   8
6skvA.GOL.2    2  15   8
6rz9A.OLA.15   3  15   8
6rz6A.OLA.19   2  15   8
6rr5A.GOL.2    1  15   8
6rpdA.GOL.3    1  15   8
6rp0A.GOL.1    1  15   8
6rokA.GOL.1    1  15   8
6ro2A.GOL.1    1  15   8
6rnoA.GOL.1    1  15   8
6rnmA.GOL.1    1  15   8
6rj4B.PO4.3    1  15   8
6rgaA.CIT.1    4  15   8
6rg7A.CIT.1    4  15   8
6rg4A.GOL.1    2  15   8
6rg3A.GOL.1    1  15   8
6rbvA.CIT.1    3  15   8
6qzjA.GOL.4    4  15   8
6qwmA.GOL.1    1  15   8
6qmmA.PUT.1    1  15   8
6qduA.TPO.1    1  15   8
6q6oA.CHD.1    1  15   8
6pt2B.OLC.6    1  15   8
6pt0R.PLM.1    3  15   8
6pahA.DAH.1    1  15   8
6owhA.GOL.1    6  15   8
6oubA.GOL.1    4  15   8
6os1A.OLC.1    1  15   8
6opdB.GOL.1    1  15   8
6oe0A.GOL.1    5  15   8
6obuA.GOL.5    2  15   8
6o67A.KNA.1    1  15   8
6nwlA.GOL.2    3  15   8
6no9A.GOL.1    4  15   8
6nm0A.GOL.1    2  15   8
6nhkA.PO4.2    1  15   8
6nbfR.PLM.8    2  15   8
6n77A.PTR.2    1  15   8
6mq6A.GOL.2    4  15   8
6mfsA.PO4.4    1  15   8
6mbyA.GOL.1    4  15   8
6mbvA.GOL.2    1  15   8
6lx9A.GOL.1    5  15   8
6lvhA.GOL.3    2  15   8
6li2A.OLC.1    1  15   8
6lcnA.GOL.1    5  15   8
6l1qC.PO4.2    1  15   8
6kf7A.GOL.1    8  15   8
6kd7A.GOL.2    1  15   8
6kb3A.GOL.1    3  15   8
6kb1A.GOL.1    4  15   8
6kazA.GOL.1    3  15   8
6kaxA.GOL.1    5  15   8
6jyeA.OLA.12   4  15   8
6jydA.OLA.12   4  15   8
6jycA.OLA.12   4  15   8
6jybA.OLA.12   4  15   8
6jyaA.OLA.12   4  15   8
6jy9A.OLA.12   4  15   8
6jy7A.OLA.12   5  15   8
6jlyE.PO4.1    6  15   8
6jkmA.GOL.2    1  15   8
6jdaA.GOL.1    1  15   8
6jbuA.PO4.2    2  15   8
6j9uA.PYR.1    1  15   8
6j8rA.GOL.1    5  15   8
6j7mA.GOL.1    3  15   8
6iy9A.FLC.1    2  15   8
6itkA.LMR.1    1  15   8
6isoK.GOL.1    1  15   8
6ineB.GOL.1    3  15   8
6id4B.GOL.1    1  15   8
6ibbA.GOL.9    4  15   8
6i67A.GOL.2    3  15   8
6hzxA.GOL.1    2  15   8
6hxkA.FLC.1    1  15   8
6hu3A.DMF.4    3  15   8
6hn6A.CPS.3    1  15   8
6hl6A.GOL.4    2  15   8
6hl5A.GOL.2    1  15   8
6hk3A.GOL.3    3  15   8
6hc8A.GOL.1    1  15   8
6h38A.GOL.1    5  15   8
6h33A.GOL.1    1  15   8
6h2kA.ACT.3    2  15   8
6h2cA.ACT.1    1  15   8
6gkeA.GOL.3    1  15   8
6gevA.GOL.3    2  15   8
6g7hA.OLC.4    1  15   8
6g3qA.GOL.1    1  15   8
6g3lA.GOL.2    4  15   8
6g23A.GOL.3    4  15   8
6g0mA.GOL.3    5  15   8
6fywA.GOL.1    4  15   8
6fwoA.GLC.3    1  15   8
6fvpA.GOL.2    4  15   8
6ftmA.GAI.1    1  15   8
6fpgC.CIT.1    4  15   8
6fkzA.GOL.1    6  15   8
6fksA.GOL.3    1  15   8
6fhlA.PO4.2    1  15   8
6f8oA.CIT.1    1  15   8
6f7iA.GOL.1    2  15   8
6f0uA.ACT.4    4  15   8
6f0mA.ACT.3    5  15   8
6et4A.ACY.6    5  15   8
6et3B.BU3.1    1  15   8
6epbA.ACT.1    2  15   8
6eb3A.GOL.1    1  15   8
6dvsA.ACT.2    1  15   8
6dnbA.GOL.1    1  15   8
6dawA.ACT.3    7  15   8
6d8xA.GOL.2    4  15   8
6d7hA.PO4.1    3  15   8
6d3uA.PO4.1    1  15   8
6d1lA.GOL.1    2  15   8
6ct3A.GOL.4    2  15   8
6cn9A.GOL.1    1  15   8
6cgyA.GOL.1    1  15   8
6cehA.GOL.1    1  15   8
6bu5A.SPD.1    3  15   8
6biiA.MLI.1    1  15   8
6bfgA.GOL.4    1  15   8
6b62A.GLU.1    4  15   8
6b5zA.ASP.2    3  15   8
6b59A.GOL.1    3  15   8
6b2tA.PO4.1    4  15   8
6b1nA.GOL.2    2  15   8
6b1iA.PO4.1    5  15   8
6ayuA.GOL.5    1  15   8
6au6A.GOL.2    1  15   8
6acsA.GOL.3    1  15   8
6abaA.OLA.8    1  15   8
6aalA.ARG.1    1  15   8
6aa1A.GOL.4    1  15   8
6a8sA.CYS.3    1  15   8
6a7bA.DMF.1    1  15   8
6a11A.PPY.2    3  15   8
5zzzA.173.2    3  15   8
5zwrB.GOL.1    2  15   8
5ztkA.OLA.6    1  15   8
5zjgB.GLY.3    1  15   8
5zi4A.OAA.1    1  15   8
5z75A.PO4.1    1  15   8
5z4mA.UTP.1    1  15   8
5z2kA.GOL.8    1  15   8
5ywmX.NIO.1    1  15   8
5ygiA.PO4.2    2  15   8
5yatA.GOL.2    2  15   8
5y8mA.GOL.2    1  15   8
5y86A.TPO.4    3  15   8
5y5sC.GOL.1    3  15   8
5y4cA.GOL.1    2  15   8
5xp6A.SIN.1    1  15   8
5xd5B.GOL.3    2  15   8
5x5hA.GOL.2    4  15   8
5x20D.GOL.1    2  15   8
5x20A.GOL.2    1  15   8
5wv1A.RIB.2    1  15   8
5wlrA.GOL.1    1  15   8
5wexA.GOL.1    4  15   8
5watA.PO4.2    4  15   8
5wanA.URA.1    2  15   8
5w86A.PTR.1    2  15   8
5vveA.GOL.1    2  15   8
5vucB.GOL.1    7  15   8
5vuaB.GOL.1    5  15   8
5vsaA.GOL.3    1  15   8
5vf4A.ACT.4    3  15   8
5vbbA.GOL.1    1  15   8
5v4vA.NCA.2    1  15   8
5v4pA.HBA.2    1  15   8
5uviA.CLR.3    3  15   8
5ut6A.GOL.5    2  15   8
5ut3A.ACT.4    1  15   8
5unnB.GOL.1    2  15   8
5umcA.GOL.1    1  15   8
5uhkA.GOL.1    1  15   8
5uf4A.GAL.3    2  15   8
5uf2A.PO4.1    1  15   8
5uckA.G3H.1    1  15   8
5u41A.PGO.4    1  15   8
5u3xA.PGO.2    5  15   8
5ttgA.GOL.2    3  15   8
5tt3A.GOL.1    3  15   8
5tsdA.OXD.1    1  15   8
5thzB.GOL.2    1  15   8
5tgsA.MET.1    1  15   8
5tf4A.GOL.1    3  15   8
5t96A.GOL.1    2  15   8
5sz1A.GOL.1    2  15   8
5phhA.LDP.1    5  15   8
5pahA.LDP.1    1  15   8
5oyoA.ACT.4    1  15   8
5oucA.TPO.3    3  15   8
5otgA.TPO.3    3  15   8
5ojhA.FLC.1    6  15   8
5ocrA.GOL.1    1  15   8
5obwA.PO4.2    1  15   8
5obwA.GOL.3    1  15   8
5o9hA.OLA.14   1  15   8
5o2xA.MAN.9    1  15   8
5o2wA.MAN.9    1  15   8
5o0eA.TPO.3    3  15   8
5nr8A.GOL.3    2  15   8
5nj2A.PO4.1    2  15   8
5ndtA.GOL.1    7  15   8
5nbpA.BGC.2    1  15   8
5n72A.ACT.4    1  15   8
5n5lA.GOL.2    5  15   8
5n5dA.BU3.1    2  15   8
5n25A.GOL.1    1  15   8
5n24A.GOL.1    3  15   8
5n1sA.GOL.1    4  15   8
5mzqA.ACT.4    3  15   8
5mzlA.GOL.1    3  15   8
5mxcA.MFU.6    2  15   8
5muoA.ACT.1    4  15   8
5mttA.GLC.2    1  15   8
5m6vA.TPO.2    3  15   8
5lwyL.GOL.1    1  15   8
5lweA.CLR.16   2  15   8
5lmaA.GOL.2    1  15   8
5ll8A.GOL.1    4  15   8
5ljtA.GOL.1    4  15   8
5ljqA.GOL.1    1  15   8
5le1A.GOL.2    3  15   8
5ldbA.GOL.3    1  15   8
5lcuA.TPO.2    4  15   8
5lctA.TPO.2    2  15   8
5lcrA.TPO.2    3  15   8
5l9eA.GOL.1    1  15   8
5l9cA.CBI.1    1  15   8
5l0sA.GOL.2    1  15   8
5l0rA.GOL.2    1  15   8
5kzeA.GOL.1    1  15   8
5klbA.MC3.1    1  15   8
5k5bA.ACT.3    6  15   8
5k4uA.ACT.5    1  15   8
5jwpA.GOL.2    1  15   8
5jn7A.GOL.1    2  15   8
5jjvA.GOL.5    2  15   8
5jeqA.PO4.3    1  15   8
5jdqA.OLC.2    1  15   8
5jdqA.MYS.7    1  15   8
5jdfA.OLC.3    1  15   8
5jdfA.OLC.1    3  15   8
5izjA.PO4.4    3  15   8
5inbA.GOL.6    3  15   8
5inbA.GOL.5    2  15   8
5ik1A.CAM.1    1  15   8
5icdA.ICT.1    1  15   8
5i8aA.ACT.3    2  15   8
5i20A.OLC.2    3  15   8
5hx0A.ACT.2    4  15   8
5h2uA.GOL.2    2  15   8
5h02A.BET.3    2  15   8
5gtiH.BCR.1    1  15   8
5gjnA.GOL.1    1  15   8
5ghxA.ACY.1    1  15   8
5ggiA.PO4.2    2  15   8
5g5vA.GAI.1    1  15   8
5g5iA.PO4.1    1  15   8
5g2iA.PO4.1    1  15   8
5g2cA.OLA.2    1  15   8
5g28A.OLA.8    1  15   8
5g28A.OLA.6    1  15   8
5g1tA.PO4.1    1  15   8
5fnzA.PPV.1    1  15   8
5flrA.GOL.1    1  15   8
5fl4A.GOL.1    1  15   8
5ff4A.CPS.3    2  15   8
5ff3A.CPS.3    2  15   8
5ff2A.CPS.3    2  15   8
5ff0A.CPS.6    2  15   8
5fezA.CPS.3    2  15   8
5fexA.CPS.3    2  15   8
5fewA.CPS.3    2  15   8
5fesA.CPS.3    3  15   8
5fepA.CPS.3    2  15   8
5f87A.GOL.2    1  15   8
5f86A.GOL.1    1  15   8
5evzA.PO4.1    1  15   8
5eufA.GOL.1    7  15   8
5ekhA.GOL.1    1  15   8
5eijA.GOL.1    3  15   8
5ehtA.GOL.2    1  15   8
5e2rA.GOL.1    1  15   8
5djkA.PO4.1    1  15   8
5dhtA.CIT.1    4  15   8
5dhrA.CIT.1    2  15   8
5dhgA.OLA.2    4  15   8
5d6tA.NGA.1    3  15   8
5czwA.MLY.1    1  15   8
5cr9A.GLU.3    1  15   8
5cpzA.GOL.2    2  15   8
5cp1A.GOL.3    2  15   8
5cjfA.GOL.1    1  15   8
5cf8A.PTR.1    2  15   8
5cf5A.PTR.1    2  15   8
5cbrA.GOL.2    1  15   8
5c9pA.GOL.8    3  15   8
5c4uA.GOL.3    3  15   8
5c4sA.GOL.1    3  15   8
5c1eA.GOL.1    3  15   8
5c1cA.GOL.1    3  15   8
5by6A.DTT.1    1  15   8
5bpnA.PO4.1    1  15   8
5bn8A.PO4.4    6  15   8
5b8hA.AMP.1    3  15   8
5b2nA.OCT.4    2  15   8
5b0pA.GOL.1    2  15   8
5az0A.ACT.1    6  15   8
5ax1A.D12.8    5  15   8
5aqhA.GOL.1    1  15   8
5aa5A.MLA.2    1  15   8
5a8jA.GOL.2    1  15   8
5a6oA.GOL.1    1  15   8
5a24A.PO4.1    4  15   8
4zt8A.GOL.1    3  15   8
4zbcA.FRU.4    2  15   8
4z67A.MLT.1    1  15   8
4z0pA.GOL.4    3  15   8
4yyfA.ACT.1    2  15   8
4yt7H.GOL.2    6  15   8
4yseA.ACY.1    1  15   8
4yriA.GOL.1    1  15   8
4yr9A.GOL.1    1  15   8
4ymjA.GOL.2    1  15   8
4ydkG.GOL.4    6  15   8
4y7eA.BMA.5    1  15   8
4y7eA.BMA.11   1  15   8
4y3lA.GOL.6    3  15   8
4xx9A.SEP.1    1  15   8
4xspB.GOL.1    1  15   8
4xsoB.GOL.1    1  15   8
4xlzA.HEZ.7    2  15   8
4xl3A.GOL.1    1  15   8
4xh4A.PPI.2    1  15   8
4xh1A.PPI.3    1  15   8
4xeaA.ACT.2    4  15   8
4xe1A.GOL.1    4  15   8
4xbzA.GOL.1    1  15   8
4xb5A.GOL.1    3  15   8
4x6tA.PO4.7    1  15   8
4x13A.GOL.1    3  15   8
4ww9A.ACT.2    2  15   8
4wruA.GOL.2    1  15   8
4wplA.GOL.3    1  15   8
4wlvA.PO4.2    3  15   8
4weqA.GOL.1    2  15   8
4v1sA.GOL.2    1  15   8
4uzfA.PPV.1    1  15   8
4uzeA.PPV.1    1  15   8
4uupA.PO4.1    1  15   8
4uhuA.ACT.2    2  15   8
4udjA.PO4.1    1  15   8
4u9uA.ACT.2    1  15   8
4u28A.PO4.2    2  15   8
4u1kA.GOL.1    2  15   8
4u18A.GOL.1    1  15   8
4tvmA.OAA.1    1  15   8
4s38A.GOL.3    1  15   8
4ry1A.GOL.1    1  15   8
4rxuA.CIT.1    2  15   8
4ruzA.GOL.1    1  15   8
4ruyA.GOL.1    4  15   8
4rrvA.SEP.1    1  15   8
4rqvA.SEP.1    1  15   8
4rnaA.PO4.3    2  15   8
4rnaA.PO4.2    2  15   8
4rn4A.GOL.1    1  15   8
4rdbA.ACN.1    1  15   8
4r3nA.ACT.2    1  15   8
4r34A.GOL.5    2  15   8
4r33A.GOL.3    2  15   8
4r2wA.GOL.1    2  15   8
4qhcA.PO4.2    1  15   8
4qdmA.GOL.1    3  15   8
4qdfB.PO4.1    1  15   8
4qamA.GOL.2    1  15   8
4q9yA.GOL.1    1  15   8
4q99A.GOL.1    1  15   8
4q36A.GCS.1    1  15   8
4q31A.GOL.2    1  15   8
4q22A.ACT.1    1  15   8
4pz7A.GOL.2    4  15   8
4pukA.GOL.3    6  15   8
4pq7A.GOL.1    1  15   8
4phoA.GOL.1    1  15   8
4pdgA.GOL.1    1  15   8
4pczA.GOL.1    1  15   8
4pahA.LNR.1    1  15   8
4p33A.GOL.4    1  15   8
4otgA.SEP.2    1  15   8
4oniA.GOL.2    1  15   8
4o4eA.5MY.1    1  15   8
4nzcA.ACT.1    1  15   8
4nw4A.GOL.1    4  15   8
4nvkB.PO4.1    6  15   8
4ntdA.GOL.3    3  15   8
4nmlA.MLT.1    1  15   8
4mpwA.ACT.1    1  15   8
4mnlA.ACT.1    1  15   8
4ml9A.GOL.1    1  15   8
4m5pA.MLA.4    1  15   8
4ly8A.GOL.4    1  15   8
4lwbA.GOL.2    2  15   8
4lwaA.GOL.5    2  15   8
4lt4A.GOL.1    3  15   8
4lroA.GOL.1    3  15   8
4lq2A.OAS.1    1  15   8
4lnxA.T44.1    2  15   8
4lj7A.PO4.1    1  15   8
4lgxA.ACT.1    1  15   8
4kzoA.AKG.1    1  15   8
4kwoA.GOL.1    3  15   8
4kv0A.GOL.1    4  15   8
4kuyA.GOL.1    1  15   8
4kuwA.GOL.1    1  15   8
4kuvA.GOL.1    4  15   8
4kt2A.GOL.1    1  15   8
4kqkA.PCR.1    1  15   8
4kqfA.ADE.1    1  15   8
4kq9A.GOL.2    1  15   8
4knvA.PO4.1    1  15   8
4kdyA.CIT.2    1  15   8
4k90A.MLA.1    2  15   8
4k81A.GOL.4    2  15   8
4k22A.GOL.4    1  15   8
4jyxA.PO4.1    1  15   8
4jrhA.ACT.1    2  15   8
4jlfA.PO4.1    1  15   8
4ji9A.PTR.1    3  15   8
4jfpB.GOL.4    1  15   8
4jcdA.GOL.1    3  15   8
4j8lA.ACY.3    1  15   8
4j76A.GOL.1    2  15   8
4j75A.GOL.2    1  15   8
4j5hA.GOL.7    1  15   8
4iz9A.SIN.1    1  15   8
4iwzA.GOL.1    3  15   8
4itpA.GOL.1    3  15   8
4ipwA.GOL.1    4  15   8
4ilaA.ACT.2    4  15   8
4ij1A.GOL.1    1  15   8
4i6mA.PO4.3    1  15   8
4i3yA.GOL.3    2  15   8
4hzvA.GOL.3    5  15   8
4hznA.GOL.1    1  15   8
4hx2A.PO4.1    3  15   8
4hvlA.ACT.2    1  15   8
4htyA.GOL.2    2  15   8
4hnlA.GOL.1    1  15   8
4hlwA.GOL.2    2  15   8
4hg3A.GOL.5    1  15   8
4hdrA.DMD.1    1  15   8
4h6qA.GOL.2    2  15   8
4h5dF.POP.1    4  15   8
4gn8A.ASO.1    3  15   8
4gmjB.GOL.1    2  15   8
4gmhA.ACT.3    1  15   8
4giuA.GOL.4    4  15   8
4gisA.GOL.3    1  15   8
4gc5A.ACT.2    5  15   8
4g31A.GOL.1    2  15   8
4fuiA.SIN.5    1  15   8
4fu8A.ACT.1    1  15   8
4frpA.GAL.2    2  15   8
4flfA.GOL.1    4  15   8
4fizA.GOL.5    4  15   8
4fgzA.PO4.2    3  15   8
4fayA.GOL.4    2  15   8
4fatA.GOL.4    2  15   8
4f4rA.GOL.1    2  15   8
4e4fA.GOL.1    1  15   8
4e12A.GOL.5    2  15   8
4e0bA.ACT.1    2  15   8
4dydA.GOL.4    1  15   8
4dgrA.GLC.2    1  15   8
4dabA.GOL.4    1  15   8
4cxoA.TMP.2    2  15   8
4crsA.TPO.3    4  15   8
4cqfA.DMF.2    3  15   8
4cmlA.GOL.1    3  15   8
4cisA.BU3.1    1  15   8
4c01A.ACT.1    2  15   8
4bupA.GOL.2    1  15   8
4bjpA.GOL.10   1  15   8
4bf7A.GOL.7    1  15   8
4bf6A.GOL.1    1  15   8
4be3A.SRT.1    2  15   8
4azeA.SEP.1    2  15   8
4axnA.ACT.2    1  15   8
4aw0A.SEP.1    1  15   8
4as4A.GOL.2    1  15   8
4apmA.GOL.9    2  15   8
4ajkA.MLI.1    1  15   8
4ajjA.MLI.1    2  15   8
4ac1X.ACT.1    3  15   8
4a7wA.GOL.2    1  15   8
3zvlA.ACT.4    2  15   8
3zr7A.GOL.4    2  15   8
3zr7A.GOL.3    5  15   8
3zp9A.GOL.1    2  15   8
3znpA.SE2.2    5  15   8
3zleA.GOL.3    1  15   8
3zdrA.GOL.1    1  15   8
3wz1A.GOL.2    1  15   8
3wwhA.GOL.1    1  15   8
3wwcA.BUA.3    2  15   8
3wrkA.CAM.1    1  15   8
3wjrA.AMP.1    1  15   8
3wjqA.GOL.4    3  15   8
3wjpA.GOL.1    4  15   8
3wdkA.FLC.1    2  15   8
3w85A.GOL.4    1  15   8
3w2jA.GOL.4    2  15   8
3vwrA.GOL.4    1  15   8
3vwpA.GOL.3    1  15   8
3vuhA.GOL.1    3  15   8
3vpeA.GOL.4    3  15   8
3vk3A.MET.1    2  15   8
3vgiA.GOL.7    1  15   8
3vdqA.ACT.1    1  15   8
3v8rA.CIT.1    3  15   8
3v8mA.CIT.1    2  15   8
3v7xA.GOL.2    4  15   8
3v7wA.GOL.2    1  15   8
3v7wA.CIT.1    3  15   8
3v36A.3GR.1    1  15   8
3uxaA.PO4.1    5  15   8
3unxA.GOL.3    1  15   8
3ujoA.ADE.1    1  15   8
3uj8A.PO4.1    1  15   8
3uflA.GOL.2    1  15   8
3u8gA.OXL.1    1  15   8
3u37A.ACY.1    1  15   8
3u31A.GOL.1    2  15   8
3u2uA.GLC.3    1  15   8
3u2oA.ACT.4    4  15   8
3u1wA.ACT.1    1  15   8
3u0pA.GOL.3    1  15   8
3tvaA.GOL.1    1  15   8
3tqeA.GLY.1    1  15   8
3tjiA.GOL.1    1  15   8
3ti9A.GOL.1    2  15   8
3tavA.LMR.2    1  15   8
3t6eL.GOL.3    2  15   8
3t6dL.GOL.4    2  15   8
3t4uA.GOL.4    1  15   8
3sy1A.ACY.1    2  15   8
3sx7A.GOL.3    2  15   8
3stxA.BKA.1    1  15   8
3so7A.PO4.1    3  15   8
3smvA.GOL.3    1  15   8
3sb4A.GOL.3    1  15   8
3s9qA.GOL.1    3  15   8
3s2eA.GOL.1    1  15   8
3rrnB.IHP.1    1  15   8
3rrmB.IHP.1    1  15   8
3rojA.AMP.1    2  15   8
3rnlA.GOL.1    1  15   8
3rmjA.GOL.1    2  15   8
3rjuA.GOL.2    2  15   8
3rf1A.GOL.2    2  15   8
3r6uA.CHT.1    1  15   8
3r25A.GOL.1    1  15   8
3r17B.GOL.1    2  15   8
3r16A.GOL.1    3  15   8
3qwtA.GOL.2    2  15   8
3qwfA.GOL.2    4  15   8
3qwbA.GOL.1    1  15   8
3qvxA.GOL.2    6  15   8
3qfuA.PO4.3    2  15   8
3qfuA.PO4.2    2  15   8
3qcxA.GOL.6    1  15   8
3q8gA.GOL.1    2  15   8
3q26A.GOL.6    3  15   8
3q0iA.GOL.1    1  15   8
3poqA.OLC.20   2  15   8
3pmsA.GOL.10   1  15   8
3pkoA.CIT.1    1  15   8
3p50A.PLC.1    2  15   8
3p3pA.GOL.2    1  15   8
3p1vA.PO4.1    1  15   8
3ozmA.GOL.1    5  15   8
3oyrA.POP.1    1  15   8
3oyqA.GOL.1    1  15   8
3oymB.HEZ.3    1  15   8
3ow1A.GOL.1    1  15   8
3op1C.GOL.2    1  15   8
3ocjA.GOL.1    3  15   8
3o74A.GOL.1    1  15   8
3o4lE.GOL.1    1  15   8
3npgA.ACT.1    1  15   8
3novA.ACT.1    1  15   8
3nomA.GOL.1    1  15   8
3nldA.ACT.1    1  15   8
3nkaA.GOL.2    2  15   8
3nhbA.PO4.2    3  15   8
3ne8A.GOL.4    1  15   8
3nc8A.PO4.3    1  15   8
3n9vA.GOL.1    6  15   8
3n4bA.GOL.1    4  15   8
3n3jA.GOL.1    4  15   8
3n2pA.GOL.1    3  15   8
3n21A.PGO.1    1  15   8
3n0xA.GOL.3    5  15   8
3n0nA.GOL.1    3  15   8
3mzcA.GOL.1    3  15   8
3mwxA.GOL.2    1  15   8
3mvgA.GOL.4    2  15   8
3mtcA.GOL.1    3  15   8
3ms8A.GOL.1    1  15   8
3mnuA.GOL.1    1  15   8
3mnpA.GOL.1    1  15   8
3mnaA.GOL.1    1  15   8
3mmfA.GOL.1    2  15   8
3ml2A.GOL.1    5  15   8
3mgaA.GOL.1    3  15   8
3maeA.GOL.6    1  15   8
3m6zA.PO4.1    2  15   8
3m59A.GOL.2    3  15   8
3lv3A.GOL.1    1  15   8
3ldhA.PYR.1    1  15   8
3l9pA.GOL.1    1  15   8
3l65A.BU3.2    7  15   8
3l5mA.BU3.2    8  15   8
3l3iA.GOL.2    2  15   8
3kszO.3PG.1    1  15   8
3ks5A.ACT.1    1  15   8
3kb6A.PPI.1    2  15   8
3k9qQ.GOL.1    1  15   8
3k1tA.GOL.9    2  15   8
3isaA.GOL.2    1  15   8
3ipiA.MLA.1    1  15   8
3imhA.GOL.1    3  15   8
3ilnA.GOL.1    1  15   8
3iizA.CPS.4    2  15   8
3iixA.CPS.5    2  15   8
3igsA.16G.1    1  15   8
3iehA.GOL.5    2  15   8
3i48A.PO4.1    1  15   8
3i0mA.GOL.1    1  15   8
3i09A.CIT.4    6  15   8
3hrfA.SEP.1    1  15   8
3hrcA.SEP.1    2  15   8
3hgrA.PHB.2    1  15   8
3hbnA.GOL.2    1  15   8
3ha6A.TPO.2    1  15   8
3h55A.GLA.6    3  15   8
3h53A.GOL.10   2  15   8
3gx9A.TXD.2    1  15   8
3gu1A.GOL.1    1  15   8
3gtcA.PO4.2    1  15   8
3gs9A.MLY.17   1  15   8
3gkbA.GOL.1    1  15   8
3gd6A.PO4.1    1  15   8
3gc4A.GOL.2    3  15   8
3g3lA.GOL.7    2  15   8
3fxmA.FLC.2    1  15   8
3fvzA.ACT.1    1  15   8
3fvoA.GOL.3    2  15   8
3fvnA.GOL.1    2  15   8
3fvkA.GOL.1    1  15   8
3ftbA.PO4.1    1  15   8
3fi8A.OPE.3    3  15   8
3ekzA.G3P.1    1  15   8
3e59A.PO4.1    2  15   8
3dzgA.NCA.1    1  15   8
3dxuA.GOL.3    1  15   8
3dx7A.ACT.1    2  15   8
3dx5A.GOL.1    2  15   8
3dmeA.TLA.2    1  15   8
3dcyA.PO4.1    1  15   8
3dbiA.PO4.1    1  15   8
3d92A.GOL.1    3  15   8
3d70A.GOL.2    1  15   8
3d4uA.ACT.1    3  15   8
3d0eA.TPO.2    3  15   8
3cixA.CPS.4    2  15   8
3ciwA.CPS.4    2  15   8
3cg5A.PO4.2    1  15   8
3cajA.GOL.1    4  15   8
3c9xA.GOL.4    1  15   8
3c7pA.GOL.1    4  15   8
3c58A.GOL.1    1  15   8
3c1uA.ACT.1    1  15   8
3c02A.GOL.5    3  15   8
3bv7A.GOL.3    1  15   8
3bqiA.GOL.1    2  15   8
3bmnA.GOL.1    1  15   8
3bjpA.URC.1    1  15   8
3bgsA.PO4.2    2  15   8
3bf5A.PGO.3    1  15   8
3bczA.GOL.2    2  15   8
3b4yA.FLC.1    3  15   8
3avpA.GOL.5    3  15   8
3attA.GOL.2    6  15   8
3atsA.GOL.1    6  15   8
3allA.GOL.4    1  15   8
3ah1A.SLB.2    1  15   8
3af1A.GOL.4    5  15   8
3aayA.GOL.2    1  15   8
3a7nA.FLC.2    3  15   8
3a3vA.GOL.2    3  15   8
2zzxA.GOL.3    1  15   8
2zsgA.GOL.1    3  15   8
2zfnA.GOL.1    3  15   8
2z8eA.NGA.1    1  15   8
2yrwA.PO4.1    1  15   8
2yc0A.GOL.2    1  15   8
2y38A.PO4.2    3  15   8
2xzuA.GOL.1    1  15   8
2xzfA.GOL.1    1  15   8
2xycA.PO4.3    3  15   8
2x86A.BMA.2    1  15   8
2x4aA.PO4.1    1  15   8
2x0kA.PPV.1    1  15   8
2wy8A.GOL.2    1  15   8
2wy7A.GOL.2    1  15   8
2w9xA.GOL.1    1  15   8
2w98A.PO4.2    1  15   8
2viwA.ACT.1    1  15   8
2vipA.ACT.1    1  15   8
2vinA.ACT.1    1  15   8
2v7zA.PO4.2    1  15   8
2v5jA.GOL.3    3  15   8
2v52B.GOL.2    2  15   8
2v00A.GOL.2    1  15   8
2uzlA.TPO.1    1  15   8
2uy2A.GOL.2    2  15   8
2uwaA.GOL.2    2  15   8
2rj1A.GOL.3    2  15   8
2r26A.OAA.1    1  15   8
2qwpA.PO4.1    1  15   8
2qwoA.PO4.1    1  15   8
2qurA.TPO.1    6  15   8
2qfyA.AKG.1    1  15   8
2qe8A.GOL.4    3  15   8
2qb2A.GOL.10   3  15   8
2q9tA.GOL.4    2  15   8
2q7oE.PO4.1    1  15   8
2q42A.ACY.1    2  15   8
2pucA.GUN.1    1  15   8
2pubA.ADE.1    1  15   8
2pe1A.GOL.5    1  15   8
2pc8A.BGC.1    2  15   8
2p4oA.ACT.1    1  15   8
2p1fA.GOL.1    1  15   8
2oqlA.GOL.1    1  15   8
2oogA.GOL.1    1  15   8
2ogdA.ACT.1    2  15   8
2og1A.GOL.1    1  15   8
2oc4A.PO4.1    1  15   8
2o0mA.PO4.1    1  15   8
2nngA.GOL.1    1  15   8
2iw0A.PO4.4    1  15   8
2ik2A.PO4.2    1  15   8
2i6dA.ACY.1    1  15   8
2i35A.PLM.3    2  15   8
2hykA.GOL.1    1  15   8
2hxvA.GOL.4    1  15   8
2hvlA.PO4.2    3  15   8
2hocA.GOL.1    4  15   8
2hncA.GOL.1    1  15   8
2hl4A.GOL.1    4  15   8
2hd6A.GOL.1    4  15   8
2gq9A.HBA.2    1  15   8
2gpjA.ACY.3    1  15   8
2g7cA.GLA.3    4  15   8
2foqA.GOL.1    2  15   8
2fgqX.MLT.1    1  15   8
2ffiA.PO4.1    1  15   8
2f14A.GOL.1    1  15   8
2elcA.GOL.2    2  15   8
2elcA.GOL.1    1  15   8
2e8iA.GOL.1    1  15   8
2e6vA.MAN.3    2  15   8
2durA.MAN.1    6  15   8
2durA.GOL.3    2  15   8
2duqA.MAN.1    3  15   8
2dupA.GOL.2    1  15   8
2dg1A.GOL.1    4  15   8
2d2eA.GOL.1    4  15   8
2ciiA.GOL.1    2  15   8
2bx7A.ACT.2    3  15   8
2bupA.PO4.1    2  15   8
2biiA.GOL.1    4  15   8
2b7aA.PTR.1    2  15   8
2aw1A.GOL.1    4  15   8
2af6A.FAD.1    2  15   8
2ae0X.ACY.1    1  15   8
2aa7A.GOL.2    7  15   8
2aa2A.GOL.2    7  15   8
2a9yA.ACT.1    1  15   8
1zxnA.GOL.2    1  15   8
1zwxA.PO4.1    1  15   8
1zj5A.GOL.1    2  15   8
1zgeA.GOL.1    4  15   8
1zfqA.GOL.1    1  15   8
1zccA.ACT.1    2  15   8
1zb7A.FLC.1    1  15   8
1z9tA.CIT.2    1  15   8
1yppA.PO4.1    3  15   8
1xm8A.ACY.1    2  15   8
1xc3A.GOL.2    1  15   8
1xafA.ACT.1    1  15   8
1wl5A.GOL.1    1  15   8
1wgjA.PO4.1    3  15   8
1wf3A.GOL.2    1  15   8
1wcxA.GOL.1    1  15   8
1wcwA.GOL.1    1  15   8
1w69A.ACY.1    1  15   8
1uvrA.GOL.3    1  15   8
1up2A.BGC.1    1  15   8
1uisA.ACY.1    1  15   8
1ufvA.GOL.2    2  15   8
1tdzA.GOL.1    1  15   8
1ta9A.GOL.3    1  15   8
1sqsA.TLA.1    3  15   8
1spjA.ACY.1    2  15   8
1s5eD.GAL.1    1  15   8
1s3xA.PO4.1    1  15   8
1rrvA.GOL.2    1  15   8
1riiA.GOL.1    1  15   8
1rdqE.PO4.3    1  15   8
1qqnA.PO4.1    6  15   8
1qd1A.GOL.1    1  15   8
1qcoA.FUM.1    2  15   8
1q8uA.MG8.4    1  15   8
1pt7A.GOL.5    6  15   8
1pokB.ASN.1    3  15   8
1pm5A.GOL.3    1  15   8
1pjjA.GOL.3    1  15   8
1pjiA.GOL.1    1  15   8
1p7lA.MET.1    3  15   8
1p0cA.GOL.2    1  15   8
1on8A.BDP.1    1  15   8
1oewA.SER.1    1  15   8
1odtC.ACT.1    1  15   8
1obgA.AMP.2    3  15   8
1o9cA.FLC.1    1  15   8
1nnjA.GOL.1    1  15   8
1nmtA.GOL.5    1  15   8
1ng3A.AAC.3    1  15   8
1n2rA.ACY.1    2  15   8
1mq4A.PO4.1    1  15   8
1mg5A.ACT.1    2  15   8
1lugA.GOL.1    1  15   8
1lu1A.ADE.1    1  15   8
1ltmA.BCN.1    1  15   8
1lc7A.PO4.2    1  15   8
1kwfA.BGC.1    1  15   8
1kndA.TBU.3    1  15   8
1kfvA.GOL.1    1  15   8
1k0nA.GSH.1    1  15   8
1jyfA.GOL.1    1  15   8
1jlsB.URA.2    2  15   8
1jh8A.ADE.3    1  15   8
1jfgA.GOL.1    1  15   8
1jbpE.OCT.5    1  15   8
1ix7A.MAE.1    1  15   8
1isfA.GOL.1    1  15   8
1iomA.GOL.1    1  15   8
1ikaA.AKG.1    1  15   8
1hqcA.ADE.1    1  15   8
1hgyA.GLC.8    2  15   8
1h5yA.GOL.4    2  15   8
1h1wA.GOL.8    1  15   8
1h01A.GOL.1    1  15   8
1gufA.GOL.3    3  15   8
1g4sA.POP.1    1  15   8
1fjoA.ACN.2    2  15   8
1fj3A.ACN.2    2  15   8
1fj3A.ACN.1    1  15   8
1eviA.2PC.2    7  15   8
1eo4A.ACY.1    1  15   8
1e9gA.PO4.1    3  15   8
1e42A.GOL.1    3  15   8
1e04I.GOL.3    9  15   8
1d8tA.ACT.20   3  15   8
1cmkE.TPO.1    3  15   8
1cdkA.MYR.2    2  15   8
1c0kA.LAC.2    1  15   8
1bjqA.ADE.1    1  15   8
1bcsA.ARG.1    1  15   8
1bcrA.ARG.1    1  15   8
1as2A.PO4.1    1  15   8
1aodA.INS.1    1  15   8
1amsA.GUA.2    1  15   8
1aibA.AKG.2    1  15   8
7nh5A.ACT.1    1  15   7
7nh4A.ACT.2    1  15   7
7l6rA.GLC.2    1  15   7
7k9mA.GOL.2    9  15   7
7k6jA.GOL.1    3  15   7
7k0rA.PO4.2    3  15   7
7jvvA.GOL.1    1  15   7
7e2uA.GOL.2    4  15   7
7ct9A.MLI.2    1  15   7
7cryA.OLA.6    1  15   7
7crtA.OLA.6    1  15   7
7crlA.OLA.8    1  15   7
7crkA.OLA.6    1  15   7
7criA.OLA.8    1  15   7
7apmA.GOL.1    2  15   7
7aknA.LYS.1    2  15   7
7ahkA.PO4.1    1  15   7
6z2qA.ACY.1    1  15   7
6z2hA.OAA.1    1  15   7
6z1sA.GLY.4    2  15   7
6ys6A.GOL.1    2  15   7
6yrsA.ACT.1    1  15   7
6ygoA.GOL.2    2  15   7
6ygkA.GOL.1    2  15   7
6yfwA.GOL.1    2  15   7
6ye4A.PGT.1    1  15   7
6y5yA.GOL.3    2  15   7
6xzkA.ACT.3    1  15   7
6wbmA.3PE.3    2  15   7
6w9mA.GOL.2    1  15   7
6w4hA.ACT.2    1  15   7
6w13A.ACT.2    1  15   7
6vqyA.GOL.2    2  15   7
6vb2B.GOL.1    1  15   7
6v1pA.GOL.3    1  15   7
6uasA.BGC.1    1  15   7
6tp5A.TBU.1    3  15   7
6siuC.GOL.2    1  15   7
6selA.LYS.2    1  15   7
6sakA.GOL.1    2  15   7
6rwvA.GOL.2    1  15   7
6rqpA.OLC.3    2  15   7
6rl2A.GOL.1    2  15   7
6rg1A.RM4.6    3  15   7
6rg1A.ACT.1    5  15   7
6rfzA.BGC.9    3  15   7
6r1bA.GOL.3    1  15   7
6qwfA.GOL.1    2  15   7
6qqmA.GOL.2    1  15   7
6qf2A.LYS.2    1  15   7
6pmhA.GOL.3    1  15   7
6pb1P.CLR.4    2  15   7
6p9vA.POP.2    2  15   7
6otvA.ACT.1    1  15   7
6obuA.GOL.2    2  15   7
6n7aA.PTR.1    2  15   7
6n77A.PTR.1    1  15   7
6n2bA.GOL.1    1  15   7
6n14A.PO4.3    1  15   7
6mwbB.CPS.1    2  15   7
6mq6A.GOL.1    1  15   7
6mlnE.GOL.6    1  15   7
6lznA.LYS.4    2  15   7
6lxsA.GOL.1    1  15   7
6l7pB.LHG.2    3  15   7
6l25A.PO4.1    1  15   7
6kxeA.PPI.1    1  15   7
6ksfA.SIN.1    2  15   7
6khlA.GOL.3    2  15   7
6jmvA.GOL.2    1  15   7
6jlzG.PO4.1    2  15   7
6jd0A.GOL.1    2  15   7
6i64A.GOL.2    2  15   7
6i61A.GOL.5    3  15   7
6hu2A.DMF.4    3  15   7
6hppA.PPI.3    4  15   7
6hpfA.ACY.1    1  15   7
6hk4A.GOL.3    3  15   7
6gxaA.DMF.1    2  15   7
6gvjA.GOL.3    3  15   7
6guzA.DD9.6    1  15   7
6gugA.GOL.2    1  15   7
6gudA.GOL.4    2  15   7
6gaiA.DD9.7    2  15   7
6gahA.DD9.7    2  15   7
6gagA.DD9.7    2  15   7
6gafA.DD9.7    1  15   7
6gadA.DD9.7    2  15   7
6gacA.DD9.7    2  15   7
6ga7A.DD9.7    1  15   7
6ga6A.DD9.7    1  15   7
6ga5A.DD9.7    2  15   7
6ga2A.DD9.7    1  15   7
6ga1A.DD9.7    1  15   7
6g7kA.OLC.3    3  15   7
6g7iA.OLC.3    2  15   7
6g7hA.OLC.3    2  15   7
6g32A.GOL.1    1  15   7
6fsmA.LYS.5    1  15   7
6fj2A.LYS.5    1  15   7
6fg1H.GOL.2    1  15   7
6elxA.GOL.3    2  15   7
6ekzA.GOL.5    2  15   7
6ekwA.NPY.2    2  15   7
6ejkA.A2G.2    1  15   7
6edqA.OLC.5    1  15   7
6dpqA.GOL.3    1  15   7
6d5uA.LYS.1    1  15   7
6d5tA.LYS.1    2  15   7
6d5rA.LYS.1    1  15   7
6d5qA.LYS.1    1  15   7
6d5pA.LYS.1    1  15   7
6d5oA.LYS.1    1  15   7
6d3bA.GOL.3    2  15   7
6bqgA.OLC.1    2  15   7
6bj8A.GOL.9    2  15   7
6bazA.LAC.1    1  15   7
6b9iA.GOL.5    6  15   7
6b4jE.PO4.1    1  15   7
6au0A.GOL.1    2  15   7
6a3hA.GOL.2    2  15   7
6a0fA.PO4.12   2  15   7
5yuiA.GOL.1    3  15   7
5y89A.ACT.1    1  15   7
5y48A.URA.1    1  15   7
5xw2A.GOL.1    2  15   7
5x30A.HCS.1    2  15   7
5wo4A.PTR.1    2  15   7
5wfiA.GOL.2    5  15   7
5w2sA.GOL.1    2  15   7
5vktA.MLT.2    3  15   7
5vepA.GOL.4    2  15   7
5v44A.GOL.3    2  15   7
5uwxA.ACY.2    2  15   7
5uswA.GOL.3    1  15   7
5ufhA.GOL.1    1  15   7
5u7wA.PO4.2    1  15   7
5u7pA.PO4.2    1  15   7
5u3yA.PGO.2    3  15   7
5u3yA.PGO.1    5  15   7
5u3sA.PGO.1    4  15   7
5tv1A.IHP.2    2  15   7
5taiA.LYS.1    1  15   7
5taeA.LYS.1    2  15   7
5tacA.LYS.1    1  15   7
5t9kA.LYS.1    1  15   7
5t9iA.LYS.1    2  15   7
5qtgA.GOL.3    1  15   7
5oxtA.ACT.1    1  15   7
5osaA.D12.3    3  15   7
5n9kA.GOL.7    1  15   7
5n0oA.HSE.2    3  15   7
5mzyD.GOL.2    1  15   7
5mvnA.ACT.5    3  15   7
5m8eA.GOL.2    3  15   7
5lnjA.07L.2    1  15   7
5lniA.07L.2    1  15   7
5kycB.GOL.2    2  15   7
5ks1A.PO4.1    1  15   7
5ka1A.GOL.3    2  15   7
5jt7A.GOL.1    1  15   7
5j1wA.GOL.1    3  15   7
5ilxA.URA.1    1  15   7
5i95A.AKG.6    1  15   7
5i06A.GOL.2    3  15   7
5hxeA.MYS.2    2  15   7
5hwyA.OLC.1    2  15   7
5hulA.PO4.4    1  15   7
5gwaA.GOL.1    1  15   7
5g5nA.GOL.1    3  15   7
5g54A.OLA.6    2  15   7
5g2dA.OLA.6    2  15   7
5g2dA.OLA.2    1  15   7
5fxnA.LYS.1    2  15   7
5ft6A.GOL.1    1  15   7
5fssA.LYS.1    1  15   7
5fspA.LYS.1    2  15   7
5fouA.PO4.2    1  15   7
5fiuA.TLA.1    1  15   7
5exiA.DTV.1    1  15   7
5eqtA.ACT.2    1  15   7
5ea9A.GOL.5    2  15   7
5dhqA.CIT.1    2  15   7
5dhpA.CIT.1    2  15   7
5delA.GOL.3    6  15   7
5d6oA.GOL.6    1  15   7
5d00A.PO4.1    1  15   7
5cxxA.GOL.5    6  15   7
5cwqA.GOL.1    1  15   7
5cdvA.PO4.3    1  15   7
5c4tA.GOL.4    3  15   7
5bphA.ACT.2    3  15   7
5b34A.D12.13   2  15   7
5b2nA.OCT.7    1  15   7
5arbA.GOL.3    1  15   7
5arbA.GOL.2    3  15   7
5aqmA.GOL.1    1  15   7
5aobA.BUA.1    1  15   7
5aoaA.PPI.1    1  15   7
5akrA.MLI.3    5  15   7
5ahmA.PO4.2    2  15   7
5af7A.GOL.2    1  15   7
5adnA.ACT.1    5  15   7
5adkA.ACT.1    3  15   7
5a87A.GOL.1    1  15   7
4zqoA.PGO.3    8  15   7
4zdbA.GOL.2    2  15   7
4ym9A.GOL.6    1  15   7
4xgpA.ADE.2    1  15   7
4xdjA.PC1.1    2  15   7
4x36A.GOL.5    4  15   7
4ww5A.GOL.3    1  15   7
4ws6A.CIT.2    1  15   7
4ws4A.CIT.2    1  15   7
4wrzA.CIT.1    1  15   7
4wpkA.CIT.1    1  15   7
4whxA.ALA.1    1  15   7
4w87A.BGC.1    1  15   7
4w86A.BGC.1    1  15   7
4us6A.GOL.3    2  15   7
4uqrA.POL.5    3  15   7
4uqcA.GLC.3    1  15   7
4uibA.GOL.3    5  15   7
4uc8A.GOL.1    3  15   7
4tx8A.FLC.2    2  15   7
4tvvA.PO4.1    1  15   7
4s3eA.GOL.2    1  15   7
4s1tA.PO4.1    3  15   7
4rweA.GOL.1    2  15   7
4rq9A.GOL.13   1  15   7
4rl3A.ACT.1    1  15   7
4r37A.ACT.2    2  15   7
4qmwA.TPO.1    4  15   7
4qh4A.ACT.1    4  15   7
4qdcA.GOL.2    2  15   7
4q7xA.GOL.2    2  15   7
4q4qA.GOL.1    2  15   7
4pf4A.GOL.3    1  15   7
4pf4A.GOL.2    2  15   7
4pddA.MLA.3    2  15   7
4p7nA.GCS.1    2  15   7
4p3mA.GOL.1    2  15   7
4opbA.GOL.7    1  15   7
4n5mA.GOL.3    1  15   7
4n2xA.GOL.1    4  15   7
4n1zF.PO4.1    1  15   7
4mysA.GOL.1    1  15   7
4mxdA.GOL.1    1  15   7
4mwzA.PO4.2    2  15   7
4mpfA.PO4.2    1  15   7
4mf5A.GSH.1    1  15   7
4lwxA.LAC.3    2  15   7
4lsfA.GOL.1    1  15   7
4lq5A.OAS.1    1  15   7
4l5cA.GOL.2    1  15   7
4kqjA.PCR.1    1  15   7
4k77A.PTR.1    1  15   7
4jd4A.GOL.7    2  15   7
4j6fA.GOL.2    2  15   7
4ixjA.GOL.2    4  15   7
4isqA.GOL.1    1  15   7
4iqfA.GOL.1    1  15   7
4iq9A.GOL.1    3  15   7
4ipwA.GOL.5    7  15   7
4ipwA.GOL.2    3  15   7
4ippA.GOL.1    2  15   7
4ihcA.GOL.1    1  15   7
4i6mB.PO4.4    1  15   7
4i3yA.GOL.2    1  15   7
4i1dA.GOL.1    1  15   7
4hyxA.OCT.8    3  15   7
4hw8A.MAL.1    1  15   7
4hdtA.ACT.1    1  15   7
4hdmA.PCR.1    1  15   7
4h5wA.PO4.3    1  15   7
4h3wA.MLY.3    3  15   7
4gz0A.ACT.5    1  15   7
4gs1A.GOL.1    2  15   7
4ghbA.GOL.2    2  15   7
4gdiA.GOL.3    2  15   7
4g61A.GOL.2    1  15   7
4fvlA.PGO.15   2  15   7
4fpvA.GOL.1    1  15   7
4fk6A.PTR.1    2  15   7
4emsA.GOL.1    1  15   7
4e2jA.GOL.1    1  15   7
4dqwA.GOL.4    1  15   7
4czrA.GOL.1    7  15   7
4crwB.GOL.2    1  15   7
4cozA.GOL.2    1  15   7
4ci9A.GOL.4    3  15   7
4cd8A.BMA.1    1  15   7
4cd7A.BMA.3    1  15   7
4cd6A.BMA.1    1  15   7
4c70A.GOL.1    2  15   7
4c5bA.DAL.3    4  15   7
4c34A.MG8.5    2  15   7
4c16A.GAL.2    5  15   7
4bx3A.GOL.1    1  15   7
4bpzA.BGC.2    1  15   7
4bowA.BGC.2    1  15   7
4ba1B.PO4.1    2  15   7
4asjA.PO4.1    4  15   7
4appA.GOL.2    1  15   7
4ai8A.GOL.1    3  15   7
3zymA.GOL.1    6  15   7
3zwzA.GOL.5    3  15   7
3zo2A.GOL.5    1  15   7
3zo1A.GOL.5    3  15   7
3zgvA.ACT.1    1  15   7
3zg6A.GOL.2    3  15   7
3wzdA.DTT.1    1  15   7
3wgtA.QSC.2    1  15   7
3w84A.GOL.5    2  15   7
3w7oA.GOL.5    2  15   7
3w7lA.GOL.5    2  15   7
3w7kA.GOL.5    2  15   7
3w7jA.GOL.9    1  15   7
3w7jA.GOL.6    3  15   7
3w7iA.GOL.5    2  15   7
3w7gA.GOL.2    2  15   7
3w76A.GOL.7    2  15   7
3w75A.GOL.6    2  15   7
3w74A.GOL.5    2  15   7
3w73A.GOL.7    2  15   7
3w72A.GOL.9    2  15   7
3w71A.GOL.6    2  15   7
3w2mA.GOL.6    2  15   7
3w2lA.GOL.5    2  15   7
3w2kA.GOL.5    2  15   7
3w2jA.GOL.5    3  15   7
3w23A.GOL.2    3  15   7
3w1xA.GOL.5    2  15   7
3w1uA.GOL.5    2  15   7
3w1tA.GOL.6    2  15   7
3vwqA.GOL.4    1  15   7
3vlnA.ACT.3    1  15   7
3vkbA.POP.1    4  15   7
3v7xA.GOL.3    2  15   7
3uk2A.MLT.2    2  15   7
3uanA.BDP.2    1  15   7
3u7hB.GOL.4    2  15   7
3u2wA.GOL.2    1  15   7
3tw9A.GOL.1    1  15   7
3ttrA.LQZ.1    2  15   7
3toyA.ACT.1    1  15   7
3t8iA.GOL.4    5  15   7
3rwxA.MLY.4    4  15   7
3rtnA.GOL.3    1  15   7
3ropA.NCA.1    1  15   7
3rmeA.GOL.1    2  15   7
3ramA.GOL.3    1  15   7
3r8xA.GOL.3    1  15   7
3r0vA.MLT.2    1  15   7
3qunA.GOL.2    1  15   7
3q5yA.GOL.1    2  15   7
3pvqA.GOL.2    2  15   7
3poqA.OLC.4    2  15   7
3pdwA.GOL.1    1  15   7
3op1C.GOL.3    1  15   7
3o4sA.GOL.4    2  15   7
3o3lA.GOL.6    2  15   7
3nolA.GOL.1    2  15   7
3nnbA.GOL.2    1  15   7
3nhaA.PO4.1    4  15   7
3n45F.PO4.2    2  15   7
3mtfA.PO4.3    2  15   7
3mryA.GOL.2    2  15   7
3mozA.GOL.3    3  15   7
3mmjA.GOL.5    5  15   7
3m9wA.PO4.1    1  15   7
3ls7A.LYS.1    1  15   7
3loqA.ACT.4    2  15   7
3lmsA.GLY.1    2  15   7
3ld8A.GOL.3    2  15   7
3krpA.PPV.1    1  15   7
3kroA.PPV.1    1  15   7
3krfA.PPV.2    1  15   7
3kn3A.GOL.2    1  15   7
3khsA.PO4.1    2  15   7
3k8qA.PO4.1    2  15   7
3k4zA.XGP.2    2  15   7
3k1gA.GOL.3    3  15   7
3jcuG.LHG.3    1  15   7
3ia2A.GOL.2    1  15   7
3i0lA.UDP.1    2  15   7
3hzgA.PO4.1    1  15   7
3hwkA.SIN.1    1  15   7
3hv9A.GOL.1    1  15   7
3hfqA.PO4.1    2  15   7
3heaA.GOL.2    1  15   7
3h9sE.GOL.1    1  15   7
3gneA.GOL.3    1  15   7
3gkhA.GOL.1    5  15   7
3ga6A.GOL.3    4  15   7
3g85A.GOL.1    1  15   7
3g3qA.PO4.10   1  15   7
3fvgA.GOL.1    1  15   7
3fv2A.GOL.4    2  15   7
3fv2A.GOL.2    3  15   7
3f66A.GBL.3    1  15   7
3f5aA.ACT.5    1  15   7
3emrA.GOL.2    2  15   7
3eibA.GOL.1    2  15   7
3ei9A.GOL.1    2  15   7
3ei8A.GOL.1    2  15   7
3ei5A.GOL.1    2  15   7
3e4yA.GOL.1    1  15   7
3dxtA.GOL.3    1  15   7
3dr3A.MLT.1    1  15   7
3do2A.LYS.1    1  15   7
3do1A.LYS.1    2  15   7
3do0A.LYS.1    1  15   7
3dnzA.LYS.1    1  15   7
3d71A.FLC.1    1  15   7
3d1oA.GOL.1    3  15   7
3d1hA.GOL.1    2  15   7
3cz8A.GOL.2    1  15   7
3c2yA.GOL.1    2  15   7
3atzA.HBA.2    1  15   7
3ag6A.ACY.1    6  15   7
3afbA.GOL.2    2  15   7
3af4A.GOL.9    1  15   7
3af3A.GOL.7    1  15   7
3aagB.MLY.2    1  15   7
3a5fA.GOL.1    2  15   7
2zm7A.GOL.1    4  15   7
2zkcA.GOL.2    2  15   7
2ylnA.GOL.6    3  15   7
2ydeA.GOL.4    1  15   7
2ydeA.GOL.3    1  15   7
2xnkA.GOL.2    2  15   7
2wi0A.TRP.2    2  15   7
2whzA.TYR.2    1  15   7
2wgdA.GOL.2    2  15   7
2wd1A.GBL.2    1  15   7
2w7hA.GLY.1    1  15   7
2w7eA.GLY.1    1  15   7
2vqpA.GOL.2    2  15   7
2vaxA.ACT.2    3  15   7
2va1A.PO4.1    1  15   7
2uyvA.TLA.2    2  15   7
2uy2A.GOL.1    2  15   7
2uxqA.GOL.3    1  15   7
2rj5A.GOL.2    2  15   7
2rj0A.GOL.2    2  15   7
2rizA.GOL.1    2  15   7
2r71A.INS.2    2  15   7
2qhfA.ACT.3    2  15   7
2qdmA.PO4.2    3  15   7
2qccA.GOL.1    1  15   7
2q8xA.GOL.9    1  15   7
2pszA.GOL.1    3  15   7
2prlA.ACT.2    6  15   7
2pc8A.BGC.2    1  15   7
2p10A.GOL.5    3  15   7
2oo4A.GOL.6    1  15   7
2oicA.TPO.2    5  15   7
2oc9A.PO4.1    2  15   7
2nsyA.GOL.3    1  15   7
2nsgA.GOL.1    1  15   7
2jl1A.GOL.2    2  15   7
2jhdA.ACT.8    1  15   7
2jh7A.ACT.6    1  15   7
2jfuA.PO4.1    1  15   7
2j1oA.GOL.1    2  15   7
2iwaA.GOL.1    1  15   7
2ik7A.PO4.1    1  15   7
2ik2A.PO4.1    1  15   7
2ii3A.ACT.1    1  15   7
2ifcA.OAA.1    1  15   7
2hzgA.GOL.2    4  15   7
2hgxA.ACY.1    1  15   7
2gk4A.GOL.1    1  15   7
2de2A.GOL.4    1  15   7
2cz9A.GOL.1    1  15   7
2b4oA.GOL.1    3  15   7
2aysA.A2G.1    3  15   7
2aa0A.ACT.1    1  15   7
2a7xA.GOL.2    1  15   7
1zsyA.GOL.1    1  15   7
1yv5A.PO4.2    2  15   7
1yqdA.DTT.1    1  15   7
1yq7A.PO4.2    1  15   7
1yhtA.GOL.2    1  15   7
1y3gE.LEU.1    1  15   7
1xy3A.GUN.1    2  15   7
1xr8A.GOL.2    2  15   7
1xjiA.OCT.7    1  15   7
1xivA.GOL.1    1  15   7
1wzoA.GOL.2    2  15   7
1wu6A.GOL.2    2  15   7
1wtaA.PO4.1    1  15   7
1wq5A.GOL.5    2  15   7
1womA.PGO.9    1  15   7
1wb5A.GOL.1    2  15   7
1wb4A.GOL.2    4  15   7
1wa6X.PO4.1    1  15   7
1vlyA.ACT.1    1  15   7
1vlqA.GOL.1    4  15   7
1vd5A.DTT.5    2  15   7
1va4A.GOL.2    1  15   7
1uxwA.GOL.2    2  15   7
1uu8A.GOL.2    4  15   7
1u83A.GOL.3    3  15   7
1u5rA.SEP.1    4  15   7
1tvbB.GOL.1    1  15   7
1t2eA.GOL.1    1  15   7
1sveA.MG8.4    2  15   7
1scwA.GOL.1    1  15   7
1s9qA.CHD.1    1  15   7
1rr6A.PO4.1    1  15   7
1r15A.NCA.2    1  15   7
1qqmA.PO4.1    7  15   7
1qg8A.GOL.1    1  15   7
1osmA.D12.9    2  15   7
1oc4A.GOL.1    1  15   7
1mx3A.ACY.1    1  15   7
1l4hA.IND.1    1  15   7
1kq0A.TBU.2    1  15   7
1kg6A.GOL.4    1  15   7
1kg5A.GOL.1    1  15   7
1jhvA.PCR.2    1  15   7
1jhuA.PCR.3    1  15   7
1j31A.ACT.1    1  15   7
1iipA.GOL.1    1  15   7
1i09A.PO4.2    3  15   7
1hozA.GOL.6    3  15   7
1hizA.GLC.2    1  15   7
1h01A.GOL.2    1  15   7
1gxwA.LYS.1    1  15   7
1gufA.GOL.2    3  15   7
1grpA.ICT.1    1  15   7
1gklA.GOL.1    2  15   7
1gitA.PO4.1    7  15   7
1g0vA.MAN.6    2  15   7
1fw8A.GOL.4    3  15   7
1ecvA.ACT.1    2  15   7
1dp2A.LPB.1    1  15   7
1d0sA.DMD.2    1  15   7
1bvwA.GOL.3    1  15   7
1bjwA.PO4.1    1  15   7
1b4eA.GOL.2    3  15   7
1ay5A.MAE.1    1  15   7
7oogA.GOL.5    1  15   6
7nquA.GOL.4    1  15   6
7nqsA.GOL.3    1  15   6
7nqrA.GOL.5    1  15   6
7lozA.POP.1    4  15   6
7lowA.POP.1    4  15   6
7crxA.OLA.6    1  15   6
7crtA.OLA.8    1  15   6
7crlA.OLA.6    1  15   6
7criA.OLA.6    1  15   6
7c0kA.GOL.2    5  15   6
7axbA.GOL.2    1  15   6
7am3A.GOL.3    1  15   6
6zwhA.ACT.2    1  15   6
6yrwA.DSN.1    1  15   6
6w08A.ACY.1    4  15   6
6vndA.GOL.6    3  15   6
6vfdA.SER.1    1  15   6
6v96O.CIT.1    2  15   6
6v96H.CIT.1    2  15   6
6v4qH.GOL.1    2  15   6
6uttA.PO4.1    1  15   6
6u0kB.PO4.3    4  15   6
6tltA.GOL.1    2  15   6
6sumA.ACT.1    3  15   6
6rzqA.GOL.5    6  15   6
6rz9A.OLA.19   2  15   6
6rwvA.PO4.9    1  15   6
6rv5A.GOL.3    4  15   6
6rnkA.GOL.14   1  15   6
6rl1A.GOL.2    1  15   6
6r4vA.GOL.1    2  15   6
6qzjA.GOL.2    1  15   6
6pt0R.CLR.5    1  15   6
6pmtA.PO4.2    1  15   6
6pkuA.M6P.1    4  15   6
6pfwA.GOL.2    1  15   6
6peqE.CLR.1    1  15   6
6pd9A.GOL.1    1  15   6
6pauA.GOL.6    2  15   6
6olqA.GOL.2    2  15   6
6nt2A.GOL.7    1  15   6
6nbwA.GOL.2    1  15   6
6nblA.CAM.1    4  15   6
6mljA.ACT.2    2  15   6
6mliE.ACT.2    3  15   6
6mlaE.PO4.3    2  15   6
6lp6A.ACT.6    2  15   6
6lm1A.OCT.9    2  15   6
6khlA.GOL.1    3  15   6
6kd7A.PPV.1    1  15   6
6jy1A.GOL.3    2  15   6
6jrbA.GOL.4    2  15   6
6jd0A.GOL.4    3  15   6
6isqA.ACT.1    3  15   6
6icjA.GOL.2    2  15   6
6gvjA.GOL.5    3  15   6
6gt0A.MLI.1    5  15   6
6gkeA.GOL.4    2  15   6
6giuA.GOL.9    1  15   6
6ghxA.ILE.2    1  15   6
6eskA.GOL.1    2  15   6
6eidA.OLC.1    2  15   6
6e4lA.ACT.2    3  15   6
6dqaA.GOL.2    1  15   6
6cjqA.PGW.2    1  15   6
6b90A.GOL.4    3  15   6
6a0iA.GOL.2    2  15   6
6a0hA.PO4.4    3  15   6
5y8nA.SER.2    1  15   6
5y8lA.GOL.3    1  15   6
5w8iA.CIT.1    3  15   6
5uutA.CIT.1    3  15   6
5u4lA.PO4.1    4  15   6
5obyA.GOL.1    1  15   6
5o6xA.BGC.1    1  15   6
5o6mA.PO4.4    4  15   6
5k9vA.GOL.1    1  15   6
5k4tA.GOL.7    2  15   6
5k4tA.GOL.3    2  15   6
5jg4A.PO4.2    3  15   6
5j3uA.GOL.4    3  15   6
5izjA.PO4.7    1  15   6
5hhkA.PO4.3    5  15   6
5fujA.ACT.1    2  15   6
5fsjA.LYS.1    1  15   6
5dozA.ACT.1    1  15   6
5adlA.ACT.1    3  15   6
5a3yA.LYS.1    1  15   6
4z7eA.PPI.2    1  15   6
4y9hA.D12.15   2  15   6
4y7iA.PO4.1    6  15   6
4y7eA.BMA.7    1  15   6
4y7eA.BMA.16   1  15   6
4xslA.GOL.2    1  15   6
4xdkA.PC1.1    2  15   6
4wnlC.GOL.2    1  15   6
4wh3A.GOL.2    2  15   6
4w88B.BGC.2    1  15   6
4u1mA.GOL.2    2  15   6
4tpoA.GOL.2    3  15   6
4r36A.ACT.1    2  15   6
4q3nA.ACT.6    1  15   6
4plvA.2OP.1    1  15   6
4otlA.GLY.1    1  15   6
4oteA.ACT.3    3  15   6
4ot8A.SER.1    1  15   6
4ohnA.ACT.1    1  15   6
4oglA.GOL.2    1  15   6
4nc3A.OLC.5    1  15   6
4n58A.GOL.6    1  15   6
4lmpA.GOL.2    1  15   6
4lfvF.PO4.2    2  15   6
4jtsA.ACT.4    2  15   6
4jtbA.PO4.1    2  15   6
4js1A.PO4.2    3  15   6
4jn1H.GOL.4    3  15   6
4jjaA.GOL.3    1  15   6
4iu1A.GOL.1    1  15   6
4i6mA.PO4.5    5  15   6
4hwlA.HP6.3    2  15   6
4gz0A.ACT.1    1  15   6
4ghbA.GOL.10   1  15   6
4gewA.GOL.5    4  15   6
4g19A.ACT.1    1  15   6
4g0dA.PGO.5    1  15   6
4di9A.ACT.1    1  15   6
4di8A.ACT.1    1  15   6
4d3tA.POL.4    2  15   6
4b5uA.SSN.3    3  15   6
4at7A.MLI.2    1  15   6
3zs3A.ACT.5    2  15   6
3zrbA.GOL.1    1  15   6
3zoqA.GOL.1    2  15   6
3zo3A.GOL.6    3  15   6
3w7rA.GOL.5    1  15   6
3w7nA.GOL.8    3  15   6
3w7mA.GOL.9    2  15   6
3w2uA.GOL.10   2  15   6
3w2nA.GOL.11   2  15   6
3vpeA.ACT.1    5  15   6
3v35A.DMF.1    1  15   6
3uy4A.GOL.2    1  15   6
3up8A.ACT.1    5  15   6
3uj7A.PO4.2    1  15   6
3uj6A.PO4.2    1  15   6
3u1tA.MLI.1    1  15   6
3tfhA.GOL.2    2  15   6
3sw4A.ACT.1    3  15   6
3nwrA.GOL.2    4  15   6
3nnbA.GOL.3    2  15   6
3mwxA.GOL.7    1  15   6
3mpkA.ACT.3    1  15   6
3maeA.GOL.8    2  15   6
3kzfA.GOL.1    1  15   6
3kygA.5GP.1    1  15   6
3kbrA.GOL.1    1  15   6
3ia2A.GOL.4    1  15   6
3g3qA.PO4.12   1  15   6
3g2dA.GOL.6    2  15   6
3g0sA.GOL.1    1  15   6
3fv2A.GOL.7    3  15   6
3ftbA.PO4.3    3  15   6
3f5eA.ACT.1    1  15   6
3f5aA.ACT.1    1  15   6
3dxpA.ACT.1    4  15   6
3dxlA.GOL.4    1  15   6
3d92A.GOL.2    1  15   6
3d70A.GOL.3    1  15   6
3cjyA.GOL.2    1  15   6
3c1jA.GOL.2    1  15   6
3b8iA.GOL.3    4  15   6
3aztA.BGC.3    1  15   6
3aowA.AKG.1    1  15   6
2ynaA.GOL.1    2  15   6
2y61A.GOL.4    1  15   6
2x5jO.PO4.1    1  15   6
2w7mA.GLY.1    1  15   6
2w7lA.ALO.1    1  15   6
2w7kA.SER.1    1  15   6
2w7jA.GLY.1    1  15   6
2w7gA.ALO.1    1  15   6
2w7fA.SER.1    1  15   6
2w2jA.GOL.1    2  15   6
2vxnA.GOL.1    1  15   6
2vmzA.GLY.1    1  15   6
2vmyA.GLY.1    1  15   6
2vmxA.ALO.1    1  15   6
2vmwA.SER.1    1  15   6
2vmuA.GLY.1    1  15   6
2vmtA.SER.1    1  15   6
2vmsA.GLY.1    1  15   6
2vmqA.GLY.1    1  15   6
2vmpA.SER.1    1  15   6
2vmoA.GLY.1    1  15   6
2vibA.GLY.1    1  15   6
2viaA.SER.1    1  15   6
2vi9A.GLY.1    1  15   6
2vgwA.GLY.1    1  15   6
2vgvA.GLY.1    1  15   6
2vguA.SER.1    1  15   6
2vgtA.GLY.1    1  15   6
2vatA.ACT.1    2  15   6
2tlxA.LYS.1    1  15   6
2qe8A.GOL.2    2  15   6
2p2wA.FLC.2    1  15   6
2opnA.PO4.2    1  15   6
2oljA.GOL.3    6  15   6
2okoA.GOL.9    5  15   6
2o2hA.ACT.1    1  15   6
2nsfA.GOL.1    1  15   6
2npgA.GOL.2    2  15   6
2nowA.GOL.2    2  15   6
2nopA.GOL.2    1  15   6
2nmrA.GOL.2    1  15   6
2nliA.LAC.2    4  15   6
2jhdA.ACT.1    1  15   6
2jh7A.ACT.7    1  15   6
2ik6A.PO4.1    1  15   6
2hykA.GOL.3    1  15   6
2gpjA.ACY.2    2  15   6
2g7cA.GOL.7    1  15   6
2am5A.GOL.6    1  15   6
2a3kA.PO4.2    3  15   6
1ziyA.GOL.1    3  15   6
1ynpA.GOL.1    1  15   6
1yjyA.SER.1    1  15   6
1yjsA.GLY.1    1  15   6
1woqA.PO4.2    2  15   6
1to3A.PO4.2    1  15   6
1sugA.GOL.1    2  15   6
1rd5A.MLA.1    3  15   6
1pr1A.PO4.1    2  15   6
1n55A.GOL.4    1  15   6
1ly8A.GOL.6    1  15   6
1kl2A.GLY.1    1  15   6
1kl1A.GLY.1    1  15   6
1kkpA.SER.1    1  15   6
1jwkA.HBI.1    1  15   6
1iquA.TDR.2    2  15   6
1hyoA.ACT.1    2  15   6
1f76A.ORO.3    3  15   6
1eqbA.GLY.1    1  15   6
1dxeA.PO4.2    1  15   6
1ds1A.PGO.3    3  15   6
7p31A.GOL.3    1  14   9
7oqzA.PC1.2    3  14   9
7oohA.GOL.3    1  14   9
7ooeA.GOL.2    1  14   9
7o1jA.GOL.1    1  14   9
7npkA.GOL.2    1  14   9
7nayA.MLA.1    4  14   9
7lvlA.LYS.1    1  14   9
7jv5R.PLM.12   3  14   9
7jqiA.AKG.1    1  14   9
7e7vA.GOL.3    3  14   9
7e7vA.GOL.2    4  14   9
7e7vA.GOL.1    4  14   9
7d1uD.LHG.3    1  14   9
7cy0A.ACY.2    9  14   9
7crlA.OLA.3    1  14   9
7criA.OLA.3    1  14   9
7c4cA.5GP.3    1  14   9
7c0kA.GOL.5    5  14   9
7bjeA.ADE.1    1  14   9
7awyA.GOL.1    4  14   9
7arlF.ADP.1    1  14   9
7akxA.OLA.1    2  14   9
7a5tA.GOL.7    1  14   9
6zgcA.PO4.1    1  14   9
6z10A.OLC.3    2  14   9
6yxgA.OLB.4    1  14   9
6yxgA.OLB.2    2  14   9
6xkhA.ACT.1    2  14   9
6x8gA.PTR.1    3  14   9
6x8fA.PTR.1    3  14   9
6x5pA.CIT.4    1  14   9
6ww1A.ACT.1    1  14   9
6wm5A.OLC.6    2  14   9
6vnyA.PTR.1    3  14   9
6vnxA.PTR.1    3  14   9
6vnsA.PTR.1    2  14   9
6vniB.PTR.1    3  14   9
6vncB.PTR.1    1  14   9
6vjcA.ACT.1    3  14   9
6ujfA.BGC.1    1  14   9
6tk9A.PO4.1    8  14   9
6rvmA.GOL.3    1  14   9
6rufA.GLU.1    3  14   9
6ro0B.GOL.1    8  14   9
6ro0A.GOL.1    3  14   9
6p52A.PO4.1    1  14   9
6omqA.ACT.1    2  14   9
6nmmA.PPV.1    1  14   9
6mlnE.GOL.5    3  14   9
6lvsA.GOL.2    4  14   9
6ksiA.OCA.5    2  14   9
6kd9B.SIN.1    1  14   9
6kb0A.GOL.1    1  14   9
6kacH.BCR.1    1  14   9
6jrbA.GOL.1    1  14   9
6jr9A.GOL.5    1  14   9
6jlyC.PO4.1    1  14   9
6jlpB.GOL.6    1  14   9
6jloB.GOL.6    2  14   9
6jlmB.GOL.6    1  14   9
6jllB.GOL.6    2  14   9
6jksA.ASP.1    1  14   9
6j4sA.GOL.2    1  14   9
6i9kA.OLC.3    1  14   9
6hgkA.STR.1    1  14   9
6hggA.HCY.1    1  14   9
6hfcA.GOL.6    3  14   9
6hemA.GOL.1    2  14   9
6hcaA.GOL.3    2  14   9
6hb8A.GOL.2    1  14   9
6h2sA.PYR.1    1  14   9
6gt3A.OLA.9    1  14   9
6gkeA.GOL.2    4  14   9
6gahA.MYS.6    2  14   9
6gagA.MYS.6    2  14   9
6gaeA.MYS.6    1  14   9
6ga5A.MYS.6    2  14   9
6g7nA.DAL.1    1  14   9
6fteB.GOL.1    1  14   9
6frwA.GOL.7    7  14   9
6f56A.GOL.2    1  14   9
6em2A.TPO.2    3  14   9
6eigA.OLC.3    2  14   9
6ehjA.SER.4    1  14   9
6edqA.OLC.3    1  14   9
6edqA.OLC.2    1  14   9
6dyzA.PO4.1    3  14   9
6dfzA.PO4.1    1  14   9
6dbkA.PTR.1    2  14   9
6dawA.ACT.2    7  14   9
6d1kA.ACT.2    2  14   9
6d1jA.ACT.2    2  14   9
6d1iA.ACT.1    2  14   9
6d1gA.ACT.2    2  14   9
6d1fA.ACT.2    2  14   9
6d1eA.ACT.2    2  14   9
6d1dA.ACT.2    2  14   9
6d1cA.ACT.2    2  14   9
6d1bA.ACT.2    2  14   9
6d1aA.ACT.2    2  14   9
6cogA.GOL.1    2  14   9
6codA.GOL.1    2  14   9
6camA.BGC.2    1  14   9
6b00A.GOL.1    4  14   9
6ao6A.GOL.3    3  14   9
6ak3B.POV.2    5  14   9
6abxA.GOL.2    2  14   9
6a0uB.GOL.2    3  14   9
6a0oA.HBX.2    8  14   9
6a0fA.GOL.5    1  14   9
5zjeA.MLI.1    3  14   9
5zjbA.MLI.1    1  14   9
5ysfA.BGC.4    1  14   9
5yseA.BGC.2    1  14   9
5ysdA.BGC.2    1  14   9
5xvgA.SEP.1    5  14   9
5xd4A.GOL.4    4  14   9
5wanA.GOL.4    3  14   9
5w86A.PTR.2    2  14   9
5uo4A.GOL.2    1  14   9
5tuwA.GOL.1    7  14   9
5tkcA.G3H.1    1  14   9
5t25A.LYS.1    1  14   9
5qtiA.GOL.3    1  14   9
5qtdA.GOL.3    1  14   9
5pabH.GOL.1    1  14   9
5owfA.GOL.2    3  14   9
5ovoB.ADP.1    1  14   9
5oulA.ACT.1    8  14   9
5olzA.OLC.26   2  14   9
5oloA.OLA.13   1  14   9
5oilA.ETX.1    4  14   9
5oeyA.PO4.1    1  14   9
5o2aA.MLY.1    2  14   9
5o28A.MLY.2    2  14   9
5nrfA.GOL.1    1  14   9
5nf5B.GOL.1    1  14   9
5n9nA.GOL.6    9  14   9
5n3qA.TPO.2    3  14   9
5n3mA.DAR.4    2  14   9
5n3jA.TPO.2    3  14   9
5n3gA.TPO.2    3  14   9
5n1hA.TPO.2    3  14   9
5n1fA.TPO.2    3  14   9
5mxpA.ACT.1    3  14   9
5motA.ACT.3    9  14   9
5mnuA.GOL.4    3  14   9
5m5oB.GDP.1    1  14   9
5m5nB.GDP.1    1  14   9
5m5mB.GDP.1    1  14   9
5m5lB.GDP.1    1  14   9
5m5iB.GDP.1    1  14   9
5m0lA.TPO.1    2  14   9
5m03A.MAN.2    1  14   9
5lq2A.PTR.1    2  14   9
5kf8A.GCS.1    1  14   9
5k4qA.GOL.1    1  14   9
5k45A.GLU.1    5  14   9
5k2dA.CLR.3    2  14   9
5k1kA.8K6.7    1  14   9
5jqqA.GOL.1    1  14   9
5jpfA.MLI.2    1  14   9
5jbiA.GOL.1    1  14   9
5izfA.TPO.1    1  14   9
5hxsA.OLC.9    2  14   9
5hxeA.OLC.9    3  14   9
5hn5A.ICT.1    1  14   9
5himA.DMG.2    1  14   9
5h9iA.GOL.3    4  14   9
5h2nA.MYS.6    1  14   9
5gzlB.LYS.1    2  14   9
5gv8A.GOL.3    1  14   9
5g2cA.OLA.5    1  14   9
5fusA.GOL.2    4  14   9
5fqiA.GOL.3    5  14   9
5fqiA.GOL.2    5  14   9
5fchA.GOL.3    1  14   9
5eu6D.GOL.1    3  14   9
5epuA.CYT.1    1  14   9
5efoA.CYT.1    1  14   9
5e98A.BDP.1    1  14   9
5e7cD.LHG.1    3  14   9
5dn3A.TPO.1    1  14   9
5czwA.MLY.3    3  14   9
5cstA.GOL.2    2  14   9
5cspA.ACT.2    8  14   9
5csoA.GOL.1    1  14   9
5cdzA.GOL.1    1  14   9
5cdhA.TLA.1    1  14   9
5bx7A.TPO.2    9  14   9
5b6zA.MYS.6    1  14   9
5b3gA.PO4.1    5  14   9
5a8dA.GOL.5    2  14   9
4zjvC.PTR.1    1  14   9
4ydkL.GOL.1    1  14   9
4xxsA.GOL.2    2  14   9
4x2rA.PO4.3    7  14   9
4wrwA.GOL.4    1  14   9
4widA.MLY.3    2  14   9
4uqpQ.GOL.1    9  14   9
4uqlQ.GOL.2    9  14   9
4upvQ.GOL.1    9  14   9
4ue2Q.GOL.1    6  14   9
4ud2Q.GOL.1    6  14   9
4ucxQ.GOL.1    5  14   9
4ub6B.GOL.6    3  14   9
4tnwA.POV.1    5  14   9
4sknE.URA.1    2  14   9
4s3eA.GOL.3    2  14   9
4s39A.GOL.3    2  14   9
4s38A.GOL.2    2  14   9
4rzmA.GOL.1    1  14   9
4rqvA.GOL.2    2  14   9
4rq5A.PPV.3    1  14   9
4rlzA.GOL.1    1  14   9
4rk9A.GLA.2    1  14   9
4rjeA.PYR.2    1  14   9
4rhiA.GOL.1    4  14   9
4q7xA.GOL.1    1  14   9
4py1A.PTR.1    2  14   9
4pwyA.GOL.2    1  14   9
4ppuA.TYR.1    2  14   9
4pnpA.PO4.1   10  14   9
4pfkA.F6P.1    1  14   9
4pdwC.GOL.1    4  14   9
4pbuD.LHG.3    3  14   9
4oltA.GCS.1    1  14   9
4nc3A.OLA.8    3  14   9
4n6hA.OLC.8    2  14   9
4mlrA.LYS.1    1  14   9
4mgcA.GOL.2    5  14   9
4l66A.GOL.2    1  14   9
4l1wA.STR.1    2  14   9
4kqhA.PO4.1    1  14   9
4jdfA.SPD.1    1  14   9
4ixqA.LHG.2    1  14   9
4iqiA.CYT.1    1  14   9
4ijgA.GOL.1    7  14   9
4igtA.GOL.4    9  14   9
4i8iA.ACT.1    4  14   9
4i6yA.MEV.1    5  14   9
4i1dA.ACT.4    1  14   9
4htyA.GOL.5    1  14   9
4hn8A.GOL.2    1  14   9
4hdoA.GOL.1    1  14   9
4h6tA.PO4.3    5  14   9
4h1xA.CIT.1    2  14   9
4gpsA.CIT.1    1  14   9
4gmyA.PTR.2    2  14   9
4gkyA.MAN.1    7  14   9
4fsmA.GOL.1    7  14   9
4f6xA.TAR.1    1  14   9
4etpA.GOL.3    3  14   9
4egnA.GOL.1    4  14   9
4ee3A.GOL.4    1  14   9
4eb5A.GOL.1    2  14   9
4dy0A.GOL.1    5  14   9
4dpkA.PO4.3    1  14   9
4doyA.GOL.1    1  14   9
4cvqA.ACT.1    1  14   9
4bgpA.GOL.1    1  14   9
4as4A.PO4.1    1  14   9
4aqcA.PTR.2    2  14   9
4appA.SEP.1    1  14   9
4aczA.GOL.2    1  14   9
4ab4A.GOL.2    1  14   9
3zuvA.TPO.1    1  14   9
3ze6B.SBY.2    1  14   9
3wf9A.TPO.1    4  14   9
3w7pA.GOL.8    1  14   9
3w72A.GOL.3    1  14   9
3w1qA.GOL.4    1  14   9
3vwmA.GOL.1    4  14   9
3vwlA.GOL.1    3  14   9
3vgiA.GOL.1    1  14   9
3v8hA.CIT.1    1  14   9
3uwwA.3PG.2    1  14   9
3ulzA.TPO.5    3  14   9
3uifA.GOL.1    1  14   9
3u7fB.GOL.2    5  14   9
3u7eB.PO4.1    1  14   9
3t7oA.GLC.1    1  14   9
3smvA.GOL.4    1  14   9
3slbA.CYT.1    3  14   9
3s7oA.GOL.1    1  14   9
3ru8L.GOL.1    5  14   9
3ru7A.GLY.1    6  14   9
3rhtA.GOL.1    2  14   9
3rf1A.LMR.1    1  14   9
3r9pA.GOL.1    2  14   9
3qxxA.PO4.2    2  14   9
3qvwA.PO4.2    7  14   9
3qtyA.POP.2    1  14   9
3qqjA.PO4.1    1  14   9
3qd0A.GOL.4    2  14   9
3qalE.TPO.1    1  14   9
3pvsA.PO4.1    1  14   9
3pvbA.TPO.3    1  14   9
3ppqA.CHT.1    1  14   9
3pppA.BET.1    1  14   9
3oo2A.PO4.1    1  14   9
3ocyA.PO4.1    2  14   9
3obtA.GOL.4    5  14   9
3o3oA.2RH.1    2  14   9
3o2sB.PO4.1    1  14   9
3nuuA.GOL.5    2  14   9
3mpkA.GOL.1    1  14   9
3mboA.GOL.5    1  14   9
3m5aA.GOL.2    4  14   9
3lxpA.PTR.1    2  14   9
3lxnA.PTR.1    2  14   9
3lnmB.PGW.10   1  14   9
3ln3A.MLY.2    1  14   9
3l67A.BU3.1    1  14   9
3l0sA.TAR.1    1  14   9
3l03A.GOL.1    5  14   9
3k2sA.POV.20   1  14   9
3k1tA.GOL.1    1  14   9
3jzeA.ACY.1    1  14   9
3jtmA.GOL.3    1  14   9
3iobA.GOL.2    1  14   9
3ijqA.ALA.1    1  14   9
3i0zA.PO4.1    1  14   9
3i0iX.UDP.1    1  14   9
3hy5A.TLA.2    1  14   9
3hspA.GOL.2    1  14   9
3hrhA.GOL.4    1  14   9
3hdoA.GOL.1    1  14   9
3h53A.GOL.5    1  14   9
3h3xQ.GOL.1    9  14   9
3gjbA.AKG.1    1  14   9
3gjaA.ACT.1    2  14   9
3g3cA.PO4.1    1  14   9
3ef2A.GLA.2    2  14   9
3dxlA.GOL.3    2  14   9
3dxjA.PO4.1    1  14   9
3dneA.TPO.1    3  14   9
3dndA.TPO.1    6  14   9
3cusQ.GOL.1    5  14   9
3ch1A.GOL.3    1  14   9
3c5aA.CIT.1    2  14   9
3bu6A.PTR.3    2  14   9
3bo9A.PO4.1    2  14   9
3af2A.GOL.5    7  14   9
3aamA.PO4.1    1  14   9
3aagA.MLY.2    2  14   9
3aagA.MLY.19   3  14   9
2zmaA.GOL.2    3  14   9
2zm8A.GOL.5    6  14   9
2zgwA.ADN.1    1  14   9
2z1xA.GOL.4    4  14   9
2yorA.BMA.6    8  14   9
2ylnA.GOL.4    2  14   9
2y4dA.ACT.1    1  14   9
2xmrA.GOL.2    6  14   9
2xfwA.PYR.1    2  14   9
2wsbA.POL.1    1  14   9
2wabA.GOL.2    2  14   9
2w2iA.GOL.1    2  14   9
2vojA.2OP.1    7  14   9
2vo0A.TPO.2    4  14   9
2vioA.ACT.1    1  14   9
2vd8A.MLY.5    8  14   9
2uw0A.TPO.2    7  14   9
2sbtA.ACN.1    9  14   9
2rj5A.UDP.1    2  14   9
2rdxA.GOL.2    4  14   9
2r4vA.GSH.1    3  14   9
2qm3A.ACY.1    2  14   9
2pz0A.GOL.1    1  14   9
2pe2A.GOL.7    1  14   9
2olnA.6PC.2    3  14   9
2okoA.GOL.6    5  14   9
2ob2A.GOL.3    1  14   9
2o53A.PO4.1    1  14   9
2jboA.PO4.1    1  14   9
2i4tA.PO4.1    1  14   9
2hzkA.GOL.1    2  14   9
2hlhA.PO4.3    1  14   9
2himA.ASN.2    1  14   9
2g7zA.GOL.2    3  14   9
2g3iA.PO4.2    1  14   9
2eaaA.ACY.2    1  14   9
2dthA.ADP.1    1  14   9
2bwaA.BGC.4    1  14   9
2atsA.DLY.1    1  14   9
2am5A.GOL.5    5  14   9
2am5A.GOL.2    6  14   9
2am4A.GOL.1    9  14   9
2am3A.GOL.3    8  14   9
2acuA.CIT.1    1  14   9
2a2aA.GOL.2    1  14   9
1zalA.PO4.1    1  14   9
1yyzA.PO4.2    1  14   9
1yydA.GOL.3    5  14   9
1y44A.GOL.3    1  14   9
1xv5A.GOL.2    1  14   9
1wzoA.GOL.1    4  14   9
1wy2A.GOL.1    1  14   9
1wkvA.ACT.1    2  14   9
1vbuA.GOL.5    1  14   9
1uuqA.GOL.3    1  14   9
1uu7A.GOL.5    2  14   9
1u0mA.GOL.1    2  14   9
1td1A.ACT.1    1  14   9
1tbfA.GOL.1    3  14   9
1qdoA.MAN.1    4  14   9
1qdcA.MAN.1    4  14   9
1q8fA.GOL.2    5  14   9
1pzhA.OXL.1    3  14   9
1pzfA.OXL.1    3  14   9
1p99A.GLY.1    4  14   9
1p8nA.GOL.1    4  14   9
1okbA.GOL.1    1  14   9
1oe4A.GOL.2    2  14   9
1ns4A.BGC.1    2  14   9
1ne7A.16G.1    2  14   9
1nbhA.ACT.1    1  14   9
1mauA.CIT.2    1  14   9
1llnA.MLY.10   5  14   9
1l4nA.PO4.1    1  14   9
1ks7A.DAS.1    1  14   9
1k9sA.PO4.1    1  14   9
1jhyA.PO4.1    1  14   9
1jhxA.PO4.2    1  14   9
1jhvA.PO4.1    1  14   9
1jhpA.PO4.2    1  14   9
1jhmA.PO4.1    1  14   9
1jh8A.PO4.1    1  14   9
1iuoA.ACT.1    2  14   9
1g2oA.PO4.1    6  14   9
1foaA.GOL.3    8  14   9
1cjxA.ACT.1    1  14   9
1b5pA.PO4.1    1  14   9
7ooeA.PO4.12   1  14   8
7nhpH.BCR.1    1  14   8
7loxA.GAI.2    2  14   8
7ljcR.CLR.3    4  14   8
7l4cA.GOL.2    4  14   8
7k8lA.PO4.1    1  14   8
7k8kA.PO4.1    1  14   8
7k8eA.PO4.1    1  14   8
7k6kA.GOL.1    1  14   8
7k6fA.ACT.1    4  14   8
7eivA.GLY.1    2  14   8
7d7lA.GOL.2    1  14   8
7cz5R.CLR.2    1  14   8
7cryA.OLA.3    1  14   8
7cgqA.ARA.1    1  14   8
7c9rL.8K6.4    3  14   8
7bmhA.OLA.2    3  14   8
7bb4A.GOL.4    6  14   8
7apnA.GOL.1    2  14   8
6z8mA.GOL.1    2  14   8
6yt4A.OLA.2    1  14   8
6yquA.GOL.1    1  14   8
6yotA.TPO.2    3  14   8
6ym4A.GOL.2    3  14   8
6yk3A.GOL.3    1  14   8
6ygvA.GOL.2    1  14   8
6y2uA.TPO.2    3  14   8
6xzkA.ACT.2    6  14   8
6xzjA.ACT.2    5  14   8
6xytA.OLC.2    1  14   8
6xl3A.C14.3    2  14   8
6wq9A.GOL.1    1  14   8
6wbgA.PTY.2    6  14   8
6wbfA.PTY.2    7  14   8
6w26I.GOL.2    9  14   8
6vsuA.ORN.1    5  14   8
6vq2B.GOL.1    2  14   8
6v0kA.GOL.1    2  14   8
6ufdA.GOL.1    1  14   8
6ufbA.GOL.1    1  14   8
6tdqA.GLY.1    2  14   8
6tdoA.GLY.1    1  14   8
6t6oA.GOL.2    5  14   8
6t6mA.GOL.1    7  14   8
6t5gA.CIT.1    1  14   8
6szpA.GOL.1    1  14   8
6smtA.GOL.2    1  14   8
6sktA.GOL.1    2  14   8
6sduA.BGC.1    1  14   8
6s0lA.CLR.12   2  14   8
6rz7A.OLA.4    5  14   8
6rz4A.OLC.5    2  14   8
6rr8A.GOL.2    2  14   8
6rr4A.GOL.2    1  14   8
6rpeA.GOL.1    1  14   8
6rp7A.GOL.1    1  14   8
6rfzA.BGC.8    7  14   8
6r8pA.GOL.1    1  14   8
6qziA.GOL.2    1  14   8
6qn4A.ACT.1    1  14   8
6qasA.CIT.3    1  14   8
6pnnA.TLA.1    1  14   8
6pkiA.M6P.1    2  14   8
6pgxA.GOL.1    1  14   8
6p0xA.GOL.4    4  14   8
6ouhA.GOL.2    1  14   8
6otvA.PO4.4    1  14   8
6ojdA.GOL.3    1  14   8
6oh7A.GOL.2    6  14   8
6ogoA.PO4.1    1  14   8
6oe1A.GOL.1    2  14   8
6nwlA.GOL.5    3  14   8
6nwkA.GOL.1    1  14   8
6ngfA.GOL.1    1  14   8
6n39A.ACT.6    3  14   8
6n2cA.GOL.1    1  14   8
6mn0A.GOL.1    1  14   8
6mkwA.GOL.2    3  14   8
6mfsA.PIO.1    2  14   8
6mfhA.DTT.3    1  14   8
6mcxA.GOL.2    3  14   8
6m35A.GOL.1    1  14   8
6lx8A.GOL.1    1  14   8
6lx6A.GOL.1    1  14   8
6lkiA.MLA.1    2  14   8
6leoA.OLC.9    3  14   8
6leoA.OLC.6    2  14   8
6lc7A.GOL.1    1  14   8
6l7pD.LHG.4    3  14   8
6l7oD.LHG.2    3  14   8
6kudA.GOL.1    2  14   8
6kubA.GOL.2    3  14   8
6ksgA.GOL.4    4  14   8
6khlA.GOL.5    2  14   8
6jyrA.GOL.1    2  14   8
6jy8A.OLA.12   4  14   8
6jy1A.GOL.2    2  14   8
6jn4A.ACY.3    1  14   8
6jn3A.ACY.1    1  14   8
6jmqA.CLR.4    3  14   8
6iwlA.EST.1    1  14   8
6ihrA.PO4.1    1  14   8
6i3mK.SEP.1    3  14   8
6hzvA.PTR.1    1  14   8
6hu0A.DMF.3    3  14   8
6htmA.GOL.4    3  14   8
6htkA.GOL.1    1  14   8
6hkpA.GOL.1    3  14   8
6hebA.GOL.1    1  14   8
6h9jA.GOL.1    4  14   8
6h34A.GOL.1    1  14   8
6h2iA.ACT.1    2  14   8
6h0sA.GOL.1    1  14   8
6gv2A.GXV.1    2  14   8
6ga1A.MYS.6    1  14   8
6g3mA.GOL.2    4  14   8
6g2aA.ACT.3    9  14   8
6g1mA.PO4.1    1  14   8
6g1jA.GOL.2    4  14   8
6fweA.GOL.2    5  14   8
6fw1A.GOL.2    4  14   8
6fvmA.GOL.1    4  14   8
6ftdA.ACT.3    8  14   8
6forA.GOL.2    5  14   8
6fnrA.GOL.1    8  14   8
6fmtA.OLC.1    4  14   8
6fiyA.GOL.2    3  14   8
6fbaA.MLI.2    1  14   8
6f7bA.SEP.1    2  14   8
6ekwA.GOL.6    3  14   8
6ei1A.GOL.1    6  14   8
6eh3A.TPO.3    2  14   8
6ecxA.GOL.4    8  14   8
6bwkA.GOL.1    1  14   8
6bgwA.GOL.3    1  14   8
6b69A.PO4.1    1  14   8
6b62A.GOL.3    2  14   8
6arhA.ACT.1    1  14   8
5zonA.PO4.1    1  14   8
5zlvF.PO4.2    3  14   8
5yv0F.PO4.2    2  14   8
5yoiA.GOL.3    7  14   8
5yloA.GOL.1    1  14   8
5y0mA.GOL.6    1  14   8
5xotB.GOL.2    1  14   8
5xdoA.SPD.1    1  14   8
5wesA.LEU.2    2  14   8
5v7pA.D10.6    1  14   8
5v2lA.PO4.2    1  14   8
5ulnA.GOL.1    1  14   8
5uhpA.GOL.1    1  14   8
5uf1B.GAL.1    1  14   8
5udnB.GOL.2    4  14   8
5u3sA.PGO.3    2  14   8
5ty0A.BGC.1    4  14   8
5tsuA.MET.1    4  14   8
5trqA.GOL.2    2  14   8
5tjjA.GOL.1    2  14   8
5tbbA.PPV.2    1  14   8
5qtfA.GOL.3    1  14   8
5qddA.GOL.1    1  14   8
5oy1A.GOL.6    3  14   8
5ok3A.TPO.3    3  14   8
5ogkA.OLC.2    3  14   8
5obxA.GOL.1    2  14   8
5o4iA.GOL.2    1  14   8
5neaA.GOL.1    1  14   8
5n9nA.ACT.2    2  14   8
5n6xA.PO4.1    7  14   8
5n4rA.GOL.1    6  14   8
5n3rA.TPO.2    3  14   8
5n23A.TPO.3    2  14   8
5mrdA.SEP.1    1  14   8
5mmbA.HEZ.7    1  14   8
5m02H.GOL.1    1  14   8
5lihA.TPO.1    3  14   8
5li9A.TPO.2    1  14   8
5lf8A.PO4.1    1  14   8
5l3sA.GOL.2    2  14   8
5k4hA.GLU.1    1  14   8
5jqqA.GOL.2    1  14   8
5jc6A.ACT.1    4  14   8
5j8zA.GOL.1    1  14   8
5j1dA.GOL.2    2  14   8
5ilwA.GOL.2    3  14   8
5i7rB.ACT.3    1  14   8
5i09A.GOL.2    3  14   8
5hvkA.TPO.1    1  14   8
5hulA.PO4.1    1  14   8
5hgiA.DTT.2    1  14   8
5hc4A.GOL.1    1  14   8
5h3fA.ICT.1    1  14   8
5h14A.GOL.1    6  14   8
5gllA.GOL.2   10  14   8
5g6qA.GOL.2    5  14   8
5fuhA.GOL.1    3  14   8
5f85A.GOL.2    1  14   8
5ekmA.GOL.1    2  14   8
5ekjA.GOL.1    1  14   8
5ejiA.POP.1    1  14   8
5egpA.ACT.3    1  14   8
5e97A.BDP.1    1  14   8
5e43A.ACT.9    3  14   8
5e2kA.GOL.1    1  14   8
5e28A.GOL.1    1  14   8
5dnrA.TPO.1    1  14   8
5da3A.GOL.2    4  14   8
5d7vA.GOL.4    2  14   8
5d4jA.GOL.3    1  14   8
5cstA.GOL.1    3  14   8
5cf4A.PTR.1    2  14   8
5cdvA.PO4.1    1  14   8
5ar0A.GOL.2    4  14   8
5aheA.PO4.1    1  14   8
5aghA.ACT.1    1  14   8
5a7vA.MAN.2    2  14   8
5a7vA.BMA.1    2  14   8
4zrmA.GOL.2    1  14   8
4zimA.PTR.1    2  14   8
4z77B.GOL.1    2  14   8
4yxuA.GOL.1    1  14   8
4yx4A.GOL.1    2  14   8
4y13A.GOL.1    3  14   8
4xz6A.TMO.1    3  14   8
4xq2A.GOL.2    1  14   8
4xl3A.GOL.2    2  14   8
4xhdA.GOL.1    4  14   8
4xgmA.GOL.2    1  14   8
4x6rB.GOL.1    3  14   8
4x17A.GOL.4    1  14   8
4x17A.GOL.1    3  14   8
4x15A.GOL.2    2  14   8
4x15A.GOL.1    3  14   8
4x10A.GOL.1    3  14   8
4x0zA.GOL.4    2  14   8
4x0zA.GOL.3    3  14   8
4wxsA.GOL.1    1  14   8
4w5zA.ACT.1    2  14   8
4ruxA.GOL.1    1  14   8
4rqkA.SEP.1    1  14   8
4rkpA.ACT.1    7  14   8
4r2xC.GOL.1    1  14   8
4qwpA.GCS.1    1  14   8
4q8mA.GOL.7    1  14   8
4q22A.GOL.2    1  14   8
4q0mA.GOL.3    3  14   8
4ptmA.GOL.2    1  14   8
4pr8A.URC.1    1  14   8
4pjeF.GOL.1    1  14   8
4phqA.GOL.2    1  14   8
4pfmA.LYS.1    1  14   8
4pf4A.GOL.1    1  14   8
4p7eA.PTR.1    3  14   8
4p2yA.ACT.5    2  14   8
4osyA.GLY.2    2  14   8
4osxA.GLY.3    2  14   8
4o5fA.ATP.2    1  14   8
4o0fA.GLY.2    4  14   8
4nw4A.GOL.2    2  14   8
4nuvA.GOL.1    1  14   8
4nm0A.GOL.1    1  14   8
4nd3A.2OP.1    1  14   8
4narA.ACT.1    9  14   8
4l5yA.PO4.1    1  14   8
4kfqA.GOL.1    1  14   8
4kf9A.ACT.4    2  14   8
4kezA.GOL.3    2  14   8
4kesA.GOL.5    2  14   8
4kenB.PO4.1    2  14   8
4k2zA.GOL.1    3  14   8
4jtdB.PGW.14   9  14   8
4itoA.GOL.1    1  14   8
4infA.OXD.1    1  14   8
4hzvA.GOL.1    3  14   8
4hp8A.ACT.1    1  14   8
4hmoA.GOL.2    1  14   8
4gsrA.GOL.2    1  14   8
4gkxA.2M4.1    5  14   8
4gd0A.GOL.3    1  14   8
4fvpA.GOL.1    1  14   8
4frhA.GAL.2    1  14   8
4fqwA.UDP.1    1  14   8
4flfA.GOL.2    1  14   8
4f08A.PTR.1    2  14   8
4ewlA.ACT.2    1  14   8
4ehxA.GOL.6    3  14   8
4eahD.ACT.1    2  14   8
4e94A.GOL.1    1  14   8
4djlA.GOL.2    8  14   8
4dh5A.PO4.5    1  14   8
4dcbA.PO4.1    3  14   8
4d7vA.ACT.3    2  14   8
4d45A.GLU.1    4  14   8
4d3jA.GOL.4    4  14   8
4cpaA.GLY.1    1  14   8
4cd5A.BMA.1    1  14   8
4brkA.GOL.1    2  14   8
4bpuA.GOL.4    3  14   8
4bkoA.GOL.2    1  14   8
4b30A.GOL.1    4  14   8
4azjA.SEP.1    9  14   8
4aslA.GOL.1    4  14   8
4aliA.GLU.1    1  14   8
4ajbA.ICT.1    1  14   8
4afzA.TAR.1    1  14   8
4afbA.GOL.2    4  14   8
4af9A.GOL.1    4  14   8
4a3uA.NCA.3    1  14   8
4a06A.SEP.1    1  14   8
3zu3A.GOL.1    1  14   8
3zpgA.5GP.5    1  14   8
3wvpC.GOL.1    2  14   8
3wt3A.GOL.2    2  14   8
3wq7A.GOL.2    2  14   8
3wq0A.GOL.3    2  14   8
3w7rA.GOL.12   2  14   8
3w7pA.GOL.11   2  14   8
3w52A.ADE.1    1  14   8
3vosA.GOL.1    1  14   8
3vjdA.TLA.1    1  14   8
3v4yA.GOL.2    3  14   8
3v14A.GOL.1    3  14   8
3u6zA.GOL.2    3  14   8
3sx3A.GOL.2    2  14   8
3srvA.PTR.1    3  14   8
3sreA.PO4.1    2  14   8
3s9qA.GOL.2    2  14   8
3s1gA.GOL.2    4  14   8
3ru1A.GOL.5    1  14   8
3rnlA.GOL.2    3  14   8
3rl9A.GOL.1    3  14   8
3qwuA.GOL.2    4  14   8
3qouA.MLY.6    3  14   8
3pzmA.GOL.1    1  14   8
3pziA.BGC.1    1  14   8
3pvyA.GOL.1    2  14   8
3pvrA.GOL.1    2  14   8
3p55A.GOL.1    1  14   8
3p44A.GOL.1    2  14   8
3oysA.GOL.1    1  14   8
3oy0A.GOL.1    1  14   8
3oxuA.GOL.1    2  14   8
3odpA.PO4.1    1  14   8
3nx9A.GOL.1    3  14   8
3nwpA.GOL.1    1  14   8
3njsA.GOL.1    4  14   8
3nfmA.FRU.1    1  14   8
3nb5A.GOL.3    1  14   8
3n1dA.GOL.1    3  14   8
3mybA.GOL.1    1  14   8
3mxtA.GOL.1    5  14   8
3mtnA.GOL.1    2  14   8
3mrwA.GOL.1    3  14   8
3mp3A.3HG.1    1  14   8
3mnoA.GOL.1    1  14   8
3mneA.GOL.1    1  14   8
3mifA.GOL.3    3  14   8
3micA.GOL.3    1  14   8
3mg3A.GOL.2    1  14   8
3mg3A.GOL.1    3  14   8
3mg1A.GOL.1    6  14   8
3md9A.GOL.1    3  14   8
3mbiA.ADP.2    1  14   8
3m1uA.GOL.4    1  14   8
3l9gA.URC.1    1  14   8
3l8wA.XAN.1    1  14   8
3l68A.BU3.1    1  14   8
3l66A.BU3.1    9  14   8
3l5lA.BU3.2    8  14   8
3kv3O.3PG.1    1  14   8
3ks5A.ACT.2    1  14   8
3kogA.GOL.4    1  14   8
3jcuH.BCR.1    1  14   8
3itjA.CIT.2    1  14   8
3inmA.AKG.1    1  14   8
3igpA.GOL.1    1  14   8
3i76A.GOL.1    1  14   8
3i5uA.GOL.2    1  14   8
3i0gA.GAL.3    1  14   8
3h41A.DGL.2    1  14   8
3gwqA.GOL.2    1  14   8
3gvbA.PO4.4    3  14   8
3g7uA.GOL.1    3  14   8
3g0rA.GOL.5    4  14   8
3fjmA.PO4.1    2  14   8
3fd5A.PO4.1    1  14   8
3f5eA.GOL.12   1  14   8
3f5aA.GOL.12   1  14   8
3f53A.GOL.12   1  14   8
3eghC.GOL.1    2  14   8
3eggC.GOL.1    2  14   8
3e7bA.GOL.1    2  14   8
3dztA.GOL.3    1  14   8
3dwrA.ACT.3    1  14   8
3df7A.ACT.1    1  14   8
3czfB.GOL.1    1  14   8
3cz8A.GOL.1    2  14   8
3cqlA.GOL.1    4  14   8
3c8dA.CIT.1    1  14   8
3c7qA.PTR.1    1  14   8
3c5iA.GOL.3    4  14   8
3bmqA.DTT.1    1  14   8
3aezA.GOL.10   4  14   8
2zkcA.GOL.1    5  14   8
2z3mA.TAR.1    1  14   8
2yzmA.DAL.1    1  14   8
2yn0A.PO4.1    2  14   8
2y5tA.GOL.1    4  14   8
2xjvA.BGC.1    1  14   8
2x4dA.POP.1    1  14   8
2wtvA.TPO.2    1  14   8
2wn7A.GOL.1    1  14   8
2wehA.GOL.1    1  14   8
2waaA.ACT.1    2  14   8
2w2jA.GOL.6    2  14   8
2vixA.MLY.3    4  14   8
2r86A.PO4.2    1  14   8
2qobA.PTR.1    1  14   8
2qiwA.GOL.2    1  14   8
2q8xA.GOL.6    1  14   8
2ppcA.ACT.1    6  14   8
2pp9A.ACT.1    7  14   8
2potA.GOL.5    3  14   8
2p5wA.GOL.3    4  14   8
2p5eB.GOL.1    2  14   8
2opmA.PO4.1    2  14   8
2o62A.GOL.4    4  14   8
2nxfA.PO4.1    1  14   8
2nwxA.PLM.4    1  14   8
2nnvA.GOL.1    1  14   8
2nnoA.GOL.1    1  14   8
2hqsA.GOL.3    1  14   8
2hgwA.ACY.7    2  14   8
2hg9H.PO4.1    1  14   8
2hekA.PO4.1    1  14   8
2gq9A.HBA.3    1  14   8
2gnlA.TPO.1    4  14   8
2gcdA.SEP.1    6  14   8
2g7cA.GAL.4    4  14   8
2g6gA.GOL.2    1  14   8
2ftzA.MLY.7    3  14   8
2ftzA.MLY.2    2  14   8
2fqiA.ACT.3    3  14   8
2fn7A.LAC.1    1  14   8
2fb3A.5AD.3    1  14   8
2f8mA.PO4.1    1  14   8
2f53B.GOL.1    2  14   8
2dojA.ADN.1    2  14   8
2czcA.PO4.1    1  14   8
2b3lA.ACY.3    2  14   8
2av7B.GOL.1    2  14   8
1zx5A.ACY.6    1  14   8
1zizA.GAL.1    1  14   8
1zfkA.GOL.1    1  14   8
1z1lA.PO4.1    1  14   8
1yw1A.GLC.1    1  14   8
1yrrA.PO4.1    1  14   8
1yquA.PO4.1    5  14   8
1ypxA.PO4.1    3  14   8
1yf6M.U10.3    4  14   8
1xt4A.GUN.1    1  14   8
1xmmB.PO4.1    1  14   8
1wb5A.GOL.2    1  14   8
1uu8A.GOL.4    1  14   8
1uteA.PO4.1    3  14   8
1tv8A.DTU.2    1  14   8
1rrmA.PGO.1    1  14   8
1rl9A.IOM.2    1  14   8
1rekA.PTL.3    1  14   8
1r00A.ACT.1    1  14   8
1q61A.MG8.3    2  14   8
1ojlB.PO4.1    1  14   8
1ofiA.PO4.2    1  14   8
1oe4A.GOL.3    2  14   8
1odzA.BMA.2    1  14   8
1o6kA.TPO.1    5  14   8
1nv3A.PO4.2    2  14   8
1n82A.GOL.7    1  14   8
1m83A.GOL.2    1  14   8
1m6wA.PO4.3    1  14   8
1lnbE.LYS.1    2  14   8
1l7fA.GOL.2    1  14   8
1ktbA.GOL.4    6  14   8
1keqA.ACY.1    2  14   8
1i5rA.GOL.1    2  14   8
1hzgA.PO4.2    1  14   8
1hqgA.ORN.1    4  14   8
1hizA.GLA.1    1  14   8
1h1wA.SEP.1    1  14   8
1gc4A.ASP.1    1  14   8
1fjqA.ACN.1    1  14   8
1c3xA.PO4.1    1  14   8
1bd4D.URA.3    2  14   8
1a5sB.SER.1    6  14   8
117eA.PO4.2    3  14   8
7nccA.PO4.3    1  14   7
7lw7A.GOL.1    6  14   7
7kyvA.GOL.5    5  14   7
7k2uA.GOL.8    3  14   7
7jvqR.PLM.8    3  14   7
7f16R.CLR.2    1  14   7
7e5vA.GOL.3    1  14   7
7e2wA.ICT.1    1  14   7
7cljA.OLC.2    4  14   7
7cj5A.BDF.2    3  14   7
7ci0A.6NA.2    1  14   7
7c5mO.PO4.2    2  14   7
7b39A.ACT.1    3  14   7
7am4A.GOL.1    4  14   7
7a14A.PO4.4    1  14   7
7a13A.PO4.5    1  14   7
7a12A.PO4.5    1  14   7
6zzqA.AAE.1    1  14   7
6yi7A.ACT.2    2  14   7
6ybbE.GOL.1    3  14   7
6y9rA.GOL.4    4  14   7
6xujA.PO4.1    1  14   7
6xn6A.ACT.2    7  14   7
6xg3A.PO4.1    6  14   7
6wy9B.GOL.5    4  14   7
6vqfA.GOL.1    3  14   7
6v6nA.GOL.1    3  14   7
6v4cA.GOL.2    1  14   7
6uwvA.GOL.1    3  14   7
6ub8A.GOL.3    2  14   7
6tv4A.GOL.5    4  14   7
6tukB.BU3.3    2  14   7
6tpfA.PTR.1    2  14   7
6tmdA.GOL.1    1  14   7
6tdoA.GOL.3    1  14   7
6sutA.GOL.5    2  14   7
6sp1A.ACT.7    3  14   7
6sp1A.ACT.1    1  14   7
6s50A.GOL.3   10  14   7
6s2aA.INS.1    1  14   7
6rz4A.OLC.1    1  14   7
6rz4A.OLA.10   3  14   7
6rseA.PTR.1    2  14   7
6rfzA.ACT.1    6  14   7
6rb6A.GAI.6    3  14   7
6q2lA.GOL.1    2  14   7
6pq9A.ACT.6    2  14   7
6pq8A.GOL.7    5  14   7
6pdnA.GOL.2    4  14   7
6pb0R.CLR.2    2  14   7
6p9dA.GOL.2    3  14   7
6oicA.UQ1.4    2  14   7
6obnA.PO4.1    1  14   7
6ob7A.OLC.4    1  14   7
6o8uA.GOL.3    1  14   7
6nozA.GOL.1    2  14   7
6ngwA.ACT.1    1  14   7
6nbhR.CLR.5    1  14   7
6nbfR.CLR.4    1  14   7
6lz0A.2OP.1    1  14   7
6l0zA.GOL.4    1  14   7
6ksiA.LEA.4    2  14   7
6kjlA.GOL.4    1  14   7
6jwfA.ACT.1    4  14   7
6jr2A.GOL.1    3  14   7
6jmxA.GOL.2    1  14   7
6jbeA.CIT.2    2  14   7
6jahA.CIT.3    3  14   7
6j7pA.SEP.1    1  14   7
6iwkA.GOL.2    5  14   7
6ilzA.TPO.2    8  14   7
6i66A.GOL.2    2  14   7
6i61A.GOL.2    3  14   7
6hzuA.PTR.1    1  14   7
6hz1A.ACT.4    1  14   7
6hu1A.DMF.4    6  14   7
6httA.DMF.2    2  14   7
6hsgA.DMF.3    3  14   7
6gztA.GOL.4    1  14   7
6guxA.DD9.7    1  14   7
6gudA.GOL.1    3  14   7
6gr8A.TPO.1    2  14   7
6gaeA.DD9.7    1  14   7
6ga4A.DD9.7    1  14   7
6g7jA.OLC.3    2  14   7
6g2aA.ACT.2    1  14   7
6fiyA.GOL.1    7  14   7
6ezvX.ACT.4    1  14   7
6euoA.GOL.3    2  14   7
6eiiA.ACT.1    1  14   7
6e0bA.GOL.4    7  14   7
6djtA.GOL.1    2  14   7
6d5oA.DMF.2    3  14   7
6d2cA.PO4.1    1  14   7
6d1jA.ACT.1    1  14   7
6d1dA.ACT.1    1  14   7
6cv7A.MAN.2    6  14   7
6cj3A.ACT.3    2  14   7
6ccyA.TPO.1    4  14   7
6bj8H.GOL.4    5  14   7
6bc7A.ACT.1    1  14   7
6b2tA.PO4.3    1  14   7
6apfA.GOL.4    1  14   7
6ae9A.PO4.1    1  14   7
6a0eA.PO4.4    2  14   7
5zwqA.GOL.1    1  14   7
5zhaA.GOL.3    2  14   7
5z0yA.GOL.1    2  14   7
5y8kA.SER.1    1  14   7
5y3eA.GOL.3    3  14   7
5wxuA.FLC.3    2  14   7
5wolA.6PC.2    1  14   7
5wkwA.GOL.1    2  14   7
5wjaA.GOL.2    6  14   7
5vz5A.GOL.5    1  14   7
5viuA.CIT.3    3  14   7
5v7pA.D10.11   1  14   7
5v7gA.OXL.1    1  14   7
5uudA.DMF.6    2  14   7
5unsA.ACT.1    1  14   7
5udqA.PO4.1    1  14   7
5uabA.GOL.1    4  14   7
5u2vA.GOL.1    3  14   7
5tvoA.PYR.1    1  14   7
5q9oA.MLI.1    1  14   7
5q9iA.MLI.1    1  14   7
5q9hA.MLI.1    1  14   7
5q98A.MLI.1    1  14   7
5q95A.MLI.1    1  14   7
5q94A.MLI.1    1  14   7
5q8zA.MLI.1    1  14   7
5q8lA.MLI.1    1  14   7
5q7zA.MLI.1    1  14   7
5q7jA.MLI.1    1  14   7
5q6yA.MLI.1    1  14   7
5q6mA.MLI.1    1  14   7
5q6bA.MLI.1    1  14   7
5q5wA.MLI.1    1  14   7
5q5tA.MLI.1    1  14   7
5q5oA.MLI.1    1  14   7
5q5kA.MLI.1    1  14   7
5q4wA.MLI.1    1  14   7
5q4oA.MLI.1    1  14   7
5q46A.MLI.1    1  14   7
5q3zA.MLI.1    1  14   7
5q30A.MLI.1    1  14   7
5q2iA.MLI.1    1  14   7
5q29A.MLI.1    1  14   7
5q1uA.MLI.1    1  14   7
5oodA.PO4.2    1  14   7
5ogeA.OLC.2    3  14   7
5obwA.GOL.5    1  14   7
5o26A.SEP.2    2  14   7
5mxhA.GAL.3    4  14   7
5mx9A.GOL.1    1  14   7
5mozA.GOL.2    2  14   7
5mnuA.GOL.2    2  14   7
5mmaA.HEZ.10   1  14   7
5miwA.GOL.2    1  14   7
5m4cA.GOL.2    6  14   7
5m3bA.GOL.1    1  14   7
5ly2A.GOL.2    2  14   7
5lt1A.ACT.1    4  14   7
5lsmA.GOL.2    1  14   7
5logA.LDP.2    1  14   7
5llnB.CIT.2    1  14   7
5ll8A.GOL.3    1  14   7
5li9A.ACT.3    2  14   7
5laqA.ACT.1    4  14   7
5l3oA.GOL.1    2  14   7
5l2zH.GOL.2    4  14   7
5l2yH.GOL.2    5  14   7
5l2wA.GOL.2    6  14   7
5kupA.GOL.2    2  14   7
5k4tA.GOL.2    2  14   7
5jswA.GOL.5    1  14   7
5jctA.GOL.1    3  14   7
5hhjA.GLY.2    5  14   7
5h2iA.DD9.8    1  14   7
5h2hA.DD9.8    1  14   7
5gmeA.AMP.2    4  14   7
5gk7A.GOL.1    2  14   7
5fyiA.PYR.2    1  14   7
5fqmA.GOL.6    1  14   7
5fdhA.GOL.2    1  14   7
5f9eB.SEP.1    3  14   7
5epuA.GOL.3    1  14   7
5eh9A.GOL.6    1  14   7
5ea9A.GOL.7    1  14   7
5e2aA.GOL.3    1  14   7
5e1eA.PTR.1    2  14   7
5dyjA.GOL.3    7  14   7
5d9oA.BGC.3    1  14   7
5cu0A.ACT.1    1  14   7
5caeA.GOL.1    2  14   7
5b6wA.DD9.8    1  14   7
5b6vA.DD9.8    1  14   7
5agvA.BU3.1    2  14   7
5addA.ACT.1    1  14   7
5adcA.ACT.1    1  14   7
4yhkL.GOL.1    2  14   7
4ydkG.GOL.5    1  14   7
4yd2A.PPV.1    1  14   7
4ybhA.ACT.1    8  14   7
4xt8A.GOL.1    3  14   7
4x5aA.GOL.2    7  14   7
4x06A.ACT.3    7  14   7
4wzeA.ACT.1    6  14   7
4wsoA.PO4.1    1  14   7
4ws2A.CIT.2    1  14   7
4ws2A.CIT.1    1  14   7
4wlnA.PO4.1    3  14   7
4wd2A.GOL.1    4  14   7
4w89A.CTR.1    1  14   7
4rx5A.GOL.2    2  14   7
4rkoB.GOL.2    2  14   7
4rdyA.GOL.1    2  14   7
4r1vA.GBL.3    1  14   7
4qodA.GOL.2    3  14   7
4qmuA.TPO.1    2  14   7
4qmnA.TPO.1    5  14   7
4qmlA.TPO.1    5  14   7
4q8mA.GOL.5    2  14   7
4q7iA.GOL.2    2  14   7
4q4sA.GOL.2    2  14   7
4pwnA.PO4.1    5  14   7
4pbrA.GOL.1    1  14   7
4p7cA.ACT.1    1  14   7
4p2yA.ACT.6    8  14   7
4or2A.OLC.6    1  14   7
4onvA.GOL.1    5  14   7
4o7nA.PO4.1    1  14   7
4o5fA.PO4.1    1  14   7
4o4dA.I3P.1    1  14   7
4nfmA.GOL.1    1  14   7
4n7sB.ACT.5    1  14   7
4mioA.GOL.3    2  14   7
4ma0A.PO4.2    1  14   7
4lt4A.GOL.2    1  14   7
4lg4A.GOL.4    1  14   7
4lg4A.GOL.3    1  14   7
4kqgA.DMD.2    1  14   7
4kmiA.PO4.3    3  14   7
4kmdA.GOL.5    2  14   7
4kcnA.ACT.1    1  14   7
4k8gA.GOL.1    1  14   7
4k81A.GOL.2    1  14   7
4k5hA.ACT.1    3  14   7
4k5eA.ACT.1    1  14   7
4k1cA.OLC.2    2  14   7
4jseA.ACT.1    1  14   7
4jfqB.GOL.3    1  14   7
4iwdA.PTR.1    2  14   7
4ivbA.PTR.1    2  14   7
4io4A.GOL.2    4  14   7
4imxA.ACT.1    4  14   7
4icsA.GLY.2    1  14   7
4i1dA.MLT.8    1  14   7
4huxA.GOL.2    1  14   7
4h5wA.ACT.4    1  14   7
4h0xA.PO4.1    3  14   7
4h0vA.PO4.1    5  14   7
4gv1A.TPO.1    5  14   7
4gtoB.FPP.1    1  14   7
4gm5A.GOL.2    1  14   7
4gd0A.GOL.1    2  14   7
4fvyA.ACT.1    1  14   7
4fi4A.GOL.4    4  14   7
4f1iA.GOL.3    1  14   7
4eklA.TPO.1    4  14   7
4ehwA.GOL.3    1  14   7
4edpA.ACT.1    1  14   7
4e5wA.PTR.1    2  14   7
4e3dA.GTQ.2    1  14   7
4dymA.GOL.2    2  14   7
4dhdA.PO4.1    1  14   7
4devA.ACY.1    1  14   7
4d7oA.ACT.1    1  14   7
4d36A.ACT.1    2  14   7
4cydA.GOL.3    1  14   7
4crvB.GOL.2    1  14   7
4cruB.GOL.1    1  14   7
4crsA.TPO.2    5  14   7
4c7bA.GOL.3    2  14   7
4bioA.GOL.3    1  14   7
4bggA.FLC.2    2  14   7
4b5xA.PO4.3    2  14   7
4b0aA.GOL.3    1  14   7
4aeoA.GOL.2    2  14   7
4a00A.GOL.3    5  14   7
3zs3A.ACT.2    1  14   7
3zh9B.GOL.6    1  14   7
3zgdA.ACT.3    4  14   7
3x3fL.GOL.5    1  14   7
3x3bA.OLA.4    1  14   7
3wq1A.GOL.2    1  14   7
3wczA.CIT.1    1  14   7
3wc6A.ACT.1    2  14   7
3w83A.GOL.4    1  14   7
3w6yA.GOL.4    1  14   7
3vxbA.GOL.3    1  14   7
3vwqA.GOL.5    1  14   7
3vhlB.PO4.1    1  14   7
3v6cA.GOL.1    1  14   7
3uitA.ACT.8    1  14   7
3u7hB.GOL.3    2  14   7
3tyoA.ACT.1    1  14   7
3tylA.ACT.1    1  14   7
3tydA.POP.1    1  14   7
3tybA.PHB.1    1  14   7
3t7xA.ACT.2    1  14   7
3t7qA.ACT.2    1  14   7
3t52A.GOL.7    2  14   7
3srvA.GOL.2    1  14   7
3sllA.GOL.1    1  14   7
3sl3A.PO4.1    1  14   7
3skxA.ACT.1    1  14   7
3s3lA.ACT.1    1  14   7
3rrwA.GOL.4    3  14   7
3rjyA.PO4.4    1  14   7
3r12A.GOL.3    2  14   7
3qkmA.TPO.1    4  14   7
3qcyA.GOL.1    2  14   7
3qcxA.GOL.2    2  14   7
3qcsA.GOL.2    2  14   7
3qc5X.GOL.3    1  14   7
3q5pA.GOL.1    1  14   7
3poqA.OLC.5    2  14   7
3paaA.GOL.9    2  14   7
3paaA.GOL.6    4  14   7
3p8fA.GSH.1    2  14   7
3p2oA.GOL.1    1  14   7
3p24A.GOL.3    1  14   7
3nooA.ACT.1    1  14   7
3nleA.ACT.1    2  14   7
3ndzA.CT3.2    1  14   7
3n5iA.GOL.1    5  14   7
3mlpA.CIT.1    3  14   7
3mcpA.GOL.2    1  14   7
3mcpA.GOL.1    1  14   7
3ln3A.MLY.4    1  14   7
3ln3A.MLY.24   4  14   7
3lm9A.MLY.1    5  14   7
3lk5A.GOL.1    1  14   7
3l6tA.CIT.1    1  14   7
3kcxA.GOL.3    1  14   7
3kb6A.PPI.3    1  14   7
3jwxA.ACT.1    2  14   7
3jwvA.ACT.1    1  14   7
3jtmA.GOL.5    1  14   7
3jt7A.ACT.1    1  14   7
3jcuS.LHG.3    1  14   7
3irdA.GOL.2    2  14   7
3iaiA.GOL.8    1  14   7
3i4dM.PO4.3    2  14   7
3i1uA.GOL.6    2  14   7
3i1iA.ACT.2    6  14   7
3hv9A.GOL.3    1  14   7
3hsnA.GOL.3    1  14   7
3hmpA.GOL.2    4  14   7
3gs6A.GOL.1    2  14   7
3gl5A.ACT.1    2  14   7
3gg9A.GOL.2    1  14   7
3geaA.GOL.1    3  14   7
3ga9S.GLU.2    1  14   7
3ga6A.GOL.10   1  14   7
3g2dA.GOL.4    4  14   7
3g0rA.GOL.2    5  14   7
3ftbA.PO4.2    1  14   7
3f66A.GBL.1    2  14   7
3f53A.ACT.5    1  14   7
3epiA.PO4.1    3  14   7
3emrA.GOL.1    3  14   7
3ednA.SIN.1    5  14   7
3e4wA.HEZ.2    3  14   7
3dupA.PO4.1    1  14   7
3db1A.PO4.1    1  14   7
3d4oA.TAR.1    1  14   7
3d1qA.GOL.1    2  14   7
3bu6A.PTR.2    2  14   7
3bu5A.PTR.2    2  14   7
3bu3A.PTR.2    2  14   7
3beqA.ACT.2    2  14   7
3becA.GOL.3    7  14   7
3aagA.MLY.14   4  14   7
3a8xA.TPO.1    3  14   7
3a7iA.TPO.1    3  14   7
3a66A.GOL.6    1  14   7
3a66A.GOL.5    1  14   7
2zyvX.GOL.2    8  14   7
2zm2A.GOL.1    1  14   7
2zbjA.PO4.1    4  14   7
2zb7A.NCA.1    1  14   7
2z73A.PLM.3    1  14   7
2z1xA.GOL.5    3  14   7
2xw9A.GOL.4    5  14   7
2xrfA.GOL.2    1  14   7
2xh5A.TPO.1    5  14   7
2xchA.GOL.4    2  14   7
2x8aA.PO4.2    3  14   7
2x7pA.ACY.6    2  14   7
2x6tA.BMA.3    1  14   7
2wtvA.ACT.4    3  14   7
2wn2A.GOL.5    3  14   7
2wgwA.GOL.1    2  14   7
2wekA.GOL.3    1  14   7
2w4mA.PO4.2    1  14   7
2w4jA.ACT.2    1  14   7
2w0xA.GOL.1    1  14   7
2uw6A.SEP.1    8  14   7
2rg2A.GOL.1    1  14   7
2r8wA.ACT.1    1  14   7
2qjvA.MLY.8    7  14   7
2qa3A.GOL.8    3  14   7
2q7xA.MLY.14   2  14   7
2pzaA.GOL.3    3  14   7
2pulA.CPS.1    4  14   7
2pt0A.GOL.1    5  14   7
2pe2A.GOL.2    1  14   7
2p5wB.GOL.1    2  14   7
2oztA.PO4.1    1  14   7
2ox4A.GOL.1    6  14   7
2ob1A.PO4.1    1  14   7
2o62A.GOL.1    2  14   7
2np7A.GOL.2    4  14   7
2j3kA.HNE.1    1  14   7
2isiA.PO4.1    1  14   7
2ineA.PAC.1    1  14   7
2ii5A.ACT.1    1  14   7
2ih2A.GOL.1    2  14   7
2hpyA.PLM.3    7  14   7
2h52A.HAI.2    1  14   7
2forA.PO4.2    1  14   7
2f8cF.PO4.1    1  14   7
2ehcA.GOL.3    1  14   7
2dcfA.GOL.1    2  14   7
2csmA.TYR.1    3  14   7
2cizA.ACT.11   6  14   7
2c4nA.PO4.1    1  14   7
2bw5A.PO4.3    3  14   7
2bvaA.SEP.1    2  14   7
2b5wA.FLC.1    4  14   7
2a2mA.ACT.2    3  14   7
1zzuA.ACT.1    1  14   7
1z5pA.GOL.1    1  14   7
1ybdA.GOL.1    2  14   7
1xqeA.ACT.1    1  14   7
1xkgA.GOL.1    2  14   7
1xjdA.SEP.2    6  14   7
1x7qA.GOL.5    6  14   7
1w73A.GOL.1    3  14   7
1w3kA.GOL.3    2  14   7
1w3aA.GOL.2    1  14   7
1uhgA.DSN.4    5  14   7
1t2dA.GOL.2    1  14   7
1sayA.PYR.1    1  14   7
1rs6A.ACT.2    1  14   7
1r0cA.NCD.1    1  14   7
1qh3A.ACT.1    1  14   7
1qgsA.GOL.2    1  14   7
1qgjA.GSH.1    2  14   7
1q9dA.PO4.3    1  14   7
1q3cA.GOL.2    1  14   7
1q2oA.ACT.1    3  14   7
1q1kA.TLA.2    2  14   7
1pxgA.GOL.7    2  14   7
1ptmA.PO4.1    1  14   7
1om4A.ACT.1    1  14   7
1ojkA.BGC.2    1  14   7
1oewA.THR.2    1  14   7
1oe5A.GOL.2    1  14   7
1ocqA.GOL.3    2  14   7
1nv7A.PO4.2    1  14   7
1n2oA.BAL.1    1  14   7
1lt8A.CIT.1    1  14   7
1l0fA.PO4.2    1  14   7
1kq9A.TBU.2    2  14   7
1k2uA.ACT.1    1  14   7
1k2tA.ACT.1    1  14   7
1iupA.ALQ.1    2  14   7
1imdA.PO4.1    1  14   7
1gxmA.GOL.2    5  14   7
1eysH.PEF.1    1  14   7
1deaA.PO4.2    1  14   7
1d1sA.ACT.1    1  14   7
1c0pA.DAL.2    1  14   7
1avqA.PO4.1    1  14   7
7o0tA.MLI.2    1  14   6
7ncoA.ACT.1    1  14   6
7md6H.FLC.1    2  14   6
7md0H.GOL.1    3  14   6
7dg2A.ACT.1    2  14   6
7c5rO.PO4.1    4  14   6
7ahbA.GOL.1    3  14   6
6zz4A.PO4.2    8  14   6
6zeiA.GOL.2    4  14   6
6z5eA.SIN.1    2  14   6
6yhdA.GOL.2    2  14   6
6ygpA.GOL.1    2  14   6
6xpxC.GOL.3    1  14   6
6xa9A.GOL.1    3  14   6
6wgqA.GOL.4    1  14   6
6vxoA.POV.1    2  14   6
6vwwA.GOL.2    6  14   6
6vb7A.GOL.3    1  14   6
6vb0A.GOL.1    1  14   6
6tzjA.GLY.1    1  14   6
6tvzA.PO4.2    1  14   6
6tlqA.GOL.2    3  14   6
6tfiA.GOL.2    3  14   6
6t4xA.GOL.2    3  14   6
6t4uA.GOL.1    3  14   6
6t4tA.GOL.1    1  14   6
6t4kA.GOL.1    2  14   6
6sv3A.GOL.2    1  14   6
6sksA.GOL.1    1  14   6
6rwvA.GOL.6    1  14   6
6rr9A.GOL.1    2  14   6
6rg1A.ACT.7    6  14   6
6pq8A.GOL.3    2  14   6
6pmxA.ACT.1    1  14   6
6p9dA.GOL.1    3  14   6
6ozjA.GOL.2    2  14   6
6oufA.GOL.1    1  14   6
6omyA.GOL.1    3  14   6
6ol4A.GOL.2    2  14   6
6nx0A.GOL.1    1  14   6
6nibA.GOL.3    2  14   6
6nd7A.GOL.2    2  14   6
6naeA.GOL.4    1  14   6
6lp8A.ACT.6    5  14   6
6klzA.GOL.1    4  14   6
6kjlA.GOL.2    1  14   6
6k91A.PO4.3    2  14   6
6k90A.PO4.3    2  14   6
6jdpA.PO4.1    6  14   6
6ipeA.PO4.1    1  14   6
6i8fA.GOL.5    1  14   6
6hr1A.GOL.3    4  14   6
6hgbA.GOL.2    4  14   6
6gaiA.D10.2    2  14   6
6gahA.C14.8    1  14   6
6gadA.D10.2    2  14   6
6gabA.D10.2    2  14   6
6gaaA.D10.2    2  14   6
6ga9A.DD9.7    1  14   6
6ga6A.C14.8    2  14   6
6g4lA.BGC.1    1  14   6
6fywA.GOL.2    1  14   6
6fwpA.ACT.1    3  14   6
6fvkA.GOL.2    4  14   6
6fmdA.GOL.12   7  14   6
6fgdA.ACT.10   1  14   6
6f3iA.TPO.1    4  14   6
6e4xY.GOL.1    2  14   6
6e21A.POL.5    3  14   6
6dgiA.ACT.2    1  14   6
6debA.GOL.2    2  14   6
6ct3A.GOL.1    1  14   6
6co6A.GOL.1    4  14   6
6b4iE.PO4.2    1  14   6
6b1jA.CIT.1    4  14   6
6ausA.ACT.1    1  14   6
6aqeA.GOL.6    2  14   6
6acsA.CIT.2    2  14   6
6aa1A.GOL.3    1  14   6
5zo1A.GOL.1    1  14   6
5z2jA.ACT.7    3  14   6
5yvqA.GOL.1    1  14   6
5x20A.GOL.3    1  14   6
5wanA.GOL.2    4  14   6
5wa2A.GOL.1    1  14   6
5vumA.ACT.1    1  14   6
5v60A.GOL.4    5  14   6
5v2cU.GOL.1    1  14   6
5unyA.ACT.1    1  14   6
5u46A.PGO.1    2  14   6
5u43A.PGO.1    2  14   6
5u3wA.PGO.1    2  14   6
5u3uA.PGO.1    1  14   6
5u3sA.PGO.2    1  14   6
5u3rA.PGO.3    2  14   6
5u16A.GOL.1    2  14   6
5tyeA.PPV.2    1  14   6
5twqA.PPV.1    1  14   6
5tajA.LYS.1    1  14   6
5ta9A.GAL.1    1  14   6
5t9qA.LYS.1    2  14   6
5rbvA.GOL.2    2  14   6
5rbtA.GOL.1    2  14   6
5qbtA.GOL.1    1  14   6
5ot6A.ACT.1    1  14   6
5ot5A.ACT.1    1  14   6
5osaA.ACT.2    2  14   6
5oq2A.PO4.1    1  14   6
5nyyA.ACT.1    2  14   6
5nhnB.GOL.1    2  14   6
5mzzD.ACT.2    1  14   6
5le1A.GOL.1    2  14   6
5ldhA.CIT.1    1  14   6
5kadA.GOL.1    3  14   6
5kacA.GOL.1    5  14   6
5ka1A.GOL.1    1  14   6
5josA.CIT.1    4  14   6
5jodA.GOL.1    6  14   6
5hx0A.GOL.4    2  14   6
5harA.ACT.1    1  14   6
5h9iA.GOL.4    2  14   6
5h9dA.PO4.1    2  14   6
5gw8A.MLA.1    1  14   6
5grgA.GOL.1    1  14   6
5g68A.POL.2    3  14   6
5ft6A.GOL.6    1  14   6
5ft6A.GOL.3    1  14   6
5f9pA.GOL.1    1  14   6
5ecuA.GOL.4    1  14   6
5d7iH.GOL.2    1  14   6
5d7bA.GOL.3    2  14   6
5d0aA.GOL.1    1  14   6
5cx9A.ACT.1    1  14   6
5ct0A.ACT.1    1  14   6
5c4tA.GOL.6    3  14   6
5bsyA.FLC.1    1  14   6
5bsxA.FLC.1    1  14   6
5b4aA.GOL.1    1  14   6
5b3uA.PO4.2    5  14   6
5ax1A.D10.6    2  14   6
4zsgA.GOL.3    1  14   6
4zrtA.GOL.1    2  14   6
4zlpA.ACT.6    1  14   6
4zk8A.ACY.1    1  14   6
4zblA.GOL.3    1  14   6
4ym9A.ACT.5    1  14   6
4y14A.GOL.1    6  14   6
4xt4A.GOL.2    2  14   6
4xh5A.PPI.2    1  14   6
4wuyA.GOL.3    5  14   6
4v3zA.ACT.1    1  14   6
4v3yA.ACT.1    1  14   6
4v35A.ACT.4    4  14   6
4u1lA.GOL.1    3  14   6
4tygA.ACT.3    2  14   6
4tpoA.GOL.1    3  14   6
4s3cA.GOL.1    1  14   6
4s39A.GOL.2    1  14   6
4rq9A.GOL.6    1  14   6
4rdzA.GOL.1    1  14   6
4rdyA.GOL.3    1  14   6
4pd1A.ACT.9    1  14   6
4p3oA.GOL.1    5  14   6
4otkA.MLI.1    4  14   6
4nz5A.GOL.2    4  14   6
4nz4A.GOL.2    4  14   6
4nyuA.GOL.3    2  14   6
4nv3A.ACT.1    1  14   6
4nuaA.PO4.1    1  14   6
4ntsA.MYR.3    2  14   6
4ncsA.PO4.1    4  14   6
4mvjA.PO4.2    4  14   6
4mg9A.GOL.2    2  14   6
4me4A.SIN.2    2  14   6
4lmpA.GOL.5    1  14   6
4lfvF.PO4.1    2  14   6
4lfiA.GOL.1    2  14   6
4l8qA.GOL.2    1  14   6
4l13A.ACY.1    8  14   6
4klrA.GOL.1    6  14   6
4jgvA.GOL.5    1  14   6
4j7oA.GOL.4    2  14   6
4j5hA.GOL.8    4  14   6
4ipsA.GOL.6    1  14   6
4ipsA.GOL.3    2  14   6
4iccX.MLZ.8    3  14   6
4i4bA.GOL.1    3  14   6
4i3eA.GOL.2    1  14   6
4i19A.ACT.1    5  14   6
4hgdA.GOL.4    8  14   6
4hc4A.GOL.2    5  14   6
4h7oA.CYS.1    1  14   6
4gcmA.GOL.4    2  14   6
4fu7A.ACT.1    2  14   6
4f4dA.GOL.1    6  14   6
4f2tA.ACT.3    1  14   6
4ehuA.ACT.2    4  14   6
4e4wA.GOL.1    5  14   6
4dhfA.PO4.1    1  14   6
4d7hA.GOL.1    4  14   6
4d3vA.POL.1    3  14   6
4bz9A.DMF.1    2  14   6
4bprA.GOL.2    4  14   6
4bh6I.SEP.1    1  14   6
4b7mA.PO4.2    2  14   6
4b43A.GOL.4    2  14   6
4at7B.MLI.1    1  14   6
4ai8A.GOL.2    4  14   6
4afaA.GOL.2    4  14   6
3zvxA.MAN.2    2  14   6
3zviA.GOL.1    3  14   6
3zo3A.GOL.7    2  14   6
3w9cA.GOL.1    1  14   6
3v90A.GOL.2    1  14   6
3v8zA.GOL.2    1  14   6
3v7zA.GOL.13   1  14   6
3v7uA.GOL.4    1  14   6
3v3qA.GOL.1    1  14   6
3tmnE.TRP.1    1  14   6
3t6eC.GOL.10   1  14   6
3st2A.PO4.2    4  14   6
3sb4A.GOL.7    1  14   6
3q99A.ACT.1    1  14   6
3puoA.LYS.3    5  14   6
3pnsA.GOL.2    1  14   6
3pb2A.GOL.3    1  14   6
3ozuA.PO4.2    1  14   6
3o6cA.PO4.1    1  14   6
3o5wB.GOL.3    1  14   6
3o3bA.GOL.2    1  14   6
3nlzA.ACT.1    1  14   6
3niyA.ACT.3    1  14   6
3mtwA.GOL.6    1  14   6
3maeA.GOL.5    1  14   6
3lzyA.GOL.2    1  14   6
3loqA.ACT.2    2  14   6
3l3gA.GOL.2    2  14   6
3k2eA.GOL.1    7  14   6
3jx4A.ACT.1    1  14   6
3jwwA.ACT.1    1  14   6
3jt9A.ACT.1    1  14   6
3jt4A.ACT.1    1  14   6
3iqdB.AG2.1    1  14   6
3ilnA.GOL.2    2  14   6
3ihlA.PO4.2    2  14   6
3ib7A.ACT.2    4  14   6
3i7zA.GOL.2    3  14   6
3hspA.ACT.1    1  14   6
3hgjA.HBA.2    1  14   6
3hc1A.GOL.3    3  14   6
3h7bA.GOL.1    1  14   6
3gvdA.CYS.2    1  14   6
3g3qA.PO4.7    1  14   6
3g3qA.PO4.11   1  14   6
3fwhA.ACT.1    5  14   6
3f53A.ACT.1    1  14   6
3f3zA.GOL.3    2  14   6
3ef6A.GOL.4    1  14   6
3dygA.ACT.1    2  14   6
3dy9A.GOL.4    1  14   6
3dqrA.ACT.1    1  14   6
3dfpA.PO4.1    1  14   6
3bo8A.GOL.2    1  14   6
3bdzA.MLI.1    4  14   6
3azsA.BMA.2    1  14   6
2z20A.GOL.1    3  14   6
2yp1A.ACT.14   2  14   6
2ycjA.GOL.3    1  14   6
2y1aA.ACT.2    1  14   6
2xvzA.GOL.3    1  14   6
2x7pA.ACY.5    1  14   6
2x4oA.GOL.1    1  14   6
2wwuA.BGC.7    2  14   6
2wl3A.GOL.1    7  14   6
2w2iA.GOL.2    7  14   6
2v9lA.PGO.13   1  14   6
2qe8A.GOL.3    1  14   6
2qdsA.GOL.2    1  14   6
2q0hA.GOL.2    5  14   6
2phwA.MAN.2    1  14   6
2phtA.MAN.1    1  14   6
2phrA.MAN.2    1  14   6
2phnA.ACT.3    1  14   6
2pceA.PO4.1    1  14   6
2pbiB.GOL.1    7  14   6
2oh5A.GTP.1    1  14   6
2jh1A.ACT.8    1  14   6
2jh1A.ACT.5    1  14   6
2ixfA.GOL.2    6  14   6
2ijeS.GOL.1    2  14   6
2ihwA.ACT.1    1  14   6
2gmmA.MAN.1    1  14   6
2g6jA.ACT.1    1  14   6
2f13A.PO4.1    5  14   6
2cj0A.MAN.6    5  14   6
2cbxA.GOL.3    1  14   6
2c4uA.GOL.3    1  14   6
2bwiA.ACT.5    4  14   6
2bnfA.GOL.4    1  14   6
2bndA.GOL.4    1  14   6
2bdbA.ALA.1    1  14   6
2arxA.MAN.2    2  14   6
2apcA.GOL.5    1  14   6
2a86A.BAL.2    1  14   6
2a42A.GOL.2    4  14   6
1zzsA.ACT.1    1  14   6
1zruA.GOL.2    1  14   6
1xvyA.CIT.1    1  14   6
1x9hA.GOL.4    1  14   6
1w3lA.GOL.2    2  14   6
1uu5A.ACT.1    2  14   6
1tlxA.LYS.1    1  14   6
1s1aA.MMA.2    1  14   6
1ryeA.GOL.1    2  14   6
1rfnA.TBU.1    1  14   6
1rcqA.DLY.1    1  14   6
1r6mA.PO4.1    1  14   6
1q8pA.MMA.2    1  14   6
1pt7A.PO4.2    3  14   6
1pe7A.LEN.2    2  14   6
1nx6A.PO4.1    1  14   6
1mmwA.ACT.1    1  14   6
1mdxA.GOL.2    3  14   6
1lneE.LYS.1    2  14   6
1kgqA.NPI.1    3  14   6
1keiA.LYS.1    1  14   6
1jwjA.GOL.3    1  14   6
1ihgA.GOL.1    1  14   6
1i09A.PO4.1    3  14   6
1gufA.GOL.1    1  14   6
1g9uA.ACT.2    1  14   6
1fojA.ACT.2    1  14   6
1foiA.ACT.1    1  14   6
1eenA.ACY.2    1  14   6
1cwqA.HEX.4    1  14   6
7o25A.GOL.5    6  13   9
7norA.PO4.1    1  13   9
7kqaA.CIT.1    1  13   9
7kjgA.GOL.2    6  13   9
7kjfA.GOL.3    3  13   9
7en0A.SPH.2    2  13   9
7en0A.PLC.1    7  13   9
7ekiA.CLR.1    1  13   9
7e7uA.GOL.1    1  13   9
7e7nA.GOL.2    2  13   9
7d9xB.GLY.1    1  13   9
7couB.GOL.5    1  13   9
7cljA.OLC.3    4  13   9
7cjjD.LHG.2    4  13   9
7c3cA.GOL.3    5  13   9
7c38A.GOL.2    7  13   9
7aroA.OLA.1    1  13   9
7a11A.ACT.2    1  13   9
7a0bA.GOL.2    3  13   9
6zylA.TLA.1    1  13   9
6z45A.TPO.1    1  13   9
6yxdA.OLB.2    3  13   9
6yx9L.GOL.1    1  13   9
6ypjA.ACT.1    9  13   9
6ynaA.TPO.3   10  13   9
6ynaA.SEP.1    4  13   9
6ya1A.ACT.1    1  13   9
6y7fA.37X.3    2  13   9
6xupA.GOL.4    2  13   9
6xr5A.ADE.1    1  13   9
6xmmA.PO4.1    1  13   9
6widA.PPV.1    1  13   9
6w9eA.TPO.1    1  13   9
6w7iA.ACT.1    1  13   9
6vzaA.GOL.1    1  13   9
6vwxA.POV.2    2  13   9
6vsnD.PTR.1    2  13   9
6vnvA.PTR.1    2  13   9
6vnkD.PTR.1    2  13   9
6vnjB.PTR.1    2  13   9
6vnhB.PTR.1    2  13   9
6vjuA.ACT.3    1  13   9
6vfbA.PPV.2    1  13   9
6uy3A.GOL.2    1  13   9
6uuqA.PO4.1    1  13   9
6utnA.G3P.1    2  13   9
6u1jA.DAL.2    5  13   9
6tm8A.GOL.4    8  13   9
6tjvC.PGT.1    1  13   9
6td0A.GOL.2    3  13   9
6snxA.TPO.2    4  13   9
6s87A.GOL.1    1  13   9
6rtzA.PO4.2    1  13   9
6rsdA.PTR.2    1  13   9
6rnkA.OLC.4    1  13   9
6qziA.GOL.12   1  13   9
6qspB.GOL.3    3  13   9
6qguA.GOL.3    2  13   9
6qgrB.BU3.4    1  13   9
6qgpA.GOL.3    2  13   9
6q50A.PO4.1    1  13   9
6pl4A.SEP.1    1  13   9
6pa4A.ASP.1    6  13   9
6p2tA.CIT.1    4  13   9
6obuA.GOL.4    3  13   9
6oagF.PO4.1    1  13   9
6o53A.GOL.2    7  13   9
6nxdA.ASN.2    3  13   9
6nj3A.ACT.1    3  13   9
6nhuA.GOL.1    1  13   9
6ng6A.GOL.1    1  13   9
6n7aA.PTR.2    2  13   9
6modA.GOL.1    8  13   9
6mdeA.MEV.1    1  13   9
6mdeA.GOL.8    1  13   9
6m73A.LAC.2    7  13   9
6lvmA.PTR.3    1  13   9
6ks1A.OLB.3    3  13   9
6jt4A.GOL.1    5  13   9
6jlzE.PO4.1    3  13   9
6jlpD.LHG.4    3  13   9
6jloD.LHG.4    4  13   9
6jlnD.LHG.4    3  13   9
6jlmD.LHG.3    3  13   9
6j4oA.GOL.1    2  13   9
6ixvE.PO4.1    1  13   9
6htoA.GOL.3    1  13   9
6hgeA.MLY.6    1  13   9
6h1iA.GOL.3    2  13   9
6gxaA.DMF.2    3  13   9
6gx3A.GOL.1    1  13   9
6gsgA.RCO.3    3  13   9
6gaiA.MYS.6    2  13   9
6gafA.MYS.6    1  13   9
6gadA.MYS.6    2  13   9
6gabA.MYS.6    2  13   9
6gaaA.MYS.6    2  13   9
6ga4A.MYS.6    1  13   9
6g49A.PO4.3    2  13   9
6g1pA.GOL.7    3  13   9
6fvfA.ATP.1    1  13   9
6fu4A.HSM.1    9  13   9
6fmvA.OLC.7    7  13   9
6f4dA.PO4.1    7  13   9
6eruA.TPO.3    3  13   9
6ehkA.ACT.1    8  13   9
6e2oA.TPO.1    2  13   9
6dz0A.PO4.1    7  13   9
6cocA.GOL.1   10  13   9
6bwkA.GOL.2    1  13   9
6b9dA.GOL.3    1  13   9
6b18A.GOL.2    1  13   9
6av4A.GOL.2    1  13   9
6a2jA.OLC.9    1  13   9
6a1aA.HHH.2    9  13   9
5zerA.GOL.2    1  13   9
5zddA.PO4.1    6  13   9
5z5oA.GOL.4    1  13   9
5y7pA.GCH.2    1  13   9
5xooA.GAL.1    1  13   9
5x20F.GOL.1    1  13   9
5wiuA.OLA.7    3  13   9
5vw5A.NCA.2    1  13   9
5vrkA.GOL.2    1  13   9
5upyA.GOL.4    4  13   9
5uplA.SEP.1    2  13   9
5uhtA.GOL.4    7  13   9
5tyuA.PPV.1    1  13   9
5oy9A.MLZ.1    1  13   9
5osuA.ACT.1   10  13   9
5osrA.ACT.2    8  13   9
5ospA.ACT.3    7  13   9
5oslA.ACT.1    6  13   9
5opdA.TPO.1    1  13   9
5oloA.OLA.8    1  13   9
5oimA.ETX.1    4  13   9
5oicA.ETX.1    5  13   9
5o9vA.GOL.1    1  13   9
5nttA.TPO.1    1  13   9
5n9lA.GOL.6    9  13   9
5n7vA.TPO.1    1  13   9
5n6qA.GOL.1    1  13   9
5n2rA.OLC.27   1  13   9
5mx8A.PO4.1    1  13   9
5mgzA.ACT.3    3  13   9
5m2fX.MLY.4    7  13   9
5lx9A.OLB.8    7  13   9
5lx9A.OLB.6    1  13   9
5lwyA.OLB.2    4  13   9
5lwsA.GOL.2    1  13   9
5lihA.TPO.2    9  13   9
5lc1A.ACT.2    1  13   9
5kinA.GOL.1    1  13   9
5kaiB.BCR.3    5  13   9
5kafH.BCR.1    1  13   9
5k4gA.ASP.1    4  13   9
5k2aA.OLA.18   1  13   9
5k1wA.8K6.2    3  13   9
5jr7A.TPO.2    1  13   9
5jn8A.ACT.1   10  13   9
5jdfA.OLC.2    4  13   9
5j5xA.TPO.1    6  13   9
5i3sA.PO4.1    1  13   9
5h2oA.MYS.6    1  13   9
5h2fD.LHG.3    2  13   9
5gwdA.MLY.3    1  13   9
5griB.CIT.1    1  13   9
5fjgA.OLA.2    3  13   9
5fcfA.GOL.3    1  13   9
5f7zA.PO4.1    4  13   9
5f38B.MLY.1   10  13   9
5ehtA.GOL.5    1  13   9
5djjA.PO4.1    1  13   9
5d63A.GLA.2    3  13   9
5cuyA.CIT.1    1  13   9
5cu6A.ACT.3   10  13   9
5cu4A.ACT.1    9  13   9
5csvA.ACT.2    6  13   9
5bxaA.MAN.4    1  13   9
5bszA.THM.2    1  13   9
5bmsA.SEP.1    1  13   9
5b66D.LHG.3    3  13   9
5aynA.OLC.7    3  13   9
5aynA.OLC.4    3  13   9
5aepA.PTR.2    1  13   9
5a06A.SOR.3    3  13   9
4zrjA.GOL.7    4  13   9
4zdmA.GLY.1    1  13   9
4zbcA.FRU.3    2  13   9
4z78A.GOL.2    5  13   9
4z19A.GOL.1    4  13   9
4yziA.OLA.5    1  13   9
4ys4A.MLY.1    6  13   9
4yjqA.PTR.2    2  13   9
4xzmX.MLY.4    7  13   9
4xl4A.GOL.2    3  13   9
4x6tA.PO4.1    1  13   9
4wplA.URA.1    1  13   9
4wlnA.PO4.3    3  13   9
4wihA.TPO.2    2  13   9
4wevX.MLZ.14   5  13   9
4wevX.MLY.4    9  13   9
4urhA.GOL.1    5  13   9
4uhdA.ACT.1    1  13   9
4udaA.GOL.1    8  13   9
4ucwQ.GOL.1    7  13   9
4ub8D.LHG.3    3  13   9
4ub6D.LHG.3    3  13   9
4tmvB.GOL.1    1  13   9
4rzjA.GOL.2    5  13   9
4rr5A.ACT.1    1  13   9
4rqkA.GOL.2    2  13   9
4rnyA.GOL.3    2  13   9
4rnaA.PO4.1    1  13   9
4rk9A.FRU.4    1  13   9
4rhkA.GOL.1    1  13   9
4qhxA.GOL.1    1  13   9
4qfgA.TPO.1    1  13   9
4qebA.PO4.1    1  13   9
4pz7A.GOL.3    7  13   9
4plfA.PYR.1    2  13   9
4pjxF.GOL.1    1  13   9
4pj0H.BCR.1    1  13   9
4peiA.GOL.2    1  13   9
4p7xA.YCP.2    1  13   9
4ogrA.TPO.1    1  13   9
4n8gA.DAL.1    9  13   9
4n18A.CIT.1    1  13   9
4lrsB.GOL.3    7  13   9
4lgwA.GOL.1    4  13   9
4lejA.PO4.1    4  13   9
4kwnA.GOL.2    5  13   9
4kntA.GOL.3    9  13   9
4k81A.GOL.1    3  13   9
4jpuA.PO4.1    8  13   9
4jjaA.GOL.2    1  13   9
4iyaA.FLC.2    4  13   9
4in7M.PC1.3    1  13   9
4iccX.MLZ.14   6  13   9
4hpxB.BCN.1    1  13   9
4hn4B.BCN.2    1  13   9
4hdqA.GOL.1    1  13   9
4hchA.GOL.2    1  13   9
4h3wA.MLY.20   2  13   9
4h3wA.MLY.14   8  13   9
4gxtA.GOL.1    1  13   9
4gx3A.PO4.2    3  13   9
4gmhA.ACT.2    1  13   9
4fw7A.GOL.1    3  13   9
4fw5A.GOL.2    2  13   9
4fw3A.GOL.1    6  13   9
4f7iA.GOL.7    2  13   9
4f78A.GOL.3    1  13   9
4egoA.GOL.1    8  13   9
4ea0A.TLA.2    1  13   9
4ea0A.POP.1    1  13   9
4dh3A.TPO.2    1  13   9
4dfzE.TPO.2    2  13   9
4d97A.DSN.1    9  13   9
4c61A.PTR.2    3  13   9
4c0jA.HSE.1    1  13   9
4bucA.PO4.1    1  13   9
4bq1A.GOL.1    1  13   9
4bjpA.GOL.3    1  13   9
4bfyA.PO4.1    1  13   9
4bftA.PO4.1    1  13   9
4b0aA.GOL.4    2  13   9
4ax7A.BGC.8    1  13   9
4aw3A.GOL.1    1  13   9
4aw1A.SEP.1    2  13   9
4arsA.GOL.3    4  13   9
4an4A.MLY.1    3  13   9
4amgA.MLY.1    2  13   9
3zvmA.GOL.5    3  13   9
3zvlA.GOL.7    3  13   9
3znvA.GOL.1    1  13   9
3zewA.PTR.1    1  13   9
3zepA.PTR.2    1  13   9
3wmxA.THR.1    1  13   9
3wicA.PGO.1    1  13   9
3w76A.GOL.3    1  13   9
3v0sA.MLZ.1    2  13   9
3v0qA.GOL.3    2  13   9
3ujoA.GAL.2    3  13   9
3uhfA.GOL.3    1  13   9
3ufiA.MLY.14   5  13   9
3tvmE.GOL.1    1  13   9
3tqvA.PO4.2    1  13   9
3t55A.MLI.1    3  13   9
3t52A.ACT.6    2  13   9
3sbmA.ACT.1    1  13   9
3rxeA.GOL.3    1  13   9
3rxaA.GOL.3    1  13   9
3rtyA.DTT.1    1  13   9
3rq0A.211.7    1  13   9
3rojA.GOL.2    8  13   9
3qxgA.PO4.2    9  13   9
3qouA.MLY.3    2  13   9
3qcyA.GOL.4    6  13   9
3qcxA.GOL.5    2  13   9
3q4pA.GOL.1    4  13   9
3poqA.OLC.6    2  13   9
3pnpA.PO4.1    2  13   9
3phbE.PO4.1    9  13   9
3pdwA.GOL.2    1  13   9
3p7iA.GOL.4    1  13   9
3olqA.GOL.2    1  13   9
3ohrA.MLY.9    4  13   9
3obtA.GOL.11   1  13   9
3obtA.GOL.10   9  13   9
3nuyA.GOL.5    2  13   9
3nusA.GOL.5    2  13   9
3nraA.GOL.5   10  13   9
3npmA.PO4.1    1  13   9
3mozA.PO4.1    1  13   9
3morA.GOL.1    4  13   9
3lxcA.GOL.5    1  13   9
3ltiA.MLY.5    6  13   9
3lpbA.PTR.2    9  13   9
3ljuX.IP9.2   10  13   9
3kzhA.BGC.1    1  13   9
3kwwA.GOL.8    2  13   9
3kaoA.GOL.1    1  13   9
3ixqA.PGO.3    1  13   9
3iuzA.MLY.2    3  13   9
3iguA.GOL.5    1  13   9
3ia2A.GOL.3    7  13   9
3i09A.CIT.2    6  13   9
3hzlA.6PC.2    1  13   9
3heaA.GOL.3    5  13   9
3h9eO.PO4.2    1  13   9
3h6gA.TLA.1    1  13   9
3h54A.GOL.10   2  13   9
3gdqA.GOL.3    1  13   9
3fvkA.GOL.3    6  13   9
3frlA.OXL.2    1  13   9
3fjyA.GOL.1    1  13   9
3fjqE.TPO.1    1  13   9
3fidA.GOL.1    7  13   9
3f66A.GBL.2    2  13   9
3eglA.MLY.7    5  13   9
3eamA.PC1.3    6  13   9
3e9rA.ACT.1    1  13   9
3e49A.ETX.1    4  13   9
3dxlA.GOL.1    9  13   9
3ddoA.PO4.1    1  13   9
3d3yA.ACT.2    3  13   9
3covA.GOL.1    2  13   9
3cboA.GOL.2    2  13   9
3c9lA.PLM.3    2  13   9
3c5iA.CHT.1    1  13   9
3c3dA.PO4.1    1  13   9
3bp1A.GUN.1    1  13   9
3blwA.FLC.1    1  13   9
3blrA.TPO.1    2  13   9
3babA.GOL.1    1  13   9
3avqA.GOL.9    4  13   9
3a62A.TPO.1    1  13   9
3a4nA.PO4.1    2  13   9
2zs8A.GOL.3    2  13   9
2z6rA.GOL.3    9  13   9
2ycaA.GOL.2    1  13   9
2xwaA.GOL.1    6  13   9
2xb4A.SRT.1    1  13   9
2x4zA.SEP.1    2  13   9
2whdA.FLC.2    1  13   9
2wbqA.ACT.1    4  13   9
2vnyA.TPO.2    3  13   9
2vhjA.ADP.1    2  13   9
2vfiA.3PG.2    7  13   9
2vfeA.GOL.2    1  13   9
2uzbA.TPO.1    1  13   9
2uw3A.TPO.2    3  13   9
2rcxA.PO4.1    1  13   9
2qonA.PTR.1    1  13   9
2qcsA.GOL.5    2  13   9
2jjxA.ATP.1    3  13   9
2jhdA.ACT.11   7  13   9
2jgaA.PO4.1    1  13   9
2j5tA.GLU.1    3  13   9
2j0iA.SEP.1    1  13   9
2ixdA.ACT.1    5  13   9
2hhkL.GOL.2    5  13   9
2g3jA.PO4.2    1  13   9
2ftzA.MLY.5    1  13   9
2elcA.GOL.3    1  13   9
2duaA.OXL.1    1  13   9
2d2fA.GOL.2    1  13   9
2bo6A.DGY.1    1  13   9
2bkaA.GOL.1    6  13   9
2biiA.GOL.3    5  13   9
2av7A.GOL.6    1  13   9
2apcA.GOL.3   10  13   9
2am5A.GOL.3    8  13   9
1ydyA.GOL.1    1  13   9
1xh9A.BU3.4    1  13   9
1wt3A.UDP.1    1  13   9
1w21A.GOL.1    9  13   9
1w20A.GOL.1   10  13   9
1v4vA.GOL.2    1  13   9
1uvrA.GOL.7    2  13   9
1uu8A.GOL.8    2  13   9
1uasA.GOL.5    7  13   9
1u1fA.PO4.1    1  13   9
1tj5A.PO4.1    6  13   9
1ta1A.GOL.1    7  13   9
1t8qA.GOL.1    1  13   9
1sdwA.GOL.4    1  13   9
1sdwA.GOL.2    8  13   9
1rejA.TPO.1    4  13   9
1r80A.UDP.1    1  13   9
1pumB.GOL.5    3  13   9
1pt8A.GOL.3    1  13   9
1phmA.GOL.2    2  13   9
1onaA.MAN.1    4  13   9
1okzA.GOL.7   10  13   9
1ofhA.PO4.2    1  13   9
1nmtA.GOL.4    1  13   9
1lc5A.PO4.1    1  13   9
1laxA.GLC.1    1  13   9
1l3rE.SEP.1    5  13   9
1korA.SIN.2    2  13   9
1ho3A.ASP.1    5  13   9
1h24A.TPO.1    6  13   9
1gzmA.PLM.3    3  13   9
1fgsA.POP.1    1  13   9
1d9vA.PO4.1    1  13   9
1cw7A.ICT.1    1  13   9
1cazA.ACY.1    2  13   9
1bxhA.AMG.1    4  13   9
1at1A.MLI.1    6  13   9
7reiA.GOL.1    1  13   8
7ocfB.PC1.5    4  13   8
7ns5A.PO4.1    1  13   8
7nc4A.GOL.1    4  13   8
7mcnH.GOL.1    9  13   8
7kegA.PO4.1    3  13   8
7k8hA.PO4.1    1  13   8
7jvpR.PLM.9    1  13   8
7jtwA.GOL.1    1  13   8
7jnxA.GOL.1    1  13   8
7jnvA.GOL.1    1  13   8
7f16R.PLM.5    1  13   8
7e43B.ACT.1    3  13   8
7dvoA.GOL.3    2  13   8
7czlH.BCR.1    1  13   8
7cgrA.GOL.1    1  13   8
7cfnR.PLM.2    4  13   8
7c52C.GOL.1    1  13   8
7c3eA.GOL.2    3  13   8
7c3cA.GOL.2    3  13   8
7c38A.GOL.1    7  13   8
7by9A.OAA.1    2  13   8
7bq2A.GOL.1    1  13   8
6zeiA.GOL.1    1  13   8
6zdvA.OLA.14   1  13   8
6yxfA.OLB.4    2  13   8
6yx9A.OLB.1    2  13   8
6ykfA.GOL.7    1  13   8
6ykfA.GOL.1    2  13   8
6xeuA.PIO.1    1  13   8
6x9yA.GOL.4    1  13   8
6wvdA.OLC.1    5  13   8
6wq8A.GOL.1    1  13   8
6wieA.GOL.2    5  13   8
6wbgA.CLR.5    6  13   8
6wbfA.CLR.5    7  13   8
6w6oA.POV.1    3  13   8
6w5eA.MLI.2    4  13   8
6vj3A.GOL.1    1  13   8
6uzrA.GOL.2    1  13   8
6uy4A.GOL.4    1  13   8
6ux1A.GOL.1    1  13   8
6uw3B.GOL.2    1  13   8
6uexA.GOL.1    1  13   8
6u69A.GOL.1    1  13   8
6sysA.GOL.1    1  13   8
6ss8B.GOL.1    1  13   8
6seyA.GLC.3    4  13   8
6sckE.DAR.1    1  13   8
6sbeA.GOL.2    3  13   8
6rv5A.GOL.2    1  13   8
6rr6A.GOL.2    1  13   8
6rr4A.GOL.4    6  13   8
6rr1A.GOL.4    4  13   8
6rpdA.GOL.1    4  13   8
6rnrA.GOL.1    1  13   8
6rewA.OLC.9    1  13   8
6qn4A.GOL.9    1  13   8
6pt2B.OLA.3    2  13   8
6pq8A.ACT.10   4  13   8
6ospA.GOL.1    2  13   8
6odzA.GOL.1    1  13   8
6o9dA.TPO.1    3  13   8
6o1xA.BGC.1    7  13   8
6ndsA.ACT.4    4  13   8
6nbfR.CLR.6    9  13   8
6mm5E.TPO.1    9  13   8
6mfhA.PO4.4    1  13   8
6m8yA.GOL.1    6  13   8
6m3sA.GOL.1    3  13   8
6lxaA.GOL.1    1  13   8
6lx7A.GOL.1    1  13   8
6ldtA.GOL.3    3  13   8
6ldrA.GOL.2    2  13   8
6lc9A.GOL.1    2  13   8
6l25A.PO4.2    1  13   8
6kb9A.GOL.1    9  13   8
6kb4A.GOL.1    1  13   8
6jrdA.GOL.1    2  13   8
6jloB.GOL.4    1  13   8
6jktA.GOL.1    1  13   8
6is6A.OLC.9    1  13   8
6ia6A.PO4.1    1  13   8
6i53A.POV.2    3  13   8
6hywA.ACT.4    1  13   8
6htgA.DMF.1    3  13   8
6hm7A.PTR.1    3  13   8
6hm6A.PTR.1    3  13   8
6ha6A.GOL.1    3  13   8
6h2rA.GOL.1    1  13   8
6gxuA.DMF.5    4  13   8
6gvaA.TPO.1    6  13   8
6griC.FMN.1    2  13   8
6giuA.GOL.5    1  13   8
6ga9A.MYS.6    1  13   8
6ga7A.MYS.6    1  13   8
6ga3A.MYS.6    1  13   8
6g3mA.GOL.1    4  13   8
6g36A.GOL.1    2  13   8
6g1jA.GOL.1    4  13   8
6fweA.GOL.1    5  13   8
6fw1A.GOL.1    4  13   8
6ftmA.GAI.8    2  13   8
6fazA.GOL.3    4  13   8
6f16A.ACT.3    1  13   8
6f10A.ACT.1    7  13   8
6ekzA.GOL.7    1  13   8
6d1mA.GOL.1    3  13   8
6cjuA.PGW.8    1  13   8
6cb2A.OLC.2    4  13   8
6c9fA.TPO.1    1  13   8
6c7lA.PO4.1    1  13   8
6c0uA.TPO.1    3  13   8
6bmiA.SER.1    1  13   8
6bj8A.GOL.10   1  13   8
6bfwA.GOL.2    9  13   8
6bbuA.PTR.1    1  13   8
6b6aA.PO4.1    1  13   8
6b68A.PO4.1    1  13   8
6b61A.ASP.3    6  13   8
6b5xA.PO4.1    2  13   8
6au6A.GOL.3    1  13   8
6athA.TPO.1    1  13   8
6asvA.PO4.2    1  13   8
6alwA.GOL.5    8  13   8
6a0tB.GOL.2    6  13   8
6a0iA.GOL.10   1  13   8
5zzyA.2OP.2   10  13   8
5zw7A.GOL.4    1  13   8
5zguA.GOL.2    3  13   8
5zgtA.GOL.2    1  13   8
5z5oA.GOL.1    1  13   8
5z5cA.MLY.17   1  13   8
5yzhA.GOL.1    2  13   8
5wv1A.GOL.1    2  13   8
5wlvA.GOL.1    1  13   8
5wltA.GOL.1    1  13   8
5wg7A.GOL.1    1  13   8
5w5rA.PYR.1    1  13   8
5vw9A.NCA.2    1  13   8
5v72A.GOL.1    1  13   8
5v69A.PGO.2    5  13   8
5udnB.GOL.1    2  13   8
5tv0A.GOL.1    4  13   8
5tqlA.PO4.2    2  13   8
5tfxA.GOL.1    1  13   8
5tadA.PO4.2    2  13   8
5rg9A.ACT.1    2  13   8
5rg8A.ACT.1    1  13   8
5qdcA.GOL.1    1  13   8
5olhA.OLC.23   2  13   8
5ogsA.MLI.2    1  13   8
5o6kA.PO4.1    2  13   8
5o0vA.GOL.1    1  13   8
5nr9A.GOL.1    1  13   8
5nm7G.GLY.3    4  13   8
5nggA.ACT.1    2  13   8
5nevA.TPO.1    4  13   8
5n2rA.OLA.6    1  13   8
5n2iA.GOL.1    3  13   8
5n1rA.GOL.1    1  13   8
5mttA.GLC.1    1  13   8
5motA.ACT.2    1  13   8
5mfvA.GOL.1    1  13   8
5m53A.PO4.3    2  13   8
5lvoA.SEP.1    1  13   8
5lvnA.SEP.1    1  13   8
5lvmA.SEP.1    1  13   8
5li9A.TPO.1    3  13   8
5li1A.TPO.3    3  13   8
5l6kA.GOL.1    1  13   8
5l0tA.GOL.2    1  13   8
5ksxF.PO4.1    1  13   8
5kqoA.PO4.2    8  13   8
5kmuA.PO4.1    4  13   8
5k4cA.GOL.1    5  13   8
5jsxA.GOL.2    1  13   8
5jdqA.MYS.5    1  13   8
5jdgA.MYS.6    3  13   8
5iw0A.AKG.1    1  13   8
5hcfA.ACY.2    1  13   8
5gz7A.GOL.1    4  13   8
5gv8A.GOL.2    7  13   8
5gv7A.GOL.2    5  13   8
5giuA.PO4.1    1  13   8
5g6hA.GOL.1    4  13   8
5g2iA.PO4.2    1  13   8
5ft8A.GOL.6    1  13   8
5flqA.GOL.1    1  13   8
5f5lA.GOL.5    3  13   8
5etjA.PO4.1    6  13   8
5e0kB.PO4.1    1  13   8
5dr0A.GOL.6    3  13   8
5djpF.PO4.1    1  13   8
5dhhA.OLA.1    3  13   8
5d61A.GLA.2    3  13   8
5cquA.GOL.1    5  13   8
5cluA.GOL.1    1  13   8
5cf6A.PTR.1    3  13   8
5cdlA.PO4.2    1  13   8
5cdlA.PO4.1    1  13   8
5c0iB.GOL.1    1  13   8
5bj4A.PO4.1    1  13   8
5b0sA.MAN.3    1  13   8
5aogA.GOL.1    1  13   8
5afbA.GOL.1    1  13   8
5a10A.ACT.1    1  13   8
5a08A.ACT.1    3  13   8
5a06A.SOR.1    2  13   8
4zzeA.GLC.2    1  13   8
4zzcA.ACT.4    1  13   8
4znqA.MAN.2    6  13   8
4zjgA.GOL.5    1  13   8
4zblA.CIT.1    1  13   8
4z7cA.PO4.1    1  13   8
4yxiA.GOL.1    2  13   8
4yb4A.GOL.4    1  13   8
4y7gA.G3P.1    1  13   8
4y3lA.GOL.3    1  13   8
4xnvA.OLC.4    7  13   8
4xl4A.GOL.1    5  13   8
4x6z2.GOL.1    3  13   8
4x30A.GOL.3    3  13   8
4x17A.GOL.3    6  13   8
4x13A.GOL.2    2  13   8
4x10A.GOL.2    2  13   8
4x0zA.GOL.5    6  13   8
4wxuA.GOL.2    1  13   8
4ws4A.CIT.1    1  13   8
4wlbA.TLA.2    3  13   8
4wh3A.GOL.5    2  13   8
4wh3A.GOL.3    3  13   8
4wevX.MLZ.3    9  13   8
4wdzA.GOL.4    2  13   8
4wdzA.GOL.1    8  13   8
4wdyA.GOL.1    1  13   8
4v0gA.PTR.1    2  13   8
4uy0C.ADP.1    1  13   8
4uxrC.ADP.1    1  13   8
4uqxA.ACT.1    2  13   8
4uejA.GOL.1    1  13   8
4udkA.PO4.1    3  13   8
4ty0A.ACT.1    1  13   8
4tmvB.GOL.2    1  13   8
4rzjA.GOL.1    4  13   8
4ryuA.PO4.1    1  13   8
4rq9A.GOL.8    8  13   8
4rggA.GN1.1    4  13   8
4rezA.PGO.1    1  13   8
4r6yA.GOL.1    1  13   8
4qroA.ACT.3    4  13   8
4q9fA.GOL.2    4  13   8
4q8oA.GOL.2    5  13   8
4q8nA.GOL.5    1  13   8
4q1uA.PO4.1    2  13   8
4pmsA.ACT.3    3  13   8
4ou1A.PO4.1    2  13   8
4otdA.SEP.2    1  13   8
4orcA.PO4.1    1  13   8
4opoA.ACT.1    6  13   8
4oelA.SER.1    1  13   8
4o8eA.GOL.1    4  13   8
4o4qA.GOL.1    3  13   8
4nzcA.GOL.3    1  13   8
4ny9A.GOL.1    2  13   8
4nkgA.HEZ.1    1  13   8
4nd2A.PYR.1    2  13   8
4ncnA.GOL.3    2  13   8
4n07A.GOL.8    5  13   8
4maaA.GOL.2    1  13   8
4m5pA.MLA.2    5  13   8
4lwxA.GOL.1    1  13   8
4ls6A.GOL.1    2  13   8
4lnaA.PO4.1    1  13   8
4lm5A.GOL.1    8  13   8
4lgxA.GOL.2    1  13   8
4l7jA.ACT.1    1  13   8
4l66A.GOL.1    3  13   8
4kxqA.GOL.1    1  13   8
4kwnA.GOL.1    4  13   8
4kmkA.GOL.1    3  13   8
4klsA.PPV.2    1  13   8
4kg6A.PO4.2    1  13   8
4kf1A.GOL.1    3  13   8
4ketA.GOL.1    2  13   8
4kesA.GOL.4    3  13   8
4k89A.GOL.2    6  13   8
4k6zA.PTR.1    4  13   8
4jzeH.GOL.3    6  13   8
4jy2A.GOL.7    1  13   8
4jxyA.GUA.2    3  13   8
4jqkA.PO4.2    7  13   8
4jfoA.GOL.1    8  13   8
4jd4A.GOL.2    2  13   8
4jbcA.PO4.1    1  13   8
4jb1A.GOL.7    7  13   8
4jb1A.GOL.4    3  13   8
4ilxA.GOL.1    1  13   8
4ilcA.ACT.4    1  13   8
4ikfB.HEZ.2    2  13   8
4ii5A.TPO.1    2  13   8
4i6mB.PO4.1    1  13   8
4hshA.GOL.6    4  13   8
4hgdA.GOL.5    2  13   8
4hfiA.ACT.5    1  13   8
4hd5A.ACT.1    2  13   8
4gwwA.PO4.3    1  13   8
4ghbA.GOL.5    3  13   8
4gg2B.GLU.1    1  13   8
4gdxB.GLU.1    1  13   8
4fxaA.GOL.2    4  13   8
4fvlA.PGO.4    1  13   8
4fugA.GOL.2    1  13   8
4frqA.GAL.2    1  13   8
4froA.GAL.3    2  13   8
4frmA.GAL.2    1  13   8
4frlA.GAL.2    1  13   8
4freA.GAL.2    1  13   8
4frbA.GAL.2    2  13   8
4fmiA.GOL.2    4  13   8
4fmhA.GOL.2    3  13   8
4fmgA.GOL.2    3  13   8
4fimA.GOL.1    6  13   8
4fikA.GOL.1    1  13   8
4fieA.SEP.1    1  13   8
4ffpA.PO4.2    1  13   8
4ey0A.PTR.1    3  13   8
4ewlA.GOL.1    5  13   8
4eokA.TPO.1    3  13   8
4emfA.GOL.1    4  13   8
4ee6A.MLY.7    4  13   8
4eb4A.DTT.1    2  13   8
4ea2A.SRT.1    1  13   8
4e3dA.GOL.3    1  13   8
4dwmA.GOL.1    2  13   8
4ddzA.GOL.2    1  13   8
4da7A.PO4.1    1  13   8
4d7uA.GOL.1    1  13   8
4d79A.GOL.3    2  13   8
4d52A.GXL.1    8  13   8
4d52A.GIV.5    8  13   8
4d4tA.GOL.1    1  13   8
4d3oA.GOL.3    6  13   8
4d2yA.ACT.1    1  13   8
4ct8A.GOL.1    1  13   8
4ct1A.SEP.1    1  13   8
4cowA.GOL.2    5  13   8
4ci9A.ACT.2    1  13   8
4cd4A.BMA.1    1  13   8
4bnlA.GLU.2    4  13   8
4arsA.GOL.2    3  13   8
4afaA.GOL.1    6  13   8
4adtA.PO4.2    1  13   8
4a07A.SEP.1    1  13   8
3zsnA.GOL.2    4  13   8
3zc6A.PTR.1    2  13   8
3zbuA.GOL.4    3  13   8
3x3cA.OLA.4    3  13   8
3wq7A.GOL.12   1  13   8
3wn1A.CIT.2    5  13   8
3w86A.GOL.7    2  13   8
3w7oA.GOL.4    3  13   8
3w7jA.GOL.5    3  13   8
3w76A.GOL.6    2  13   8
3w75A.GOL.2    1  13   8
3w72A.GOL.7    2  13   8
3w5hA.GOL.2    8  13   8
3vxbA.GOL.1    1  13   8
3vpeA.ACT.3    3  13   8
3vkmA.GAL.1    6  13   8
3vk4A.HCS.1    2  13   8
3vgiA.GOL.2    1  13   8
3vgiA.GOL.10   9  13   8
3v8qA.GOL.1    1  13   8
3v35A.DMF.4    1  13   8
3uixA.GOL.1    9  13   8
3uhjA.GOL.1    2  13   8
3uftA.ACT.1    1  13   8
3u70A.GOL.1    4  13   8
3todA.GOL.2    7  13   8
3tfiA.DQY.1    1  13   8
3t8iA.GOL.2    7  13   8
3t8gA.GOL.2    2  13   8
3t8fA.GOL.1    2  13   8
3t73A.GOL.1    2  13   8
3sxdA.GAL.2    2  13   8
3sxcA.GAL.2    2  13   8
3sxbA.GAL.2    2  13   8
3sx8A.GAL.2    2  13   8
3speA.PO4.2    5  13   8
3sjbA.PO4.1    1  13   8
3sj6A.GOL.1    2  13   8
3sewA.GOL.2    1  13   8
3sbzA.MLI.3    1  13   8
3s6cA.GOL.1    1  13   8
3s4tA.ACT.1    3  13   8
3s2iA.FU2.1    1  13   8
3s1wA.FLC.2    6  13   8
3rxwA.CIT.1    3  13   8
3rqoA.ACT.1    2  13   8
3r0vA.GOL.1    1  13   8
3qxgA.ACT.5    9  13   8
3qouA.MLY.1    1  13   8
3qe3A.GOL.1    1  13   8
3q6oA.MLY.4    1  13   8
3pvqA.GOL.1    1  13   8
3pvbB.GOL.1    1  13   8
3pnzA.PO4.3    1  13   8
3pcwA.GOL.1    4  13   8
3os7A.TLA.1    1  13   8
3obtA.SLB.1    5  13   8
3obpA.URC.1    1  13   8
3obeA.PO4.1    1  13   8
3nvtA.ACT.1    1  13   8
3nunA.GOL.5    3  13   8
3npkA.PPV.1    1  13   8
3npfA.GOL.4    5  13   8
3nedA.ACT.1    7  13   8
3n9iA.GOL.1    1  13   8
3my5A.TPO.1    1  13   8
3micA.GOL.1    3  13   8
3mgxA.GOL.3    3  13   8
3m9uA.GOL.3    8  13   8
3m1uA.GOL.2    2  13   8
3lyfA.GOL.1    5  13   8
3lvsA.GOL.2    2  13   8
3lu1A.GLY.2    5  13   8
3l9mA.TPO.1    3  13   8
3kn3A.GOL.1    2  13   8
3k6vA.CIT.1    1  13   8
3iq7A.PO4.1    1  13   8
3imcA.GOL.1    1  13   8
3i0nA.MLY.9    6  13   8
3hysA.MLA.1    1  13   8
3hbaA.CIT.1    1  13   8
3h3jA.PYR.1    2  13   8
3gs9A.MLY.19   1  13   8
3grjA.PO4.1    1  13   8
3gg9A.GOL.1    1  13   8
3g3yA.GOL.1    5  13   8
3g3lA.GOL.6    5  13   8
3g2cA.PO4.6    1  13   8
3fluA.GOL.3    2  13   8
3fjuA.ACT.1    8  13   8
3f0zA.GOL.1    5  13   8
3eghA.GOL.2    4  13   8
3e9eA.PO4.1    1  13   8
3e9dA.PO4.1    1  13   8
3e8jA.ACT.1    1  13   8
3e4wA.PO4.4    1  13   8
3dv3A.GOL.2    1  13   8
3d3vB.GOL.2    1  13   8
3cq4A.ACT.1    1  13   8
3cq0A.GOL.2    1  13   8
3ci5G.GOL.3    4  13   8
3cahA.ACT.2    5  13   8
3bqrA.GOL.3    1  13   8
3bk0A.GOL.1    3  13   8
3betA.GOL.1    1  13   8
3bczA.GOL.1    1  13   8
3bb1A.GOL.1    4  13   8
3a9bA.BGC.1    1  13   8
2zlyA.GOL.1    1  13   8
2zjfA.ACT.1    4  13   8
2z3pA.TAR.1    1  13   8
2z3oA.TAR.1    1  13   8
2z3nA.TAR.1    1  13   8
2ydkA.GOL.5    1  13   8
2y6mA.GOL.2    1  13   8
2y4lA.MLI.2    3  13   8
2y0iA.GOL.2    1  13   8
2xtsB.GOL.1    3  13   8
2xmxA.GOL.2    3  13   8
2xchA.SEP.1    1  13   8
2x4zA.GOL.2    1  13   8
2x1eA.GOL.2    9  13   8
2wn6A.GOL.1    1  13   8
2weoA.GOL.1    1  13   8
2wejA.GOL.1    1  13   8
2wegA.GOL.1    1  13   8
2vx5A.BMA.1    1  13   8
2vh9A.BGC.2    1  13   8
2vd9A.MLY.5    4  13   8
2v9mA.CIT.1    3  13   8
2v9lA.PO4.1    3  13   8
2v3qA.GOL.5    1  13   8
2v34A.CTN.1    2  13   8
2uycA.GOL.2    2  13   8
2rg9B.GOL.1    5  13   8
2qonA.GOL.2    3  13   8
2qoaA.GOL.1    1  13   8
2qo8A.GOL.2    1  13   8
2qcnA.GOL.2    2  13   8
2potA.GOL.6    4  13   8
2phlA.PO4.1    5  13   8
2peeA.GOL.1    1  13   8
2ox3A.PEP.2    4  13   8
2oesA.PO4.1    3  13   8
2o8yA.TPO.2    4  13   8
2nqrA.GOL.5    2  13   8
2nnsA.GOL.1    1  13   8
2jedA.SEP.2    4  13   8
2jagA.PLM.1    1  13   8
2j6vA.PO4.1    1  13   8
2izrA.PGO.1    1  13   8
2i1oA.PO4.2    1  13   8
2hwuA.PO4.1    1  13   8
2hlhA.PO4.4    2  13   8
2glkA.GOL.2    1  13   8
2g7cA.GAL.2    1  13   8
2fouA.GOL.1    1  13   8
2e52A.GOL.1    6  13   8
2e3jA.ACT.3    3  13   8
2de2A.GOL.8    4  13   8
2cunA.GOL.2    1  13   8
2ch1A.GOL.1    1  13   8
2bslA.ACT.2    3  13   8
2biyA.GOL.3    3  13   8
2bfxA.TPO.1    2  13   8
2b6oA.MC3.4    2  13   8
2b3kA.ACT.1    1  13   8
2b3hA.GOL.2    2  13   8
2aytA.GOL.1    1  13   8
2a86A.GOL.5    1  13   8
1zybA.GOL.5    3  13   8
1zjoA.UDP.1    1  13   8
1zicA.GOL.1    4  13   8
1xh5A.BU3.3    6  13   8
1xc8A.GOL.1    1  13   8
1wr8A.ACT.1    1  13   8
1womA.PGO.8    1  13   8
1wbvA.GOL.2    2  13   8
1wb6A.GOL.2    1  13   8
1w3fA.GOL.2    1  13   8
1vd5A.GLY.1    2  13   8
1v5vA.GOL.1    5  13   8
1v33A.PO4.1    1  13   8
1v04A.PO4.1    1  13   8
1tcuA.PO4.2    1  13   8
1tcoA.PO4.1    1  13   8
1rzqA.ACY.1    2  13   8
1rxuA.PO4.1    1  13   8
1rgzA.GOL.2    1  13   8
1r0zA.SEP.3    1  13   8
1qpgA.3PG.1    1  13   8
1qdrA.BCN.1    1  13   8
1pjjA.GOL.1    6  13   8
1pieA.PO4.2    1  13   8
1p8qA.GOL.1    4  13   8
1p5eA.TPO.1    1  13   8
1oyjA.GOL.3    4  13   8
1oaaA.OAA.1    1  13   8
1n2gA.GOL.2    1  13   8
1mpyA.ACN.1    9  13   8
1m4sA.GOL.1    1  13   8
1lc5A.PO4.2    1  13   8
1l5fA.PO4.1    1  13   8
1kziA.DTU.1    4  13   8
1hjxA.GOL.2    1  13   8
1hjxA.GOL.1    1  13   8
1h6lA.PO4.1    3  13   8
1h1qA.TPO.1    7  13   8
1gy3A.TPO.1    5  13   8
1gu7A.GOL.2    1  13   8
1groA.ICT.1    1  13   8
1ga6A.GOL.8    1  13   8
1fxuA.PO4.1    1  13   8
1dk4A.PO4.1    1  13   8
1cayA.ACY.1    2  13   8
1bd4D.PO4.1    2  13   8
1b8oA.PO4.1    5  13   8
1b8nA.PO4.1    1  13   8
7reiA.GOL.5    3  13   7
7oceG.PC1.3    2  13   7
7o3fA.GOL.2    2  13   7
7o25A.CYS.1    2  13   7
7o1sA.CYS.1    6  13   7
7o1iD.GOL.1    1  13   7
7mygA.GOL.3    2  13   7
7mhvA.PO4.2    1  13   7
7ljdR.CLR.4    2  13   7
7l6tA.GLC.2    2  13   7
7krkA.GOL.1    5  13   7
7k8fA.PO4.1    1  13   7
7jvqR.CLR.3    2  13   7
7jndA.GOL.2    1  13   7
7jitA.ACT.1    7  13   7
7e6yA.OLC.7    1  13   7
7d30B.GOL.6    2  13   7
7d1tD.LHG.4    1  13   7
7couC.GOL.3    5  13   7
7cjjD.LHG.3    3  13   7
7cjjC.GOL.3    5  13   7
7cjiC.GOL.3    5  13   7
7c9rH.CDL.2    1  13   7
7c6cA.LMR.1    5  13   7
7c0rA.GOL.1    1  13   7
7bwtA.GOL.2    1  13   7
7b0pA.GOL.11   2  13   7
7avqA.GOL.2    2  13   7
7a5vA.HSM.6    4  13   7
7a5qA.GOL.3    2  13   7
7a15A.PO4.2    3  13   7
6zzlA.GOL.1    1  13   7
6zxwG.ACY.2    2  13   7
6yvbA.ACT.7    5  13   7
6ypoA.GOL.3    1  13   7
6yo9B.GOL.1    2  13   7
6y2oA.SEP.3    5  13   7
6xziA.ACT.2    6  13   7
6xoeA.GOL.2    1  13   7
6xmcA.GOL.2    5  13   7
6xboA.OLC.3    5  13   7
6x5lA.GOL.5    5  13   7
6wmvA.8K6.6    3  13   7
6wkbA.MED.1    6  13   7
6whbA.ACT.8    6  13   7
6w6oA.POV.3    2  13   7
6vzvA.GOL.12   4  13   7
6vztA.GOL.2    3  13   7
6vusA.GOL.2    3  13   7
6vsuT.GOL.1    2  13   7
6v4wA.ACT.2    1  13   7
6v4cA.GOL.3    3  13   7
6uzsB.GOL.1    1  13   7
6uvvA.GOL.1    5  13   7
6umhL.PO4.1    1  13   7
6tzoA.PO4.1    4  13   7
6tosA.CIT.2    1  13   7
6t50A.GOL.2    3  13   7
6t4jA.GOL.1    3  13   7
6rwvA.GOL.5    1  13   7
6rtpA.GOL.1    3  13   7
6rqyA.GOL.4    4  13   7
6rgjA.BGC.4    5  13   7
6r7vA.GOL.2    3  13   7
6r7uA.GOL.2    1  13   7
6qtvA.GOL.5    1  13   7
6qttA.GOL.3    1  13   7
6q60A.GOL.2    3  13   7
6pnoA.TLA.1    1  13   7
6pldA.GOL.5    1  13   7
6pb0R.CLR.1    4  13   7
6p56A.PO4.1    1  13   7
6ozrA.TLA.1    2  13   7
6ozjA.GOL.4    2  13   7
6oh6A.GOL.2    5  13   7
6o8uA.TPO.1    4  13   7
6nbhR.CLR.2    3  13   7
6mwgB.CPS.3    3  13   7
6mm7A.ACY.3    6  13   7
6mdeA.GOL.3    8  13   7
6majA.GOL.2    1  13   7
6lm0A.OCT.4    2  13   7
6li2A.OLC.2    1  13   7
6lduA.GOL.2    1  13   7
6l3eA.GOL.2    1  13   7
6knhA.CIT.1    1  13   7
6km5A.GOL.1    3  13   7
6km2A.GOL.1    4  13   7
6khkA.GOL.1    3  13   7
6k8zA.ACT.2    1  13   7
6jt5A.GOL.2    2  13   7
6jraA.GOL.1    2  13   7
6jnjA.PO4.1    1  13   7
6jmxA.GOL.3    1  13   7
6jlzA.PO4.1    1  13   7
6jlpC.GOL.3    5  13   7
6jloD.LHG.5    2  13   7
6jlnC.GOL.4    8  13   7
6jlnB.GOL.4    1  13   7
6jlmC.GOL.4    5  13   7
6jlmB.GOL.4    2  13   7
6jllC.GOL.4    8  13   7
6jlkC.GOL.4    7  13   7
6jljC.GOL.4    6  13   7
6jidA.GOL.2    2  13   7
6jbaA.CIT.1    2  13   7
6jb4A.CIT.1    2  13   7
6jarA.CIT.1    2  13   7
6jaqA.GOL.3    2  13   7
6janA.CIT.1    2  13   7
6jahA.CIT.2    2  13   7
6jagA.CIT.1    2  13   7
6jadA.CIT.2    6  13   7
6j90A.GOL.2    1  13   7
6ixiA.ACT.10   1  13   7
6i9mA.GOL.4    1  13   7
6hsfA.DMF.2    3  13   7
6hooA.GOL.1    1  13   7
6h7cA.GOL.3    2  13   7
6h2aA.PO4.4    1  13   7
6h0uA.GOL.2    1  13   7
6guzA.DD9.3    1  13   7
6gpxA.OLA.2    4  13   7
6gihA.ACT.2    1  13   7
6gghA.PTR.1    3  13   7
6gagA.C14.8    1  13   7
6gafA.C14.8    2  13   7
6gadA.C14.8    1  13   7
6gacA.C14.8    1  13   7
6gaaA.C14.8    1  13   7
6ga8A.C14.8    2  13   7
6ga7A.C14.8    2  13   7
6ga2A.C14.8    2  13   7
6g7lA.OLC.3    2  13   7
6g7iA.OLC.4    1  13   7
6g6oA.GOL.1    1  13   7
6g4hA.PO4.1    5  13   7
6fmqA.ACT.3    1  13   7
6fgdA.ACT.18   2  13   7
6fbaA.GOL.3    1  13   7
6f35A.ACT.2    1  13   7
6ef6A.ACT.1    5  13   7
6e9pB.ACT.2    7  13   7
6dchA.ACT.1    5  13   7
6dbnA.PTR.1    2  13   7
6d2cA.PO4.2    1  13   7
6czkA.GOL.3    1  13   7
6bjmA.GOL.1    2  13   7
6bjlA.GOL.1    1  13   7
6bj8D.GOL.2    2  13   7
6bj8B.GOL.3    1  13   7
6bgzA.GOL.2    1  13   7
6b62A.GLU.2    4  13   7
6b5yA.PO4.1    1  13   7
6b2tA.PO4.2    3  13   7
6b2oA.PO4.1    1  13   7
6b1nA.GOL.3    3  13   7
6aztA.GOL.3    4  13   7
6an9A.GOL.2    2  13   7
6aahA.PTR.1    3  13   7
6a0iA.GOL.11   4  13   7
5zyjA.GOL.1    1  13   7
5zycA.ACT.1    1  13   7
5zybA.ACT.3    3  13   7
5zxlA.GOL.1    1  13   7
5zqeA.GOL.2    2  13   7
5zf9A.ACT.4    1  13   7
5z95A.GOL.1    1  13   7
5z5oA.GOL.2    5  13   7
5yv2F.PO4.1    1  13   7
5yv1F.PO4.2    3  13   7
5ygxA.GOL.2    1  13   7
5ygrA.PO4.1    4  13   7
5ygiA.PO4.1    2  13   7
5yfeA.GOL.2    1  13   7
5y8lA.GOL.1    3  13   7
5y2sA.GOL.1    4  13   7
5ws6D.LHG.3    2  13   7
5ws6C.GOL.3    5  13   7
5ws5C.GOL.3    4  13   7
5wfiC.GOL.2    2  13   7
5vugA.GOL.1    1  13   7
5vgoA.GOL.2    2  13   7
5v2cC.GOL.4    5  13   7
5uudA.DMF.5    1  13   7
5ut6A.GOL.4    4  13   7
5ut1A.GOL.2    2  13   7
5ujcA.TLA.1    1  13   7
5udvA.PO4.1    1  13   7
5udtD.PO4.1    1  13   7
5u3tA.PGO.1    4  13   7
5u3rA.PGO.1    7  13   7
5tvqA.ACT.1    3  13   7
5tq0A.GOL.2    1  13   7
5t9jA.GOL.5    1  13   7
5t1sA.TPO.1    3  13   7
5sz2A.GOL.1    1  13   7
5s77A.BAQ.2    3  13   7
5rdkA.ACT.4    4  13   7
5rdjA.ACT.4    4  13   7
5rd8A.ACT.4    4  13   7
5rckA.ACT.4    4  13   7
5qpmA.ACT.2    1  13   7
5qboA.GOL.1    4  13   7
5qbnA.ACT.4    3  13   7
5qbiA.GOL.3    3  13   7
5qbgA.GOL.3    3  13   7
5qbcA.GOL.3    3  13   7
5qb9A.GOL.3    3  13   7
5qa2A.MLI.1    1  13   7
5qa1A.MLI.1    1  13   7
5qa0A.MLI.1    1  13   7
5q9zA.MLI.1    1  13   7
5q9yA.MLI.1    1  13   7
5q9xA.MLI.1    1  13   7
5q9vA.MLI.1    1  13   7
5q9tA.MLI.1    1  13   7
5q9sA.MLI.1    1  13   7
5q9rA.MLI.1    1  13   7
5q9qA.MLI.1    1  13   7
5q9pA.MLI.1    1  13   7
5q9nA.MLI.1    1  13   7
5q9lA.MLI.1    1  13   7
5q9kA.MLI.1    1  13   7
5q9jA.MLI.1    1  13   7
5q9gA.MLI.1    1  13   7
5q9eA.MLI.1    1  13   7
5q9cA.MLI.1    1  13   7
5q9bA.MLI.1    1  13   7
5q9aA.MLI.1    1  13   7
5q99A.MLI.1    1  13   7
5q97A.MLI.1    1  13   7
5q96A.MLI.1    1  13   7
5q93A.MLI.1    1  13   7
5q92A.MLI.1    1  13   7
5q8yA.MLI.1    1  13   7
5q8wA.MLI.1    1  13   7
5q8rA.MLI.1    1  13   7
5q8mA.MLI.1    1  13   7
5q8kA.MLI.1    1  13   7
5q8bA.MLI.1    1  13   7
5q89A.MLI.1    1  13   7
5q88A.MLI.1    1  13   7
5q87A.MLI.1    1  13   7
5q85A.MLI.1    1  13   7
5q84A.MLI.1    1  13   7
5q83A.MLI.1    1  13   7
5q81A.MLI.1    1  13   7
5q80A.MLI.1    1  13   7
5q7yA.MLI.1    1  13   7
5q7xA.MLI.1    1  13   7
5q7uA.MLI.1    1  13   7
5q7tA.MLI.1    1  13   7
5q7qA.MLI.1    1  13   7
5q7pA.MLI.1    1  13   7
5q7nA.MLI.1    1  13   7
5q7lA.MLI.1    1  13   7
5q7fA.MLI.1    1  13   7
5q79A.MLI.1    1  13   7
5q6zA.MLI.1    1  13   7
5q6wA.MLI.1    1  13   7
5q6vA.MLI.1    1  13   7
5q6tA.MLI.1    1  13   7
5q6rA.MLI.1    1  13   7
5q6qA.MLI.1    1  13   7
5q6oA.MLI.1    1  13   7
5q6lA.MLI.1    1  13   7
5q6kA.MLI.1    1  13   7
5q6jA.MLI.1    1  13   7
5q6iA.MLI.1    1  13   7
5q6hA.MLI.1    1  13   7
5q6fA.MLI.1    1  13   7
5q6eA.MLI.1    1  13   7
5q6dA.MLI.1    1  13   7
5q6cA.MLI.1    1  13   7
5q6aA.MLI.1    1  13   7
5q69A.MLI.1    1  13   7
5q68A.MLI.1    1  13   7
5q67A.MLI.1    1  13   7
5q66A.MLI.1    1  13   7
5q65A.MLI.1    1  13   7
5q61A.MLI.1    1  13   7
5q5zA.MLI.1    1  13   7
5q5xA.MLI.1    1  13   7
5q5vA.MLI.1    1  13   7
5q5sA.MLI.1    1  13   7
5q5qA.MLI.1    1  13   7
5q5mA.MLI.1    1  13   7
5q5eA.MLI.1    1  13   7
5q5dA.MLI.1    1  13   7
5q5bA.MLI.1    1  13   7
5q5aA.MLI.1    1  13   7
5q59A.MLI.1    1  13   7
5q58A.MLI.1    1  13   7
5q57A.MLI.1    1  13   7
5q56A.MLI.1    1  13   7
5q52A.MLI.1    1  13   7
5q4yA.MLI.1    1  13   7
5q4xA.MLI.1    1  13   7
5q4tA.MLI.1    1  13   7
5q4jA.MLI.1    1  13   7
5q4gA.MLI.1    1  13   7
5q4fA.MLI.1    1  13   7
5q4dA.MLI.1    1  13   7
5q4cA.MLI.1    1  13   7
5q4aA.MLI.1    1  13   7
5q49A.MLI.1    1  13   7
5q42A.MLI.1    1  13   7
5q41A.MLI.1    1  13   7
5q3yA.MLI.1    1  13   7
5q3xA.MLI.1    1  13   7
5q3wA.MLI.1    1  13   7
5q3vA.MLI.1    1  13   7
5q3tA.MLI.1    1  13   7
5q3sA.MLI.1    1  13   7
5q3qA.MLI.1    1  13   7
5q3pA.MLI.1    1  13   7
5q3oA.MLI.1    1  13   7
5q3lA.MLI.1    1  13   7
5q3kA.MLI.1    1  13   7
5q3iA.MLI.1    1  13   7
5q3hA.MLI.1    1  13   7
5q3eA.MLI.1    1  13   7
5q3dA.MLI.1    1  13   7
5q39A.MLI.1    1  13   7
5q38A.MLI.1    1  13   7
5q36A.MLI.1    1  13   7
5q33A.MLI.1    1  13   7
5q2zA.MLI.1    1  13   7
5q2yA.MLI.1    1  13   7
5q2xA.MLI.1    1  13   7
5q2wA.MLI.1    1  13   7
5q2sA.MLI.1    1  13   7
5q2oA.MLI.1    1  13   7
5q2mA.MLI.1    1  13   7
5q2hA.MLI.1    1  13   7
5q2gA.MLI.1    1  13   7
5q2eA.MLI.1    1  13   7
5q2bA.MLI.1    1  13   7
5q28A.MLI.1    1  13   7
5q26A.MLI.1    1  13   7
5q1zA.MLI.1    1  13   7
5q1tA.MLI.1    1  13   7
5q1rA.MLI.1    1  13   7
5q1pA.MLI.1    1  13   7
5oslA.ACT.2    1  13   7
5olvA.OLC.24   2  13   7
5o0eA.SEP.4    5  13   7
5ndeA.GOL.4    1  13   7
5n7uA.SEP.3    3  13   7
5n7pA.SEP.3    3  13   7
5n3oA.SEP.1    2  13   7
5n39A.SEP.4    3  13   7
5n36A.SEP.4    3  13   7
5n1mA.SEP.4    3  13   7
5n1lA.SEP.4    3  13   7
5moxA.GOL.2    3  13   7
5mmyA.GOL.1    3  13   7
5ma6A.PO4.2    3  13   7
5m9wA.GOL.2    1  13   7
5m75A.SEP.3    5  13   7
5m6rA.PO4.1    1  13   7
5m5uA.GOL.1    4  13   7
5m0bA.SEP.3    5  13   7
5lwtA.GOL.4    3  13   7
5lwsA.GOL.1    4  13   7
5lwrA.GOL.3    4  13   7
5louA.PO4.1    2  13   7
5lixX.MLZ.12   7  13   7
5lcqA.SEP.3    4  13   7
5lcaA.GOL.4    1  13   7
5l9cA.CBI.2    1  13   7
5l1rA.BCN.1    8  13   7
5khwA.PTR.1    1  13   7
5k7iA.TPO.1    3  13   7
5k4cA.GOL.2    4  13   7
5k1qA.PCR.2    1  13   7
5jswA.GOL.7    2  13   7
5jswA.GOL.1    2  13   7
5jq5A.ACT.1    2  13   7
5jhhA.GOL.1    4  13   7
5ja0F.PO4.1    1  13   7
5j56A.ACY.2    4  13   7
5iubA.OLC.28   9  13   7
5hxsA.OLC.8    4  13   7
5hxcA.OLC.4    2  13   7
5gv7A.GOL.4    1  13   7
5gtiD.LHG.3    3  13   7
5grrA.GOL.1    7  13   7
5gk4A.GOL.1    4  13   7
5g6iA.GOL.1    5  13   7
5g57A.GOL.1    3  13   7
5fq9A.GOL.3    3  13   7
5fl6A.GOL.1    1  13   7
5fjgA.OLA.6    1  13   7
5f9eA.SEP.1    1  13   7
5e59A.GOL.1    3  13   7
5e43A.ACT.17   3  13   7
5e05A.PO4.1    2  13   7
5dr1A.GOL.3    3  13   7
5dccA.GOL.1    1  13   7
5d9pA.BGC.1    1  13   7
5d8zA.CBI.1    1  13   7
5d4hA.GOL.7    6  13   7
5cu4A.ACT.2    2  13   7
5cm0A.GOL.1    5  13   7
5ci7A.GOL.4    1  13   7
5c9oA.GOL.8    3  13   7
5br4A.GOL.1    1  13   7
5bphA.GOL.3    1  13   7
5b34A.D12.4    2  13   7
5ayeA.BMA.2    5  13   7
5ardA.GOL.1    1  13   7
5agdA.MAN.5    2  13   7
5acbC.TPO.1    3  13   7
5a8mA.GOL.3    3  13   7
5a8jA.GOL.1    3  13   7
4zloA.GOL.2    1  13   7
4zjvC.PTR.2    1  13   7
4zgrA.GOL.1    1  13   7
4zeaA.GOL.1    4  13   7
4ys4A.MLY.3    2  13   7
4yo4A.ACT.1    2  13   7
4yd5A.GOL.3    4  13   7
4yd4A.GOL.2    3  13   7
4yckA.GOL.2    4  13   7
4y5lA.ACT.4    4  13   7
4y5aA.GOL.9    3  13   7
4y50A.GOL.3    3  13   7
4y4zA.GOL.3    3  13   7
4y4tA.GOL.3    4  13   7
4y4jA.GOL.1    4  13   7
4y4gA.GOL.1    3  13   7
4y4dA.GOL.1    3  13   7
4y48A.GOL.1    4  13   7
4y3yA.GOL.1    4  13   7
4y3qA.GOL.3    4  13   7
4y3lA.GOL.7    4  13   7
4y3hA.GOL.6    4  13   7
4y38A.GOL.1    4  13   7
4y11E.GOL.1    2  13   7
4y10E.GOL.1    2  13   7
4xzmX.MLZ.1    8  13   7
4xzlX.MLZ.1    5  13   7
4xw6A.PO4.5    1  13   7
4xrpB.GOL.1    1  13   7
4xq2A.GOL.3    1  13   7
4x5dA.GOL.1    2  13   7
4wzlA.ACT.2    6  13   7
4ww5A.ACT.1    5  13   7
4wu2A.GOL.3    4  13   7
4wtyA.GOL.2    3  13   7
4wryA.CIT.1    1  13   7
4wq4C.GOL.1    1  13   7
4whgB.GOL.1    2  13   7
4wevX.MLZ.1    3  13   7
4wcvA.ACT.2    3  13   7
4w8eA.TPO.1    7  13   7
4v28A.ACT.1    1  13   7
4uuiA.PYR.1    2  13   7
4ur7A.GOL.1    3  13   7
4uhbA.GOL.2    3  13   7
4uhaA.ACT.1    2  13   7
4uh9A.ACT.1    2  13   7
4uh3A.ACT.1    1  13   7
4udiA.GOL.3    3  13   7
4ub8B.GOL.4    2  13   7
4twjA.ACT.2    1  13   7
4rf1A.PGO.2    1  13   7
4re8B.GOL.1    1  13   7
4r5zA.GOL.3    1  13   7
4qsjB.CIT.1    1  13   7
4qnvA.PO4.1    1  13   7
4qnuA.PO4.1    1  13   7
4qnmA.GOL.1    1  13   7
4pldA.CPS.1    1  13   7
4pjeA.GOL.1    2  13   7
4pg5A.ACT.1    1  13   7
4pd1A.GOL.6    3  13   7
4p9aA.GOL.1    1  13   7
4otkA.MLI.2    8  13   7
4o7iA.PO4.1    1  13   7
4nvnB.PO4.2    8  13   7
4nvlA.PO4.2    6  13   7
4ncnA.GOL.2    2  13   7
4n8gA.DAL.2    9  13   7
4munA.GOL.3    3  13   7
4mtyA.GOL.3    1  13   7
4moyA.GOL.2    2  13   7
4m74A.HF2.2    2  13   7
4m72A.HF2.2    3  13   7
4m6yA.HF2.3    2  13   7
4lu3A.GOL.3    2  13   7
4ls5A.GOL.1    1  13   7
4ls2A.ACT.3    5  13   7
4lrcA.GOL.3    2  13   7
4lobA.GOL.1    2  13   7
4lmpA.GOL.3    9  13   7
4ll5A.GOL.4    1  13   7
4liuA.PO4.1    1  13   7
4leqA.GOL.1    2  13   7
4l7hA.ACT.1    1  13   7
4kzjB.GOL.1    2  13   7
4kcsA.ACT.1    3  13   7
4k5fA.ACT.1    1  13   7
4jsgA.ACT.1    3  13   7
4jrlA.GOL.2    1  13   7
4jiaA.PTR.1    2  13   7
4iv0A.PO4.1    9  13   7
4ilbA.ACT.4    4  13   7
4ikpA.GOL.1    3  13   7
4i30A.ADE.1    4  13   7
4hqvA.GOL.1    2  13   7
4h7jA.GOL.1    5  13   7
4h6eA.GOL.5    2  13   7
4h6eA.GOL.1    2  13   7
4h3wA.MLY.17   5  13   7
4gwxA.PO4.3    2  13   7
4gl3A.GOL.2    1  13   7
4gdiA.GOL.4    4  13   7
4gbpA.GAL.3    1  13   7
4g1uC.PO4.1    2  13   7
4fzdB.GOL.1    1  13   7
4fx3B.DTT.1    2  13   7
4fvzA.ACT.1    1  13   7
4frdA.GAL.2    2  13   7
4fflA.PO4.3    1  13   7
4f7kA.GOL.2    2  13   7
4f7iA.GOL.1    1  13   7
4f62A.GOL.1    1  13   7
4elsA.GOL.1    1  13   7
4ekkA.TPO.1    1  13   7
4effA.GOL.1    2  13   7
4ee6A.MLY.5   10  13   7
4ee6A.MLY.2    3  13   7
4edpA.ACT.2    1  13   7
4ebnA.PO4.1    1  13   7
4e7nA.GOL.1    3  13   7
4e46A.ACT.1    3  13   7
4e0zA.GOL.2    1  13   7
4dwmA.GOL.2    1  13   7
4dpxA.GOL.2    1  13   7
4dpkA.PO4.1    1  13   7
4dnmA.GOL.3    1  13   7
4djdD.GOL.5    6  13   7
4dhnA.GOL.1    2  13   7
4dhmA.GOL.1    2  13   7
4d8uA.PO4.1    1  13   7
4d7qA.GOL.2    1  13   7
4d3yA.GOL.1    1  13   7
4culA.ACT.2    4  13   7
4ctvA.ACT.1    1  13   7
4ctaA.GOL.3    2  13   7
4csyA.GAL.1    8  13   7
4cowA.GOL.3    1  13   7
4cl3A.ACT.2    1  13   7
4ck6C.ADP.1    1  13   7
4capA.ACT.1    1  13   7
4c1yA.GOL.4    2  13   7
4c02A.FLC.5    1  13   7
4bx2A.GOL.2    1  13   7
4bw5A.PC1.1    3  13   7
4buoA.GLY.5    8  13   7
4bp0A.GOL.1    1  13   7
4bn1A.TPO.1    3  13   7
4bgbA.GOL.2    1  13   7
4batA.GOL.2    7  13   7
4artA.GOL.1    3  13   7
4apmA.ACT.2    3  13   7
4af9A.GOL.2    6  13   7
4ac1X.ACT.3    1  13   7
4abiA.DMF.1    5  13   7
4aa9A.GOL.1    1  13   7
3zokA.PO4.2    1  13   7
3wu2C.GOL.4    5  13   7
3wd8A.GOL.1    3  13   7
3wauA.PO4.2    3  13   7
3w9vA.GOL.4    4  13   7
3w5hA.GOL.5    1  13   7
3w3oA.GOL.8    1  13   7
3vxbA.GOL.4    1  13   7
3vwnX.GOL.5    1  13   7
3vwmA.GOL.5    1  13   7
3vwlA.GOL.5    1  13   7
3vfjA.ACT.4    1  13   7
3vclB.GOL.3    2  13   7
3vc1A.GOL.3    1  13   7
3v3qA.GOL.2    2  13   7
3v3eB.GOL.1    2  13   7
3uuoA.PO4.1    2  13   7
3ufvA.ACT.1    4  13   7
3u7cA.GOL.1    4  13   7
3u3dA.GOL.1    3  13   7
3u0xA.GOL.3    2  13   7
3u0xA.GOL.1    2  13   7
3tymA.ACT.1    3  13   7
3t0lA.GOL.1    2  13   7
3sx5A.GAL.2    2  13   7
3svqA.ACT.1    1  13   7
3slpA.PO4.1    1  13   7
3se9G.GOL.1    5  13   7
3rzaA.CIT.2    1  13   7
3rwxA.MLY.19   1  13   7
3rwxA.MLY.18   1  13   7
3ro2A.GOL.3    1  13   7
3rj4A.GOL.1    2  13   7
3rdkA.GOL.2    1  13   7
3r8wA.ACT.5    1  13   7
3r7tA.CIT.1    1  13   7
3q4uA.FLC.1    1  13   7
3poxA.OLC.16   8  13   7
3pmsA.ACT.11   1  13   7
3pl0A.GOL.1    7  13   7
3pa9A.GOL.7    3  13   7
3ow4A.TPO.1    1  13   7
3os4A.GOL.1    3  13   7
3oo7A.GOL.1    5  13   7
3ocbA.TPO.1    1  13   7
3o8jA.GOL.1    2  13   7
3o4uA.GOL.4    3  13   7
3o4lE.GOL.5    1  13   7
3o1lA.GOL.3    1  13   7
3o1hB.TMO.1    1  13   7
3nz1A.TLA.1    9  13   7
3nuyA.SEP.1    1  13   7
3nutA.GOL.3    1  13   7
3no0A.GOL.2    7  13   7
3nlhA.ACT.1    2  13   7
3nfmA.GOL.2    3  13   7
3nfbA.GOL.1    3  13   7
3ncoA.PO4.2    1  13   7
3n2aA.GOL.2    1  13   7
3mv5A.TPO.1    1  13   7
3le2A.ACT.1    1  13   7
3l5mA.BU3.4    2  13   7
3kb9A.GOL.4    2  13   7
3jyiA.PO4.1    8  13   7
3jx3A.ACT.1    1  13   7
3jwsA.ACT.1    1  13   7
3ipiA.MLA.2    1  13   7
3i1jA.ACT.1    1  13   7
3i09A.CIT.3    6  13   7
3hssA.MLA.1    1  13   7
3hsnA.GOL.4    3  13   7
3hbcA.GOL.4    1  13   7
3h4xA.GOL.6    1  13   7
3gd8A.GOL.4    3  13   7
3gc5A.GOL.3    3  13   7
3gbnB.GOL.1    3  13   7
3fxlA.FLC.2    1  13   7
3fveA.GOL.2    2  13   7
3fkwA.PO4.1    1  13   7
3fgcA.PO4.2    1  13   7
3fd6A.PO4.2    1  13   7
3ezsA.PO4.1    1  13   7
3eygA.PTR.1    2  13   7
3ei5A.GOL.2    4  13   7
3ef6A.GOL.3    1  13   7
3e7aA.GOL.1    2  13   7
3e12A.PO4.1    1  13   7
3dwfA.GOL.1    1  13   7
3d6zA.GOL.1    1  13   7
3d18A.GOL.1    2  13   7
3cyeA.GOL.3    5  13   7
3cyeA.ACT.7    1  13   7
3cquA.TPO.1    1  13   7
3cpaA.GLY.1    4  13   7
3c9xA.GOL.3    1  13   7
3c6cA.ACT.1    1  13   7
3c1jA.ACT.1    1  13   7
3c1gA.ACT.1    2  13   7
3bexA.PO4.1    1  13   7
3beqA.GOL.7    4  13   7
3ba9A.GOL.3    1  13   7
3avqA.GOL.6    2  13   7
3aezA.GOL.6    3  13   7
3a8bA.GOL.2    2  13   7
2zl5A.ACT.2    1  13   7
2zisB.ACY.2    2  13   7
2zirA.GOL.1    1  13   7
2yxuA.PO4.1    3  13   7
2y0iA.GOL.3    1  13   7
2xv4S.PO4.3    1  13   7
2xtkA.PO4.2    2  13   7
2xmqA.ACT.1    3  13   7
2x8lA.GOL.1    1  13   7
2x39A.TPO.1    4  13   7
2wmlA.GOL.1    1  13   7
2wgvA.GOL.3    2  13   7
2w1nA.ACT.1    2  13   7
2vqaA.ACT.2    3  13   7
2vpjA.ACT.2    2  13   7
2vj4A.MLY.12   1  13   7
2vg0A.GOL.1    1  13   7
2vf2A.GOL.1    5  13   7
2v9lA.ACT.2    3  13   7
2v2bA.PO4.2    1  13   7
2uw3A.SEP.1    6  13   7
2rl3A.GOL.4    2  13   7
2rixA.GOL.2    1  13   7
2rc0X.PO4.1    5  13   7
2qm8A.PO4.1    1  13   7
2qiwA.GOL.8    1  13   7
2qe8A.GOL.1    1  13   7
2qdgA.PO4.1    1  13   7
2qceA.GOL.1    1  13   7
2qbtA.GOL.4    3  13   7
2qb3A.GOL.4    4  13   7
2qb2A.GOL.5    2  13   7
2qa3A.GOL.4    5  13   7
2q8kA.GOL.1    4  13   7
2pz8A.GOL.1    3  13   7
2px8A.3PO.5    1  13   7
2pwvA.GOL.5    3  13   7
2pe0A.GOL.2    1  13   7
2olcA.CPS.1    3  13   7
2ol2A.GOL.1    2  13   7
2okoA.GOL.3    2  13   7
2npjA.ACT.1    2  13   7
2npgA.ACT.1    2  13   7
2npcA.ACT.1    1  13   7
2nopA.ACT.1    1  13   7
2nmrA.ACT.1    1  13   7
2j83A.GOL.2    3  13   7
2j83A.GOL.1    2  13   7
2j5mA.ACT.11   3  13   7
2ixgA.GOL.2    1  13   7
2iwaA.GOL.2    2  13   7
2ikqA.PO4.1    1  13   7
2he8A.ACT.1    1  13   7
2gvkA.ACY.1    5  13   7
2glkA.GOL.4    1  13   7
2gj6B.GOL.2    1  13   7
2gftA.GAL.2    1  13   7
2g87A.PLM.3    9  13   7
2fyfA.GOL.1    5  13   7
2f94F.PO4.1    2  13   7
2f53B.GOL.2    2  13   7
2ehzA.MCT.4    2  13   7
2ds9A.MAN.1    2  13   7
2dfkB.GOL.1    1  13   7
2d2xA.GOL.1    1  13   7
2czhA.PO4.1    1  13   7
2ch5A.GOL.1    1  13   7
2c91A.GOL.2    3  13   7
2biyA.GOL.1    2  13   7
2bdbA.ALA.2    1  13   7
2a8wA.UDP.1    1  13   7
1zybA.GOL.7    2  13   7
1zkjA.ACY.3    6  13   7
1zk0A.SS2.1    1  13   7
1zi8A.GOL.2    6  13   7
1ys7A.ACT.1    2  13   7
1yq9H.GOL.2    2  13   7
1yq7A.PO4.1    1  13   7
1ym1A.PO4.1    3  13   7
1yhtA.ACY.1    1  13   7
1y89A.PO4.1    1  13   7
1xjdA.TPO.1    5  13   7
1uvrA.GOL.9    1  13   7
1uvpA.ACT.1    1  13   7
1uvoA.ACT.1    1  13   7
1uu9A.GOL.9    3  13   7
1uu7A.GOL.4    2  13   7
1ufvA.GOL.1    2  13   7
1udxA.ACT.2    3  13   7
1ub0A.GOL.4    2  13   7
1u5qA.SEP.1    6  13   7
1u19A.PLM.2    9  13   7
1twyA.PO4.1    1  13   7
1t2cA.GOL.1    1  13   7
1t24A.GOL.1    1  13   7
1s5fD.GAL.1    1  13   7
1qnsA.GOL.3    1  13   7
1qmqA.ACT.2    1  13   7
1qgqA.GOL.2    1  13   7
1qfjA.GOL.1    1  13   7
1pxgA.GOL.1    2  13   7
1pw7A.PO4.1    1  13   7
1pb3A.GOL.1    2  13   7
1p6mA.ACT.1    3  13   7
1osmA.D12.3    2  13   7
1onhA.GOL.4    1  13   7
1ol5A.TPO.2    5  13   7
1nv5A.PO4.2    2  13   7
1nv2A.PO4.2    2  13   7
1nv1A.PO4.2    2  13   7
1nv0A.PO4.2    3  13   7
1n3lA.GOL.1    1  13   7
1mrzA.CIT.1    1  13   7
1mpsL.U10.1    1  13   7
1mplA.GOL.1    1  13   7
1mowA.GOL.1    1  13   7
1mg3A.PO4.1    2  13   7
1lkaA.ACT.1    1  13   7
1ktcA.GOL.10   5  13   7
1ktbA.GOL.11   5  13   7
1kndA.TBU.2    1  13   7
1kewA.GOL.2    1  13   7
1jxmA.5GP.1    2  13   7
1h1wA.GOL.5    1  13   7
1h0kA.GOL.3    2  13   7
1gckA.ASP.1    1  13   7
1ga6A.GOL.7    3  13   7
1g9rA.ACY.1    1  13   7
1fopA.ACT.1    6  13   7
1eldE.ACY.1    1  13   7
1elaA.ACY.1    1  13   7
1eenA.ACY.1    6  13   7
1dm6A.ACT.2    4  13   7
1d1vA.ACT.2    6  13   7
1d1tA.ACT.1    1  13   7
1d0oA.ACT.2    4  13   7
1d0oA.ACT.1    1  13   7
1d0cA.ACT.1    1  13   7
1c3dA.GOL.4    3  13   7
1bl5A.AKG.1    1  13   7
1b5oA.PO4.1    1  13   7
1a9oA.PO4.1    1  13   7
7ooeA.GOL.5    1  13   6
7o1zA.PGO.1    1  13   6
7nqzA.GOL.5    1  13   6
7novA.PO4.2    2  13   6
7myzL.GOL.1    1  13   6
7mkbA.GOL.1    1  13   6
7mj6B.GOL.1    1  13   6
7ljcR.CLR.1    3  13   6
7lfbL.GOL.1    1  13   6
7jytA.GOL.1    2  13   6
7e2uA.GOL.1    1  13   6
7e2sA.GOL.2    1  13   6
7d30B.GOL.5    2  13   6
7cmsA.PO4.1    1  13   6
7ci9A.PO4.1    2  13   6
7ax9A.GOL.1    1  13   6
7aw8A.ACY.1    1  13   6
7am4A.GOL.3    4  13   6
7a8jA.GOL.1    1  13   6
7a5vA.OCT.5    1  13   6
7a5qA.GOL.6    1  13   6
7a5cA.GOL.1    2  13   6
7a14A.PO4.2    2  13   6
6zt2A.BGC.1    1  13   6
6zraA.BGC.1    1  13   6
6zr6A.BGC.1    1  13   6
6yh2A.GOL.1    5  13   6
6ygwA.GOL.2    3  13   6
6ygwA.GOL.1    7  13   6
6ygpA.GOL.3    3  13   6
6yglA.GOL.1    4  13   6
6xxiA.ACT.6    2  13   6
6xciB.ACT.1    1  13   6
6x5jA.CIT.6    1  13   6
6wy9B.GOL.2    4  13   6
6wmvA.OLC.2    3  13   6
6wm5A.OLC.5    2  13   6
6wa6A.GOL.1    3  13   6
6w4hA.BDF.4    2  13   6
6vqdA.GOL.2    2  13   6
6vn7R.PLM.9    3  13   6
6v9aH.CIT.1    2  13   6
6uzsB.GOL.2    5  13   6
6uupA.GOL.5    2  13   6
6umhL.PO4.2    1  13   6
6ubeS.GOL.1    1  13   6
6ty6A.ACT.2    1  13   6
6tmeA.GOL.1    4  13   6
6t6kA.GLY.4    5  13   6
6t4yA.GOL.2    4  13   6
6t4iA.GOL.2    3  13   6
6t0qA.GOL.4    2  13   6
6smtA.2EH.1    1  13   6
6skvA.GOL.1    1  13   6
6s6cA.DD9.6    1  13   6
6rz5A.OLA.11   1  13   6
6ru0A.PO4.1    1  13   6
6rsvA.GOL.1    2  13   6
6rhtA.GOL.6    3  13   6
6rg2B.ACT.2    2  13   6
6rfxD.ACT.2    8  13   6
6rfcA.OLC.3    9  13   6
6qtaA.GOL.1    1  13   6
6qspB.GOL.4    8  13   6
6qckA.BGC.1    1  13   6
6qarA.GOL.1    1  13   6
6pm8A.GOL.1    3  13   6
6phgB.GOL.1    1  13   6
6pdcA.GOL.1    1  13   6
6pb0R.CLR.6    4  13   6
6p3tA.GOL.2    2  13   6
6oubA.GOL.3    1  13   6
6ommR.CLR.2    3  13   6
6ojcA.GOL.1    1  13   6
6oinA.GOL.1    7  13   6
6ogbA.GOL.2    2  13   6
6o51B.GOL.2    3  13   6
6njyA.BGC.2    5  13   6
6ndlA.GOL.1    4  13   6
6n7dA.GOL.3    1  13   6
6n1bA.GOL.2    1  13   6
6mojB.TAR.1    8  13   6
6mhdA.ACN.1    1  13   6
6mdfA.GOL.7    8  13   6
6magA.GOL.4    1  13   6
6m91A.PO4.1    1  13   6
6m90A.PO4.1    1  13   6
6ldsA.GOL.3    2  13   6
6lc7A.GOL.2    4  13   6
6km1A.GOL.1    3  13   6
6khkA.GOL.6    3  13   6
6k92A.PO4.2    2  13   6
6jvvA.GOL.3    3  13   6
6jvuA.CYS.1    2  13   6
6jo0A.OCT.3    1  13   6
6jo0A.HEX.9    1  13   6
6jlzL.SEP.1    1  13   6
6jf1A.GOL.10   1  13   6
6jb0A.CIT.1    2  13   6
6jamA.CIT.1    2  13   6
6ix7A.GOL.3    1  13   6
6is6A.OLC.12   2  13   6
6ig7A.LYS.2    1  13   6
6hyzA.PLC.3    7  13   6
6hr1A.GOL.2   10  13   6
6hk3A.MLI.2    2  13   6
6h0mA.BGC.1    1  13   6
6gx2A.GOL.2    2  13   6
6guzA.DD9.2    2  13   6
6gtbA.BGC.1    1  13   6
6gotA.GOL.1    6  13   6
6gaiA.C14.8    1  13   6
6gahA.D10.2    2  13   6
6gacA.D10.2    2  13   6
6gabA.DD9.7    2  13   6
6gaaA.DD9.7    2  13   6
6ga8A.DD9.7    1  13   6
6ga4A.C14.8    2  13   6
6g49A.PO4.5    3  13   6
6g1pA.GOL.9    7  13   6
6fv9A.GOL.3    2  13   6
6fmtA.OLC.4    2  13   6
6fm1A.GOL.3    4  13   6
6ffbA.BGC.1    1  13   6
6f69A.ACT.1    2  13   6
6f43A.ACT.1    2  13   6
6eypA.GOL.1    1  13   6
6estA.DMF.2    1  13   6
6el4A.GOL.2    4  13   6
6ddnA.ACT.3    4  13   6
6d5sA.LYS.1    1  13   6
6d5nA.LYS.1    1  13   6
6d3wA.ACY.1    1  13   6
6cpmC.GOL.1    1  13   6
6cb2A.OLC.1    2  13   6
6bi8A.GOL.2    1  13   6
6bgzA.GOL.1    1  13   6
6b9fA.GOL.4    3  13   6
6b9fA.GOL.2    2  13   6
6apeA.GOL.3    1  13   6
6alwA.GOL.1    2  13   6
6ai8A.GOL.3    1  13   6
6a3hA.GOL.3    2  13   6
6a08A.173.2    3  13   6
5zrsA.GOL.1    6  13   6
5zlzE.GOL.2    1  13   6
5z5oA.GOL.5    4  13   6
5z3fA.GOL.2    1  13   6
5yujA.GOL.1    1  13   6
5yseA.BGC.3    1  13   6
5ygyA.GOL.3    1  13   6
5y86A.GOL.7    4  13   6
5xygA.GOL.2    6  13   6
5wxuA.GOL.5    2  13   6
5w8kA.GOL.2    2  13   6
5w5tA.GOL.1    1  13   6
5vunA.ACT.1    1  13   6
5verA.GOL.2    2  13   6
5v2cO.GOL.3    3  13   6
5utzL.GOL.1    5  13   6
5ut5A.GOL.1    2  13   6
5unrA.ACT.1    1  13   6
5uiqA.TPO.2    7  13   6
5ueiA.GOL.2    1  13   6
5udsA.PO4.2    1  13   6
5u4lA.PO4.2    4  13   6
5u44A.PGO.2    2  13   6
5tpwA.GOL.2    1  13   6
5tjxA.PO4.1    1  13   6
5tjsA.GOL.1    1  13   6
5th4A.GOL.1    1  13   6
5tcwA.ACT.1    1  13   6
5t6yA.ACT.3    2  13   6
5szpA.MAN.2    2  13   6
5satA.GOL.1    2  13   6
5oy2A.GOL.2    3  13   6
5opgA.GOL.3    2  13   6
5opcA.GOL.2    3  13   6
5ofjA.FLC.1    2  13   6
5o7cA.BGC.1    1  13   6
5o6zA.BGC.1    1  13   6
5o6oA.BGC.1    1  13   6
5o4fB.GOL.3    1  13   6
5o43A.BGC.1    1  13   6
5o42A.BGC.1    1  13   6
5nuvA.BU3.1   10  13   6
5nriA.DAL.3    1  13   6
5nmhB.GOL.1    2  13   6
5nfoA.GOL.3    1  13   6
5n8iA.MLI.1    5  13   6
5mt2A.GOL.2    2  13   6
5mowA.ACT.1    1  13   6
5mo5A.ACT.1    1  13   6
5mmrA.ACT.3    1  13   6
5l7wA.BGC.1    1  13   6
5l0sA.GOL.3    3  13   6
5kabA.GOL.1    4  13   6
5kaaA.GOL.1    6  13   6
5ka7A.GOL.1    6  13   6
5ka2A.GOL.2    6  13   6
5k7gA.TPO.1    8  13   6
5jskB.GOL.1    4  13   6
5jn9A.GOL.1    7  13   6
5jh8A.MLY.1    2  13   6
5iy2A.GOL.1    1  13   6
5iszB.GOL.1    1  13   6
5icmA.GLC.1    1  13   6
5h2nA.MYS.7    1  13   6
5h2mA.D10.2    1  13   6
5h2lA.D10.2    1  13   6
5h2kA.D10.2    1  13   6
5h2jA.D10.2    1  13   6
5h2iA.D10.2    1  13   6
5h2hA.D10.2    1  13   6
5g6eA.GOL.1    4  13   6
5fa9A.DTT.2    2  13   6
5eu3A.GOL.1    2  13   6
5enwA.GOL.1    1  13   6
5egrA.GOL.4    2  13   6
5e1bA.GOL.2    1  13   6
5dviA.GOL.2    1  13   6
5dslA.GOL.1    1  13   6
5dskA.GOL.1    1  13   6
5dc6A.GOL.1    2  13   6
5d61A.GLA.4   10  13   6
5c8eD.5AD.1    1  13   6
5c8eA.5AD.1    2  13   6
5bx7A.SEP.1    5  13   6
5bu9A.GOL.2    3  13   6
5b6zA.MYS.7    1  13   6
5b55A.MLY.9    1  13   6
5b55A.MLY.3    1  13   6
5b04G.PO4.2    1  13   6
5az1A.ACT.2    3  13   6
5az0A.ACT.2    3  13   6
5aqvB.GOL.2    2  13   6
5aquB.GOL.2    1  13   6
5aqtB.GOL.2    1  13   6
5aqsA.GOL.3    5  13   6
5aogA.IAC.2    1  13   6
5admA.ACT.1    4  13   6
5adgA.GOL.1    1  13   6
5a8pA.GOL.3    2  13   6
5a7iA.PO4.4    3  13   6
4zzzA.GOL.2    1  13   6
4zu0A.GOL.2    1  13   6
4zslA.GOL.3    1  13   6
4zsfA.SIN.2    2  13   6
4zrjA.GOL.8    1  13   6
4ytaA.GOL.2    2  13   6
4ymgA.PO4.2    3  13   6
4yduA.ACT.2    3  13   6
4ycyA.GOL.1    2  13   6
4yctA.GOL.1    2  13   6
4y5pA.GOL.1    2  13   6
4y5nA.GOL.1    2  13   6
4y5mA.GOL.1    2  13   6
4y5lA.GOL.1    2  13   6
4y5kA.GOL.1    2  13   6
4xhuC.GOL.2    4  13   6
4x9kA.MLI.2    3  13   6
4x8sH.GOL.2    5  13   6
4x6zA.GOL.2    3  13   6
4x58A.GOL.2    1  13   6
4x2lA.GOL.3    3  13   6
4x0zA.GOL.1    2  13   6
4wplA.GOL.7    1  13   6
4unfA.ACT.2    5  13   6
4ugwA.GOL.1    5  13   6
4uffH.PO4.1    2  13   6
4udiA.GOL.4    1  13   6
4ua4A.GOL.1    3  13   6
4tskA.TLA.1    1  13   6
4tpnA.GOL.1    2  13   6
4s3aA.GOL.2    1  13   6
4rx8A.GOL.1    1  13   6
4rq6A.ACT.2    1  13   6
4rpyA.ACT.1    1  13   6
4rpxA.ACT.2    1  13   6
4ri5A.GOL.1    4  13   6
4ra5A.SEP.2    2  13   6
4r5bA.GOL.1    1  13   6
4qodA.GOL.3    3  13   6
4qefA.GOL.1    1  13   6
4q34A.GOL.5    6  13   6
4py9A.PO4.1    1  13   6
4pjhA.GOL.2    2  13   6
4phrA.ACT.2    1  13   6
4ph5A.PO4.1    1  13   6
4ol9A.ACT.1    2  13   6
4ohnA.ACT.2    2  13   6
4o3aA.GOL.10   1  13   6
4nvmB.PO4.1    3  13   6
4nggA.PO4.1    2  13   6
4n7kL.GOL.4    2  13   6
4n01A.GOL.3    2  13   6
4my0A.GOL.1    2  13   6
4mg8A.GOL.1    2  13   6
4m9uA.ACT.5    4  13   6
4m4gA.SAC.2    1  13   6
4lefC.PO4.2    1  13   6
4kttA.PO4.2    1  13   6
4knbA.GBL.2    8  13   6
4k89A.PO4.6    1  13   6
4jyvH.GOL.1    1  13   6
4jyuH.GOL.3    6  13   6
4jtdB.PGW.10   2  13   6
4jptA.PO4.2    1  13   6
4jm9A.PO4.1    1  13   6
4jigA.GOL.3    1  13   6
4jd0A.GOL.4    1  13   6
4iziA.GOL.4    1  13   6
4iziA.GOL.1    1  13   6
4izhA.GOL.4    1  13   6
4iu4A.GOL.1    2  13   6
4itlA.GOL.2    1  13   6
4ipwA.GOL.3    3  13   6
4ipsA.GOL.2    2  13   6
4in7L.GOL.3    4  13   6
4ifdC.GOL.1    4  13   6
4iayA.SEP.1    8  13   6
4iavA.GOL.2    2  13   6
4i6mB.PO4.2    1  13   6
4hwkA.GOL.3    2  13   6
4htaA.GOL.4    2  13   6
4h6tA.PO4.2    4  13   6
4h6eA.GOL.7    1  13   6
4gy2A.PO4.1    5  13   6
4gm5A.GOL.8    5  13   6
4gm5A.GOL.4    2  13   6
4gl6A.GOL.1    6  13   6
4gisA.MLA.2    1  13   6
4gh5A.ACT.1    1  13   6
4ga3A.PO4.2    3  13   6
4g19A.GOL.3    7  13   6
4fmnA.GOL.1    5  13   6
4fkbA.GOL.5    1  13   6
4f8zA.GOL.7    4  13   6
4f1hA.GOL.1    1  13   6
4ehtA.ACT.3    2  13   6
4ehtA.ACT.2    6  13   6
4e3iA.PO4.3    1  13   6
4e1cA.GOL.2    1  13   6
4dukA.GOL.6    1  13   6
4dtfA.GOL.1    1  13   6
4dqdA.3PY.4    2  13   6
4do5A.GOL.5    5  13   6
4djlA.GOL.18   7  13   6
4djlA.GOL.10   2  13   6
4d4fA.GOL.2    2  13   6
4d3aA.ACT.1    2  13   6
4d39A.ACT.1    2  13   6
4cqxA.PO4.3    1  13   6
4cqxA.PO4.2    4  13   6
4coyA.ACT.1    2  13   6
4couA.GOL.2    1  13   6
4cm4A.GOL.1    1  13   6
4cegA.GOL.3    1  13   6
4c9mA.GOL.1    7  13   6
4bm1A.CIT.1    3  13   6
4bh6L.SEP.1    3  13   6
4bf7A.ACT.1    1  13   6
4b9aA.GOL.1    4  13   6
4b05A.ACT.1    1  13   6
4ayjA.GAL.2    1  13   6
4atnA.GOL.5    1  13   6
4afbA.GOL.3    5  13   6
3zwzA.GOL.2    4  13   6
3zr7A.GOL.5    1  13   6
3zpgA.OXL.3    3  13   6
3znpA.GOL.6    1  13   6
3zlbA.GOL.4    2  13   6
3zi6A.LYS.1    2  13   6
3zh9B.GOL.2    8  13   6
3wwyA.GOL.3    1  13   6
3wqnA.PO4.1    6  13   6
3wndA.CIT.2    1  13   6
3wkhA.PO4.1    9  13   6
3wkgA.PO4.1    9  13   6
3w7rA.GOL.3    2  13   6
3w7rA.GOL.14   3  13   6
3vphA.GOL.2    1  13   6
3vphA.FBP.1    1  13   6
3vcaA.GOL.1    5  13   6
3v38A.GOL.9    5  13   6
3unrA.GOL.2    2  13   6
3ulzA.TPO.3    3  13   6
3uhmA.GAI.1    1  13   6
3u7eB.GOL.5    4  13   6
3tt9A.GOL.1    1  13   6
3tqeA.GLY.2    2  13   6
3tlqA.PO4.3    2  13   6
3tfjA.ACT.1    1  13   6
3tbjA.PO4.1    2  13   6
3t88A.GOL.1    2  13   6
3t2jE.BET.2    3  13   6
3st2A.PO4.4    3  13   6
3srvA.GOL.3    1  13   6
3seyA.ACT.4    9  13   6
3s9jA.GOL.1    2  13   6
3s95A.GOL.3    2  13   6
3s82A.GOL.1    5  13   6
3s6bA.GOL.1    3  13   6
3rqpA.ACT.1    4  13   6
3r6sA.HEZ.2    4  13   6
3r13A.GOL.4    2  13   6
3qu9A.GOL.1    3  13   6
3qt4A.PO4.5    2  13   6
3qsdA.ACT.1    4  13   6
3qphA.GOL.11   1  13   6
3qouA.MLY.4    2  13   6
3qj3A.ACT.1    2  13   6
3qi2A.GOL.2    2  13   6
3q25A.GOL.5    2  13   6
3q25A.GOL.3    1  13   6
3pnnA.GOL.3    1  13   6
3pnnA.GOL.2    1  13   6
3pefA.GOL.2    1  13   6
3p3cA.PO4.1    3  13   6
3ozyA.GOL.1    3  13   6
3oz2A.GOL.3    7  13   6
3oa3A.ACT.1    1  13   6
3o3lA.GOL.7    1  13   6
3nvcA.GOL.1    2  13   6
3npfA.GOL.5    8  13   6
3nluA.ACT.1    4  13   6
3ngfA.GOL.1    1  13   6
3n5tA.ACT.1    2  13   6
3n5sA.ACT.1    3  13   6
3n5rA.ACT.2    2  13   6
3mwxA.GOL.3    1  13   6
3mvgA.GOL.2    3  13   6
3mtfA.PO4.4    2  13   6
3msjA.GOL.2    1  13   6
3msfA.GOL.3    1  13   6
3mk6A.GOL.3    2  13   6
3mgxA.GOL.2    3  13   6
3m8mA.GOL.2    4  13   6
3m6zA.PO4.3    2  13   6
3m5qA.GOL.2    5  13   6
3lr1A.GOL.1    1  13   6
3lmsB.GOL.1    1  13   6
3ldbA.GOL.3    2  13   6
3l5lA.BU3.4    2  13   6
3l07A.PO4.1    1  13   6
3kruA.ACT.2    2  13   6
3k50A.GOL.2    2  13   6
3k2lA.SEP.4    2  13   6
3jwzA.ACT.1    4  13   6
3jwyA.ACT.1    4  13   6
3iupA.ACT.1    1  13   6
3iogA.GOL.2    1  13   6
3i4dM.GOL.8    2  13   6
3i0nA.MLY.15   1  13   6
3i0gA.UDP.1    2  13   6
3hsoA.ACT.1    1  13   6
3hsnA.ACT.1    1  13   6
3hihA.GOL.4    1  13   6
3hhiA.GOL.1    5  13   6
3hapA.D12.15   3  13   6
3h53A.GOL.9    5  13   6
3h41A.PO4.3    2  13   6
3gjbA.ACT.5    1  13   6
3gc2A.SIN.2    2  13   6
3fv3A.GOL.1    1  13   6
3fowA.PO4.1    1  13   6
3fjuA.ACT.6    1  13   6
3fjnA.ACT.1    1  13   6
3fi0A.PO4.2    1  13   6
3fe4A.GOL.1    4  13   6
3evdA.GTP.2    1  13   6
3ef2A.GLA.4   10  13   6
3e2fA.GOL.3    5  13   6
3e18A.GOL.2    1  13   6
3dztA.GOL.2    1  13   6
3dy9A.GOL.1    2  13   6
3dx7A.ACT.2    1  13   6
3do5A.PO4.2    1  13   6
3dltA.BUA.2    1  13   6
3dkqA.GOL.3    1  13   6
3dftA.PO4.1    1  13   6
3d4pA.PYR.1    2  13   6
3d3zA.PO4.1    2  13   6
3d2rA.GOL.2    1  13   6
3d18B.GOL.1    1  13   6
3cosA.ACY.1    1  13   6
3cixA.GOL.7    2  13   6
3c9xA.GOL.1    1  13   6
3c9lA.PLM.2    2  13   6
3c61A.DTU.3    3  13   6
3bxpA.PGO.2    5  13   6
3bxnB.GOL.2    1  13   6
3bk0A.GOL.2    3  13   6
3azrA.BGC.1    1  13   6
3af1A.FLC.2    1  13   6
3aagA.MLY.13   4  13   6
2zroA.GOL.2    1  13   6
2ylnA.GOL.8    2  13   6
2yljA.ACT.1    1  13   6
2y3cA.ACT.3    1  13   6
2xnkA.GOL.1    2  13   6
2xiyA.GOL.2    1  13   6
2x7pA.ACY.3    2  13   6
2x4nA.GOL.1    1  13   6
2wj6A.GOL.4    1  13   6
2w9xA.GOL.3    1  13   6
2w4mA.PO4.1    1  13   6
2w18A.GOL.5    1  13   6
2vlbA.PO4.1    7  13   6
2v9lA.ACT.4    3  13   6
2v38A.GOL.3    2  13   6
2v35A.GOL.2    1  13   6
2ux3L.GOL.3    4  13   6
2rlcA.GLY.2    2  13   6
2ritA.GOL.1    2  13   6
2rbwX.PO4.1    1  13   6
2r87A.PO4.1    1  13   6
2qxwA.CIT.1    3  13   6
2qhfA.ACT.5    2  13   6
2qflA.ACT.1    1  13   6
2qd5A.GOL.3    3  13   6
2qb6A.ACT.1    5  13   6
2q8kA.GOL.2    3  13   6
2q7uA.TMP.1    1  13   6
2pedA.PLM.2    7  13   6
2p5eA.GOL.1    2  13   6
2oz3A.GOL.3    3  13   6
2o3hA.ACT.4    1  13   6
2j8dL.GOL.4    3  13   6
2hhcA.PO4.3    4  13   6
2he8A.GOL.5    2  13   6
2hb0A.MLI.1    3  13   6
2gtzA.GOL.3    2  13   6
2gpjA.ACY.6    4  13   6
2gp0A.GOL.2    3  13   6
2gamA.NGA.2    1  13   6
2f12A.PO4.1    5  13   6
2e08A.GOL.2    3  13   6
2dshA.GOL.2    2  13   6
2dcaA.GOL.2    4  13   6
2dc7A.GOL.2    4  13   6
2dbqA.GOL.1    1  13   6
2cpoA.MAN.7    4  13   6
2cngA.GOL.2    2  13   6
2c4uA.GOL.2    6  13   6
2am5A.GOL.4    1  13   6
2af6A.GOL.4    3  13   6
2a9wA.GOL.3    7  13   6
2a99A.GOL.1    5  13   6
2a86A.BAL.3    3  13   6
1zrzA.TPO.2    3  13   6
1zaoA.PO4.1    1  13   6
1yzrA.GOL.2    5  13   6
1yzpA.GOL.2    5  13   6
1yygA.GOL.2    5  13   6
1yydA.GOL.2    6  13   6
1y89A.PO4.2    1  13   6
1xv5A.GOL.3    2  13   6
1xafA.ACT.2    2  13   6
1x9jA.GOL.1    1  13   6
1w57A.C5P.1    5  13   6
1w3aA.GOL.3    1  13   6
1uvrA.GOL.5    4  13   6
1udqA.PO4.1    2  13   6
1r8eA.GOL.3    1  13   6
1r85A.GOL.6    1  13   6
1qmqA.ACT.5    4  13   6
1qcnA.ACT.2    1  13   6
1q8fA.GOL.4    1  13   6
1pw8A.GOL.1    1  13   6
1pe8A.LEN.2    2  13   6
1pe5A.LEN.2    2  13   6
1ovdA.GOL.5    5  13   6
1oc5A.GOL.6    1  13   6
1nxd1.GOL.1    2  13   6
1nhzA.HEZ.3    3  13   6
1lthT.FBP.1    1  13   6
1lnfE.LYS.1    1  13   6
1lndE.LYS.1    2  13   6
1lnaE.LYS.1    2  13   6
1llnA.MLY.2    1  13   6
1ktbA.GOL.1    1  13   6
1kgtA.PML.1    4  13   6
1k0iA.PHB.3    1  13   6
1jwjA.GOL.2    6  13   6
1j39A.GOL.2    7  13   6
1j2zA.TLA.1    1  13   6
1hzgA.PO4.1    1  13   6
1hw9A.ADP.1    3  13   6
1hj6A.GOL.2    2  13   6
1gzmA.PLM.2    3  13   6
1g8lA.GOL.5    1  13   6
1fojA.ACT.1    1  13   6
1fjtA.LYS.1    1  13   6
1fjoA.ACN.1    1  13   6
1ez9A.GLC.1    1  13   6
1bg4A.GOL.7    1  13   6
1b6gA.GOL.1    8  13   6
1b4eA.GOL.4    4  13   6
1b42A.M1A.2    1  13   6
1a8bA.GPE.1    2  13   6
7reeA.PTR.1    2  12   9
7oc6A.GOL.1    2  12   9
7nh4A.ACT.1    3  12   9
7mwaA.CIT.1    1  12   9
7lz2A.GOL.4    1  12   9
7jfpA.GOL.1    1  12   9
7e7uA.GOL.2    8  12   9
7e7nA.GOL.3    1  12   9
7d9xB.GBL.3    1  12   9
7d9vA.GOL.2    1  12   9
7d4oA.GOL.3    2  12   9
7d45K.SEP.1    8  12   9
7d06A.PGV.1    1  12   9
7couD.LHG.2    5  12   9
7cmbA.SEP.1    1  12   9
7cjiD.LHG.2    5  12   9
7cilA.TPO.1    1  12   9
7c37A.BCN.1    7  12   9
7c0yA.GOL.2    5  12   9
7c0oA.GOL.2    2  12   9
7awyA.GOL.2    7  12   9
7atdA.ACT.1    2  12   9
7aakA.GOL.2    1  12   9
7a61A.GOL.2    9  12   9
7a40A.GOL.1    5  12   9
6zlfA.HEZ.1    2  12   9
6zg7R.M3L.1    1  12   9
6zdvA.CLR.3    2  12   9
6z81A.ACT.1    5  12   9
6z74A.GOL.2    7  12   9
6z10A.OLC.4    3  12   9
6yxgA.OLB.9    2  12   9
6yxdA.OLB.3    2  12   9
6yu8A.GOL.1    3  12   9
6yc3A.OLC.10   6  12   9
6y8cA.TPO.1    1  12   9
6x9yA.GOL.2    1  12   9
6wlyA.SEP.1    1  12   9
6wlxA.SEP.1    1  12   9
6wj6D.LHG.3    5  12   9
6wieA.PPV.1    1  12   9
6vzrA.GOL.5    9  12   9
6vs3A.PTR.1    2  12   9
6vnmB.PTR.1    2  12   9
6vnlD.PTR.1    2  12   9
6vngB.PTR.1    4  12   9
6vnfB.PTR.1    3  12   9
6vneB.PTR.1    3  12   9
6vnbB.PTR.1    3  12   9
6vglD.PTR.1    2  12   9
6utoA.G3P.1    3  12   9
6u1kA.DAL.2    7  12   9
6tm8A.GOL.3    1  12   9
6rz7A.OLA.10   3  12   9
6rhtA.GOL.2    9  12   9
6rfxD.CIT.1    4  12   9
6qwdA.GOL.2    8  12   9
6qmoA.GOL.5    1  12   9
6qauA.GOL.1    1  12   9
6pmeA.SEP.1    1  12   9
6pb0R.PLM.9    4  12   9
6pauA.GOL.3    5  12   9
6orrA.GOL.2    8  12   9
6omzA.CIT.1    1  12   9
6ofvA.POP.1    7  12   9
6ofvA.GOL.4    8  12   9
6obsA.GOL.2    1  12   9
6o93A.PO4.5    1  12   9
6nxcA.ASN.3    1  12   9
6nt2A.GOL.5    1  12   9
6mzoA.GOL.1    8  12   9
6mwdB.CPS.3    1  12   9
6mnhA.SEP.1    4  12   9
6mbvA.NIO.1    1  12   9
6magA.GOL.3    1  12   9
6m8nA.MLI.1    1  12   9
6lfmR.CLR.1    3  12   9
6leoA.OLC.7    5  12   9
6jr9A.GOL.2   10  12   9
6jr2A.GOL.2    4  12   9
6jlnV.GOL.1    4  12   9
6jbdA.GOL.2    1  12   9
6il3A.PO4.2    4  12   9
6hxqB.FLC.1    7  12   9
6hsjA.ACT.1    1  12   9
6gztA.GOL.3    5  12   9
6gutA.ACT.1    6  12   9
6gfrA.ACT.1    1  12   9
6gacA.MYS.6    2  12   9
6ga6A.MYS.6    1  12   9
6frwA.GOL.2    1  12   9
6eyqA.CHT.1    2  12   9
6esaA.TPO.2    1  12   9
6erwA.SEP.1    2  12   9
6e2nA.TPO.1    9  12   9
6e2mA.TPO.1    2  12   9
6du4A.GOL.1    3  12   9
6drwA.PTR.1    3  12   9
6dgnA.GOL.3    1  12   9
6czzA.SEP.1    1  12   9
6cytA.TPO.1    1  12   9
6cofA.GOL.1    3  12   9
6coeA.GOL.1   10  12   9
6cgyA.PO4.2    2  12   9
6c3iA.OLC.3    2  12   9
6bysA.TPO.2    1  12   9
6bqcA.GOL.2    3  12   9
6b61A.PO4.1    1  12   9
6b2qA.TPO.1    5  12   9
6acsA.CIT.1    1  12   9
5zznD.LHG.3    2  12   9
5zjwA.SEP.1    2  12   9
5ycoA.GOL.1    8  12   9
5xvaA.SEP.1    1  12   9
5xenA.ACT.2    6  12   9
5x32A.PO4.1    1  12   9
5ws6D.LHG.2    3  12   9
5ws5D.LHG.3    2  12   9
5ws5B.GOL.5    1  12   9
5wivA.OLA.8    4  12   9
5watA.PO4.1    4  12   9
5vg3A.ACT.2    2  12   9
5vefA.SEP.1    1  12   9
5vedA.SEP.1    1  12   9
5v7pA.D10.3    4  12   9
5v2cD.LHG.4    2  12   9
5ugfA.PO4.1    7  12   9
5u44A.PGO.1    2  12   9
5tybA.PPV.2    1  12   9
5tisB.BCR.3    9  12   9
5tisB.BCR.2    3  12   9
5tgfA.GOL.1    1  12   9
5t6mA.PO4.1    1  12   9
5t5nA.GOL.1    1  12   9
5rg5A.ACT.1    1  12   9
5otzA.ACT.2    9  12   9
5otrA.ACT.2    8  12   9
5opcA.GOL.1    1  12   9
5nbvA.GOL.2    1  12   9
5mxcA.MFU.4    1  12   9
5mx2H.BCR.1    1  12   9
5m2fX.MLZ.16   3  12   9
5lx9A.OLB.4    1  12   9
5ltgA.FLC.2    9  12   9
5lq0A.PTR.1    3  12   9
5lixX.MLY.4    4  12   9
5likX.MLZ.13   4  12   9
5lcdA.PO4.2    1  12   9
5l3sB.GOL.2    3  12   9
5l1zA.TPO.1    1  12   9
5kaiH.BCR.1    1  12   9
5kafD.LHG.2    1  12   9
5k87A.MLI.1    1  12   9
5k2cA.OLC.11   1  12   9
5jhgB.GOL.1    2  12   9
5ik7A.FLC.2    3  12   9
5i06A.GOL.1    3  12   9
5hyaA.MYS.14   1  12   9
5hxrA.MYS.9    1  12   9
5hwnA.PYR.1    1  12   9
5hwjA.GOL.1    7  12   9
5h3qA.DTT.1   10  12   9
5h2pA.MYS.6    1  12   9
5h2mA.MYS.6    1  12   9
5h2lA.MYS.6    1  12   9
5h2kA.MYS.6    1  12   9
5h2jA.MYS.6    1  12   9
5h2iA.MYS.6    1  12   9
5h2hA.MYS.6    1  12   9
5gtiD.LHG.2    4  12   9
5gthD.LHG.2    4  12   9
5gthB.GOL.5    1  12   9
5gk8A.GOL.3    4  12   9
5fm2A.SEP.3    1  12   9
5fl4A.ACY.2    1  12   9
5fa9A.DTT.1    1  12   9
5eugA.URA.1    2  12   9
5eu5A.GOL.8    2  12   9
5er3A.GOL.1    1  12   9
5dwzB.GOL.1    4  12   9
5d63A.GLA.5    7  12   9
5d61A.GLA.5    7  12   9
5d0aA.PO4.2    8  12   9
5cyzC.MLY.2    4  12   9
5cyzA.MLY.13   5  12   9
5cuuA.MLT.1    1  12   9
5cmbA.GLY.1    6  12   9
5cjeA.GOL.1    1  12   9
5b89A.GOL.2    9  12   9
5b89A.ALA.1    1  12   9
5b6yA.MYS.6    1  12   9
5b6xA.MYS.6    1  12   9
5b6wA.MYS.6    1  12   9
5b6vA.MYS.6    1  12   9
5b55A.MLY.19   2  12   9
5azbA.PGT.3    3  12   9
4zt8A.GOL.2    5  12   9
4zkjA.GOL.2    2  12   9
4zblA.GOL.2    8  12   9
4ymjA.GOL.3    1  12   9
4yedA.GOL.2    2  12   9
4xznX.MLY.4    8  12   9
4xzlX.MLY.2    9  12   9
4xx9A.GOL.3   10  12   9
4xruB.GOL.2    1  12   9
4xm1A.GOL.2    1  12   9
4xlvA.PTR.3    2  12   9
4xbuA.SEP.1    1  12   9
4x7lA.GOL.2    1  12   9
4x7kA.GOL.2    1  12   9
4ujbA.TPO.2    1  12   9
4ueqQ.GOL.1    4  12   9
4ry9A.GOL.3    2  12   9
4rvyD.LHG.3    3  12   9
4rkkA.PO4.1    1  12   9
4rk9A.GLC.1    1  12   9
4rhmA.GOL.1    1  12   9
4rgwA.GOL.3   10  12   9
4rdhA.GOL.2    3  12   9
4r1vA.GBL.1    1  12   9
4r0kA.GOL.1    1  12   9
4qdeA.PO4.1    1  12   9
4q0aC.4OA.2    4  12   9
4po8A.GOL.1    3  12   9
4p40A.MLZ.3    1  12   9
4p3zA.MLZ.2    2  12   9
4p26A.A2G.1    2  12   9
4o38A.SIN.1    1  12   9
4o21A.TPO.2    1  12   9
4nd4A.GOL.2    1  12   9
4n44A.ACT.1    1  12   9
4myaA.GOL.3    3  12   9
4mp0A.GOL.2    1  12   9
4mieA.GOL.3    7  12   9
4me4A.SIN.1    2  12   9
4m5eA.GOL.2    1  12   9
4m2mA.ARG.1    1  12   9
4lwxA.GOL.2    6  12   9
4lo1A.GAL.1    3  12   9
4lilA.UTP.1    2  12   9
4kk7A.GOL.1    2  12   9
4kjxA.GOL.1    7  12   9
4kf1A.GOL.2    1  12   9
4kezA.GOL.2    1  12   9
4kesA.GOL.2    1  12   9
4keqA.GOL.1   10  12   9
4kcnA.MTL.2    1  12   9
4kb5A.GOL.6    2  12   9
4k22A.GOL.3    1  12   9
4jmcA.PYR.1    5  12   9
4jdkA.SEP.1    1  12   9
4jdjA.SEP.1    1  12   9
4j5hA.GOL.5    8  12   9
4itpA.GOL.4    4  12   9
4ipsA.GOL.1    3  12   9
4iccX.MLY.4    8  12   9
4ib1A.TPO.2    1  12   9
4ib0A.TPO.2    1  12   9
4iayA.TPO.2    1  12   9
4iafA.TPO.2    1  12   9
4iadA.TPO.2    1  12   9
4i3eA.PO4.1    1  12   9
4hpjB.BCN.1    1  12   9
4hktA.GOL.1    3  12   9
4h3wA.MLY.6    2  12   9
4h3kB.PO4.1    1  12   9
4h3hB.PO4.1    1  12   9
4gl9A.PTR.2    8  12   9
4g4iA.GOL.3    3  12   9
4fw6A.GOL.1    2  12   9
4fijA.SEP.1    1  12   9
4fiiA.SEP.1    1  12   9
4fihA.SEP.1    1  12   9
4f8zA.GOL.3    5  12   9
4f83A.GOL.2    1  12   9
4eiyA.OLA.13   5  12   9
4e0zA.GOL.4    1  12   9
4dh5A.TPO.2    1  12   9
4dh1A.TPO.2    1  12   9
4d7aA.GOL.3    2  12   9
4ct9A.GOL.2    4  12   9
4cbnA.GOL.1    7  12   9
4auiA.PO4.2    1  12   9
4aj2A.MLI.2    9  12   9
4a2zA.GOL.1    1  12   9
3zx0A.ACY.1    8  12   9
3zlbA.GOL.3    1  12   9
3ze6B.SBY.4    7  12   9
3wkfA.PO4.1    1  12   9
3watA.PO4.1    2  12   9
3v5uA.MYS.14   1  12   9
3v38A.GOL.8    5  12   9
3v0sA.MLY.3    4  12   9
3uy6A.GOL.1    4  12   9
3ufiA.MLY.4    1  12   9
3ufiA.MLY.10   5  12   9
3u7hB.GOL.5    3  12   9
3u7gA.GOL.2    3  12   9
3tj4A.GOL.7    2  12   9
3ti3A.GOL.1    1  12   9
3tbdA.PO4.2    1  12   9
3sc1A.GOL.3    3  12   9
3rvhA.GOL.1    1  12   9
3rqxA.B4P.3    6  12   9
3r5aA.P0A.1    6  12   9
3r4zA.GLA.1    1  12   9
3qhrA.GOL.5    2  12   9
3qcsA.GOL.5    8  12   9
3qcqA.GOL.5   10  12   9
3q7vA.GOL.2    2  12   9
3q60A.MLI.2    1  12   9
3q2yA.GOL.1    4  12   9
3puvG.PGV.6    4  12   9
3oogA.TPO.1    1  12   9
3oixA.MLY.3    4  12   9
3o2qB.PO4.1    1  12   9
3o0xA.MAN.2    3  12   9
3nojA.PYR.1    5  12   9
3nioA.MLY.7    7  12   9
3nioA.MLY.1    4  12   9
3mwxA.GOL.4    1  12   9
3ms8A.GOL.2    4  12   9
3maeA.PO4.4    2  12   9
3m9uA.GOL.1    2  12   9
3lxbA.GOL.1    1  12   9
3lvaA.GOL.2    5  12   9
3ltiA.MLY.1    2  12   9
3ln3A.MLY.17   6  12   9
3ln3A.MLY.12   1  12   9
3ju9A.GOL.2    4  12   9
3is5A.GOL.2    7  12   9
3ipwA.GOL.1    7  12   9
3imhA.GOL.2    3  12   9
3i1lA.ACY.1    2  12   9
3i0nA.MLY.8    6  12   9
3hwkA.SIN.2    1  12   9
3g4tA.PO4.1    1  12   9
3g2cA.GOL.1    1  12   9
3g23A.GOL.4    2  12   9
3fkrA.PO4.2    2  12   9
3elbA.GOL.2    7  12   9
3ef6A.GOL.5    1  12   9
3ef2A.GLA.5    9  12   9
3ee5A.GOL.2    1  12   9
3e3xA.MLY.7    2  12   9
3dmhA.GMP.2    1  12   9
3dkqA.GOL.4    1  12   9
3dfuA.GOL.1    3  12   9
3clkA.GOL.1    2  12   9
3cc5A.GOL.1    3  12   9
3c9xA.GOL.5    1  12   9
3a8dA.GOL.4    8  12   9
2zzmA.MLZ.3    4  12   9
2zykA.GLC.3    1  12   9
2zsfA.GOL.3    1  12   9
2zs8A.GOL.4    1  12   9
2zs7A.GOL.5    1  12   9
2z9uA.GOL.1    1  12   9
2ycaA.GOL.1    3  12   9
2y98A.GOL.1    2  12   9
2y5zA.GOL.2    2  12   9
2y5nA.GOL.8    1  12   9
2y46A.GOL.2    5  12   9
2xtsA.GOL.1    3  12   9
2xmoA.PO4.1    1  12   9
2xjpA.BMA.3    1  12   9
2x8mA.GOL.3    1  12   9
2wjmM.PO4.2    5  12   9
2whdA.FLC.3    1  12   9
2wgzA.GOL.2    9  12   9
2wf3A.GOL.3   10  12   9
2wd1A.GBL.1    1  12   9
2waaA.ACT.2    1  12   9
2w2jA.GOL.2    3  12   9
2vouA.ACT.3    2  12   9
2vfeA.3PG.1    7  12   9
2vd9A.MLY.3    9  12   9
2vd8A.MLY.16   4  12   9
2vc7A.GOL.2    1  12   9
2uv2A.TPO.1    2  12   9
2rhuA.MLY.1    6  12   9
2rdiA.GOL.1    1  12   9
2r9wA.PO4.5    1  12   9
2r1fA.GOL.2    6  12   9
2qoqA.PTR.1    1  12   9
2qjvA.MLY.2    8  12   9
2qdpA.PO4.1    2  12   9
2q3mA.MLA.1    1  12   9
2poqX.ISD.1    1  12   9
2p6pA.GOL.3    2  12   9
2p2nA.ASN.3    1  12   9
2p2nA.ASN.2    1  12   9
2ordA.GOL.3    1  12   9
2ojwA.PO4.1    1  12   9
2np7A.GOL.1    1  12   9
2jhnA.GOL.1    1  12   9
2jf3A.UD1.1    2  12   9
2j18A.MAN.2    4  12   9
2hijI.GOL.1    1  12   9
2hcaA.GLC.1    3  12   9
2gevA.GOL.3    2  12   9
2e0yA.GOL.1    6  12   9
2dq7X.PTR.1    1  12   9
2cpkE.TPO.2    1  12   9
2ciwA.MAN.2    4  12   9
2bcuA.PPV.1    1  12   9
2bcrA.PPV.1    1  12   9
2axtB.BCR.3    2  12   9
2auhA.PTR.3    3  12   9
2amlA.PO4.1    1  12   9
2am4A.GOL.2    7  12   9
2am3A.GOL.5    6  12   9
2aesA.GOL.4    3  12   9
2aaiB.GAL.1    3  12   9
1zx5A.LFR.1    1  12   9
1zi8A.GOL.4    1  12   9
1z7aA.GOL.1    7  12   9
1yxiA.PO4.3    1  12   9
1yvjA.PTR.2    3  12   9
1yf8B.GAL.1   10  12   9
1yc2A.NCA.1    1  12   9
1ybaA.AKG.3    1  12   9
1xh6A.TPO.1    1  12   9
1w7xH.GOL.1    7  12   9
1w4bA.ADP.1    2  12   9
1w46A.ADP.1    2  12   9
1vlvA.PO4.1    1  12   9
1uu9A.GOL.3    1  12   9
1udhA.URA.1    1  12   9
1uasA.GOL.8    8  12   9
1tlzA.URI.1    1  12   9
1tfmB.GAL.6    5  12   9
1smhA.TPO.1    1  12   9
1se6A.SPK.1    5  12   9
1r7yA.UDP.1    1  12   9
1qb7A.CIT.2    1  12   9
1q61A.TPO.1    1  12   9
1q3xA.GOL.4    1  12   9
1phmA.GOL.4    4  12   9
1oqlB.GAL.2    5  12   9
1nzdA.GOL.2    1  12   9
1n3iA.PO4.1    6  12   9
1n03A.ADP.1    1  12   9
1msvA.PUT.1    5  12   9
1mmzA.ARB.1    2  12   9
1m2tB.GOL.1    5  12   9
1l8oA.SER.2    1  12   9
1jhxA.PO4.1    1  12   9
1ixeA.GOL.2    3  12   9
1igsA.PO4.1    6  12   9
1hg1A.DAS.1    1  12   9
1gklA.GOL.2    1  12   9
1fx8A.GOL.2    2  12   9
1e12A.OLC.2    8  12   9
1dmhA.LIO.2    1  12   9
1brrA.ARC.4    2  12   9
1bkxA.TPO.1    6  12   9
1abwA.MET.1    1  12   9
7ooeA.GOL.8    1  12   8
7ocfA.PC1.1   10  12   8
7oceI.PC1.5    1  12   8
7nnzA.PO4.1    1  12   8
7nelA.GOL.6    5  12   8
7luuA.GOL.9    8  12   8
7l5dA.GOL.2    2  12   8
7l4kA.GOL.2    8  12   8
7l4hA.GOL.4   10  12   8
7ka0A.GOL.2    2  12   8
7jzgA.LYS.1    1  12   8
7ju7A.GOL.2    1  12   8
7jqhA.PO4.2    1  12   8
7jnwA.GOL.1    1  12   8
7jijA.TPO.1    1  12   8
7evmR.CLR.1    2  12   8
7e9wA.GOL.2   10  12   8
7dtyR.CLR.6    2  12   8
7d2vA.GOL.2    8  12   8
7crxA.OLA.3    1  12   8
7cljA.OLC.5    1  12   8
7cdhX.GOL.2    2  12   8
7c0kA.GOL.6    2  12   8
7bsaA.GOL.2    1  12   8
7bq1A.GOL.2   10  12   8
7bmmA.PO4.1    1  12   8
7bfvA.PO4.1    1  12   8
7b7sA.TPO.1    1  12   8
7atqB.ACT.1    3  12   8
7arpA.PO4.1    2  12   8
7ackA.TPO.1    1  12   8
7aakA.GOL.1    7  12   8
7a5tA.GOL.8    8  12   8
6zikK.M3L.1    1  12   8
6z23A.GOL.2    2  12   8
6z1sA.SER.2    1  12   8
6z1hA.GOL.1    1  12   8
6yxfA.OLB.6    2  12   8
6yspA.GOL.1    2  12   8
6yriA.GOL.1    1  12   8
6yqkA.SEP.1    3  12   8
6yqiA.SEP.1    4  12   8
6yncA.SEP.1    4  12   8
6ynbA.TPO.3    1  12   8
6yjbA.GOL.6    1  12   8
6y2oA.TPO.2    3  12   8
6y2oA.SEP.1    2  12   8
6y0bA.TPO.2    2  12   8
6xzlA.MLZ.4    3  12   8
6xytA.OLA.8    3  12   8
6xk5A.GOL.3    4  12   8
6xgzA.PO4.2    1  12   8
6xboA.OLC.13   3  12   8
6x5pA.GOL.6    5  12   8
6x5lA.GOL.6    5  12   8
6wq4A.GOL.1    1  12   8
6wgqA.GOL.2    1  12   8
6w8aA.16C.1    1  12   8
6vuyA.GOL.2    1  12   8
6vstA.ORN.1   10  12   8
6vdgA.PO4.1    1  12   8
6uzrA.GOL.3    1  12   8
6u1jA.PO4.3    5  12   8
6tuoA.GOL.1    4  12   8
6tnhA.ASP.1    1  12   8
6tnbA.TPO.1    1  12   8
6tmoA.GOL.3    1  12   8
6tm3A.GOL.1    4  12   8
6t3pA.CIT.1    1  12   8
6sdxA.GOL.3    2  12   8
6sbdA.GOL.2    4  12   8
6s6cA.DD9.3    1  12   8
6rz5A.OLC.7    5  12   8
6rwvA.GOL.3    2  12   8
6rveA.BET.1    2  12   8
6rv5A.GOL.7    6  12   8
6rhkA.GOL.2    1  12   8
6rf3A.OLC.10   3  12   8
6rewA.OLC.8    1  12   8
6qn4A.ACT.2    8  12   8
6qixA.ACT.2    5  12   8
6pnbA.GOL.1    1  12   8
6pnaA.GOL.1    1  12   8
6p5sA.SEP.2    3  12   8
6p1sA.ATP.1    1  12   8
6p1qA.PPV.1    1  12   8
6ojpB.GOL.3    4  12   8
6ocfA.GOL.1    1  12   8
6o9aA.ACT.1    8  12   8
6nr6A.ADP.1    1  12   8
6nlwA.GOL.1    1  12   8
6n7aA.GOL.3    5  12   8
6modA.GOL.2    2  12   8
6mfhA.DTT.1    1  12   8
6m96A.GOL.2    1  12   8
6m8yA.GOL.2    1  12   8
6m8wA.GOL.1    5  12   8
6m74A.LAC.2    1  12   8
6m4yA.GOL.2    2  12   8
6lxsA.GOL.2    1  12   8
6llfA.GOL.1    8  12   8
6lklA.MLA.1    1  12   8
6leoA.OLC.1    2  12   8
6ldsA.GOL.2    2  12   8
6l7pA.LHG.2    2  12   8
6kubA.GOL.4    1  12   8
6ktlA.ACT.1    1  12   8
6ksiA.DAO.3    4  12   8
6kjlA.GOL.5    4  12   8
6kddA.GOL.1    3  12   8
6kb6A.GOL.1    9  12   8
6kb5A.GOL.1    1  12   8
6kacD.LHG.3    1  12   8
6jyjA.FLC.1    7  12   8
6jyfA.OLA.12   2  12   8
6jwgA.GOL.1    3  12   8
6jr5A.GOL.1    2  12   8
6jqzA.GOL.1    1  12   8
6jozA.GOL.3    1  12   8
6jlzC.PO4.1    1  12   8
6jlpV.GOL.2    4  12   8
6jlmV.GOL.2    4  12   8
6jllV.GOL.2    4  12   8
6jlkV.GOL.1    4  12   8
6jljV.GOL.1    3  12   8
6je2A.GOL.2    7  12   8
6je1A.GOL.2    7  12   8
6is6A.OLC.2    2  12   8
6ipfA.PPV.1    1  12   8
6ij1A.ACT.1    8  12   8
6ii0A.GOL.1    1  12   8
6i9wA.BU3.1    1  12   8
6i5kA.GOL.1    1  12   8
6i2bA.SEP.1    2  12   8
6i2aA.TPO.3    3  12   8
6hyvA.ACT.4    1  12   8
6hu0A.GOL.10   2  12   8
6httA.GOL.8    1  12   8
6hspA.GOL.2    1  12   8
6hr7A.DTT.1    4  12   8
6hooA.GOL.3    2  12   8
6hk3A.PTR.1    6  12   8
6hglA.TES.1    1  12   8
6gyhA.OLB.5    3  12   8
6gueA.TPO.1    1  12   8
6gucA.TPO.1    6  12   8
6ga2A.MYS.6    1  12   8
6g9tA.PO4.1    2  12   8
6g7xA.PO4.1    2  12   8
6g40A.ACT.1    5  12   8
6g3lA.GOL.1    4  12   8
6g23A.GOL.2    4  12   8
6g0mA.GOL.2    5  12   8
6fvpA.GOL.1    4  12   8
6fndA.GOL.11   2  12   8
6fefA.GOL.1    4  12   8
6f6iA.GOL.2    4  12   8
6euqA.OCT.2    2  12   8
6embA.TPO.3    3  12   8
6elyA.GOL.3    5  12   8
6ei9A.GOL.2    1  12   8
6eh2A.SEP.1    2  12   8
6eh0A.SEP.1    3  12   8
6dr8A.PO4.2    2  12   8
6dqdA.GOL.2    1  12   8
6d69A.GOL.1    2  12   8
6cq9A.16C.1    1  12   8
6c9jA.TPO.1    1  12   8
6c99B.GOL.1    2  12   8
6c97B.GOL.1    1  12   8
6c7lA.PO4.5    1  12   8
6c49A.GOL.1    1  12   8
6byrA.TPO.2    2  12   8
6b63A.PO4.1    2  12   8
6aztA.GOL.1    1  12   8
6apeA.GOL.1    1  12   8
6alwA.GOL.4    1  12   8
6aajA.PTR.1    2  12   8
6a9vA.GLY.1    1  12   8
6a80A.CYS.9    6  12   8
6a0iA.GOL.5    6  12   8
6a0hA.GOL.3    8  12   8
5zzxA.RMN.2    9  12   8
5zyuA.GOL.1    1  12   8
5zv9A.GOL.2    4  12   8
5zniA.PO4.1    1  12   8
5zjdA.MLI.1    4  12   8
5z5cA.MLY.20  10  12   8
5z3dA.GOL.2    2  12   8
5z3bA.GOL.1    2  12   8
5z3aA.GOL.3    2  12   8
5yvnA.ACT.2    1  12   8
5yieA.CPS.1    1  12   8
5yguA.TLA.1    1  12   8
5y9xA.GOL.8    1  12   8
5y5sH.CDL.2    1  12   8
5xd5B.GOL.6    7  12   8
5xd4A.GOL.3    5  12   8
5xd3A.GOL.3    9  12   8
5x18A.GOL.3    8  12   8
5wckA.GOL.1    5  12   8
5w3uA.GOL.1    6  12   8
5w1qA.GOL.2    1  12   8
5vvnA.ACT.1    3  12   8
5vnsA.GOL.2    1  12   8
5vi9A.TPO.1    1  12   8
5uo6A.GOL.2    1  12   8
5uiwA.OLC.4    1  12   8
5u9hA.PPV.1    1  12   8
5tyyA.PPV.1    1  12   8
5tywA.PPV.1    1  12   8
5tyvA.PPV.1    1  12   8
5tydA.PPV.2    1  12   8
5tycA.PPV.1    1  12   8
5txzA.PPV.2    1  12   8
5tuxA.GOL.1    2  12   8
5tq7A.PTR.1    1  12   8
5tisH.BCR.1    1  12   8
5tihA.ACT.1    1  12   8
5t6yB.GOL.1    1  12   8
5oyoA.GOL.5    2  12   8
5oycA.GOL.1    1  12   8
5op8A.GOL.2    1  12   8
5om1A.OLC.27   4  12   8
5om1A.OLA.16   3  12   8
5olzA.OLA.10   2  12   8
5oloA.OLC.19   1  12   8
5ogkA.OLC.1    7  12   8
5o5mA.TPO.3    1  12   8
5o5mA.SEP.2    5  12   8
5o0xA.GOL.4    1  12   8
5nzzE.TPO.1    1  12   8
5ntjA.SEP.1    2  12   8
5nq0B.GOL.1    4  12   8
5nq0A.GOL.3    7  12   8
5nafA.GOL.3    1  12   8
5n3aA.SEP.2    5  12   8
5n33A.SEP.1    1  12   8
5n1yA.GOL.3    2  12   8
5mzpA.OLC.24   1  12   8
5mzjA.OLC.28   1  12   8
5mxfA.MFU.2    4  12   8
5mxcA.MFU.1    6  12   8
5molA.MAN.3    1  12   8
5mmbB.HEZ.2    2  12   8
5mmbA.HEZ.6    2  12   8
5mmaB.HEZ.2    2  12   8
5m6yA.SEP.1    4  12   8
5m2fX.MLZ.3    7  12   8
5m0uA.SEP.1    3  12   8
5lvlA.SEP.1    1  12   8
5ltxA.GOL.4    6  12   8
5lmkC.TPO.1    1  12   8
5liuX.MLY.10   2  12   8
5lgdA.GOL.7    2  12   8
5l91A.C0R.3    1  12   8
5kycB.MLA.1    1  12   8
5kqoA.PO4.1    1  12   8
5karA.GOL.1    1  12   8
5kafB.BCR.3    5  12   8
5k9zA.GOL.1   10  12   8
5k4pA.SOR.2    5  12   8
5k2mA.PO4.2    1  12   8
5k2aA.CLR.1    1  12   8
5jlrA.SER.1    1  12   8
5jh8A.MLY.7    5  12   8
5jgoA.GOL.1    6  12   8
5jdgA.MYS.7    1  12   8
5izjA.TPO.1    1  12   8
5iuaA.OLB.26   2  12   8
5inkA.GOL.1   10  12   8
5inbA.GOL.7    1  12   8
5ik8A.FLC.2    3  12   8
5ik5A.GOL.4    1  12   8
5hyhA.TLA.1    1  12   8
5hygA.TLA.1    2  12   8
5hx8A.PTR.1    2  12   8
5hwxA.MYS.3    1  12   8
5hc0A.GOL.3    2  12   8
5h8kA.GOL.2    1  12   8
5h8fB.GOL.3    1  12   8
5h8fB.GOL.2    1  12   8
5gwxA.SAR.2    1  12   8
5gvrA.LMR.1    1  12   8
5gsdB.GOL.2    1  12   8
5ggwA.PO4.1    1  12   8
5fvsA.ACT.1    1  12   8
5ff5A.GOL.1    1  12   8
5f5lA.GOL.2    1  12   8
5f4nA.GOL.2    1  12   8
5eviA.MLY.2    6  12   8
5eu3B.GOL.1    1  12   8
5er6A.ACT.1    5  12   8
5ep9A.ACT.2    1  12   8
5e93A.GOL.6    2  12   8
5e6hA.GOL.2    4  12   8
5dwzC.PO4.1    1  12   8
5db5A.CYS.1    1  12   8
5d63A.GAL.1    3  12   8
5d61A.GLA.3   10  12   8
5d61A.GAL.1    3  12   8
5cpwA.GOL.2    2  12   8
5cdvA.PO4.2    1  12   8
5c9oA.GOL.13   2  12   8
5c0jB.GOL.1    1  12   8
5brrE.GOL.2    8  12   8
5b87A.ALA.1    1  12   8
5b55A.MLY.22   3  12   8
5b2nA.D12.9    2  12   8
5az1A.ACT.1    4  12   8
5aynA.OLC.6    3  12   8
5aydA.PO4.1    5  12   8
5aheA.PO4.2    1  12   8
5a9rA.ACT.1    1  12   8
4zz6A.GOL.2    4  12   8
4zu0A.GOL.1    3  12   8
4ztmA.TPO.1    3  12   8
4zh1A.GOL.1    3  12   8
4z8uA.GOL.1    1  12   8
4z8tA.GOL.1    1  12   8
4z8sB.GOL.1    2  12   8
4z7eA.PPI.1    1  12   8
4yytA.GOL.1    1  12   8
4yxoA.GOL.1    1  12   8
4xzmX.MLZ.3    7  12   8
4xl3A.GOL.4    1  12   8
4xl3A.GOL.3    5  12   8
4xhuC.ACT.3    1  12   8
4xdtA.ACT.5    1  12   8
4x58A.MLT.1    5  12   8
4wihA.SEP.1    5  12   8
4we0A.GOL.1    1  12   8
4uobA.ACT.3    1  12   8
4uhbA.GOL.4    8  12   8
4uh7A.ACT.1    1  12   8
4ub8V.GOL.2    4  12   8
4ub6V.GOL.1    3  12   8
4ua6A.PO4.1    1  12   8
4u04A.TAR.1    1  12   8
4twjA.ACT.4    1  12   8
4tv6A.OAA.1    1  12   8
4rzsA.GOL.1    2  12   8
4rysA.GOL.2    1  12   8
4rx9A.GOL.1    5  12   8
4rwdA.OLA.5    1  12   8
4rw3A.SHV.4    4  12   8
4rq2A.PPV.1    1  12   8
4rpzA.PPV.1    1  12   8
4rnlA.GOL.1    1  12   8
4rh2A.GOL.1    1  12   8
4rf5A.GOL.1    3  12   8
4ra5A.SEP.1    1  12   8
4r88A.GOL.1    2  12   8
4r5zA.GOL.5    2  12   8
4queA.DTT.1    1  12   8
4qqkA.GOL.1    5  12   8
4qn4A.GOL.1    3  12   8
4qekA.GLC.1    1  12   8
4qdfA.GOL.1    5  12   8
4qamA.GOL.3    1  12   8
4q8nA.GOL.3    6  12   8
4q0qA.RUU.3    1  12   8
4ptkA.PO4.1    1  12   8
4pmtA.ACT.3    3  12   8
4pmpA.ACT.3    3  12   8
4pmmA.ACT.4    3  12   8
4pjeF.GOL.2    1  12   8
4pimA.ACT.1    6  12   8
4pg8A.ACT.5    7  12   8
4pg4A.ACT.4    8  12   8
4ozuA.ACT.1    1  12   8
4ownA.GOL.2    1  12   8
4otiA.SEP.1    7  12   8
4othA.SEP.1    1  12   8
4oknA.OXL.1    2  12   8
4oimA.ACT.4    1  12   8
4od5A.PHB.1    1  12   8
4o0oA.GOL.1    2  12   8
4nd4A.PYR.1    2  12   8
4n16A.GOL.2    1  12   8
4mtyA.GOL.1    1  12   8
4mp8A.MLI.1    1  12   8
4m82A.BGC.1    3  12   8
4m7wA.PO4.1    1  12   8
4m69A.TPO.2    7  12   8
4m19A.LYS.1    1  12   8
4m0aA.PPV.1    1  12   8
4lz3A.GOL.2    8  12   8
4lr4A.GOL.2    1  12   8
4l5nA.ACT.7    2  12   8
4ks8A.SEP.1    1  12   8
4ks7A.SEP.1    1  12   8
4krtA.MLA.2    3  12   8
4kmdA.GOL.2    1  12   8
4k9iA.NRH.2    1  12   8
4k89A.PO4.7    4  12   8
4k7dA.MLI.1    4  12   8
4jt3A.PO4.2    9  12   8
4jkxB.GOL.4    4  12   8
4jfpB.GOL.3    1  12   8
4jcfC.GOL.2    1  12   8
4jceA.GOL.1    1  12   8
4iziA.GOL.3    1  12   8
4ivaA.PTR.1    2  12   8
4il6V.GOL.1    4  12   8
4ii5A.GOL.3    7  12   8
4ihmA.GOL.4    5  12   8
4iccX.MLZ.3    8  12   8
4iccX.MLZ.12   6  12   8
4iccX.MLY.11   2  12   8
4i40A.PO4.1    1  12   8
4i3zA.TPO.1   10  12   8
4i1dA.ACT.5   10  12   8
4hoaA.GOL.1    3  12   8
4h3wA.MLY.7    9  12   8
4h3wA.MLY.11   7  12   8
4gn8A.ASO.3    2  12   8
4gibA.PO4.1    1  12   8
4fz9A.GOL.1    1  12   8
4fvlA.PGO.5    1  12   8
4fv7A.GOL.1   10  12   8
4fujA.GOL.4    1  12   8
4fucA.GOL.9    1  12   8
4fu9A.GOL.4    1  12   8
4fcfA.TAU.1    2  12   8
4ewqA.TPO.1    1  12   8
4eoiA.TPO.1    2  12   8
4eblA.PO4.1    6  12   8
4e7iB.HEZ.1    2  12   8
4e6dA.PTR.1    3  12   8
4e4lA.PTR.2    7  12   8
4e3fA.GRE.1    1  12   8
4dx2A.ATP.2    1  12   8
4do6A.GLC.7    5  12   8
4dinA.TPO.1    5  12   8
4dhpA.GOL.1    2  12   8
4d3nA.GOL.4    5  12   8
4czrA.GOL.2    9  12   8
4cxaA.TPO.1    2  12   8
4ctaA.GOL.2    2  12   8
4ct2A.SEP.1    1  12   8
4crwA.GOL.2    9  12   8
4cr6A.MAN.1    1  12   8
4cnkA.GOL.3    9  12   8
4cm8A.DTT.2    1  12   8
4cfxA.TPO.1    1  12   8
4cfvC.TPO.1    1  12   8
4cfhA.TPO.1    1  12   8
4c8dA.ACT.3    6  12   8
4c62A.PTR.1    2  12   8
4c37A.TPO.2    3  12   8
4c0lA.HSE.2    2  12   8
4c0kA.HSE.1    2  12   8
4bnpA.ICT.1    1  12   8
4bfzA.PO4.1    1  12   8
4bfwA.PO4.1    1  12   8
4bfvA.PO4.1    1  12   8
4bfuA.PO4.1    1  12   8
4bf5A.GOL.2    2  12   8
4bcqA.TPO.1    6  12   8
4bcpC.TPO.1    1  12   8
4bcmA.TPO.1    1  12   8
4bckA.TPO.1    1  12   8
4bazA.GOL.3    2  12   8
4b7eA.GOL.3    1  12   8
4arsA.ACT.11   2  12   8
4aqcA.PTR.1    2  12   8
4amoA.ACY.2    1  12   8
4ajsA.ICT.1    1  12   8
4ajcA.AKG.1    1  12   8
4afsA.PO4.2    1  12   8
4afcA.GOL.1    5  12   8
4ae6A.TPO.1    3  12   8
3zvlA.ACT.5    2  12   8
3znxA.GOL.3    1  12   8
3znnA.GOL.6    7  12   8
3zepA.PTR.1    1  12   8
3zbtA.GOL.2    4  12   8
3wz1A.GOL.1    5  12   8
3wv6A.GAL.1    3  12   8
3wr0A.GOL.3    5  12   8
3wr0A.GOL.1    2  12   8
3w9fA.I3P.1    8  12   8
3w86A.GOL.3    1  12   8
3w7eA.GOL.6    1  12   8
3w74A.GOL.4    1  12   8
3w73A.GOL.6    2  12   8
3w1xA.GOL.4    1  12   8
3vklA.GAL.1    3  12   8
3vgiA.GOL.6    5  12   8
3vc7A.GOL.1    1  12   8
3v2kA.GOL.1    4  12   8
3uo9A.GOL.1    2  12   8
3ufiA.MLY.7    1  12   8
3u9xA.GOL.1    4  12   8
3u8fA.GOL.1    4  12   8
3u7gA.PO4.4    1  12   8
3u6tA.GOL.1    2  12   8
3u0xA.GOL.2    5  12   8
3txnA.GOL.2    8  12   8
3ti6A.GOL.3    2  12   8
3tbvA.GOL.1    2  12   8
3t78A.ACT.2   10  12   8
3t74A.GOL.2    1  12   8
3t52A.GOL.2    1  12   8
3sxaA.GAL.2    2  12   8
3sr4A.GOL.1    7  12   8
3sl4A.PO4.1    1  12   8
3silA.GOL.7    2  12   8
3sc1A.SEP.1    1  12   8
3s3oB.HEZ.1    2  12   8
3ry7A.GOL.1    1  12   8
3rwxA.MLY.9    2  12   8
3rwqA.SEP.1    1  12   8
3rv2A.GOL.1    1  12   8
3rqkA.ACT.1    1  12   8
3rpwA.GOL.1    1  12   8
3rplA.AMP.2    2  12   8
3rcjA.SEP.1    1  12   8
3racA.ACY.3    1  12   8
3r1xA.GOL.1    1  12   8
3qw2A.GOL.2    7  12   8
3qphA.GOL.3    1  12   8
3qj5A.N2P.1    1  12   8
3qfnA.PO4.1    1  12   8
3qd2B.TPO.1    1  12   8
3q6oA.MLY.5    1  12   8
3q32A.PTR.1    3  12   8
3pztA.GOL.1    4  12   8
3py3A.TPO.1    2  12   8
3pw1A.GOL.1    2  12   8
3pvtA.GOL.1    2  12   8
3puxF.PGV.5    2  12   8
3puoA.LYS.1    2  12   8
3prtA.GOL.8    6  12   8
3poxA.OLC.21   4  12   8
3poqA.OLC.1    4  12   8
3pibA.GOL.1    1  12   8
3pgvA.GOL.1    1  12   8
3pd6A.GOL.3    1  12   8
3p3nA.GOL.5    1  12   8
3p3nA.GOL.3    1  12   8
3ovvA.SEP.2    4  12   8
3opvA.PO4.1    1  12   8
3onnA.PO4.1    8  12   8
3om1A.GOL.1    8  12   8
3om0A.GOL.2    1  12   8
3okuA.GOL.1    1  12   8
3oimA.GOL.1    1  12   8
3obtA.GOL.2    2  12   8
3o28A.GOL.6    7  12   8
3nxgA.GOL.1    1  12   8
3nv6A.CAM.1    1  12   8
3nuaA.CIT.3    1  12   8
3n8hA.GOL.2    5  12   8
3n3mA.GOL.1    1  12   8
3n12A.ACY.1    2  12   8
3my5C.TPO.1    1  12   8
3mljA.GOL.2   10  12   8
3mifA.GOL.1   10  12   8
3mibA.GOL.1    3  12   8
3mgxA.GOL.4    4  12   8
3mbdA.PO4.1    1  12   8
3m1uA.ACT.6    1  12   8
3l3gB.GOL.1    4  12   8
3kn8A.PO4.1    1  12   8
3kkiA.DTT.1    1  12   8
3kaoA.GOL.2    2  12   8
3k13A.GOL.1    1  12   8
3isaA.GOL.1    1  12   8
3im8A.ACT.1    1  12   8
3i99A.PO4.2    1  12   8
3i4dL.GOL.7    6  12   8
3i0lA.GAL.3    1  12   8
3hs4A.GOL.1    1  12   8
3hlmA.GOL.2    5  12   8
3h14A.GOL.1   10  12   8
3g91A.PO4.1    1  12   8
3g3lA.GOL.2    2  12   8
3g3dA.GOL.1    7  12   8
3g00A.PO4.5    3  12   8
3eggA.GOL.2    5  12   8
3ef2A.GAL.3   10  12   8
3ef2A.GAL.1    2  12   8
3e5aA.TPO.1    2  12   8
3e3xA.MLY.6    5  12   8
3e2yA.GLN.1    1  12   8
3dm9B.PO4.1    3  12   8
3d3yA.ACT.4    1  12   8
3d26A.NGA.1    1  12   8
3ch1A.GOL.2    1  12   8
3ca6A.ACT.2    4  12   8
3c8wA.CIT.1    1  12   8
3c3qA.GOL.1    3  12   8
3c02A.GOL.2    3  12   8
3bqkA.GOL.1    2  12   8
3blrA.PO4.2    2  12   8
3bhvA.TPO.1    1  12   8
3bhtA.TPO.1    1  12   8
3afbA.GOL.1    2  12   8
3aezA.GOL.5    2  12   8
3aagB.MLY.18   2  12   8
3a8xA.TPO.2    4  12   8
3a7hA.TPO.1    1  12   8
2zsaA.GOL.8    4  12   8
2zrnA.PO4.1    2  12   8
2ze8A.POP.1    2  12   8
2z3lA.TAR.1    5  12   8
2yvwA.PO4.1    2  12   8
2y4jA.LAC.1    1  12   8
2xzgA.GOL.1    2  12   8
2xwzA.ACT.1    2  12   8
2x4dB.POP.1    1  12   8
2wt2A.GAL.3    2  12   8
2wj6A.GOL.3    1  12   8
2wabA.GOL.3    3  12   8
2vn9A.PO4.1    4  12   8
2vd9A.MLY.9    2  12   8
2vd8A.MLY.9    2  12   8
2vc7A.GOL.1    2  12   8
2v9fA.ACT.1    1  12   8
2uzeA.TPO.1    1  12   8
2rijA.CIT.1    8  12   8
2rhxA.MLY.1    3  12   8
2rbcA.GOL.1    1  12   8
2qt8A.ACT.1    1  12   8
2qjoA.POP.1    1  12   8
2qhfA.ACT.7    7  12   8
2qcsB.GOL.1    6  12   8
2qb8A.ATP.1    1  12   8
2qb3A.GOL.7    5  12   8
2qa3A.GOL.2    3  12   8
2qa3A.GOL.10   4  12   8
2q8xA.GOL.5    2  12   8
2q0xA.GOL.1    2  12   8
2pzgA.GOL.2    1  12   8
2pyeB.GOL.1    8  12   8
2pwvA.GOL.3    2  12   8
2pnkA.GOL.2    2  12   8
2p74A.PO4.1    1  12   8
2p5wD.GOL.2    2  12   8
2p5eA.GOL.3    3  12   8
2owzA.CIT.2    4  12   8
2odhA.ACT.1    1  12   8
2ocuA.TYL.1    7  12   8
2o4uX.PO4.2    1  12   8
2o1hA.UDP.1    1  12   8
2nqzA.GOL.4    6  12   8
2nqvA.GOL.4    1  12   8
2nqqA.GOL.5    2  12   8
2izsA.PGO.1    1  12   8
2iwaA.GOL.3    6  12   8
2hxvA.GOL.7    1  12   8
2hx3A.ACT.1    1  12   8
2hekA.GOL.6    7  12   8
2hd4A.ACY.1    2  12   8
2gf3A.FOA.4    1  12   8
2g6lA.ACT.1    1  12   8
2fo9A.ACN.1    1  12   8
2evuA.GOL.5    3  12   8
2etvA.MLY.9    3  12   8
2etvA.MLY.8    3  12   8
2de2A.ACT.1    1  12   8
2cixA.MAN.2    5  12   8
2cciA.TPO.1    1  12   8
2cchA.TPO.1    1  12   8
2c7sA.ACT.1    4  12   8
2c7pA.CIT.2    8  12   8
2c6tA.TPO.1    1  12   8
2c4nA.PO4.2    1  12   8
2c1lA.TLA.4    2  12   8
2bpqA.GOL.1    2  12   8
2b4uA.MLI.1    2  12   8
2agdA.GOL.4    8  12   8
2aecA.GOL.4    5  12   8
2a9wA.GOL.4    1  12   8
2a0nA.PO4.1    1  12   8
1zzqA.ACT.1    1  12   8
1zybA.GOL.2    4  12   8
1zxeA.GOL.1    1  12   8
1zjpA.UDP.1    1  12   8
1zi9A.GOL.2    6  12   8
1z5mA.GOL.4    1  12   8
1xjoA.PO4.1    3  12   8
1x9qA.ACT.3    1  12   8
1w5oA.GOL.1    2  12   8
1w3gA.GOL.2    1  12   8
1v73A.ACY.1    4  12   8
1uzrA.CIT.1    4  12   8
1uu7A.SEP.1    1  12   8
1uk6A.PPI.1    2  12   8
1sykA.TPO.1    1  12   8
1rl3A.GOL.2    1  12   8
1rekA.TPO.1   10  12   8
1r8eA.GOL.2    3  12   8
1qmzA.TPO.1    1  12   8
1pr0A.PO4.1    1  12   8
1pk9A.PO4.1    1  12   8
1pk7A.PO4.1    1  12   8
1p4nA.GOL.2    1  12   8
1ovgA.PO4.1    1  12   8
1om4A.GOL.2    1  12   8
1okzA.GOL.3    3  12   8
1ok3A.ACT.1    2  12   8
1ok2A.ACT.1    6  12   8
1oc6A.GOL.7    2  12   8
1nuzA.PO4.2    2  12   8
1mzrA.PO4.1    2  12   8
1mg2A.PO4.1    1  12   8
1lkcA.PO4.1    1  12   8
1ldfA.GOL.2    2  12   8
1l5xA.GOL.2    3  12   8
1l5xA.GOL.1    3  12   8
1l1gA.GOL.1    4  12   8
1ktbA.GOL.10   9  12   8
1kqjA.GOL.2    2  12   8
1kg6A.GOL.3    3  12   8
1kg5A.GOL.2    2  12   8
1kg3A.GOL.3    3  12   8
1kg2A.GOL.3    2  12   8
1k07A.GOL.3    7  12   8
1jwkA.GOL.2    1  12   8
1jlrA.PO4.2    3  12   8
1jbpE.TPO.2    2  12   8
1ixpA.PO4.2    1  12   8
1hq0A.PO4.2    1  12   8
1gxmA.GOL.3    1  12   8
1gvzA.GOL.1    9  12   8
1ga6A.GOL.5    7  12   8
1ga4A.GOL.1    8  12   8
1ga1A.GOL.1    7  12   8
1g0iA.PO4.1    1  12   8
1fx8A.GOL.1    1  12   8
1fotA.TPO.1    1  12   8
1fjqA.ACN.2    3  12   8
1eykA.PO4.2    1  12   8
1eyjA.PO4.2    1  12   8
1d8tA.ACT.7    1  12   8
1d1xA.ACT.2    1  12   8
1cw4A.AKG.1    1  12   8
1cpoA.MAN.2    8  12   8
1bguA.UDP.1    1  12   8
1abwA.MET.3    1  12   8
7reuA.PO4.2    1  12   7
7reiA.GOL.6    1  12   7
7opgA.GOL.1    1  12   7
7oceG.CLR.4    6  12   7
7o5cA.GOL.1    3  12   7
7o26A.GOL.4    4  12   7
7o26A.CYS.1    4  12   7
7o1zA.BCN.2    3  12   7
7nz6A.GOL.1    3  12   7
7nb9A.FMN.1    2  12   7
7lw4A.ACT.2    1  12   7
7lj9A.OAA.1    1  12   7
7l5dA.GOL.1    6  12   7
7kokA.ACT.1    1  12   7
7k6iA.GOL.1    1  12   7
7k4xA.ACT.1    2  12   7
7k2uA.ACT.4    3  12   7
7k0bB.GOL.1    3  12   7
7jocA.GOL.1    1  12   7
7jivA.ACT.1    1  12   7
7f9yR.CLR.1    6  12   7
7e43B.ACT.2    2  12   7
7dtyR.CLR.2    5  12   7
7dl9A.OLC.1   10  12   7
7dfcA.GOL.1    1  12   7
7d6hA.PO4.1    7  12   7
7d43L.SEP.1    2  12   7
7cy0A.ACY.1    6  12   7
7crkA.OLA.3    1  12   7
7couB.GOL.4    1  12   7
7clfA.ACT.1    1  12   7
7cl1A.GOL.3    1  12   7
7cjjB.GOL.4    1  12   7
7cjiD.LHG.3    3  12   7
7cjiB.GOL.4    1  12   7
7cjgA.GOL.2    7  12   7
7cihA.GOL.1    1  12   7
7chmA.TPO.2    1  12   7
7c5iO.PO4.3    1  12   7
7c5iO.PO4.1    4  12   7
7c3nA.PTR.1    4  12   7
7c2vA.TPO.1    3  12   7
7c25A.GOL.2    2  12   7
7c0lA.GOL.1    2  12   7
7bb4A.GOL.7    2  12   7
7b5rL.TPO.1    9  12   7
7awcA.GOL.1    6  12   7
7aobA.GOL.3    1  12   7
7am6A.GOL.1    4  12   7
7ak2A.SEP.1    4  12   7
7a4xA.GOL.2    4  12   7
7a28A.GAI.6    5  12   7
7a15A.PO4.3    1  12   7
6zjoA.PO4.1    3  12   7
6zbmA.MAN.1    1  12   7
6z19B.GOL.4    6  12   7
6yw9A.GOL.1    6  12   7
6yvbA.GOL.2    3  12   7
6yryA.GOL.1    2  12   7
6ypaA.GOL.1    2  12   7
6ykdA.SEP.1    2  12   7
6yjbA.GOL.8    2  12   7
6y8cA.SEP.2    4  12   7
6y89A.SEP.2    4  12   7
6y4dA.GOL.1    1  12   7
6xzlA.MLY.7    4  12   7
6xxmA.PUT.1    3  12   7
6xcqA.PGO.1    1  12   7
6xboA.OLC.7    3  12   7
6wyeA.LMR.2    6  12   7
6wy9A.GOL.8    1  12   7
6wrqA.GOL.1    3  12   7
6wo0A.GOL.1    1  12   7
6wm2U.PTY.1    2  12   7
6wjzA.GOL.3    3  12   7
6wj6D.LHG.4    2  12   7
6vzwA.GOL.2    2  12   7
6vzvA.GOL.2    6  12   7
6vzrA.GOL.6    8  12   7
6vqlA.TPO.1    1  12   7
6vlvA.FLC.1    2  12   7
6uyaA.TPO.2    7  12   7
6uvyA.GOL.2    7  12   7
6utrA.PO4.1    1  12   7
6utqA.PO4.1    1  12   7
6ud8A.OLC.1    6  12   7
6uaqA.GOL.1    1  12   7
6u1gA.DAL.2    1  12   7
6tukB.BU3.4    1  12   7
6t6pA.GOL.5    1  12   7
6t6nA.GOL.1    1  12   7
6sm8A.PTR.1    3  12   7
6sczA.GOL.1    2  12   7
6scdA.ACT.5    1  12   7
6sbfA.GOL.1    8  12   7
6s71A.GOL.2    3  12   7
6s2tA.GOL.2    1  12   7
6rz9A.OLC.12   1  12   7
6rz5A.OLA.18   9  12   7
6rusB.MAN.2    1  12   7
6rshA.PTR.1    3  12   7
6rsdA.PTR.1    3  12   7
6rscA.PTR.1    2  12   7
6rsbA.PTR.1    2  12   7
6rldA.PCW.1    2  12   7
6rknA.BGC.2    1  12   7
6rkfA.GOL.2    1  12   7
6rijB.GOL.1    1  12   7
6rhsA.GOL.2    1  12   7
6rf4A.OLC.1    1  12   7
6rf3A.OLC.11   1  12   7
6rb6A.GAI.2    5  12   7
6r62A.3PY.2    6  12   7
6r05A.ACT.2    2  12   7
6qzjA.GOL.8    2  12   7
6qziA.GOL.6    1  12   7
6qweA.GOL.2    2  12   7
6qtuA.GOL.3   10  12   7
6qtsA.GOL.1    1  12   7
6qhlA.GOL.1    3  12   7
6qasA.GOL.5    5  12   7
6pq9A.GOL.8    3  12   7
6pn8A.ACT.1    1  12   7
6pn7A.ACT.1    1  12   7
6pn6A.ACT.1    1  12   7
6pn4A.ACT.1    1  12   7
6pn2A.ACT.1    1  12   7
6pmvA.ACT.1    1  12   7
6piiA.PO4.2    3  12   7
6pgxA.GOL.2    1  12   7
6p9dA.GOL.4    4  12   7
6p0xA.GOL.6    1  12   7
6p0xA.GOL.3    2  12   7
6ozuA.GOL.2    1  12   7
6oahF.PO4.2    1  12   7
6o95A.TPO.2    6  12   7
6o95A.TPO.1    3  12   7
6nzyA.GOL.6    3  12   7
6nheA.ACT.1    1  12   7
6ngzA.ACT.1    1  12   7
6ngyA.ACT.1    1  12   7
6ngqA.ACT.1    1  12   7
6ngpA.ACT.1    1  12   7
6ngnA.ACT.1    1  12   7
6ngkA.ACT.1    1  12   7
6naeA.GOL.1    5  12   7
6n7dA.PTR.1    4  12   7
6n7cA.PTR.1    3  12   7
6n1aA.GOL.1    2  12   7
6mm6C.SEP.2    5  12   7
6mdeA.GOL.6    4  12   7
6m31A.PO4.3    1  12   7
6lwdA.GOL.1    4  12   7
6lvaA.GOL.1    3  12   7
6lv8A.GOL.1    4  12   7
6lv6A.GOL.1    3  12   7
6ll5A.GOL.2    4  12   7
6km0A.GOL.1    4  12   7
6jp3A.GOL.3    2  12   7
6jlzI.PO4.1    9  12   7
6jlqB.GOL.6    8  12   7
6jlpD.LHG.5    2  12   7
6jlpB.GOL.4    1  12   7
6jloV.GOL.1    4  12   7
6jllB.GOL.4    1  12   7
6jlkB.GOL.4    1  12   7
6jljB.GOL.4    1  12   7
6jf1A.ACT.7    1  12   7
6jf1A.ACT.3    2  12   7
6jdzA.GOL.1    5  12   7
6jbbA.CIT.1    2  12   7
6jazA.CIT.1    4  12   7
6jaqA.CIT.2    2  12   7
6jaiA.CIT.1    2  12   7
6jadA.CIT.1    9  12   7
6j9wA.CIT.1    2  12   7
6j7sA.SEP.1    1  12   7
6j4oA.GOL.5    3  12   7
6j4oA.GOL.3    1  12   7
6igbA.ACT.1    1  12   7
6i9kA.OLC.5    2  12   7
6i8fA.GOL.1    9  12   7
6i64A.GOL.3    1  12   7
6i2dA.SEP.4    5  12   7
6i2bA.SEP.4    7  12   7
6i07A.GOL.1    2  12   7
6hu2A.DMF.2    4  12   7
6hu0A.GOL.7    4  12   7
6htzA.DMF.3   10  12   7
6htgA.DMF.4    2  12   7
6hshA.DMF.4    2  12   7
6hsfA.DMF.6    2  12   7
6hmrA.MLA.1    7  12   7
6hcbA.GOL.2    4  12   7
6h2gA.ACT.1    2  12   7
6h2cA.GOL.4    6  12   7
6gxuA.DMF.4    3  12   7
6guyA.DD9.3    1  12   7
6guxA.DD9.4    1  12   7
6gsgA.SEP.1    8  12   7
6gr9A.TPO.2    3  12   7
6gkeA.GOL.1    9  12   7
6giuA.GOL.1    1  12   7
6gdyA.GOL.7    1  12   7
6fzvA.FLC.1    2  12   7
6fwoA.ACT.2    9  12   7
6fw5A.PO4.1    1  12   7
6forA.GOL.1    5  12   7
6fmpA.ACT.4    5  12   7
6emdA.SEP.4    5  12   7
6em7A.SEP.3    6  12   7
6em6A.SEP.3    4  12   7
6elrA.PTR.1    2  12   7
6el4A.GOL.6    1  12   7
6el0A.GOL.2    4  12   7
6ekwA.GOL.7    1  12   7
6eidA.OLC.3    4  12   7
6efwA.PO4.1    7  12   7
6ecxA.GOL.2    1  12   7
6eazA.GOL.2    2  12   7
6e21A.SEP.3    4  12   7
6dq4A.GOL.5    1  12   7
6djtA.GOL.4    1  12   7
6djtA.GOL.2    7  12   7
6dj6A.GOL.4    6  12   7
6dgiA.GOL.1    2  12   7
6d1kA.ACT.1    1  12   7
6d1iA.ACT.2    1  12   7
6d1hA.ACT.1    1  12   7
6d1gA.ACT.1    1  12   7
6d1fA.ACT.1    1  12   7
6d1eA.ACT.1    1  12   7
6d1cA.ACT.1    1  12   7
6d1bA.ACT.1    1  12   7
6d1aA.ACT.1    1  12   7
6cjuA.PGW.4    9  12   7
6c99A.GOL.1    6  12   7
6c36A.PO4.1    1  12   7
6bysA.SEP.3    4  12   7
6byrA.SEP.3   10  12   7
6bqcA.GOL.5    8  12   7
6bleA.GOL.1    2  12   7
6b66A.GLU.1    1  12   7
6b2mA.PO4.1    1  12   7
6auxA.ACT.1    1  12   7
6auuA.ACT.1    1  12   7
6auaA.GOL.1    2  12   7
6as9A.ACT.2    5  12   7
6aqeA.GOL.5    4  12   7
6alaA.GOL.5    2  12   7
6afnA.GOL.1    1  12   7
6a4mA.GOL.1    2  12   7
6a2eA.ACT.1    1  12   7
6a24A.PYR.2    8  12   7
6a1aA.HHH.3    1  12   7
6a0fA.GOL.4    1  12   7
5zzrA.SMN.3   10  12   7
5zymA.GOL.1    1  12   7
5zylA.GOL.1    1  12   7
5zw9A.PO4.1    2  12   7
5zu4A.GOL.1    4  12   7
5zt0A.PO4.1    1  12   7
5zncA.PO4.1    1  12   7
5zlvF.PO4.1    1  12   7
5zhaA.ACT.17   1  12   7
5zgwA.GOL.1    1  12   7
5zfaA.ACT.4    1  12   7
5zf8A.ACT.4    1  12   7
5zf4A.ACT.4    1  12   7
5z5cA.MLY.22   1  12   7
5z3cA.GOL.3    2  12   7
5z2jA.GOL.12   2  12   7
5yv1F.PO4.1    1  12   7
5yv0F.PO4.1    1  12   7
5ygxA.GOL.3    8  12   7
5y8iA.GOL.2    6  12   7
5xncA.GOL.4    2  12   7
5x89A.PO4.2    1  12   7
5x0zA.FLC.1    2  12   7
5wxiA.GOL.1    4  12   7
5ws6B.GOL.4    1  12   7
5ws5B.GOL.4    1  12   7
5wolA.6PC.1    1  12   7
5wjaA.GOL.6    3  12   7
5whcA.GOL.1    1  12   7
5w4nA.GOL.1    1  12   7
5w3tA.GOL.2    2  12   7
5vv6A.ACT.1    3  12   7
5vukA.ACT.1    1  12   7
5vtbA.GOL.1    1  12   7
5vefA.ACT.2    1  12   7
5veeA.SEP.1   10  12   7
5vctA.CIT.1    7  12   7
5v9iA.GOL.4    3  12   7
5v2cB.GOL.4    1  12   7
5uzkA.SEP.2    3  12   7
5ut5A.GOL.2    8  12   7
5uo1A.GOL.1    1  12   7
5unvA.ACT.1    1  12   7
5uiqA.TPO.1    3  12   7
5u86A.PO4.1    1  12   7
5u6qC.ACT.2    2  12   7
5u3tA.PGO.2    1  12   7
5ts8A.TLA.3    1  12   7
5tqlA.PO4.1    2  12   7
5tqgH.GOL.3    1  12   7
5tisB.BCR.1    3  12   7
5tg4A.3GR.1    7  12   7
5tboA.GOL.3    7  12   7
5t9yA.GOL.1    1  12   7
5t7mA.ACT.3    6  12   7
5t31A.PTR.1    6  12   7
5sasA.GOL.2    1  12   7
5sanA.GOL.1    6  12   7
5rdnA.ACT.4    4  12   7
5rdlA.ACT.4    4  12   7
5rdfA.ACT.4    4  12   7
5rddA.ACT.4    4  12   7
5rd3A.ACT.4    4  12   7
5rcyA.GOL.2    3  12   7
5rctA.ACT.4    4  12   7
5rcoA.GOL.2    3  12   7
5rcoA.ACT.4    4  12   7
5rcnA.ACT.4    4  12   7
5rcjA.ACT.4    3  12   7
5rciA.ACT.4    3  12   7
5rcgA.GOL.2    5  12   7
5rceA.GOL.2    3  12   7
5rcaA.GOL.2    5  12   7
5rc9A.GOL.2    3  12   7
5rc8A.GOL.3    1  12   7
5rc5A.GOL.4    1  12   7
5rc4A.GOL.3    3  12   7
5rc0A.GOL.4    5  12   7
5rc0A.GOL.2    3  12   7
5rbrA.GOL.3    4  12   7
5queA.PO4.1    1  12   7
5qbpA.GOL.1    6  12   7
5qbjA.GOL.3    5  12   7
5qbhA.GOL.3    3  12   7
5qbfA.GOL.3    3  12   7
5qbeA.GOL.3    6  12   7
5qbdA.GOL.3    3  12   7
5qbbA.GOL.3    4  12   7
5qb8A.GOL.3    6  12   7
5qb7A.GOL.3    3  12   7
5qb6A.GOL.3    3  12   7
5qb5A.GOL.3    3  12   7
5q9uA.MLI.1    1  12   7
5q9mA.MLI.1    1  12   7
5q9fA.MLI.1    1  12   7
5q90A.MLI.1    1  12   7
5q8xA.MLI.1    1  12   7
5q8vA.MLI.1    1  12   7
5q8uA.MLI.1    1  12   7
5q8sA.MLI.1    1  12   7
5q8qA.MLI.1    1  12   7
5q8pA.MLI.1    1  12   7
5q8jA.MLI.1    1  12   7
5q8iA.MLI.1    1  12   7
5q8gA.MLI.1    1  12   7
5q8eA.MLI.1    1  12   7
5q8dA.MLI.1    1  12   7
5q82A.MLI.1    1  12   7
5q7wA.MLI.1    1  12   7
5q7vA.MLI.1    1  12   7
5q7rA.MLI.1    1  12   7
5q7oA.MLI.1    1  12   7
5q7mA.MLI.1    1  12   7
5q7kA.MLI.1    1  12   7
5q7eA.MLI.1    1  12   7
5q7dA.MLI.1    1  12   7
5q7bA.MLI.1    1  12   7
5q76A.MLI.1    1  12   7
5q75A.MLI.1    1  12   7
5q74A.MLI.1    1  12   7
5q73A.MLI.1    1  12   7
5q72A.MLI.1    1  12   7
5q70A.MLI.1    1  12   7
5q6xA.MLI.1    1  12   7
5q6uA.MLI.1    1  12   7
5q6sA.MLI.1    1  12   7
5q6pA.MLI.1    1  12   7
5q6nA.MLI.1    1  12   7
5q6gA.MLI.1    1  12   7
5q64A.MLI.1    1  12   7
5q62A.MLI.1    1  12   7
5q60A.MLI.1    1  12   7
5q5yA.MLI.1    1  12   7
5q5uA.MLI.1    1  12   7
5q5rA.MLI.1    1  12   7
5q5pA.MLI.1    1  12   7
5q5nA.MLI.1    1  12   7
5q5lA.MLI.1    1  12   7
5q5jA.MLI.1    1  12   7
5q5iA.MLI.1    1  12   7
5q5gA.MLI.1    1  12   7
5q5cA.MLI.1    1  12   7
5q55A.MLI.1    1  12   7
5q54A.MLI.1    1  12   7
5q53A.MLI.1    1  12   7
5q50A.MLI.1    1  12   7
5q4zA.MLI.1    1  12   7
5q4uA.MLI.1    1  12   7
5q4sA.MLI.1    1  12   7
5q4pA.MLI.1    1  12   7
5q4nA.MLI.1    1  12   7
5q4mA.MLI.1    1  12   7
5q4lA.MLI.1    1  12   7
5q4kA.MLI.1    1  12   7
5q4iA.MLI.1    1  12   7
5q4hA.MLI.1    1  12   7
5q4eA.MLI.1    1  12   7
5q4bA.MLI.1    1  12   7
5q48A.MLI.1    1  12   7
5q47A.MLI.1    1  12   7
5q45A.MLI.1    1  12   7
5q44A.MLI.1    1  12   7
5q40A.MLI.1    1  12   7
5q3uA.MLI.1    1  12   7
5q3rA.MLI.1    1  12   7
5q3nA.MLI.1    1  12   7
5q3mA.MLI.1    1  12   7
5q3jA.MLI.1    1  12   7
5q3gA.MLI.1    1  12   7
5q3fA.MLI.1    1  12   7
5q3cA.MLI.1    1  12   7
5q3bA.MLI.1    1  12   7
5q3aA.MLI.1    1  12   7
5q37A.MLI.1    1  12   7
5q35A.MLI.1    1  12   7
5q34A.MLI.1    1  12   7
5q32A.MLI.1    1  12   7
5q31A.MLI.1    1  12   7
5q2vA.MLI.1    1  12   7
5q2uA.MLI.1    1  12   7
5q2tA.MLI.1    1  12   7
5q2rA.MLI.1    1  12   7
5q2qA.MLI.1    1  12   7
5q2pA.MLI.1    1  12   7
5q2nA.MLI.1    1  12   7
5q2lA.MLI.1    1  12   7
5q2kA.MLI.1    1  12   7
5q2jA.MLI.1    1  12   7
5q2fA.MLI.1    1  12   7
5q2dA.MLI.1    1  12   7
5q2cA.MLI.1    1  12   7
5q2aA.MLI.1    1  12   7
5q27A.MLI.1    1  12   7
5q25A.MLI.1    1  12   7
5q24A.MLI.1    1  12   7
5q23A.MLI.1    1  12   7
5q22A.MLI.1    1  12   7
5q20A.MLI.1    1  12   7
5q1yA.MLI.1    1  12   7
5q1xA.MLI.1    1  12   7
5q1wA.MLI.1    1  12   7
5q1vA.MLI.1    1  12   7
5q1qA.MLI.1    1  12   7
5q1oA.MLI.1    1  12   7
5q1nA.MLI.1    1  12   7
5q1mA.MLI.1    1  12   7
5q1kA.MLI.1    1  12   7
5ot3A.SEP.3    3  12   7
5oszA.ACT.2    5  12   7
5ok3A.SEP.4    5  12   7
5ocpA.GOL.1    2  12   7
5o6mA.PO4.2    1  12   7
5o4fB.GOL.4    1  12   7
5o2xA.MAN.15   4  12   7
5o28A.MLY.1    8  12   7
5o0kA.GOL.2    1  12   7
5nx4A.GOL.2    1  12   7
5nw8A.SEP.3    4  12   7
5nm4A.OLA.1    2  12   7
5ndbA.GOL.2    1  12   7
5ncwA.GOL.1    1  12   7
5n9kA.ACT.4    1  12   7
5n2rA.OLA.18  10  12   7
5mzrA.ACT.4    1  12   7
5mxcA.GOL.2    6  12   7
5mx2D.LHG.4    2  12   7
5murA.ACT.1    6  12   7
5mttA.GLC.3    1  12   7
5mqvA.PO4.2    6  12   7
5mmaA.GOL.6    1  12   7
5mjbA.PTR.1    1  12   7
5mekA.POL.2    3  12   7
5m5fE.GOL.2    1  12   7
5m4zA.GOL.3    1  12   7
5m3zA.NLE.1    2  12   7
5m0cA.SEP.2    3  12   7
5lwuA.GOL.2    3  12   7
5lvwA.IND.2    1  12   7
5lthA.DMN.1    4  12   7
5lt0A.ACT.1    2  12   7
5lrvA.GOL.4   10  12   7
5liuX.MLZ.1    2  12   7
5ld5A.GOL.3    1  12   7
5lb9A.GOL.3    1  12   7
5kybA.GOL.1    1  12   7
5kx8A.TPO.1    5  12   7
5kx7A.TPO.2    4  12   7
5kupA.GOL.1    1  12   7
5ku6A.GOL.1    9  12   7
5ko3A.ACT.7    5  12   7
5ko3A.ACT.4    7  12   7
5kn7B.GOL.3    1  12   7
5kmtA.PO4.2    4  12   7
5khxA.PTR.1    2  12   7
5kafB.BCR.1    7  12   7
5k8kA.GOL.3    3  12   7
5k36A.GOL.2    1  12   7
5k2aA.OLC.4    1  12   7
5jx5A.GOL.2    1  12   7
5jviE.GOL.1    7  12   7
5jv2F.PO4.1    1  12   7
5jssE.GOL.1    8  12   7
5js3E.GOL.1    8  12   7
5jpfA.MLI.1    4  12   7
5jnaA.GOL.1    7  12   7
5jdmA.OLC.1    2  12   7
5jdgA.OLC.1    2  12   7
5jdfA.MYS.10   5  12   7
5j9oA.GOL.1    4  12   7
5iz3A.PO4.1    1  12   7
5ittA.GOL.1    1  12   7
5in8A.PO4.2    7  12   7
5in3B.G1P.2    3  12   7
5ik7A.FLC.1    8  12   7
5ib3A.GOL.2    1  12   7
5ib2B.GOL.1    2  12   7
5i95A.GOL.2    1  12   7
5i00A.GOL.4   10  12   7
5hxsA.MYS.4    7  12   7
5hxrA.MYS.8    2  12   7
5hwnA.GOL.2    3  12   7
5hvgA.ACT.4    1  12   7
5hjmA.ACT.2    1  12   7
5hj5A.GOL.4    5  12   7
5h8iA.GOL.1    6  12   7
5h2kA.C14.9    2  12   7
5h2jA.C14.9    2  12   7
5h2iA.C14.9    2  12   7
5h2hA.C14.9    2  12   7
5h2fB.BCR.1    1  12   7
5gwdA.MLY.4    2  12   7
5gv8A.GOL.5    1  12   7
5gtiC.GOL.3    5  12   7
5gtiB.GOL.4    1  12   7
5gthC.GOL.3    6  12   7
5gthB.GOL.4    1  12   7
5grrA.GOL.2    5  12   7
5gqlA.ATP.2    2  12   7
5gmdA.AMP.1    4  12   7
5glzA.BGC.1    5  12   7
5gk5A.GOL.1    3  12   7
5gk3A.GOL.1    2  12   7
5fvpA.ACT.1    1  12   7
5frnB.GOL.2    2  12   7
5exyA.ATP.1    1  12   7
5eviA.MLY.5    2  12   7
5eviA.MLY.1    2  12   7
5ehtA.GOL.1    2  12   7
5eh9A.GOL.5    4  12   7
5egrA.GOL.1    2  12   7
5efzA.ACT.2    1  12   7
5ef4A.GOL.2    4  12   7
5ec0A.GOL.1    6  12   7
5e43A.ACT.6    5  12   7
5dy3A.HBA.2    1  12   7
5dwzC.GOL.4    1  12   7
5drgA.GOL.1   10  12   7
5drfA.GOL.1   10  12   7
5dr3A.GOL.2    4  12   7
5dr0A.GOL.4    5  12   7
5dpeE.GOL.1    1  12   7
5djrF.PO4.3    1  12   7
5diqF.PO4.3    1  12   7
5dc2A.GOL.2    1  12   7
5d92D.8K6.6    7  12   7
5d7vA.GOL.3    5  12   7
5czwA.MLY.2    2  12   7
5cspA.ACT.1    1  12   7
5cnxA.GOL.1    1  12   7
5ci7A.GOL.2    3  12   7
5c9pA.GOL.9    2  12   7
5c9oA.GOL.5    2  12   7
5c1pA.GOL.2    6  12   7
5c0pA.GOL.4    3  12   7
5brrE.GOL.4   10  12   7
5bk2C.GOL.5    3  12   7
5b6xA.C14.9    2  12   7
5b6wA.C14.9    2  12   7
5b6vA.C14.9    2  12   7
5b5eA.LHG.2    2  12   7
5b25A.GOL.2    1  12   7
5b0pA.GOL.2    2  12   7
5azcA.PGT.1    1  12   7
5aynA.OLC.9    5  12   7
5aqrB.GOL.2    4  12   7
5ap1A.GOL.7    7  12   7
5airA.MLI.1    3  12   7
5agpA.ACT.1    1  12   7
5agmA.ACT.1    1  12   7
5adbA.ACT.1    1  12   7
5adaA.ACT.1    1  12   7
5ad8A.ACT.1    1  12   7
5ad5A.ACT.1    1  12   7
5a7iA.PO4.3    1  12   7
4zx0A.GOL.1    1  12   7
4ztlA.TPO.1    3  12   7
4ze6A.GOL.2    3  12   7
4ze6A.GOL.1    4  12   7
4z8vA.PO4.1    1  12   7
4z8qA.PO4.5    1  12   7
4z8qA.PO4.1    1  12   7
4z7cA.GOL.3    1  12   7
4z55A.GOL.2    2  12   7
4yo6A.TPO.1    2  12   7
4yizA.A2G.1    3  12   7
4yfmA.ACT.1    1  12   7
4yd5A.GOL.2    3  12   7
4yd4A.GOL.3    4  12   7
4yd3A.GOL.3    1  12   7
4yd3A.GOL.2    3  12   7
4y5aA.GOL.6    4  12   7
4y4wA.GOL.2    4  12   7
4y4tA.GOL.2    3  12   7
4y4jA.GOL.2    3  12   7
4y4dA.GOL.2    4  12   7
4y48A.GOL.2    3  12   7
4y47A.GOL.3    3  12   7
4y41A.ACT.3    4  12   7
4y3yA.GOL.2    3  12   7
4y3tA.GOL.6    5  12   7
4y3tA.ACT.8    3  12   7
4y3qA.ACT.4    4  12   7
4y3lA.GOL.2    3  12   7
4y3jA.GOL.2    3  12   7
4y3eA.GOL.2    5  12   7
4y3aA.GOL.8    4  12   7
4y38A.GOL.2    3  12   7
4y0zE.GOL.1    2  12   7
4xy7A.GOL.1    4  12   7
4xw6A.SEP.3    3  12   7
4xw6A.SEP.1    7  12   7
4xs2A.TPO.1    3  12   7
4xrpC.GOL.1    1  12   7
4xnvA.OLC.6    7  12   7
4xlzA.HEZ.5    2  12   7
4xfkA.ACT.2    6  12   7
4x8uH.GOL.2    5  12   7
4x6qC.SEP.3    4  12   7
4x30A.GOL.2    1  12   7
4wzkA.ACT.1    8  12   7
4wyyA.GOL.1    1  12   7
4wj5B.GOL.1    1  12   7
4wihA.SEP.3    9  12   7
4whfB.GOL.1    1  12   7
4wh2A.GOL.7    1  12   7
4wevX.MLZ.12   5  12   7
4wdzA.GOL.2    8  12   7
4wbbB.SEP.3    5  12   7
4w6jA.ACT.2    5  12   7
4v3xA.ACT.1    1  12   7
4v3wA.ACT.1    1  12   7
4uy5A.ACT.1    1  12   7
4urfA.ACT.1    1  12   7
4uppA.ACT.1    1  12   7
4upoA.ACT.1    1  12   7
4upnA.ACT.1    1  12   7
4upmA.ACT.1    1  12   7
4uh8A.ACT.1    2  12   7
4uh4A.ACT.1    1  12   7
4ug8A.GOL.1    6  12   7
4uddA.CPS.2    2  12   7
4ub6B.GOL.4    1  12   7
4u76A.GOL.2    1  12   7
4u1nA.GOL.1    1  12   7
4tuzA.GOL.1    4  12   7
4s0xA.GOL.2    3  12   7
4rzeB.GOL.1    1  12   7
4ry9A.GOL.2    3  12   7
4ry9A.GOL.1    1  12   7
4rxaA.PO4.1    1  12   7
4rnvA.HBA.2    1  12   7
4rmzA.TPO.2    2  12   7
4rlkA.GOL.2    2  12   7
4reeB.GOL.1    4  12   7
4rdyA.GOL.2    4  12   7
4rdcA.GOL.1    3  12   7
4ra4A.TPO.2    3  12   7
4r75A.GOL.2    2  12   7
4r73A.GOL.3    4  12   7
4qtcA.GOL.1    4  12   7
4qt9A.ACT.1    1  12   7
4qjrA.ACT.2    1  12   7
4qdqA.GOL.3    1  12   7
4q8pA.GOL.2    6  12   7
4q8oA.GOL.4    9  12   7
4q8nA.GOL.1    2  12   7
4q7cA.TLA.1    1  12   7
4q6wA.GOL.2    2  12   7
4q2wA.GOL.2    1  12   7
4pujA.GOL.3   10  12   7
4pdwA.GOL.1    1  12   7
4owuA.GOL.2    2  12   7
4owqA.GOL.2    5  12   7
4owoA.GOL.2    1  12   7
4owmA.GOL.2    1  12   7
4onoA.MLI.2    2  12   7
4oldA.PO4.1    1  12   7
4okoA.ACT.1    2  12   7
4o83A.PO4.1    1  12   7
4o6lA.GOL.4    8  12   7
4o21A.SEP.3    4  12   7
4nyuA.GOL.8    5  12   7
4ny7A.GOL.1    4  12   7
4nvgB.PO4.2    9  12   7
4nm7A.DTT.5    3  12   7
4ngaH.GOL.2    6  12   7
4ng9H.GOL.1    1  12   7
4ncnA.GOL.4    2  12   7
4nbnA.PO4.5    3  12   7
4nblA.PO4.2    3  12   7
4n7sA.ACT.3    1  12   7
4n6zA.GOL.2    1  12   7
4n6pA.GOL.1    5  12   7
4n44A.ACT.2    1  12   7
4n1zF.PO4.2    1  12   7
4n07A.GOL.9    5  12   7
4mz8A.ACY.3    6  12   7
4msxA.ACT.1    1  12   7
4mfaA.PO4.1    1  12   7
4mavA.RIB.2    1  12   7
4m9uA.ACT.10   6  12   7
4m7tA.GOL.2    7  12   7
4m6xA.HF2.3    3  12   7
4m0rA.GOL.1    4  12   7
4l5nA.ACT.4    5  12   7
4l56A.GOL.5    3  12   7
4kzmB.GOL.1    1  12   7
4kziB.GOL.1    2  12   7
4klrA.CHD.3    9  12   7
4kjxA.GOL.2    1  12   7
4kigA.34H.1    3  12   7
4kifA.HF2.2    3  12   7
4kibA.HF2.3    5  12   7
4kcpA.ACT.1    1  12   7
4kciA.ACT.1    1  12   7
4kbxA.GOL.2    3  12   7
4k8oA.CIT.2    2  12   7
4k5dA.ACT.1    1  12   7
4k1cA.OLC.4    1  12   7
4k0nA.MLI.1    2  12   7
4juuA.PO4.2    2  12   7
4jtcB.PGW.11   1  12   7
4jsiA.ACT.1    1  12   7
4jsfA.ACT.1    1  12   7
4jqxC.ACT.1    4  12   7
4jqvC.ACT.1    4  12   7
4jocA.MLA.1    2  12   7
4jgvA.GOL.6    2  12   7
4jdkA.TPO.2    2  12   7
4j71A.PTR.1    3  12   7
4ixjA.GOL.1    3  12   7
4ivcA.PTR.1    3  12   7
4iruA.GOL.7    1  12   7
4inpA.ACT.1    1  12   7
4imwA.ACT.1    1  12   7
4imuA.ACT.1    1  12   7
4imsA.ACT.1    1  12   7
4iisA.FLC.2    1  12   7
4ii5B.GOL.1    5  12   7
4igfA.GOL.1    6  12   7
4icdA.SEP.1    1  12   7
4ib3A.SEP.3    3  12   7
4ib0A.SEP.3    4  12   7
4iayA.SEP.3    4  12   7
4iakA.SEP.1    6  12   7
4iafA.SEP.3    3  12   7
4iadA.SEP.3    4  12   7
4iacA.SEP.3    4  12   7
4i5eA.GOL.1    1  12   7
4i3zA.GOL.4    3  12   7
4i19A.ACT.2    5  12   7
4hzvA.GOL.2    5  12   7
4hyiA.GOL.1    2  12   7
4hvxA.GOL.1    2  12   7
4hucA.ACT.7    1  12   7
4hucA.ACT.2    1  12   7
4htbA.GOL.1    2  12   7
4ht3B.BCN.1    2  12   7
4hnnA.LYS.1    1  12   7
4hktA.GOL.2    2  12   7
4hfdA.ACT.2    1  12   7
4hesA.GOL.2    5  12   7
4hesA.GOL.1    1  12   7
4hdkA.13X.1    1  12   7
4hbaA.GOL.1    4  12   7
4h6tA.PO4.5    4  12   7
4h5uA.GOL.4    8  12   7
4h45A.PO4.3    1  12   7
4h0yA.PO4.1    3  12   7
4gx4A.PO4.3    1  12   7
4gqeA.ACT.1    1  12   7
4gkhA.ACT.2    1  12   7
4giuA.GOL.3    5  12   7
4gacA.FLC.1    1  12   7
4g2vA.GOL.5    1  12   7
4fueA.GOL.3    1  12   7
4ftvE.GOL.1    2  12   7
4forA.GOL.1    4  12   7
4fn6A.ACT.2    1  12   7
4fizA.GOL.4    4  12   7
4figA.SEP.1    1  12   7
4f7bA.PO4.7    1  12   7
4f6vA.SRT.1    1  12   7
4euxA.ACT.1    1  12   7
4euoA.GOL.1    3  12   7
4en1A.GOL.1    5  12   7
4elxC.GOL.1    3  12   7
4elwA.GOL.2    4  12   7
4ei4A.PTR.1    2  12   7
4eeoA.GOL.2    1  12   7
4e69A.GOL.1    2  12   7
4e4nA.PTR.1    2  12   7
4e2bA.GOL.2    9  12   7
4e1sA.OLC.12   1  12   7
4do6A.CIT.5    3  12   7
4djlA.GOL.8    1  12   7
4dhtA.GOL.1    2  12   7
4dhsA.GOL.1    2  12   7
4dhqA.GOL.1    2  12   7
4dhoA.GOL.1    2  12   7
4dh5A.SEP.3    3  12   7
4dh3A.SEP.3    4  12   7
4dg0E.SEP.3    2  12   7
4decA.PO4.3    5  12   7
4d6sA.DMD.1    3  12   7
4d4uA.GOL.5    4  12   7
4d4cA.MAN.1    1  12   7
4d38A.ACT.1    1  12   7
4d34A.ACT.1    1  12   7
4d33A.ACT.1    1  12   7
4d30A.ACT.1    1  12   7
4d1pA.ACT.1    1  12   7
4d1oA.ACT.2    1  12   7
4d19A.URC.1    1  12   7
4d17A.URC.1    1  12   7
4cx4A.ACT.1    1  12   7
4cx1A.ACT.2    4  12   7
4cwxA.ACT.1    4  12   7
4cvaA.TPO.1    1  12   7
4cu1A.ACT.1    1  12   7
4ctyA.ACT.1    1  12   7
4ctxA.ACT.1    1  12   7
4ctuA.ACT.1    1  12   7
4ctrA.ACT.1    1  12   7
4ctqA.ACT.1    1  12   7
4ct8A.GOL.2    4  12   7
4cozA.ACT.1    1  12   7
4couA.ACT.1    1  12   7
4cnmA.CIT.1    3  12   7
4cmnA.PO4.1    3  12   7
4cm3A.DTU.1    1  12   7
4cdtA.ACT.1    1  12   7
4caoA.ACT.1    1  12   7
4c5cA.DAL.3    9  12   7
4c43A.GOL.1    7  12   7
4c39A.ACT.1    1  12   7
4c02A.FLC.7    3  12   7
4byyB.PO4.1   10  12   7
4bwgA.GOL.1    1  12   7
4bpuA.GOL.3    2  12   7
4bnfA.GLU.1    1  12   7
4blpA.FLC.1    4  12   7
4b9eA.GOL.2    1  12   7
4b6zA.ACT.4    2  12   7
4b3cA.PO4.1    1  12   7
4as5A.PO4.1    2  12   7
4aj1A.GOL.1    1  12   7
4afsA.GOL.3    9  12   7
4afbA.GOL.4    8  12   7
4ae9A.SEP.1    7  12   7
4a8rA.GOL.1    2  12   7
4a8nA.GOL.1    2  12   7
4a5pA.MLY.11   1  12   7
3zyrA.GOL.7    3  12   7
3zwzA.GOL.4    5  12   7
3zokA.GLY.4    1  12   7
3zo3A.SEP.3    7  12   7
3zkmH.GOL.1    7  12   7
3zh8A.TPO.2    3  12   7
3zgcA.ACT.2    1  12   7
3zdcA.ACT.2    3  12   7
3x2wA.SEP.1    7  12   7
3x2uA.SEP.3    3  12   7
3wq7A.GOL.6    3  12   7
3wflA.GOL.2    1  12   7
3wdxA.BGC.5    1  12   7
3wasA.PO4.1    2  12   7
3w7eA.GOL.7    4  12   7
3w2nA.GOL.10   1  12   7
3vklA.GAL.3    2  12   7
3v6eA.GOL.1    1  12   7
3uwuA.CIT.2    1  12   7
3ufrA.ACT.1    1  12   7
3ufqA.ACT.1    1  12   7
3ufoA.ACT.1    1  12   7
3ufiA.MLY.2    7  12   7
3ufiA.MLY.11   8  12   7
3u2uA.GLC.1    1  12   7
3u2gA.GOL.2    4  12   7
3u1wA.ACT.2    1  12   7
3u0pA.HEX.2    2  12   7
3ts7A.PO4.2    1  12   7
3tqpA.PO4.1    1  12   7
3to7A.GOL.2    5  12   7
3tnpC.SEP.3    4  12   7
3tloA.GOL.2    1  12   7
3telA.ACT.5    8  12   7
3tbcA.PO4.2    1  12   7
3tahA.GOL.1    5  12   7
3t8gA.GOL.3    1  12   7
3t8cA.GOL.3    1  12   7
3t87A.GOL.2    7  12   7
3t74A.GOL.4    5  12   7
3t0mA.GOL.1    2  12   7
3sovA.GOL.1    5  12   7
3smvA.GOL.6    1  12   7
3sk3A.CIT.1    1  12   7
3silA.GOL.6    1  12   7
3silA.GOL.5    2  12   7
3si7A.ACT.2    5  12   7
3s6bA.GOL.2    2  12   7
3s2eA.GOL.2    1  12   7
3rwxA.MLY.15   8  12   7
3rwqA.GOL.3    2  12   7
3rqnA.ACT.1    1  12   7
3rq0A.GOL.5    1  12   7
3rgaA.GOL.2    2  12   7
3ragA.GOL.1    6  12   7
3qxcA.GOL.2    5  12   7
3qtyA.POP.1    2  12   7
3qt8A.GOL.1    3  12   7
3qr9A.GOL.1    5  12   7
3qphA.ACT.2    1  12   7
3qd0A.GOL.1    2  12   7
3qc6X.GOL.2    1  12   7
3qc4A.SEP.1    3  12   7
3q5gA.GOL.1    2  12   7
3pzhA.ACT.1    1  12   7
3puxG.PGV.6    2  12   7
3pnrA.GOL.1    3  12   7
3pneA.ACT.1    1  12   7
3pmsA.GOL.7    1  12   7
3pjbA.GOL.1    3  12   7
3pgyA.CIT.1    4  12   7
3oxtA.SEP.2    4  12   7
3ov3A.MLI.1    3  12   7
3oryA.PO4.3    3  12   7
3op4A.ACT.1    1  12   7
3oo8A.GOL.2    1  12   7
3oo7A.GOL.3    1  12   7
3onnA.ACT.7    2  12   7
3ojcA.HEZ.3    2  12   7
3ohrA.MLY.11   2  12   7
3od4A.GOL.3    1  12   7
3o4tA.GOL.2    2  12   7
3o0xA.MAN.3    3  12   7
3nxpA.GOL.1    1  12   7
3nunA.SEP.1    2  12   7
3nlwA.ACT.1    1  12   7
3nlrA.ACT.1    1  12   7
3nlpA.ACT.2    1  12   7
3nlnA.ACT.1    1  12   7
3nljA.ACT.1    1  12   7
3nl1A.GOL.2    1  12   7
3ndvA.GOL.1    3  12   7
3n64A.ACT.1    1  12   7
3n63A.ACT.1    1  12   7
3n62A.ACT.1    1  12   7
3n5yA.ACT.1    4  12   7
3n49F.PO4.1    3  12   7
3n46F.PO4.1    2  12   7
3n2wA.GOL.2    1  12   7
3mwxA.GOL.5    2  12   7
3mwrA.GOL.1    9  12   7
3muaA.GOL.2    3  12   7
3mtwA.GOL.3    4  12   7
3msjA.GOL.5    1  12   7
3msgA.GOL.2    3  12   7
3mpkA.ACT.2    1  12   7
3mk6A.GOL.1    1  12   7
3m5uA.GOL.1    2  12   7
3lpcA.ACT.1    1  12   7
3ln3A.MLY.13   5  12   7
3ln3A.MLY.1    2  12   7
3lhoA.GOL.3    1  12   7
3l9lA.SEP.2    5  12   7
3l6oQ.PO4.1    1  12   7
3l66A.BU3.3    2  12   7
3l3iB.GOL.1    1  12   7
3kzvA.GOL.1    2  12   7
3kgqA.GOL.3    1  12   7
3ke3A.ACT.5    7  12   7
3k73Q.PO4.1    1  12   7
3k2sA.POV.17   4  12   7
3k1lB.MAL.1    2  12   7
3jz6A.GOL.1    1  12   7
3jx5A.ACT.1    1  12   7
3jx1A.ACT.1    1  12   7
3juhA.GOL.1    8  12   7
3jt3A.ACT.1    1  12   7
3jqfA.DTT.1    2  12   7
3iw4A.SEP.2    7  12   7
3iviA.GOL.1    1  12   7
3irzA.GOL.1    2  12   7
3iofA.GOL.3    1  12   7
3i4dH.GOL.6    1  12   7
3hrhA.GOL.1    1  12   7
3hgsA.PHB.2    1  12   7
3h4xA.GOL.4    4  12   7
3gs9A.MLY.5    7  12   7
3gs9A.MLY.4    8  12   7
3gbmB.GOL.1    2  12   7
3g3lA.GOL.5    1  12   7
3g31A.PO4.1    2  12   7
3g2cA.GOL.5    5  12   7
3ftnA.ACT.1    1  12   7
3fqtA.GOL.4    2  12   7
3fndA.GOL.1    1  12   7
3fjqE.SEP.2    4  12   7
3fhjA.PO4.2    1  12   7
3f88A.PTR.1    1  12   7
3f5pA.PTR.2    3  12   7
3f5eA.ACT.5    1  12   7
3ex3A.GOL.2    3  12   7
3ex2A.GOL.1    3  12   7
3ex1A.GOL.2    3  12   7
3ewwA.GOL.1    2  12   7
3ewuA.GOL.1    3  12   7
3eprA.GOL.1    1  12   7
3eouA.GOL.1    6  12   7
3ei8A.GOL.3    3  12   7
3eglA.MLY.4    1  12   7
3eglA.MLY.3    2  12   7
3ef6A.GOL.6    2  12   7
3e87A.TPO.2    1  12   7
3e4fA.CIT.2    1  12   7
3e3xA.MLZ.3    2  12   7
3dxtA.GOL.4    1  12   7
3dx8A.GOL.1    7  12   7
3dpyB.ACY.1    6  12   7
3dhcA.GOL.1    3  12   7
3ddhA.GOL.1    1  12   7
3dasA.ARA.2    3  12   7
3d44A.GOL.1    1  12   7
3cyeA.PO4.9    1  12   7
3cyeA.ACT.8    1  12   7
3ckvA.GOL.3    1  12   7
3c1hA.ACT.1    1  12   7
3bp4B.GOL.1    3  12   7
3bk9A.TRP.2    3  12   7
3bhkA.GOL.2    2  12   7
3beqA.PO4.4    2  12   7
3b3oA.ACT.1    1  12   7
3am6A.CLR.3    1  12   7
3ag9A.SEP.2    5  12   7
3aagB.MLY.13   7  12   7
3aagB.MLY.12   2  12   7
3aagB.MLY.11   5  12   7
3aagA.MLY.18   4  12   7
3a71A.ACT.1    1  12   7
3a4xA.GOL.1    4  12   7
2z9xA.GOL.6    1  12   7
2yl9A.MAN.2    1  12   7
2ykdA.ACT.2    1  12   7
2yhiA.DTV.1    2  12   7
2ygxA.GOL.2    1  12   7
2y8sA.GOL.1   10  12   7
2y7iA.ACT.2    4  12   7
2xmrA.ACT.1    2  12   7
2xjpA.MAN.1    1  12   7
2xjpA.BMA.2    1  12   7
2x72A.PEF.1    7  12   7
2x3aA.GOL.2    1  12   7
2wgeA.GOL.2    2  12   7
2waaA.GOL.9    1  12   7
2vyqA.GOL.2    5  12   7
2vwtA.PO4.2    2  12   7
2vwsA.PO4.1    3  12   7
2vrxA.TPO.1    2  12   7
2vqpA.ACT.5    7  12   7
2vqpA.ACT.3    7  12   7
2vo0A.SEP.3    5  12   7
2vmeA.GOL.1    9  12   7
2vixA.MLY.19   2  12   7
2vixA.MLY.12   1  12   7
2vd8A.MLY.18   3  12   7
2vavA.ACT.2    3  12   7
2v9lA.PGO.6    5  12   7
2v00A.ACT.4    1  12   7
2uz0A.GOL.1    2  12   7
2uw5A.SEP.3    5  12   7
2uw0A.SEP.3    5  12   7
2uvzA.SEP.1    9  12   7
2ramA.DTV.1    1  12   7
2qx3A.PO4.2    1  12   7
2qvuA.PO4.1    2  12   7
2qvrA.CIT.1    3  12   7
2qurA.SEP.2    3  12   7
2qhaA.GOL.1    2  12   7
2qdmA.PO4.1    3  12   7
2qcsA.SEP.3    3  12   7
2qclA.GOL.2    2  12   7
2q8xA.GOL.4    3  12   7
2q8jA.BMA.1    2  12   7
2q8iA.GOL.1    1  12   7
2q7xA.MLY.9    2  12   7
2pyeE.GOL.1    1  12   7
2px8A.MLY.4    1  12   7
2pwvA.GOL.1    2  12   7
2pe2A.GOL.9    2  12   7
2pe0A.SEP.1    1  12   7
2ownA.GOL.6    1  12   7
2ordA.GOL.1    2  12   7
2ojpA.GOL.1    2  12   7
2oh5A.ATP.2    1  12   7
2ogxB.PO4.2    2  12   7
2nz2A.ASP.1    1  12   7
2nxzA.HEZ.1    9  12   7
2nxyA.HEZ.2    5  12   7
2nxyA.HEZ.1    6  12   7
2nruA.TPO.1    2  12   7
2nqzA.GOL.1    3  12   7
2nqnA.GOL.3    2  12   7
2npkA.ACT.1    2  12   7
2jfuA.PO4.2    1  12   7
2jdoA.TPO.1    5  12   7
2j90A.TPO.2    5  12   7
2iq0A.6NA.1    1  12   7
2i0eA.TPO.2    2  12   7
2i0eA.SEP.3    2  12   7
2hgwA.GOL.9    3  12   7
2hgwA.ACY.6    1  12   7
2hcrA.AMP.1    1  12   7
2gpjA.ACY.7    9  12   7
2glkA.GOL.3    2  12   7
2gjuA.PO4.2    4  12   7
2g8xA.DTT.2    2  12   7
2fv0A.BGC.1    4  12   7
2ftzA.MLY.17   1  12   7
2forA.PO4.1    1  12   7
2fn6A.PO4.1    2  12   7
2fn0A.ACT.1    3  12   7
2f10A.PO4.1    2  12   7
2erzE.SEP.2    4  12   7
2ei3A.GOL.2    3  12   7
2e69A.GOL.1    4  12   7
2derA.PO4.1    1  12   7
2de4A.ACT.1    9  12   7
2de3A.ACT.1    7  12   7
2ddxA.GOL.2    3  12   7
2dcjA.GOL.3    2  12   7
2cj1A.MAN.2    3  12   7
2cikB.GOL.2    2  12   7
2bvwA.GOL.2    3  12   7
2bndA.GOL.5    1  12   7
2agdA.GOL.5    2  12   7
2aepA.GLC.1    5  12   7
2a9wA.GOL.5    6  12   7
2a7jA.ACT.1    1  12   7
1zm1A.BGC.1    2  12   7
1zixA.GOL.3    1  12   7
1z7mE.PO4.1    1  12   7
1yv5A.PO4.1    2  12   7
1yqeA.POP.1    1  12   7
1y5wA.GOL.1    5  12   7
1xqfA.ACT.1    1  12   7
1xovA.GLU.1    3  12   7
1xhaA.SEP.2    4  12   7
1xh4A.SEP.1    8  12   7
1whsA.ACY.2    1  12   7
1w8gA.ICT.1    1  12   7
1w3iA.GOL.3    9  12   7
1v6aA.TRE.1    2  12   7
1uxsB.GOL.1    1  12   7
1udsA.PO4.1    1  12   7
1tn7B.ACY.1    5  12   7
1tn6B.ACY.1    5  12   7
1ta8A.GOL.1    1  12   7
1t61A.GOL.2    1  12   7
1t25A.GOL.1    1  12   7
1szmA.SEP.1    5  12   7
1sykA.SEP.2    2  12   7
1smhA.BU3.4   10  12   7
1rekA.SEP.2    6  12   7
1r85A.GOL.3    1  12   7
1r82A.GDU.1    1  12   7
1r10A.ACY.2    3  12   7
1r0xA.ACY.2    5  12   7
1qusA.BCN.1    1  12   7
1qb8A.CIT.2    1  12   7
1q2qA.GOL.1    2  12   7
1q24A.SEP.2    3  12   7
1pumA.GOL.1    7  12   7
1pkeA.PO4.1    1  12   7
1pb1A.GOL.4    2  12   7
1p8fA.GOL.4    2  12   7
1p6nA.ACT.1    4  12   7
1ov6A.PO4.1    1  12   7
1otxA.PO4.1    1  12   7
1oq9A.ACT.1    1  12   7
1onhA.GOL.3    1  12   7
1okzA.GOL.6    2  12   7
1okcA.PC1.4    3  12   7
1ojvA.GOL.4    5  12   7
1ojlA.PO4.1    1  12   7
1ojjA.GAL.4    1  12   7
1oc7A.GOL.4    4  12   7
1o7jA.GOL.1    1  12   7
1nseA.ACT.2    3  12   7
1nmtA.GOL.1    1  12   7
1ngcA.PO4.1    7  12   7
1n82A.GOL.5    3  12   7
1n31A.CYS.1    1  12   7
1mzrA.GOL.3    2  12   7
1mxrA.GOL.1    7  12   7
1mowA.GOL.2    4  12   7
1mmvA.ACT.1    1  12   7
1l3rE.SEP.3    3  12   7
1kzoB.ACY.2    5  12   7
1ktcA.GOL.4    4  12   7
1kqyA.GOL.4   10  12   7
1ke4A.PO4.1    1  12   7
1k77A.GOL.2    1  12   7
1jcsB.ACY.1    5  12   7
1ikiA.DAL.1    1  12   7
1ideA.ICT.1    1  12   7
1ia5A.MAN.8    2  12   7
1hotA.PO4.2    7  12   7
1h6cA.SIN.1    1  12   7
1h4pA.GOL.3    7  12   7
1g8rA.GOL.3    5  12   7
1folA.ACT.1    4  12   7
1fmoE.SEP.2    4  12   7
1fjsL.GOL.1    2  12   7
1fj9A.PO4.2    1  12   7
1f4bA.GOL.2    2  12   7
1eyiA.PO4.2    1  12   7
1eprE.DGN.1    7  12   7
1egqA.ACY.2    2  12   7
1eceA.BGC.2    1  12   7
1e3jA.PO4.1    1  12   7
1dqnA.POP.1    2  12   7
1dmkA.ACT.3    5  12   7
1dm7A.ACT.1    5  12   7
1d0cA.ACT.2    4  12   7
1cm8A.PTR.2    1  12   7
1cbfA.PO4.2    1  12   7
1brlA.PO4.1    1  12   7
1bn5A.TBU.1    6  12   7
7ra4A.SER.1    9  12   6
7o1sA.CPS.2    4  12   6
7nrlA.GOL.2    2  12   6
7nhqH.BCR.1    1  12   6
7nhoZ.BCR.1    2  12   6
7nelA.GOL.4    2  12   6
7n5xA.PGO.1    4  12   6
7mygA.GOL.7    8  12   6
7lw4B.ACT.1    4  12   6
7lw4A.ACT.3    2  12   6
7luuA.GOL.5    3  12   6
7luuA.GOL.3    1  12   6
7luuA.GOL.19   6  12   6
7looA.POP.1    2  12   6
7lg3A.GOL.1    1  12   6
7lg2A.GOL.2    1  12   6
7kyvA.GOL.4    4  12   6
7kgtA.ACT.1    4  12   6
7keoB.PO4.1    5  12   6
7kabA.GOL.1    7  12   6
7jvqR.CLR.2    3  12   6
7jfpB.GOL.2    1  12   6
7ezzA.D12.1    1  12   6
7exsA.GOL.4   10  12   6
7e9aA.GOL.3    4  12   6
7e5vA.GOL.1    3  12   6
7e5uA.GOL.6    4  12   6
7e5uA.GOL.11   5  12   6
7e5uA.GOL.1    3  12   6
7e2wA.FLC.2    1  12   6
7d7oA.GOL.3    3  12   6
7d30A.ACT.5    6  12   6
7d1bA.GOL.7    3  12   6
7clhA.TPO.1    1  12   6
7cjaA.TPO.2    1  12   6
7cipA.GOL.1    1  12   6
7ci0A.6NA.1    2  12   6
7chnA.TPO.4    1  12   6
7c8fA.MLI.1    1  12   6
7c86A.OLC.8    1  12   6
7c5hO.PO4.2    6  12   6
7c2vA.TPO.2    8  12   6
7c25A.GOL.3    1  12   6
7bwtB.GOL.3    4  12   6
7bwtA.GOL.3    1  12   6
7bvsB.GOL.1    4  12   6
7bu2A.GOL.3    2  12   6
7bovA.GOL.1    4  12   6
7akxA.OLC.3    3  12   6
7a9eA.GOL.2    4  12   6
7a71A.GOL.2    6  12   6
7a4oA.PTR.1    3  12   6
7a13A.PO4.4    2  12   6
7a13A.PO4.3    3  12   6
7a12A.PO4.4    2  12   6
6zznA.ACT.2    2  12   6
6zawA.GOL.1    1  12   6
6zarA.GOL.3    1  12   6
6z5cA.SIN.2    2  12   6
6z5cA.PO4.1    4  12   6
6z02M.D12.3    2  12   6
6yqkA.SEP.4    7  12   6
6yotA.SEP.3    6  12   6
6ynaA.SEP.2    6  12   6
6yjbA.GOL.4    2  12   6
6yh2A.GOL.2    2  12   6
6y5yA.GOL.4    2  12   6
6xrvA.PO4.3    2  12   6
6xruB.GOL.3    7  12   6
6xn0A.GOL.5    6  12   6
6xl3A.C14.2    3  12   6
6wy9B.GOL.4    1  12   6
6wiiA.GOL.1    3  12   6
6wihA.GOL.3    9  12   6
6w89A.CIT.1    6  12   6
6w4hA.ACT.3    1  12   6
6w3yA.GOL.2    1  12   6
6w1dA.GOL.4    4  12   6
6w13A.ACT.1    2  12   6
6vwwA.GOL.4    1  12   6
6vndA.GOL.7    4  12   6
6vfcA.PO4.1    1  12   6
6v6lA.PO4.2    3  12   6
6v2pB.ACT.1    1  12   6
6uxeA.GOL.4    8  12   6
6up5A.GOL.2    1  12   6
6ucbE.CLR.2    1  12   6
6u3zB.GOL.1    2  12   6
6torA.GOL.2    4  12   6
6tmdA.ACT.6    2  12   6
6t7zA.ACT.3   10  12   6
6t7pA.PO4.2    4  12   6
6t6kA.GLY.2    1  12   6
6t4wA.GOL.1    2  12   6
6sutA.GOL.4    1  12   6
6scvA.GOL.1    2  12   6
6sc1E.GOL.4    2  12   6
6sc1E.GOL.3    2  12   6
6sakA.GOL.4    5  12   6
6s67A.GOL.1    3  12   6
6rz5A.OLC.3    5  12   6
6rwvA.PO4.8    1  12   6
6rv5A.GOL.9    1  12   6
6rv5A.GOL.10   3  12   6
6ronA.GOL.1    2  12   6
6rkxA.GOL.1    2  12   6
6rhsA.GOL.3    4  12   6
6rfcA.GOL.4    9  12   6
6ra7A.TPO.1    2  12   6
6qzjA.GOL.3    1  12   6
6qziA.GOL.1    1  12   6
6qtaA.GOL.4    7  12   6
6qkyA.ACY.2    1  12   6
6q4qA.ACT.2    1  12   6
6pqiA.ACT.1    1  12   6
6pq9A.ACT.4    1  12   6
6pnmA.TLA.1    1  12   6
6pg0A.GOL.2    4  12   6
6pdgA.GOL.1    6  12   6
6pddA.GOL.1    1  12   6
6p64A.GOL.1    1  12   6
6ozeA.GOL.3    3  12   6
6owiA.GOL.1    2  12   6
6oujA.GOL.1    6  12   6
6ouhA.GOL.1    4  12   6
6os1A.CLR.7    2  12   6
6oolA.MAN.2   10  12   6
6ommR.CLR.5    5  12   6
6olvA.GOL.1    2  12   6
6o93A.GOL.1    1  12   6
6o1wA.BGC.1    5  12   6
6o1sE.PO4.1    2  12   6
6nzyA.GOL.5    1  12   6
6nx6A.ACY.1    1  12   6
6nwdA.D10.2    1  12   6
6nkgA.ACY.1    1  12   6
6ne7A.PTR.1    2  12   6
6ncsA.TAR.3    4  12   6
6n7yF.PO4.2    1  12   6
6mtlA.ACT.1    2  12   6
6m9gA.ACT.1    2  12   6
6m94A.PO4.1    1  12   6
6m92A.PO4.1    1  12   6
6m5nA.ACT.1    1  12   6
6m4sA.GOL.1    9  12   6
6m1wA.GOL.7    1  12   6
6lzcA.GOL.1    1  12   6
6lwnA.GOL.1    5  12   6
6lv5A.GOL.1    1  12   6
6kuxA.FLC.2    1  12   6
6km6A.GOL.1    3  12   6
6km4A.GOL.1    3  12   6
6km3A.GOL.1    4  12   6
6kf7A.GOL.3    5  12   6
6keuA.GOL.1    1  12   6
6ju1A.GOL.3    1  12   6
6jo0A.HEX.10   2  12   6
6jo0A.D12.15   2  12   6
6jlyG.PO4.1    5  12   6
6jllV.GOL.5    3  12   6
6jlkV.GOL.4    3  12   6
6jljV.GOL.4    3  12   6
6jd0A.GOL.3    9  12   6
6jd0A.GOL.2    3  12   6
6izdA.GOL.2    3  12   6
6ipgA.PO4.1    1  12   6
6i5kA.GOL.2    1  12   6
6i2aA.SEP.4    5  12   6
6i0lA.GOL.1    3  12   6
6i0jA.GOL.3    4  12   6
6hu1A.DMF.3    1  12   6
6hu0A.DMF.2    2  12   6
6httA.GOL.6    1  12   6
6ht8A.DMF.4    1  12   6
6hp7A.PO4.1    2  12   6
6hn6A.CPS.4    1  12   6
6hjiA.PLC.2    5  12   6
6hj3A.PLC.2    6  12   6
6hinA.SRO.1    2  12   6
6hh5A.GOL.1    8  12   6
6hdrA.PO4.4    1  12   6
6hb8A.ETX.1    1  12   6
6h9jA.GOL.2    1  12   6
6h9iA.TLA.1    1  12   6
6h6dB.GOL.2    1  12   6
6gvjA.GOL.2    4  12   6
6gurA.GOL.2    3  12   6
6gudA.GOL.3    1  12   6
6gtnA.MLI.2    5  12   6
6gtlA.MLI.2    5  12   6
6gtkA.MLI.2    4  12   6
6gt0A.MLI.3    3  12   6
6glcA.GOL.4    5  12   6
6gk0A.ACY.3    2  12   6
6gagA.D10.2    2  12   6
6gafA.D10.2    1  12   6
6gaeA.D10.2    1  12   6
6ga8A.D10.2    1  12   6
6ga7A.D10.2    1  12   6
6ga5A.D10.2    2  12   6
6ga5A.C14.8    1  12   6
6g58A.ACT.3    2  12   6
6g3aA.PO4.1    5  12   6
6g38A.PO4.1    5  12   6
6g36A.PO4.3    6  12   6
6g34A.PO4.1    5  12   6
6g0mA.GOL.5    6  12   6
6frdA.GAI.3    4  12   6
6fmpA.ACT.6    2  12   6
6fmdA.ACT.3    2  12   6
6fj4A.GOL.3    9  12   6
6fgdA.ACT.20   7  12   6
6fekA.PTR.1    2  12   6
6fdjA.GOL.1    2  12   6
6f43A.ACT.2    2  12   6
6ezfA.GOL.1    5  12   6
6euqA.HEX.5    2  12   6
6et3A.BU3.1    7  12   6
6eruA.SEP.4    4  12   6
6epkA.GOL.4    6  12   6
6embA.SEP.4    5  12   6
6em7A.SEP.1    5  12   6
6ekzA.GOL.2    4  12   6
6ekyA.GOL.2    3  12   6
6ekxA.GOL.3    4  12   6
6ekwA.GOL.3    5  12   6
6eigA.OLC.1    1  12   6
6edqA.GOL.7    2  12   6
6e4lA.ACT.3    2  12   6
6e48A.4OA.1    5  12   6
6e45A.GOL.2    3  12   6
6dr7A.ACT.1    3  12   6
6dqeA.GOL.1    3  12   6
6dq9A.GOL.1    2  12   6
6dq4A.GOL.3    1  12   6
6dg3B.PO4.1    1  12   6
6ddnA.ACT.1    8  12   6
6ckjA.ACT.2    5  12   6
6cj4A.ACT.1    1  12   6
6cbvH.GOL.1    5  12   6
6bkwA.GOL.2    4  12   6
6bjiA.GOL.1    2  12   6
6bjaA.ACT.1    2  12   6
6bh5A.GOL.1    1  12   6
6ba2A.GOL.4    4  12   6
6b62A.GLU.6    4  12   6
6au0A.GOL.2    7  12   6
6asvA.PO4.1    1  12   6
6ai8A.GOL.1    1  12   6
6abaA.OLA.2    4  12   6
6a8sA.GOL.2    6  12   6
6a80A.GOL.1    1  12   6
6a80A.ACT.3    8  12   6
6a6qA.GOL.1    4  12   6
6a2fA.DLY.2    3  12   6
6a0iA.GOL.9    4  12   6
5zrrA.GOL.1    1  12   6
5znmA.GOL.1    5  12   6
5zefA.GOL.2    2  12   6
5zdcC.PO4.1    3  12   6
5zb2A.GOL.5    1  12   6
5z2kA.GOL.13   1  12   6
5z05A.ACN.1    1  12   6
5ysfA.BGC.1    1  12   6
5ysdA.GLC.3    1  12   6
5ypdA.GOL.2    3  12   6
5ykaA.ACT.2    1  12   6
5yieA.CPS.2    9  12   6
5yhvA.GOL.2    3  12   6
5y9xA.ACT.3    1  12   6
5xemA.ACT.2    3  12   6
5x16A.TBU.2    2  12   6
5wooA.GOL.2    6  12   6
5w8kA.GOL.5    5  12   6
5w6tA.GOL.2    3  12   6
5v44A.GOL.1    2  12   6
5ut6A.GOL.3    5  12   6
5unmA.PO4.1    1  12   6
5uduA.PO4.1    1  12   6
5udtA.PO4.2    1  12   6
5u81A.GOL.1    8  12   6
5u7pA.PO4.1    1  12   6
5u72A.ACT.2    1  12   6
5u45A.PGO.1   10  12   6
5u3zA.PGO.2    3  12   6
5u3wA.PGO.4    8  12   6
5u3wA.PGO.2    1  12   6
5u3qA.PGO.2    4  12   6
5tqfH.GOL.2    4  12   6
5tqeH.GOL.2    5  12   6
5tlzA.GOL.1    8  12   6
5tlwA.GOL.1    2  12   6
5tkfA.MAN.5    1  12   6
5tk3A.GOL.2    1  12   6
5tgfA.GOL.2    1  12   6
5te0A.GOL.6    2  12   6
5t1wA.GOL.3    3  12   6
5sasA.GOL.1    2  12   6
5sapA.GOL.2    4  12   6
5sapA.GOL.1    2  12   6
5re3A.GOL.3    4  12   6
5re3A.GOL.1    2  12   6
5rdnA.GOL.3    4  12   6
5rdnA.GOL.1    2  12   6
5rdlA.GOL.3    4  12   6
5rdlA.GOL.2    3  12   6
5rdlA.GOL.1    2  12   6
5rdkA.GOL.3    4  12   6
5rdkA.GOL.1    2  12   6
5rdjA.GOL.3    4  12   6
5rdjA.GOL.1    2  12   6
5rdfA.GOL.3    4  12   6
5rdfA.GOL.1    2  12   6
5rddA.GOL.3    4  12   6
5rddA.GOL.1    2  12   6
5rdcA.GOL.1    2  12   6
5rdbA.GOL.1    2  12   6
5rd8A.GOL.3    4  12   6
5rd8A.GOL.1    2  12   6
5rd5A.GOL.3    4  12   6
5rd5A.GOL.1    2  12   6
5rd3A.GOL.3    4  12   6
5rd3A.GOL.1    2  12   6
5rd1A.GOL.1    2  12   6
5rd0A.GOL.1    2  12   6
5rcyA.GOL.1    2  12   6
5rcwA.GOL.3    4  12   6
5rcwA.GOL.2    3  12   6
5rcwA.GOL.1    2  12   6
5rcuA.GOL.2    4  12   6
5rcuA.GOL.1    2  12   6
5rctA.GOL.3    4  12   6
5rctA.GOL.2    3  12   6
5rctA.GOL.1    2  12   6
5rcrA.GOL.3    4  12   6
5rcrA.GOL.1    2  12   6
5rcpA.GOL.3    3  12   6
5rcpA.GOL.1    2  12   6
5rcoA.GOL.3    4  12   6
5rcoA.GOL.1    2  12   6
5rcnA.GOL.3    4  12   6
5rcnA.GOL.2    3  12   6
5rcnA.GOL.1    2  12   6
5rckA.GOL.3    4  12   6
5rckA.GOL.2    3  12   6
5rckA.GOL.1    2  12   6
5rcjA.GOL.3    3  12   6
5rcjA.GOL.1    2  12   6
5rciA.GOL.3    3  12   6
5rciA.GOL.2    5  12   6
5rciA.GOL.1    2  12   6
5rcgA.GOL.1    2  12   6
5rceA.GOL.1    2  12   6
5rcdA.GOL.3    2  12   6
5rccA.GOL.3    5  12   6
5rccA.GOL.2    2  12   6
5rc9A.GOL.1    2  12   6
5rc6A.GOL.2    2  12   6
5rc5A.GOL.3    2  12   6
5rc4A.GOL.2    2  12   6
5rc3A.GOL.1    2  12   6
5rc2A.GOL.1    2  12   6
5rc1A.GOL.2    2  12   6
5rbzA.GOL.3    3  12   6
5rbzA.GOL.2    2  12   6
5rbwA.GOL.1    2  12   6
5rbqA.GOL.5    4  12   6
5qtzA.GOL.3    1  12   6
5qbrA.GOL.3    1  12   6
5qbrA.ACT.2    2  12   6
5qboA.GOL.3    2  12   6
5qbnA.GOL.1    2  12   6
5qbmA.GOL.1    1  12   6
5qblA.GOL.1    1  12   6
5qbiA.GOL.1    2  12   6
5qbgA.GOL.1    2  12   6
5qbfA.GOL.1    2  12   6
5qbcA.GOL.1    2  12   6
5qbbA.GOL.1    2  12   6
5qbaA.GOL.1    2  12   6
5qb9A.GOL.1    2  12   6
5qb8A.GOL.1    2  12   6
5qb7A.GOL.1    2  12   6
5qb6A.GOL.1    2  12   6
5pabH.GOL.2    1  12   6
5oylA.GOL.5    3  12   6
5oylA.GOL.4    2  12   6
5oycA.GOL.8    1  12   6
5oycA.GOL.4    7  12   6
5oxuA.GOL.2    5  12   6
5oueA.ACT.1    1  12   6
5oucA.SEP.4    5  12   6
5os6A.TPO.1    2  12   6
5okuA.GOL.2    1  12   6
5ojeA.GOL.1    3  12   6
5oeiA.GOL.1    1  12   6
5nxlA.ACT.5    1  12   6
5ng2A.PO4.2    8  12   6
5nadA.TPO.1    1  12   6
5na1A.PO4.2    5  12   6
5n9kA.ACT.5    1  12   6
5n4vA.GOL.1    1  12   6
5n3eA.SEP.2    5  12   6
5n3bA.SEP.4    6  12   6
5n2iA.GOL.3    1  12   6
5n1oA.SEP.2    3  12   6
5mzxD.ACT.1    1  12   6
5musA.GOL.1    1  12   6
5mb7A.GOL.1    2  12   6
5mb6A.GOL.1    2  12   6
5mb5A.GOL.1    2  12   6
5mb4A.MLI.1    9  12   6
5mb3A.GOL.1    2  12   6
5mb0A.GOL.1    2  12   6
5m7bA.GOL.2    2  12   6
5m79A.GOL.3    2  12   6
5m4cA.GOL.1    4  12   6
5m2qA.GOL.1    1  12   6
5m2fX.MLZ.8    4  12   6
5m29A.GOL.1    1  12   6
5m0uA.SEP.3    5  12   6
5m01A.GOL.2    1  12   6
5lx9H.OLB.1   10  12   6
5lwtA.GOL.3    2  12   6
5lwrA.GOL.2    2  12   6
5lweA.OLA.4    1  12   6
5lvsA.GOL.5    5  12   6
5liwX.MLZ.5    5  12   6
5likX.MLZ.7    3  12   6
5ldvA.OCT.4    4  12   6
5laqA.ACT.2    3  12   6
5ky5A.GOL.2    1  12   6
5ky4A.PGO.4    1  12   6
5kqrA.PO4.2    1  12   6
5kkhA.OLB.2    3  12   6
5kb6A.ACT.2    1  12   6
5kaiB.BCR.1    5  12   6
5kafB.BCR.4    7  12   6
5ka9A.GOL.1    3  12   6
5ka1A.GOL.2    6  12   6
5ka0A.GOL.1    9  12   6
5k9wA.GOL.1    5  12   6
5jqbB.IBP.3    1  12   6
5jncA.GOL.2    9  12   6
5jifA.GOL.1    1  12   6
5jdnA.MYS.6    2  12   6
5jdhA.MYS.9    3  12   6
5jdhA.MYS.10   2  12   6
5j42A.GOL.3    2  12   6
5j25A.GOL.1    2  12   6
5iw0A.GOL.3    1  12   6
5ivbA.GOL.3    1  12   6
5ivbA.GOL.2    1  12   6
5iteA.OLB.2    7  12   6
5isjA.GOL.1    2  12   6
5is4A.GOL.3    2  12   6
5i99A.GOL.1    2  12   6
5i6dA.GOL.1    1  12   6
5i4nA.GOL.2    1  12   6
5hxeA.MYS.4    4  12   6
5hwyA.MYS.14   8  12   6
5hsxA.GOL.1    1  12   6
5hopA.ACT.1    1  12   6
5hnnA.GOL.1    1  12   6
5hijA.BET.1    4  12   6
5hfoA.GOL.1    2  12   6
5h2pA.MYS.7    1  12   6
5h2pA.D10.2    1  12   6
5h2oA.MYS.7    1  12   6
5h2oA.D10.2    1  12   6
5h2nA.D10.2    1  12   6
5h2mA.MYS.7    1  12   6
5h2lA.MYS.7    1  12   6
5h2kA.MYS.7    1  12   6
5h2jA.MYS.7    1  12   6
5h2iA.MYS.7    1  12   6
5h2hA.MYS.7    1  12   6
5h2fA.LHG.2    4  12   6
5h02A.BET.2    3  12   6
5gsdA.GOL.2    1  12   6
5gjpA.N2P.1    1  12   6
5g6oA.GOL.1    6  12   6
5g65A.GOL.1    1  12   6
5g5nA.GOL.2    1  12   6
5fvyA.ACT.1    4  12   6
5ftwA.GOL.3    4  12   6
5ft6A.GOL.2    4  12   6
5ft0A.ARG.1    1  12   6
5folA.PO4.2    4  12   6
5f1cA.ATP.1    1  12   6
5eu6E.GOL.1    1  12   6
5eq7A.PO4.2    1  12   6
5e8vA.GOL.1    3  12   6
5e43A.ACT.2    3  12   6
5dvxA.GOL.2    4  12   6
5dsmA.GOL.1    4  12   6
5dr8A.GOL.1    2  12   6
5dr7A.GOL.1    2  12   6
5dr3A.GOL.1    2  12   6
5dr1A.GOL.1    2  12   6
5dr0A.GOL.5    2  12   6
5dq5A.GOL.2    2  12   6
5dq2A.GOL.1    2  12   6
5dpzA.GOL.1    2  12   6
5dovA.GOL.1    3  12   6
5dhuA.GOL.1    3  12   6
5dhtA.GOL.2    3  12   6
5dhsA.GOL.2    3  12   6
5dhpA.GOL.2    3  12   6
5defB.GOL.1    4  12   6
5dc7A.GOL.1    3  12   6
5dbhX.GOL.1    2  12   6
5dbeX.GOL.1    3  12   6
5d91A.8K6.21   5  12   6
5d62A.GLA.6    4  12   6
5d4jA.GOL.2    8  12   6
5d4hA.GOL.1    9  12   6
5d2iA.ACT.2    1  12   6
5d08A.GOL.1    1  12   6
5cvfA.ACT.2    1  12   6
5ctpA.ACT.1    1  12   6
5cs6A.ACT.2    1  12   6
5cksA.GAL.1    1  12   6
5c9pA.GOL.6    5  12   6
5c9oA.GOL.11  10  12   6
5c4uA.GOL.1    1  12   6
5c4tA.GOL.7    1  12   6
5c4sA.GOL.2    4  12   6
5byzA.GOL.6    1  12   6
5byzA.GOL.1    2  12   6
5bybA.ACT.2    2  12   6
5byaA.ACT.4    1  12   6
5bmoA.ACT.1    1  12   6
5b6zA.D10.2    1  12   6
5b6yA.MYS.7    1  12   6
5b6xA.MYS.7    1  12   6
5b6wA.MYS.7    1  12   6
5b6vA.MYS.7    1  12   6
5b55A.MLY.4    1  12   6
5b55A.MLY.2    1  12   6
5ax1A.C14.4    1  12   6
5aqfA.GOL.3    5  12   6
5afsA.ACT.4    1  12   6
5adjA.ACT.1    4  12   6
5aa5A.MLA.3    1  12   6
5a8oA.GOL.3    2  12   6
5a62A.ACT.1    1  12   6
4zwyA.GOL.1    2  12   6
4zwvA.GOL.1    3  12   6
4zurA.GOL.1    2  12   6
4zupA.GOL.1    2  12   6
4zrpA.GOL.5    7  12   6
4zeaA.GOL.4    2  12   6
4ze6A.GOL.4    2  12   6
4zbvA.PO4.1    4  12   6
4zbaA.ACT.2    1  12   6
4z0bH.PO4.1    3  12   6
4yt6H.GOL.2    7  12   6
4ys4A.GOL.4    5  12   6
4yptA.GOL.5    2  12   6
4ydkH.GOL.3    1  12   6
4yd6A.GOL.1    2  12   6
4yd5A.GOL.1    2  12   6
4yd4A.GOL.1    2  12   6
4yd3A.GOL.1    2  12   6
4yckA.GOL.4    3  12   6
4yckA.GOL.1    2  12   6
4y9hA.PO4.2    5  12   6
4y95A.GOL.1    1  12   6
4y90A.GOL.1    1  12   6
4y5mA.GOL.2    4  12   6
4y5lA.GOL.3    4  12   6
4y5gA.GOL.1    2  12   6
4y5eA.GOL.1    2  12   6
4y5cA.GOL.1    2  12   6
4y5bA.GOL.1    2  12   6
4y5aA.GOL.8    3  12   6
4y5aA.GOL.4    2  12   6
4y54A.GOL.2    2  12   6
4y50A.GOL.2    4  12   6
4y4zA.GOL.1    2  12   6
4y4wA.GOL.1    2  12   6
4y4uA.GOL.1    2  12   6
4y4tA.GOL.1    2  12   6
4y4jA.GOL.4    2  12   6
4y4gA.GOL.4    2  12   6
4y4eA.GOL.1    2  12   6
4y4dA.GOL.4    2  12   6
4y4bA.GOL.2    2  12   6
4y4aA.GOL.1    2  12   6
4y48A.GOL.4    2  12   6
4y47A.GOL.2    2  12   6
4y45A.GOL.1    2  12   6
4y44A.GOL.1    2  12   6
4y43A.GOL.2    4  12   6
4y43A.GOL.1    2  12   6
4y41A.GOL.1    2  12   6
4y3zA.GOL.2    2  12   6
4y3yA.GOL.4    2  12   6
4y3xA.GOL.1    2  12   6
4y3wA.GOL.1    2  12   6
4y3tA.GOL.3    3  12   6
4y3tA.GOL.2    2  12   6
4y3tA.ACT.9    1  12   6
4y3sA.GOL.1    2  12   6
4y3rA.GOL.1    2  12   6
4y3qA.GOL.2    3  12   6
4y3qA.GOL.1    2  12   6
4y3pA.GOL.1    2  12   6
4y3nA.GOL.1    2  12   6
4y3mA.GOL.1    2  12   6
4y3lA.GOL.1    2  12   6
4y3hA.GOL.3    2  12   6
4y3gA.GOL.1    2  12   6
4y3eA.GOL.1    2  12   6
4y3dA.GOL.3    2  12   6
4y3aA.GOL.5    3  12   6
4y3aA.GOL.4    2  12   6
4y39A.GOL.1    2  12   6
4y37A.GOL.1    2  12   6
4y36A.GOL.1    2  12   6
4xzmX.MLZ.12   2  12   6
4xzlX.MLZ.9    8  12   6
4xx6A.MAN.3    2  12   6
4xkyA.ACT.1    3  12   6
4xh1A.GOL.2    2  12   6
4xdyA.GOL.1    1  12   6
4x9kA.GOL.1    1  12   6
4x8uH.GOL.1    1  12   6
4x8tH.GOL.1    5  12   6
4x6tA.PO4.2    1  12   6
4x6gA.GOL.2    7  12   6
4x36A.GOL.2    4  12   6
4ww6A.MLA.1    1  12   6
4wjxA.TLA.2    3  12   6
4wevX.MLZ.10  10  12   6
4wemA.PO4.1    2  12   6
4v3vA.ACT.1    1  12   6
4uwcA.PPI.1    1  12   6
4uuwA.GOL.2    6  12   6
4ussA.PO4.3    6  12   6
4urfA.ACT.2    2  12   6
4ugxA.GOL.2    3  12   6
4ufdH.PO4.3    1  12   6
4udnA.GOL.2    2  12   6
4u4xA.GOL.5    1  12   6
4tygA.ACT.2    2  12   6
4tygA.ACT.1    2  12   6
4twjA.GOL.6    3  12   6
4tvsa.GOL.1    1  12   6
4tpnA.GOL.2    2  12   6
4rysA.GOL.4    1  12   6
4ruqA.GOL.1    1  12   6
4rtcA.GOL.2    2  12   6
4rq9A.GOL.2    9  12   6
4rmzA.TPO.1    2  12   6
4rloA.GOL.1    3  12   6
4rjyA.SER.1    1  12   6
4ra4A.SEP.3    3  12   6
4r88A.ACY.3    5  12   6
4r74A.GOL.3    6  12   6
4qxsF.PO4.1    1  12   6
4quqA.GOL.1    3  12   6
4qtcA.GOL.2    3  12   6
4qdvA.PO4.2    5  12   6
4qdqA.GOL.1    1  12   6
4q9zA.SEP.2    2  12   6
4q0vA.RUU.5    2  12   6
4q07A.BCN.1    1  12   6
4pyhA.GOL.2    1  12   6
4pxzA.OLC.2    9  12   6
4ptkA.GOL.2    1  12   6
4pj9A.GOL.1    1  12   6
4pgcB.GOL.2    3  12   6
4pfrA.MLT.1    1  12   6
4pf4A.GOL.6    3  12   6
4pd1A.GOL.5    5  12   6
4p40A.MLY.2    2  12   6
4p3yA.GOL.2    1  12   6
4oqvA.ACY.3    3  12   6
4ooxA.ACT.2    6  12   6
4odjA.3PO.2    1  12   6
4o87A.CIT.1    4  12   6
4o86A.PO4.4    1  12   6
4o83A.PO4.2    1  12   6
4o7rA.PO4.3    1  12   6
4o7lA.PO4.3    1  12   6
4o3cA.ACT.3   10  12   6
4o3bA.GOL.2    3  12   6
4nx8A.GOL.1    2  12   6
4nu8X.GOL.1    3  12   6
4npsA.ACT.2    1  12   6
4npsA.ACT.1    1  12   6
4nnyB.GOL.1    3  12   6
4nm5A.GOL.4    3  12   6
4n6zA.GOL.4    1  12   6
4msoA.PO4.1    1  12   6
4mp3A.GOL.1    1  12   6
4mnwA.GOL.5   10  12   6
4mnwA.GOL.1    5  12   6
4mieA.GOL.1    1  12   6
4m4uA.GOL.3    1  12   6
4luwA.ACT.1    4  12   6
4lp9A.GOL.4    2  12   6
4li3X.GOL.1    2  12   6
4lhhA.GOL.1    2  12   6
4lbtA.GOL.1    2  12   6
4lapA.GOL.1    2  12   6
4l5vA.GOL.1    1  12   6
4l5nA.ACT.5    3  12   6
4l56A.GOL.6    7  12   6
4kupA.GOL.4    3  12   6
4kupA.GOL.2    2  12   6
4krtA.ACT.3    2  12   6
4krtA.ACT.1    2  12   6
4kmdA.GOL.1    3  12   6
4kf1A.GOL.4    7  12   6
4kcdA.GOL.1    1  12   6
4kb5A.GOL.8    6  12   6
4k5kA.ACT.2    1  12   6
4jyvH.GOL.4    1  12   6
4jydA.CPS.2    3  12   6
4jslA.ACT.1    3  12   6
4joqA.ACT.1    1  12   6
4jn1L.GOL.1    1  12   6
4jkxB.GOL.7    1  12   6
4j5fA.GOL.2    2  12   6
4j1nA.GOL.1    7  12   6
4izhA.GOL.5    1  12   6
4iu0A.GOL.1    1  12   6
4ityA.GOL.1    1  12   6
4itmA.GOL.2    1  12   6
4ireA.OXL.4    7  12   6
4iq9A.GOL.8    2  12   6
4ipsA.GOL.5   10  12   6
4in6L.GOL.8    1  12   6
4in5L.GOL.6    1  12   6
4imtA.ACT.1    1  12   6
4ii9A.GOL.1    2  12   6
4iccX.MLZ.10  10  12   6
4ib5A.GOL.5    1  12   6
4i40A.GOL.2    1  12   6
4i3zA.GOL.5    1  12   6
4hzvA.GOL.4    1  12   6
4hwkA.GOL.4    2  12   6
4ho1X.GOL.1    3  12   6
4hkpA.GOL.2    8  12   6
4gx0A.PO4.1    1  12   6
4gv1A.GOL.5    1  12   6
4gkhA.ACT.1    7  12   6
4gisA.GOL.1    3  12   6
4gewA.GOL.7    1  12   6
4gerA.LYS.2    1  12   6
4g10A.ACT.2    1  12   6
4fx3A.DTT.1    8  12   6
4fwlA.PO4.1    1  12   6
4fvpA.GOL.2    2  12   6
4fvlA.PGO.16   2  12   6
4fucA.GOL.6    1  12   6
4fubA.GOL.5    1  12   6
4fqwA.GAL.2    1  12   6
4fneA.GOL.3    2  12   6
4fagA.GOL.2    2  12   6
4f8zA.GOL.9    2  12   6
4f83A.GOL.1    3  12   6
4f03A.GOL.1    8  12   6
4er7A.GOL.1    2  12   6
4ehpA.ACT.8    2  12   6
4eegA.GOL.3    1  12   6
4eeaA.GOL.4    1  12   6
4ee4A.GOL.4    1  12   6
4e6xA.PO4.1    1  12   6
4e5sA.GOL.1    4  12   6
4e1vA.GOL.1    1  12   6
4e1tA.OLC.3    1  12   6
4e1tA.OLC.2    1  12   6
4dz4A.UNK.2    5  12   6
4dz4A.UNK.1    5  12   6
4dyeA.GOL.1    9  12   6
4dukA.GOL.4    6  12   6
4dukA.GOL.20   3  12   6
4dnkA.PO4.1    1  12   6
4dloA.GOL.2    2  12   6
4dhrA.GOL.1    2  12   6
4dfzE.SEP.1    6  12   6
4devA.ACY.2    3  12   6
4d5aA.GOL.2    1  12   6
4d3kA.GOL.1    7  12   6
4d37A.ACT.1    1  12   6
4czqA.GOL.1    1  12   6
4cwzA.ACT.1    3  12   6
4cwwA.ACT.1    3  12   6
4cvgA.ACT.2    6  12   6
4cumA.ACT.2    4  12   6
4ctzA.ACT.1    2  12   6
4cttA.ACT.1    1  12   6
4crqA.ACT.1    2  12   6
4cowA.ACT.1    2  12   6
4cnvA.GOL.1    5  12   6
4cncA.GOL.1    6  12   6
4cmwA.CIT.1    1  12   6
4cmaA.ACT.2    3  12   6
4cm9A.DTT.1    1  12   6
4ck5C.ADP.1    1  12   6
4c6yA.ACT.1    1  12   6
4c2yA.CIT.1    1  12   6
4c0tA.SEP.1    1  12   6
4c02A.FLC.1    3  12   6
4bzzA.ACT.1    1  12   6
4bxjA.GOL.3    4  12   6
4bx2A.GOL.1    1  12   6
4bvpA.GOL.1    1  12   6
4bazA.GOL.2    4  12   6
4b9aA.GOL.2    5  12   6
4b5nA.8K6.2    8  12   6
4artA.GOL.2    1  12   6
4abjA.GOL.5    7  12   6
4a5pA.MLY.9    2  12   6
3zx7A.PO4.3    4  12   6
3zuyA.PTY.4    1  12   6
3zumH.PO4.1    4  12   6
3zu3A.GOL.4    5  12   6
3zu3A.GOL.2    2  12   6
3zs3A.SIN.1   10  12   6
3zr7A.GOL.2    1  12   6
3znoA.GOL.2   10  12   6
3zggA.GOL.1    2  12   6
3zdaA.PO4.2    4  12   6
3x3fL.GOL.2    1  12   6
3x1fA.ACY.4    1  12   6
3wy6A.GOL.9    1  12   6
3wr0A.GOL.2    3  12   6
3wqeA.2TL.1    1  12   6
3wqcA.GOL.2    1  12   6
3wjrA.GOL.2    2  12   6
3wi7A.GOL.1    3  12   6
3wdsA.ACY.1    3  12   6
3wbzA.ATP.2    2  12   6
3w7mA.GOL.8    1  12   6
3w7lA.GOL.7    1  12   6
3w7cA.GOL.10   1  12   6
3w2uA.GOL.9    1  12   6
3vyvA.GOL.1    2  12   6
3vlnA.GOL.2    2  12   6
3vg9A.STE.2    2  12   6
3v7zA.GOL.2    2  12   6
3v7pA.TLA.3    7  12   6
3v5aA.GOL.1    5  12   6
3v38A.GOL.2    2  12   6
3v38A.GOL.17   7  12   6
3v35A.DMF.23   1  12   6
3v35A.DMF.21   5  12   6
3v0sA.MLZ.5    2  12   6
3uzeA.GOL.2    1  12   6
3uypA.GOL.5    2  12   6
3ux0A.GOL.1    2  12   6
3usrA.GOL.1    2  12   6
3unxA.GOL.4    4  12   6
3ubwA.TBU.2    1  12   6
3uawA.GOL.2    1  12   6
3u7gA.GOL.3    5  12   6
3u47A.GOL.1    1  12   6
3u2uA.GLC.2    1  12   6
3tz6A.GOL.4    5  12   6
3txnA.GOL.1    1  12   6
3tkmA.GOL.1    2  12   6
3thjA.ORN.2    4  12   6
3telA.ACT.2    2  12   6
3tb6A.GOL.2    2  12   6
3t8qA.MLI.1    1  12   6
3t7qA.GOL.1    2  12   6
3t6iA.GOL.1    2  12   6
3t6eL.GOL.7    2  12   6
3t6dL.GOL.10   2  12   6
3t6dH.GOL.6    2  12   6
3t6dH.GOL.3    1  12   6
3t5yA.ACT.1    1  12   6
3t5mA.GOL.2    1  12   6
3t2iE.SAR.2    4  12   6
3t0pA.ACT.1    1  12   6
3sy1A.ACY.2    2  12   6
3sxeA.GAL.2    2  12   6
3st3A.PO4.3    4  12   6
3st2A.PO4.3    2  12   6
3sqzA.GOL.1    9  12   6
3sovA.GOL.3    2  12   6
3rwxA.MLY.14   1  12   6
3rwxA.MLY.13   1  12   6
3rq5A.GOL.1    1  12   6
3rkjA.GOL.1    3  12   6
3rk8A.GOL.3    2  12   6
3rjyA.GLC.2    1  12   6
3rcyA.RIB.4    5  12   6
3rbtA.GOL.1    3  12   6
3r8xA.GOL.4    7  12   6
3r1zA.GOL.3    1  12   6
3qxgA.ACT.1    3  12   6
3qxbA.ACT.1    1  12   6
3qnrA.GOL.1    3  12   6
3qmlA.PO4.2    1  12   6
3py3A.PTR.2    2  12   6
3pwwA.GOL.1    2  12   6
3pwpA.GOL.2    1  12   6
3pu9A.GOL.1    1  12   6
3pu3A.GOL.1    1  12   6
3prsA.GOL.1    2  12   6
3pouA.OLC.1    8  12   6
3pmyA.GOL.1    2  12   6
3pi0A.GOL.1    2  12   6
3phmA.GOL.5    2  12   6
3pcwA.GOL.2    2  12   6
3pbzA.GOL.1    2  12   6
3pb5A.GOL.1    2  12   6
3pa4A.GOL.1    4  12   6
3p3pA.GOL.3    1  12   6
3p3hA.GOL.1    4  12   6
3ot8A.GOL.2    4  12   6
3oo8A.GOL.5    4  12   6
3oabA.PPV.1    1  12   6
3o4sA.GOL.3    2  12   6
3nutA.GOL.4    1  12   6
3ntrA.INS.1    1  12   6
3nstA.GOL.3    2  12   6
3nolA.GOL.2    7  12   6
3nlfA.ACT.1    3  12   6
3nioA.MLY.2    4  12   6
3nb5A.GOL.1    1  12   6
3nayA.SEP.1    3  12   6
3n6eA.ACT.1    3  12   6
3n3lF.PO4.1    1  12   6
3n31A.GOL.2    3  12   6
3n1wF.PO4.1    1  12   6
3mwxA.GOL.6    2  12   6
3ms8A.GOL.3    6  12   6
3m8yA.GOL.5    5  12   6
3lomA.PO4.1    1  12   6
3lduA.GOL.9    1  12   6
3l5kA.GOL.1    2  12   6
3kygA.5GP.4    1  12   6
3kygA.5GP.2    1  12   6
3ks5A.ACT.4    2  12   6
3klcA.ACY.1    1  12   6
3kizA.ACT.3    1  12   6
3kgdA.GOL.3    2  12   6
3k34A.GOL.2    1  12   6
3k1tA.GOL.5    2  12   6
3jyyA.PPV.1    1  12   6
3ju2A.GOL.1    2  12   6
3ixqA.PGO.1    1  12   6
3io3A.GOL.4    4  12   6
3iixA.CPS.3    3  12   6
3idsC.GOL.1    4  12   6
3i80A.GOL.3    2  12   6
3i4uA.GOL.7    8  12   6
3i0nA.MLY.19   7  12   6
3i0nA.MLY.13   4  12   6
3hwkA.SIN.4    2  12   6
3hpjA.GOL.1    2  12   6
3hmpA.GOL.3    2  12   6
3hmoA.GOL.2    3  12   6
3hkqA.GOL.1    1  12   6
3hknA.GOL.2    4  12   6
3hknA.GOL.1    1  12   6
3hcoA.GOL.1    7  12   6
3gw5A.GOL.4    1  12   6
3gvbA.PO4.1    1  12   6
3giwA.GOL.2    3  12   6
3gc4A.GOL.4    2  12   6
3g9xA.ACT.1    3  12   6
3g7uA.GOL.2    3  12   6
3g3lA.GOL.9    3  12   6
3g38A.GOL.6    2  12   6
3g0aA.GOL.1    3  12   6
3flkA.OXL.1    1  12   6
3fkrA.PO4.3    8  12   6
3f7tA.PO4.3    1  12   6
3f5eA.GOL.13   1  12   6
3f4cA.GOL.1    5  12   6
3f3zA.GOL.2    2  12   6
3eghA.GOL.3   10  12   6
3e8eA.SEP.1    2  12   6
3e7tA.HBI.1    1  12   6
3dyeA.GOL.3    4  12   6
3dx6B.GOL.3    1  12   6
3dqsA.ACT.1    5  12   6
3dkrA.ACT.2    4  12   6
3dkqA.GOL.5    1  12   6
3d8sA.GOL.1    2  12   6
3cjyA.GOL.1    1  12   6
3ciwA.CPS.2    3  12   6
3c3bA.PO4.1    1  12   6
3c24A.GOL.1    3  12   6
3b7eA.GOL.3    2  12   6
3b4tA.PO4.2    1  12   6
3b1qA.ACT.4    1  12   6
3attA.ACT.1    1  12   6
3atgA.PO4.2    1  12   6
3atgA.GOL.6    1  12   6
3anrA.PTR.1    1  12   6
3af1A.GOL.6    3  12   6
3af0A.GOL.6    2  12   6
3aagB.MLY.4    1  12   6
2zrjA.GOL.2    3  12   6
2zb1A.GOL.1    5  12   6
2ymxL.GOL.1    3  12   6
2yj3A.GOL.1    1  12   6
2ydtA.ACT.1    1  12   6
2yc0A.GOL.4    1  12   6
2yawA.ACT.1    2  12   6
2y5tA.GOL.2    1  12   6
2xvxA.GOL.1    2  12   6
2xchA.GOL.7    5  12   6
2xchA.GOL.6    1  12   6
2x7wA.BCN.1    2  12   6
2x7pA.ACY.4    1  12   6
2x4pA.GOL.1    1  12   6
2x1eA.PO4.1    9  12   6
2x0dA.GOL.2    1  12   6
2x0dA.GOL.1    1  12   6
2wtmA.PO4.1    1  12   6
2wt2A.GAL.1    2  12   6
2woeA.GOL.2    7  12   6
2wn2A.GAL.3    2  12   6
2wjzA.PO4.1    2  12   6
2wf3A.GOL.2    1  12   6
2waaA.GOL.8    1  12   6
2w98A.PO4.1    3  12   6
2vypA.HEZ.3    3  12   6
2vwsA.PO4.2    3  12   6
2vixA.MLY.5    1  12   6
2vg2A.GOL.1    7  12   6
2vg1A.PO4.1    1  12   6
2vc3A.ACT.1    1  12   6
2v38A.GOL.2    2  12   6
2v29A.ACT.1    7  12   6
2v04A.CHT.5    3  12   6
2v04A.CHT.3    3  12   6
2v00A.GOL.1    2  12   6
2uxlL.GOL.1    5  12   6
2ux5L.GOL.3    4  12   6
2ux4L.GOL.3    4  12   6
2uwwL.GOL.3    3  12   6
2uwsL.GOL.3    3  12   6
2rijA.GOL.2    5  12   6
2rc8A.GOL.4    5  12   6
2rc7A.GOL.3    4  12   6
2r6sA.GOL.18   1  12   6
2r2dA.GOL.3    2  12   6
2qhfA.ACT.10   6  12   6
2qdcA.GOL.4    2  12   6
2qd4A.CHD.3    2  12   6
2qcsA.ACT.4    4  12   6
2qapA.PO4.2    1  12   6
2q9hA.ACY.3    3  12   6
2pyeE.GOL.2    4  12   6
2ppvA.PO4.1    2  12   6
2p41A.CIT.2    4  12   6
2p0iA.GOL.2    5  12   6
2owbA.ACT.2    1  12   6
2or0A.ACT.1    4  12   6
2opfA.GOL.1    2  12   6
2okoA.GOL.2    2  12   6
2oidA.TPO.1    2  12   6
2od2A.GOL.2    8  12   6
2ocxA.PO4.3    2  12   6
2o4mA.ACY.1    1  12   6
2o4cA.PO4.1    1  12   6
2ny0A.HEZ.1    6  12   6
2nqrA.GOL.6    7  12   6
2jh1A.ACT.11   1  12   6
2izuA.PO4.1    1  12   6
2iwbA.GOL.3    1  12   6
2ivnA.GOL.1    1  12   6
2ih4A.GOL.1    4  12   6
2i53A.ACT.2    4  12   6
2i3cA.PO4.2    1  12   6
2i1oA.PO4.6    2  12   6
2hx2A.ACT.1    4  12   6
2hlhA.PO4.1    6  12   6
2hhjA.HAI.1    1  12   6
2hhcA.PO4.2    2  12   6
2hh1H.GOL.3    5  12   6
2hg9H.GOL.4    4  12   6
2hg3H.GOL.1    4  12   6
2hekA.GOL.7    1  12   6
2gkeA.ACY.2    4  12   6
2gjjA.GOL.3    1  12   6
2gitB.GOL.1    1  12   6
2g7cA.GOL.5    5  12   6
2g3jA.PO4.5    6  12   6
2g3jA.PO4.1    8  12   6
2g3iA.PO4.1    3  12   6
2evuA.GOL.3    3  12   6
2eaaA.CIT.1    4  12   6
2ddxA.GOL.3    1  12   6
2dcfA.GOL.2    3  12   6
2dcdA.GOL.2    4  12   6
2dccA.GOL.2    6  12   6
2dc8A.GOL.2    4  12   6
2dc6A.GOL.2    6  12   6
2cnqA.SIN.7    1  12   6
2cngA.GOL.1    5  12   6
2cizA.ACT.10   6  12   6
2c5hA.MET.1    1  12   6
2c1wA.PO4.1    1  12   6
2bwiA.ACT.3    5  12   6
2bwiA.ACT.2    4  12   6
2bwaA.GOL.7    1  12   6
2bvjA.DTT.1    2  12   6
2bckB.GOL.1    1  12   6
2axgB.ACY.1    4  12   6
2av7B.GOL.3    4  12   6
2av7B.GOL.2    1  12   6
2av1B.GOL.3    6  12   6
2auyA.MMA.2    1  12   6
2ah9A.GOL.1    1  12   6
2agdA.GOL.3    1  12   6
2aesA.GOL.3    1  12   6
2aecA.GOL.3    1  12   6
2aamA.GOL.5    8  12   6
1zi9A.GOL.1    1  12   6
1zhjA.GAL.1    1  12   6
1ys4A.MLA.2    2  12   6
1yfqA.ACT.1    8  12   6
1xxxA.DTT.1    1  12   6
1xjiA.D12.2    1  12   6
1xh9A.BU3.5    3  12   6
1x74A.GOL.2    2  12   6
1wt2A.UDP.1    2  12   6
1ws3A.URA.1    1  12   6
1wbvA.GOL.3    3  12   6
1w3gA.GOL.1    5  12   6
1w3aA.GOL.6    7  12   6
1vk1A.MLY.8    1  12   6
1vf4A.ACY.1    1  12   6
1vbuA.ACY.4    1  12   6
1uvrA.GOL.4    1  12   6
1uu9A.SEP.1    4  12   6
1uhgA.DSN.3    2  12   6
1u99A.PO4.1    2  12   6
1u1wA.GOL.4    1  12   6
1tswA.PO4.1    1  12   6
1szfA.PYR.2    1  12   6
1szdA.GOL.3    2  12   6
1rz6A.CIT.3    3  12   6
1rs9A.ACT.1    4  12   6
1rs8A.ACT.1    3  12   6
1rejA.SEP.2    3  12   6
1r8eA.GOL.1    3  12   6
1qlmA.PO4.1    1  12   6
1qh4A.ACT.1    1  12   6
1qccA.CIT.1    1  12   6
1qbqA.ACT.1    2  12   6
1pumB.GOL.7    1  12   6
1ojjA.GAL.3    1  12   6
1o9tA.PO4.2    3  12   6
1o93A.PO4.1    4  12   6
1o92A.PO4.2    3  12   6
1o0vA.GOL.1    1  12   6
1ny5A.PO4.1    1  12   6
1munA.GOL.1    8  12   6
1mudA.GOL.3    7  12   6
1m83A.GOL.3    4  12   6
1ly8A.MAN.2    6  12   6
1lncE.LYS.1    2  12   6
1l5xA.GOL.4    1  12   6
1l5xA.ACY.8    1  12   6
1l4gA.MCT.1    1  12   6
1ktcA.GOL.2    1  12   6
1kg7A.GOL.1    6  12   6
1kg6A.GOL.1    9  12   6
1kg4A.GOL.1    7  12   6
1kg2A.GOL.1    7  12   6
1js1X.PO4.1    1  12   6
1jpnB.ACY.2    1  12   6
1j3nA.CIT.1    1  12   6
1j3hA.SEP.2    7  12   6
1j04A.GOL.1    1  12   6
1iupA.ALQ.3    1  12   6
1in4A.ACT.1    2  12   6
1hozA.GOL.3    1  12   6
1gu7A.GOL.1    1  12   6
1ga0A.GOL.1    4  12   6
1fy6A.PO4.1    1  12   6
1f3tA.PUT.1    1  12   6
1ez9A.GLC.2    1  12   6
1ed4A.ACT.2    5  12   6
1dmjA.ACT.2    4  12   6
1dgmA.ACY.2    1  12   6
1d1yA.ACT.2    4  12   6
1d1vA.ACT.1    1  12   6
1cpoA.MAN.6    2  12   6
1bxqA.MAN.1    3  12   6
1bpdA.PO4.1    1  12   6
1a5zA.FBP.2    3  12   6
3nseA.ACT.2    2  12   6
7mygA.GOL.4    2  11   9
7luuA.GOL.2    1  11   9
7k99A.GOL.1    4  11   9
7edaC.BCR.1    8  11   9
7d1tC.BCR.1    7  11   9
7cv8A.GOL.1    1  11   9
7couB.BCR.3    8  11   9
7cm2A.GOL.1    1  11   9
7cjjB.BCR.3    8  11   9
7cjiB.BCR.3    7  11   9
7c3nA.PTR.2    4  11   9
7c3dA.GOL.2    6  11   9
7c25A.GOL.1    1  11   9
7c24A.GOL.1    1  11   9
7c14A.GOL.2    2  11   9
7c0yA.GOL.1    2  11   9
7c0xA.GOL.2    9  11   9
7c0oA.GOL.1    8  11   9
7c0lA.GOL.2    6  11   9
7bu3A.GOL.2    7  11   9
7akbA.PTR.2    1  11   9
7a6dA.GOL.3    1  11   9
6zvuA.GOL.1    3  11   9
6zqsA.TPO.1    5  11   9
6z81C.ACT.3    4  11   9
6z5aA.PO4.2    1  11   9
6z4yA.CIT.2    1  11   9
6z44A.TPO.2    6  11   9
6z1sA.GLY.5    4  11   9
6z02L.MYS.3    7  11   9
6yxgA.OLB.6    4  11   9
6yqjA.TPO.3    1  11   9
6yqiA.TPO.3    2  11   9
6yppA.TPO.1    2  11   9
6yntA.TPO.2    1  11   9
6ynrA.TPO.1    1  11   9
6yc1A.OLC.10   5  11   9
6y8sA.GOL.2    2  11   9
6y05A.TPO.1    2  11   9
6x5gA.GOL.1    3  11   9
6wzuA.GOL.4    1  11   9
6widA.GOL.2    5  11   9
6wicA.GOL.1    3  11   9
6vzrA.GOL.4    1  11   9
6v7jA.GOL.1    3  11   9
6v4qL.GOL.2    5  11   9
6tosA.CIT.1    1  11   9
6sw1A.GOL.2   10  11   9
6spuA.TPO.2    4  11   9
6soxA.TPO.2    5  11   9
6snnA.TPO.2    5  11   9
6rz9A.OLC.10   8  11   9
6rz6A.OLC.12   6  11   9
6rv5A.GOL.11   8  11   9
6rucB.GOL.1    1  11   9
6radA.ADP.1    6  11   9
6qzjA.GOL.6    2  11   9
6qasA.SEP.1    9  11   9
6pmhA.GOL.2    1  11   9
6pmcA.SEP.1    1  11   9
6pmaA.SEP.1    4  11   9
6pl2A.SEP.1    1  11   9
6pauA.GOL.8    8  11   9
6os2A.OLC.2    4  11   9
6nriA.CIT.1    1  11   9
6nptA.SEP.1    2  11   9
6nfeA.AMP.2    1  11   9
6n7aA.GOL.4    1  11   9
6m5nA.ACT.2    6  11   9
6lplA.8K6.8    1  11   9
6ljhA.GOL.1    5  11   9
6lgkA.PO4.1    1  11   9
6lepA.OLC.3   10  11   9
6lepA.OLC.2    3  11   9
6kxdB.PO4.1    4  11   9
6kacB.BCR.2    1  11   9
6jlpB.BCR.3    4  11   9
6jloB.BCR.3    3  11   9
6jlmB.BCR.3    3  11   9
6jlkB.BCR.3    2  11   9
6ixtA.GOL.1    1  11   9
6itvA.PTR.1    3  11   9
6i5lA.GOL.4    1  11   9
6huyA.GOL.1    9  11   9
6gzuA.GOL.1   10  11   9
6gwyA.GOL.2    1  11   9
6gntA.GOL.1    1  11   9
6ghtA.ACY.1    2  11   9
6fttE.PRP.1    1  11   9
6fmvA.OLC.3    4  11   9
6fgeA.GOL.2    1  11   9
6f6iA.GOL.3    1  11   9
6f5zC.GOL.1    3  11   9
6f14A.TPO.1    2  11   9
6el3A.MLY.1    9  11   9
6e9lA.TPO.1    1  11   9
6e21A.TPO.2    1  11   9
6ds1A.GOL.1    6  11   9
6drzA.CLR.1    6  11   9
6d9mA.POP.4    6  11   9
6cmjA.SEP.2    6  11   9
6cdsA.PIO.1    1  11   9
6bg2C.TPO.1    2  11   9
6bfdA.GOL.2    8  11   9
6axmA.POP.1    7  11   9
6aqsA.PO4.1    1  11   9
5zznB.BCR.3    8  11   9
5z5cA.MLY.6    8  11   9
5z3dA.GOL.1    1  11   9
5z3cA.GOL.2    1  11   9
5z3aA.GOL.1    1  11   9
5ywbA.ADP.1    4  11   9
5yqhA.GOL.1    9  11   9
5yltA.GOL.1    1  11   9
5yibA.CPS.6    1  11   9
5yiaA.CPS.1    1  11   9
5y5sM.PEF.9    8  11   9
5xz7A.GOL.5    1  11   9
5xpzA.GOL.1    1  11   9
5xooA.ADN.2    1  11   9
5xhpF.ARG.1    1  11   9
5xenA.SER.1    2  11   9
5ws6B.BCR.3    3  11   9
5ws5B.BCR.3    3  11   9
5vnsA.GOL.1    1  11   9
5vkjA.GOL.2    8  11   9
5vibA.TPO.1    1  11   9
5vhbA.TPO.2    1  11   9
5vg3A.ACT.1    1  11   9
5vb2A.CPS.1    1  11   9
5uzkA.TPO.1    1  11   9
5usyA.PTR.1    3  11   9
5tyxA.PPV.1    1  11   9
5tklA.G3H.1    1  11   9
5tisD.LHG.2    1  11   9
5tisC.BCR.1    2  11   9
5te0A.GOL.1    5  11   9
5oonA.OLC.2    6  11   9
5olhA.OLA.1    9  11   9
5ogeA.OLC.4    1  11   9
5o9hA.OLA.12   1  11   9
5o2cA.GOL.3    1  11   9
5o2cA.GOL.2    1  11   9
5n3nA.TPO.2    7  11   9
5n3mA.TPO.2    6  11   9
5n3dA.SEP.1    1  11   9
5mx2D.LHG.3    1  11   9
5mx2B.BCR.3    4  11   9
5m7lC.PO4.2    1  11   9
5m7jC.PO4.2    1  11   9
5m0cA.TPO.1    2  11   9
5lx9A.OLB.10   3  11   9
5lnxA.GOL.1    1  11   9
5lkbA.GOL.2    2  11   9
5liyX.MLZ.8   10  11   9
5liyX.MLY.3    4  11   9
5liuX.MLY.2    5  11   9
5likX.MLY.2    5  11   9
5kumA.PIO.1    1  11   9
5kaiD.LHG.2    1  11   9
5kaiD.BCR.1    2  11   9
5kaiC.BCR.1    4  11   9
5kafC.BCR.1    4  11   9
5k2aA.OLC.6    4  11   9
5inmA.GOL.1    3  11   9
5hx8A.PTR.2    1  11   9
5hwnA.GOL.3   10  11   9
5h2fB.BCR.3    4  11   9
5gtiB.GOL.5    6  11   9
5gtiB.BCR.3    7  11   9
5gthB.BCR.3   10  11   9
5g54A.OLA.5    3  11   9
5g2dA.OLA.5    3  11   9
5g2cA.OLA.3    4  11   9
5ft4A.CIT.3    1  11   9
5fcfA.PO4.1    1  11   9
5f5nA.GOL.1    6  11   9
5f01A.ACT.2    1  11   9
5eomA.TMO.2    2  11   9
5dp1A.GOL.4    1  11   9
5dhhA.OLA.3    4  11   9
5d7vA.GOL.2    1  11   9
5d7iH.GOL.1    9  11   9
5d7hA.GOL.1   10  11   9
5d63A.GLA.3    9  11   9
5d62A.GLA.3    8  11   9
5d5mF.GOL.1    6  11   9
5czoC.MLY.1    4  11   9
5cmcA.GLY.1    3  11   9
5c9oA.GOL.4    7  11   9
5bttA.GOL.1   10  11   9
5b5eD.LHG.3    3  11   9
5aqlB.GOL.2    2  11   9
5ae5A.GOL.4    9  11   9
4zlpA.ACT.5    5  11   9
4zfwA.GOL.1   10  11   9
4zb0A.FRU.2    1  11   9
4z83E.TPO.1    1  11   9
4yxsA.TPO.1    2  11   9
4yxrA.TPO.1    2  11   9
4yjvA.PTR.2    1  11   9
4yjuA.PTR.2    1  11   9
4yjtA.PTR.2    1  11   9
4yd6A.GOL.4    1  11   9
4y7iA.PO4.2    6  11   9
4xzmX.MLZ.17  10  11   9
4xzmX.MLY.15   3  11   9
4xhqA.GOL.2    7  11   9
4xgoA.PO4.1    8  11   9
4x6rA.TPO.2    2  11   9
4x6qC.TPO.2    1  11   9
4wbbB.TPO.2    1  11   9
4uj2A.TPO.1    1  11   9
4uj1A.TPO.1    1  11   9
4ub6B.BCR.3    7  11   9
4tvvA.PO4.2    1  11   9
4rdqA.GOL.1    1  11   9
4rdiA.GOL.2    1  11   9
4ptmA.GOL.3    9  11   9
4pskA.PO4.1    2  11   9
4pj0D.LHG.2    1  11   9
4pj0C.BCR.1    5  11   9
4oqwH.MLY.1    1  11   9
4oo9A.OLA.4    1  11   9
4o22A.TPO.2    1  11   9
4o0xA.SEP.1    9  11   9
4nk6A.MLY.4    1  11   9
4njdA.SEP.1    9  11   9
4nh2A.P6L.1    3  11   9
4nd3A.GOL.2    1  11   9
4n7tA.GOL.3    6  11   9
4mcwA.SIN.1    1  11   9
4lzcA.POP.1    7  11   9
4ledA.XXR.1    8  11   9
4leaA.BMA.3    5  11   9
4kmiA.PO4.1    2  11   9
4kepA.ACT.1    2  11   9
4k3zA.GOL.1    1  11   9
4k39A.GOL.2    6  11   9
4k38A.GOL.6    2  11   9
4jtaB.PGW.14   5  11   9
4jdiA.SEP.1    9  11   9
4ixrH.BCR.1    2  11   9
4ixqH.BCR.1    2  11   9
4isoA.GSH.1    2  11   9
4isoA.GOL.2    4  11   9
4is5A.GSH.4    2  11   9
4iq9A.GOL.5    4  11   9
4iq0A.MLY.2    2  11   9
4ipwA.GOL.6    5  11   9
4ij9A.TPO.1    1  11   9
4iazA.TPO.2    1  11   9
4iakA.TPO.2    1  11   9
4iaiA.TPO.2    1  11   9
4iacA.TPO.2    1  11   9
4i3zB.GOL.2    3  11   9
4ht3B.BCN.2    1  11   9
4hptE.TPO.1    1  11   9
4grsA.TYR.1    1  11   9
4grkA.GOL.2    1  11   9
4g4iA.GOL.2   10  11   9
4fjvA.GOL.1    1  11   9
4fbyB.BCR.4    3  11   9
4f6hA.PO4.1    1  11   9
4eiyA.OLB.24   2  11   9
4ehpA.ACT.5    1  11   9
4egpA.GOL.1    8  11   9
4ee6A.MLY.1    9  11   9
4e1sA.OLC.4    4  11   9
4do5A.GOL.12   8  11   9
4do4A.GOL.12   9  11   9
4do1A.GOL.2   10  11   9
4dh7A.TPO.2    1  11   9
4dg3E.TPO.2    1  11   9
4dg0E.MYR.4    1  11   9
4d52A.GXL.3    9  11   9
4d1sA.PTR.2    4  11   9
4d0wA.PTR.2    1  11   9
4cizA.TLA.2    1  11   9
4c89A.GOL.1    8  11   9
4c87A.GOL.1    1  11   9
4c38A.TPO.2    1  11   9
4byyA.PO4.1    1  11   9
4bpuA.GOL.1    1  11   9
4bh0A.PO4.2    9  11   9
4b7sA.GOL.3    7  11   9
4atnA.GOL.4    1  11   9
4at7A.MLI.1    1  11   9
4as4A.GOL.4   10  11   9
4ampA.MLI.1    1  11   9
4aczA.GOL.3    2  11   9
4a5pA.MLY.12   2  11   9
4a32A.GOL.1    1  11   9
4a31A.GOL.1    1  11   9
4a30A.GOL.1    1  11   9
3zvnA.GOL.1    1  11   9
3zo3A.TPO.2    1  11   9
3zo2A.TPO.3    2  11   9
3zmmA.PTR.1   10  11   9
3x2wA.TPO.2    1  11   9
3x2vA.TPO.2    1  11   9
3w5sA.GOL.1    9  11   9
3v4yA.GOL.3    1  11   9
3v35A.DMF.11  10  11   9
3v0sA.M3L.2    9  11   9
3v0dA.PO4.1    1  11   9
3uimA.SEP.1    5  11   9
3u7eB.GOL.6    1  11   9
3tnqB.TPO.2    1  11   9
3tnpC.TPO.2    1  11   9
3tl8A.TPO.4    6  11   9
3sfcA.GOL.1    1  11   9
3rxoA.GOL.2    5  11   9
3rxmA.GOL.1    8  11   9
3rxiA.GOL.1    8  11   9
3rxhA.GOL.2    7  11   9
3rxdA.GOL.1    6  11   9
3rxcA.GOL.2    6  11   9
3rwxA.MLY.12   1  11   9
3rwxA.MLY.1    6  11   9
3rhtA.GOL.2    1  11   9
3r5bA.NPI.1    1  11   9
3qouA.MLY.5    3  11   9
3qhrB.GOL.2    3  11   9
3qd3A.GOL.2    6  11   9
3q10A.GOL.2    4  11   9
3poxA.OLC.10   3  11   9
3pooA.TPO.1    1  11   9
3pfwO.GOL.2    1  11   9
3pdeA.GOL.1    2  11   9
3oxtA.TPO.1    1  11   9
3owpA.TPO.1    1  11   9
3ovvA.TPO.1    1  11   9
3op1A.GOL.4    1  11   9
3nwrA.GOL.1    2  11   9
3nstA.GOL.5    2  11   9
3ngbG.BGC.1    1  11   9
3mljA.GOL.4    5  11   9
3ln3A.MLY.21   3  11   9
3klmX.GOL.2    2  11   9
3kczA.GOL.1    8  11   9
3kc2A.PO4.1    1  11   9
3k5pA.GOL.3    2  11   9
3k2sA.POV.23   8  11   9
3k2eA.GOL.2    1  11   9
3k1tA.GOL.7    1  11   9
3k1tA.GOL.3    2  11   9
3idbA.TPO.1    8  11   9
3hrhA.GOL.3    9  11   9
3hi4A.ACT.1    2  11   9
3h74A.GOL.1    1  11   9
3h54A.GOL.5    1  11   9
3h41A.ALA.1    1  11   9
3fhiA.TPO.1    1  11   9
3epzA.BGC.1    1  11   9
3eglA.MLY.8    3  11   9
3ed3A.ACT.1    1  11   9
3e7cA.GOL.1    2  11   9
3e64A.PTR.2    1  11   9
3dugA.GOL.2    1  11   9
3dk6A.PTR.1    1  11   9
3deyX.GOL.2    2  11   9
3d4kA.GOL.3    8  11   9
3d1qA.GOL.2    3  11   9
3d1oA.GOL.2    1  11   9
3cyeA.ACT.6    3  11   9
3cxmA.URA.1    1  11   9
3c5qA.GOL.2    4  11   9
3be7A.GOL.2    1  11   9
3avpA.GOL.3    2  11   9
3amaA.TPO.2    1  11   9
3agmA.TPO.1    1  11   9
3ab4B.THR.1    6  11   9
3aagB.MLY.16   9  11   9
3aagA.MLY.9    5  11   9
3aagA.MLY.6    8  11   9
2zykA.GLC.4    1  11   9
2zsbA.GOL.3    3  11   9
2zsaA.GOL.12   1  11   9
2yz5A.GOL.2    5  11   9
2wymA.GOL.2    2  11   9
2wkxA.GOL.2    6  11   9
2vo3A.TPO.2    1  11   9
2v5jA.GOL.4    4  11   9
2uw6A.TPO.2    1  11   9
2uw5A.TPO.2    1  11   9
2uvxA.TPO.1    1  11   9
2r9rB.PGW.14   8  11   9
2r3aA.SER.2    7  11   9
2qujA.GOL.2    9  11   9
2q7xA.MLY.4    8  11   9
2q7wA.GOL.7    1  11   9
2q0nA.SEP.1    1  11   9
2pbkA.ACT.1    1  11   9
2p2dA.GOL.3    1  11   9
2ofoA.PO4.1    1  11   9
2j19A.MAN.2    8  11   9
2iwbA.GOL.4    2  11   9
2ierA.GOL.3    5  11   9
2i8aA.PO4.1    1  11   9
2gu8A.TPO.1    1  11   9
2go3A.GOL.3    9  11   9
2ftzA.MLY.4    2  11   9
2ftzA.MLY.23   9  11   9
2ftzA.MLY.16   1  11   9
2ftpA.GOL.2    1  11   9
2f57A.SEP.1   10  11   9
2etvA.MLY.20   5  11   9
2erzE.TPO.1    1  11   9
2dg5A.GOL.1    8  11   9
2dbxA.GOL.1    7  11   9
2civA.MAN.2    9  11   9
2c1bA.TPO.1    1  11   9
2bfyA.TPO.1    2  11   9
2b4mA.PBE.1   10  11   9
1ydtE.TPO.1    1  11   9
1ydsE.TPO.1    1  11   9
1ydrE.TPO.1    1  11   9
1xhaA.TPO.1    1  11   9
1xh9A.TPO.1    1  11   9
1xh8A.TPO.1    1  11   9
1xh7A.TPO.2    1  11   9
1xh5A.TPO.1    1  11   9
1xh4A.TPO.2    1  11   9
1wvjA.GOL.1   10  11   9
1wprA.GOL.4    4  11   9
1womA.PGO.4    9  11   9
1w44A.ADP.1    3  11   9
1vk1A.MLY.3    5  11   9
1vebA.TPO.1    1  11   9
1sz6B.GOL.1    4  11   9
1svhA.TPO.1    1  11   9
1svgA.TPO.1    1  11   9
1sveA.TPO.2    1  11   9
1sdwA.GOL.6    1  11   9
1rzmA.E4P.2    1  11   9
1rdqE.TPO.1    1  11   9
1q8uA.TPO.2    7  11   9
1q8tA.TPO.1    1  11   9
1pymA.OXL.1   10  11   9
1oc5A.GOL.4    1  11   9
1nzfA.GOL.3    5  11   9
1nytA.DTV.1    1  11   9
1n82A.GOL.6    2  11   9
1llnA.MLY.13   8  11   9
1l5xA.GOL.7    1  11   9
1l4bA.PO4.1    1  11   9
1k77A.GOL.1    3  11   9
1jl0A.PUT.1    3  11   9
1ixqA.PO4.1    1  11   9
1i3sA.DTT.1    1  11   9
1hwmB.GAL.4    2  11   9
1fmoE.TPO.1    2  11   9
1dltA.LIO.2    1  11   9
1c0nA.ACY.1    1  11   9
1bihA.PO4.1    6  11   9
1atpE.TPO.1    1  11   9
7ncfA.SEP.2    3  11   8
7nbjA.GOL.1    6  11   8
7ml9A.ACT.1    6  11   8
7l6tB.BDF.1    8  11   8
7kjgA.POP.1    7  11   8
7kd0A.GAL.1    1  11   8
7kabA.GOL.2    2  11   8
7k5aA.SER.1    8  11   8
7jvpR.CLR.3    9  11   8
7ji2B.GOL.2    1  11   8
7f16R.CLR.3    2  11   8
7eqdH.CDL.4    4  11   8
7edaD.LHG.3    3  11   8
7dw9R.CLR.3    2  11   8
7d44K.SEP.1   10  11   8
7crjA.OLA.3    8  11   8
7cgnB.ATP.1    1  11   8
7cb8A.ACT.3    2  11   8
7c52M.PGV.6    3  11   8
7c27A.GOL.1    1  11   8
7c0kA.GOL.7    7  11   8
7b0rA.GOL.1   10  11   8
7awoA.ADP.1    1  11   8
7aloA.GOL.2    8  11   8
7akaA.SEP.1   10  11   8
7akaA.PTR.2    1  11   8
7ajyA.SEP.1    2  11   8
7ajsA.SEP.1    6  11   8
7ajmA.SEP.1    5  11   8
7a74A.GOL.4    5  11   8
7a5qA.GOL.4    8  11   8
7a52A.SEP.1    6  11   8
7a4rA.SEP.1    7  11   8
6zq2A.GOL.3    7  11   8
6zg8K.M3L.1    3  11   8
6zeeP.GOL.1    2  11   8
6zdrA.OLC.11   1  11   8
6zdrA.OLA.13   6  11   8
6z8jA.GOL.1    4  11   8
6z25A.GOL.3    4  11   8
6z10A.OLC.8    1  11   8
6yqkA.TPO.3    1  11   8
6yqjA.SEP.1    3  11   8
6yotA.SEP.1    5  11   8
6ynbA.SEP.1    5  11   8
6yc3A.OLC.8    1  11   8
6y2uA.SEP.1    2  11   8
6y1pA.CIT.1    1  11   8
6y0bA.SEP.1    3  11   8
6xx6A.PIV.1    2  11   8
6xtfA.ACT.5    1  11   8
6xn0A.GOL.4    3  11   8
6xboA.OLC.9    2  11   8
6x5pA.CIT.3    9  11   8
6x5jA.CIT.5    5  11   8
6wxcA.PO4.1    2  11   8
6wtnA.PTR.1    2  11   8
6wqaA.OLB.21   6  11   8
6wm5A.XP4.25   2  11   8
6wm5A.GOL.23   1  11   8
6wbnA.PTY.2    7  11   8
6wbmA.PTY.2    4  11   8
6w8fA.16C.1    1  11   8
6vzrA.GOL.8    1  11   8
6vxoA.POV.2    4  11   8
6vwoA.GMP.3    6  11   8
6vuxA.GOL.4    1  11   8
6vm8D.FLC.1    9  11   8
6vlxA.GOL.1    1  11   8
6vd0A.MET.1    2  11   8
6uupA.GOL.8    3  11   8
6ubsA.PIO.1    3  11   8
6u1hA.PO4.1    1  11   8
6txpA.CIT.1    1  11   8
6tusA.GOL.1    2  11   8
6tufA.CIT.1    1  11   8
6tucA.CIT.1    1  11   8
6td8A.CIT.1    1  11   8
6t7qA.CIT.1    1  11   8
6t27A.CIT.1    1  11   8
6sywA.CIT.1    1  11   8
6sutA.GOL.2    1  11   8
6ssaB.GOL.1   10  11   8
6sbeA.GOL.3    5  11   8
6sbeA.GOL.1    3  11   8
6sakA.GOL.3    6  11   8
6s0qA.OLC.10   1  11   8
6s0qA.CLR.12   1  11   8
6s0lA.OLC.10   2  11   8
6rzqA.GOL.4    1  11   8
6rz7A.OLA.8    4  11   8
6rz7A.OLA.12   3  11   8
6rz6A.OLC.16   1  11   8
6rz6A.OLA.22   6  11   8
6rueA.ASP.1    1  11   8
6rqyA.GOL.2    1  11   8
6rpdA.GOL.2    2  11   8
6rl1A.GOL.3    2  11   8
6rkxA.GOL.2    2  11   8
6rkjA.GOL.2    4  11   8
6rjyA.GOL.2    5  11   8
6r7vA.GOL.3    9  11   8
6qukA.GOL.2    2  11   8
6qufA.GOL.1    2  11   8
6q60A.GOL.3    7  11   8
6ps7A.OLC.1    3  11   8
6pk0A.GOL.1    1  11   8
6p6yA.CPS.2    8  11   8
6p2tA.CIT.2    3  11   8
6os1A.OLC.2    7  11   8
6ojdA.GOL.1    4  11   8
6oicA.UQ1.2    6  11   8
6o4zB.GOL.1    5  11   8
6o3pA.AMP.1    1  11   8
6nyuA.GOL.2    8  11   8
6nryA.GOL.1    1  11   8
6npwB.PO4.1    1  11   8
6no7A.TPO.2    1  11   8
6ngeA.GOL.1    1  11   8
6nbiR.CLR.1   10  11   8
6n83F.PO4.1    1  11   8
6n78A.PTR.1    1  11   8
6n4tA.GSH.1    2  11   8
6momA.TPO.1    1  11   8
6mm6C.TPO.1    1  11   8
6mdfA.GOL.3    5  11   8
6li2A.OLC.9    5  11   8
6li2A.OLC.5    1  11   8
6leoA.OLC.5    2  11   8
6lcdA.FPP.1    3  11   8
6jzhA.OLA.9    2  11   8
6jy6A.OLA.12   3  11   8
6jukA.GOL.4    3  11   8
6ju1A.GOL.4    7  11   8
6jmqA.CLR.2    7  11   8
6jlmB.GOL.8    1  11   8
6j90A.GOL.3    1  11   8
6j4vA.GOL.4    1  11   8
6ikzA.GOL.2    1  11   8
6i9kA.OLC.8    6  11   8
6i2hA.TPO.3    1  11   8
6i2hA.SEP.1    2  11   8
6i2aA.SEP.1    2  11   8
6hzwA.ACT.4   10  11   8
6hz0A.ACT.4    7  11   8
6hyzA.ACT.5    1  11   8
6hxiB.ACT.2    1  11   8
6huzA.GOL.2    2  11   8
6hu0A.GOL.11   7  11   8
6hrvA.GOL.1   10  11   8
6hrvA.ACT.2    2  11   8
6hqyA.GOL.1    2  11   8
6hooA.GOL.4    1  11   8
6hgeA.MLY.5    1  11   8
6hgbA.GOL.3    1  11   8
6hfcA.GOL.7    9  11   8
6h8pA.GOL.3    1  11   8
6h3hB.GOL.1    5  11   8
6h38A.GOL.2    8  11   8
6h2cA.ACT.2    2  11   8
6gufA.TPO.1    1  11   8
6gubA.TPO.1    6  11   8
6gt3A.OLC.26  10  11   8
6gt3A.OLC.20   2  11   8
6gebA.PO4.1    1  11   8
6gdyA.PO4.3    9  11   8
6g76A.SEP.1    1  11   8
6fzxA.GOL.1   10  11   8
6fnqA.GOL.1    4  11   8
6fndA.MLY.8   10  11   8
6fmwA.OLC.2    6  11   8
6fjlA.ACT.1    1  11   8
6f82A.CIT.2    1  11   8
6f81A.CIT.2    1  11   8
6f7rA.CIT.2    1  11   8
6f12A.ACT.1    2  11   8
6f0nA.ACT.3    9  11   8
6f0jA.ACT.2    1  11   8
6f0iA.ACT.2   10  11   8
6erwA.TPO.3    4  11   8
6ervA.SEP.1    3  11   8
6embA.SEP.1    2  11   8
6eh3A.SEP.1    4  11   8
6egwA.TPO.2    1  11   8
6e99A.TPO.1    1  11   8
6e4wA.TPO.1    1  11   8
6e4uA.TPO.1    1  11   8
6e4tA.TPO.1    1  11   8
6dnbA.GOL.2    3  11   8
6dbmA.PTR.1    6  11   8
6cv7A.MAN.5    2  11   8
6cqhA.GOL.2    8  11   8
6coiA.HBX.3    5  11   8
6cigA.GOL.1    1  11   8
6c99A.GOL.2    1  11   8
6c1rB.MLI.2    1  11   8
6bu5A.OLC.4    1  11   8
6boiA.GOL.1    1  11   8
6bndA.OPE.1    1  11   8
6bgxA.GOL.1    1  11   8
6bgvA.GOL.2    1  11   8
6bdlA.TPO.1    1  11   8
6bbtA.GOL.1    1  11   8
6b9iA.GOL.6    8  11   8
6alvA.GOL.4   10  11   8
6alaA.GOL.2    4  11   8
6aakA.PTR.1    9  11   8
6a73A.IHP.1    4  11   8
6a2jA.OLC.19   1  11   8
6a0iA.GOL.7    3  11   8
6a0fA.PO4.14   9  11   8
5zqvA.FLC.1    1  11   8
5zm6A.ACT.1    2  11   8
5zjvA.LXC.2    2  11   8
5za2A.GOL.2    6  11   8
5z3eA.GOL.1    1  11   8
5ylfA.BGC.2    3  11   8
5yjzA.GOL.2    2  11   8
5yicA.CPS.1    1  11   8
5yibA.GOL.5    3  11   8
5yabA.ACT.1    1  11   8
5xykE.ARG.1    1  11   8
5xvqA.GOL.2    1  11   8
5xvfA.SEP.1    1  11   8
5xevA.PO4.1    2  11   8
5ws6E.LHG.1    1  11   8
5ws6B.GOL.5    1  11   8
5ws5E.LHG.1    1  11   8
5wivA.OLA.12   9  11   8
5whwA.BCN.1    1  11   8
5w90A.GOL.1    9  11   8
5w8pA.GOL.6    1  11   8
5w8kA.GOL.6    7  11   8
5vzjA.GOL.1    2  11   8
5vz5B.GOL.1    1  11   8
5vclB.GOL.1    1  11   8
5uwcG.CIT.1    3  11   8
5ujcA.TAR.3    1  11   8
5uiuA.TPO.1    4  11   8
5uisA.TPO.1    3  11   8
5ugaA.GOL.3    1  11   8
5ufkA.MLY.3    9  11   8
5tvjA.GOL.1    1  11   8
5t4tB.ACT.1    2  11   8
5svlA.ACT.3    7  11   8
5ousA.SEP.1    2  11   8
5oucA.SEP.1    2  11   8
5ouaA.TPO.3    1  11   8
5ouaA.SEP.1    2  11   8
5otgA.SEP.1    4  11   8
5om4A.OLC.25   3  11   8
5olzA.OLC.24   3  11   8
5olhA.OLC.24   9  11   8
5ol3A.TPO.2    1  11   8
5ok3A.SEP.1    2  11   8
5obyA.GOL.2    2  11   8
5o2cA.GOL.1    1  11   8
5o23A.SEP.1    2  11   8
5o0eA.SEP.1    4  11   8
5ntjA.TPO.3    1  11   8
5nr8A.GOL.6    1  11   8
5nm7G.GLY.1    1  11   8
5nm2A.OLC.18   2  11   8
5ncuA.GOL.3    1  11   8
5nctA.GOL.3    1  11   8
5n87A.TPO.1    2  11   8
5n7uA.SEP.1    2  11   8
5n7pA.SEP.1    2  11   8
5n3eA.SEP.1    2  11   8
5n3cA.SEP.1    1  11   8
5n3bA.SEP.1    3  11   8
5n3aA.SEP.1    3  11   8
5n37A.SEP.1    2  11   8
5n36A.SEP.1    2  11   8
5n32A.TPO.2    2  11   8
5n32A.SEP.1    2  11   8
5n1nA.SEP.1    3  11   8
5n1mA.SEP.1    2  11   8
5n1lA.SEP.1    4  11   8
5n1kA.SEP.1    4  11   8
5n1dA.TPO.2    1  11   8
5n1dA.SEP.1    3  11   8
5mztA.ACT.5    9  11   8
5mvmA.ACT.1    7  11   8
5mozA.GOL.5    1  11   8
5mmyA.GOL.4    6  11   8
5mhbA.GOL.3    5  11   8
5m75A.TPO.2    4  11   8
5m75A.SEP.1    2  11   8
5m71A.TPO.2    1  11   8
5m71A.SEP.1    2  11   8
5m6yA.TPO.2    1  11   8
5m2fX.MLZ.9    2  11   8
5m2fX.MLY.7    4  11   8
5m2fX.MLY.2    7  11   8
5m0bA.SEP.1    4  11   8
5lx9A.OLB.2    1  11   8
5lmkA.TPO.1    1  11   8
5llfA.PO4.1    1  11   8
5liyX.MLZ.4    3  11   8
5liyX.MLY.6    2  11   8
5lixX.MLZ.9    3  11   8
5lixX.MLZ.3    4  11   8
5lixX.MLY.2    4  11   8
5liwX.MLZ.4    5  11   8
5liwX.MLY.6    1  11   8
5liuX.MLZ.8    2  11   8
5likX.MLY.6   10  11   8
5ldbA.PO4.2    1  11   8
5lcuA.SEP.1    2  11   8
5lctA.SEP.1    3  11   8
5lcrA.SEP.1    4  11   8
5lcqA.SEP.1    2  11   8
5lcpA.SEP.1    3  11   8
5lacA.GOL.1    1  11   8
5kafA.LHG.4    1  11   8
5k8kA.ACT.1    1  11   8
5k36A.GOL.1   10  11   8
5k31A.GOL.1    1  11   8
5k2dA.OLC.6    2  11   8
5k2aA.OLA.21   9  11   8
5k19A.GOL.1    7  11   8
5k0wA.GOL.1    2  11   8
5jybA.GOL.1    5  11   8
5jx8A.GOL.2    2  11   8
5jweB.GOL.1    2  11   8
5jnqA.PLM.1    7  11   8
5jlpA.SER.1    1  11   8
5jdwA.GLY.1    3  11   8
5jdhA.MYS.7    4  11   8
5jd4A.GOL.1   10  11   8
5j8qA.ALA.1    1  11   8
5j75A.PO4.2    1  11   8
5j1wA.GOL.4    1  11   8
5iuaA.OLB.24  10  11   8
5iu8A.OLB.25   2  11   8
5iu8A.OLA.14   8  11   8
5iu7A.OLB.26   1  11   8
5iu4A.OLC.28   1  11   8
5innA.GOL.1    4  11   8
5inbA.GOL.4    1  11   8
5ilnA.GOL.1    3  11   8
5ik4A.GOL.3    3  11   8
5i0bA.SEP.1    1  11   8
5hyaA.MYS.8    2  11   8
5hwyA.MYS.7    5  11   8
5hc0A.GOL.1    3  11   8
5haiA.PO4.1    1  11   8
5h9iA.GOL.2    4  11   8
5gthE.LHG.1    1  11   8
5gkxA.PO4.2    6  11   8
5g5iA.PO4.2    1  11   8
5g54A.OLA.1    4  11   8
5g2cA.OLA.1    5  11   8
5g1tA.PO4.2    1  11   8
5fujA.GOL.3    2  11   8
5fjgA.OLA.1    8  11   8
5fa3B.GOL.1    1  11   8
5f5lA.GOL.3    1  11   8
5eqaA.MLZ.1    1  11   8
5ecuA.GOL.1    6  11   8
5e7cE.LHG.1    1  11   8
5dccA.GOL.2    1  11   8
5dc2A.GOL.3    1  11   8
5d4hA.GOL.2    1  11   8
5d4hA.ACY.12   1  11   8
5d0bA.PO4.1    3  11   8
5d08A.PO4.2    8  11   8
5czoA.MLY.1    3  11   8
5cyzC.MLY.1    1  11   8
5cyzA.MLY.6    4  11   8
5cyzA.MLY.12   9  11   8
5cyiA.TPO.1    5  11   8
5cuvA.MLT.1    1  11   8
5csmA.TRP.1    2  11   8
5cpxA.GOL.1    2  11   8
5cgwA.ACT.3    3  11   8
5cd2A.GOL.1    5  11   8
5c9vA.GOL.2    1  11   8
5bz3A.7E8.4    6  11   8
5bk2D.PO4.1    3  11   8
5bk2C.GOL.1    1  11   8
5b2nA.D12.10   5  11   8
5aqsB.GOL.1    2  11   8
5aqfB.GOL.2    1  11   8
5ap9A.GOL.1    1  11   8
5ap4A.TPO.1    4  11   8
5ap3A.TPO.1    2  11   8
5afoA.GOL.1    5  11   8
5a07A.ACT.2    2  11   8
4zzjA.GOL.2   10  11   8
4zz6A.GOL.1    1  11   8
4zrqA.GOL.2    5  11   8
4zrpA.GOL.4    9  11   8
4zlpA.GOL.4    1  11   8
4zegA.GOL.1    7  11   8
4z6gA.PO4.2    1  11   8
4z16A.PTR.1    1  11   8
4z10A.GOL.4    8  11   8
4ytiA.PTR.1    2  11   8
4ythA.PTR.1    1  11   8
4ytcA.PTR.1    3  11   8
4yptA.GOL.3    2  11   8
4ylmX.GOL.2    4  11   8
4ydjH.BU3.1    7  11   8
4yb7B.PO4.1    1  11   8
4y9xA.3PG.1    1  11   8
4y3rA.GOL.2    5  11   8
4y3jA.GOL.5    8  11   8
4xznX.MLZ.9    3  11   8
4xznX.MLZ.3    8  11   8
4xznX.MLY.2    8  11   8
4xznX.MLY.12   3  11   8
4xzmX.MLZ.10   2  11   8
4xzmX.MLY.7    5  11   8
4xzmX.MLY.2    7  11   8
4xzmX.MLY.13   2  11   8
4xzlX.MLZ.8    8  11   8
4xzlX.MLY.6    4  11   8
4xzlX.MLY.10   2  11   8
4xw4A.TPO.2    1  11   8
4xt1A.SIN.9    8  11   8
4xdrA.ACT.6    1  11   8
4xdrA.ACT.5    5  11   8
4x8vH.GOL.2    5  11   8
4x7qA.PO4.1    1  11   8
4x16A.GOL.1    1  11   8
4x14A.GOL.1    1  11   8
4x12A.GOL.1    1  11   8
4x0yA.GOL.1    1  11   8
4wu2A.PO4.2    2  11   8
4wrvA.URA.1    2  11   8
4wevX.MLZ.9   10  11   8
4wevX.MLY.7    4  11   8
4wevX.MLY.11   2  11   8
4wb8A.TPO.2    1  11   8
4v1sA.GOL.1    1  11   8
4us6A.GOL.2    2  11   8
4udgA.PO4.1    2  11   8
4u7aA.GOL.1    1  11   8
4u1sB.GOL.1    3  11   8
4u0mA.ATP.2    2  11   8
4tyjA.PO4.1    5  11   8
4tyeA.PO4.1    2  11   8
4tv1A.GOL.4    4  11   8
4tmtA.DTT.1    2  11   8
4rysA.GOL.1    3  11   8
4rtcA.GOL.1    9  11   8
4rqtA.ACY.1    1  11   8
4rq4A.PPV.3    1  11   8
4rnzA.GOL.6    1  11   8
4ri0A.PO4.2    1  11   8
4r85A.GOL.1    2  11   8
4r7fA.GOL.1    3  11   8
4r75A.GOL.3    4  11   8
4r5zA.GOL.4    4  11   8
4r40B.GOL.2    4  11   8
4qfsA.TPO.1    1  11   8
4qfrA.TPO.1    1  11   8
4qbxA.CIT.1    1  11   8
4qbtA.PO4.6    2  11   8
4q4qA.GOL.4    6  11   8
4q3vA.GOL.1    6  11   8
4q0pA.Z6J.2    1  11   8
4puwA.CIT.1    1  11   8
4ptmA.ACT.1    9  11   8
4pqfA.GOL.1    6  11   8
4poaA.GOL.1    2  11   8
4pjxA.GOL.1    1  11   8
4pegA.GOL.2    3  11   8
4p25A.GAL.1    4  11   8
4oqfA.GOL.1    3  11   8
4oelA.TYR.2    4  11   8
4o6nA.TLA.1    1  11   8
4o4fA.PO4.4    6  11   8
4o4dA.ACT.4    1  11   8
4nnyB.GOL.2    2  11   8
4nk6A.MLY.6    8  11   8
4n5vA.GOL.2    6  11   8
4n58A.GOL.1    1  11   8
4moyA.GOL.3    1  11   8
4mebA.GOL.2    2  11   8
4mamA.GOL.2    1  11   8
4m88A.GOL.1    3  11   8
4m0vA.GOL.1    5  11   8
4lv4A.ACT.1    2  11   8
4ltyC.GOL.1    6  11   8
4lsqG.BU3.1    1  11   8
4lmuA.GOL.1    1  11   8
4leaA.BMA.4    2  11   8
4ldnA.PO4.1    8  11   8
4l0cA.ACY.1    1  11   8
4kxpA.PO4.2    1  11   8
4kfqA.GOL.2    1  11   8
4kf1A.GOL.5    9  11   8
4kezA.GOL.4    1  11   8
4kb5A.GOL.3    6  11   8
4k38A.GOL.3    7  11   8
4jvsA.ACY.1    2  11   8
4jrbA.D12.4    1  11   8
4jdhA.SEP.1    1  11   8
4jd0A.PO4.1    6  11   8
4jb1A.GOL.5    1  11   8
4j1oA.GOL.1    6  11   8
4in6H.PO4.3    2  11   8
4imjB.PO4.1    1  11   8
4imiB.PO4.1    1  11   8
4il9A.ACT.2    1  11   8
4il4A.ACT.2    1  11   8
4iccX.MLZ.9   10  11   8
4iccX.MLY.7    3  11   8
4iccX.MLY.2    8  11   8
4ianA.PTR.1    1  11   8
4hvxA.GOL.3    4  11   8
4hkpA.GOL.1    8  11   8
4hgeA.PTR.1    1  11   8
4hfhA.ACT.4    1  11   8
4hfeA.ACT.2    1  11   8
4h5nA.GOL.6    1  11   8
4h3wA.MLY.4    3  11   8
4h3wA.MLY.19   6  11   8
4h19A.GOL.2    1  11   8
4h19A.GOL.1    6  11   8
4gwsA.PO4.3    1  11   8
4gakA.GOL.2    1  11   8
4g9bA.GOL.1    3  11   8
4fvlA.GOL.1    1  11   8
4fufA.GOL.3    2  11   8
4fmmA.GOL.6    1  11   8
4fjvA.GOL.3    1  11   8
4fifA.SEP.1    1  11   8
4fhaA.LYS.1    1  11   8
4f9uA.GOL.1    2  11   8
4f09A.PTR.1    4  11   8
4ewlA.GOL.5    3  11   8
4etpA.GOL.2    7  11   8
4eoqA.TPO.1    1  11   8
4eooA.TPO.1    5  11   8
4eonA.TPO.1    1  11   8
4eomA.TPO.1    5  11   8
4eolA.TPO.1    1  11   8
4eojA.TPO.1    1  11   8
4eiyA.OLA.16   8  11   8
4eekA.PO4.1    1  11   8
4e4zA.GOL.3    1  11   8
4e4mA.PTR.1    1  11   8
4du8A.GOL.2    5  11   8
4d92A.PYR.1    1  11   8
4d7jA.GOL.2    6  11   8
4d4hA.GOL.1    2  11   8
4d1sA.PTR.1    4  11   8
4czpA.GOL.1    8  11   8
4ct7B.TRP.1    1  11   8
4cruA.GOL.1    2  11   8
4ck7C.ADP.1    1  11   8
4ci9A.GOL.3    1  11   8
4cfwA.TPO.1    7  11   8
4cfvA.TPO.1    1  11   8
4cfuA.TPO.1    1  11   8
4cfnA.TPO.1    6  11   8
4cfmC.TPO.1    1  11   8
4cfmA.TPO.1    1  11   8
4cd7A.BMA.2    1  11   8
4c69X.MC3.3    8  11   8
4c33A.TPO.2    7  11   8
4c09A.GOL.2    1  11   8
4bv3A.GOL.1    1  11   8
4bfxA.PO4.1    1  11   8
4bcpA.TPO.1    5  11   8
4bcoA.TPO.1    1  11   8
4bcnA.TPO.1    5  11   8
4b8mA.TPO.1    1  11   8
4axnA.ACT.1    1  11   8
4axaA.TPO.1    1  11   8
4aruA.TLA.1    1  11   8
4amoA.ACY.1    1  11   8
4ajeA.MLI.1    7  11   8
4aj4A.MLI.1    5  11   8
4abjA.GOL.2    6  11   8
4a5pA.MLY.4    5  11   8
4a5pA.MLY.3    2  11   8
3zx4A.PO4.1    1  11   8
3ztxA.TPO.1    1  11   8
3zhaA.SIN.1    3  11   8
3wy6A.GOL.7    1  11   8
3we7A.ACY.2    2  11   8
3w9aA.GOL.1    5  11   8
3w88A.GOL.9    2  11   8
3w87A.GOL.8    2  11   8
3w7pA.GOL.13   2  11   8
3w75A.GOL.5    2  11   8
3w00A.PO4.1    1  11   8
3v5uA.MYS.8    2  11   8
3v1nA.MLA.1    4  11   8
3v1mA.MLI.1    8  11   8
3v0sA.MLZ.4    4  11   8
3uimA.TPO.5    3  11   8
3uh1A.GOL.2    1  11   8
3ugwA.DCZ.2    1  11   8
3ufiA.MLY.12   3  11   8
3uckA.PO4.1    1  11   8
3u7fB.PO4.5    1  11   8
3u7fB.GOL.3    9  11   8
3tzhA.GOL.1    1  11   8
3ty4A.GOL.2    6  11   8
3ty3A.GOL.3    4  11   8
3tw0A.ACT.1    1  11   8
3tnwA.TPO.1    8  11   8
3ti6A.ACT.5   10  11   8
3ti5A.GOL.2    1  11   8
3ti4A.ACT.3    1  11   8
3thoA.PO4.2    4  11   8
3tc6A.PO4.2    9  11   8
3t4uA.GOL.2    2  11   8
3t1iA.DTT.2    4  11   8
3t1fA.GOL.1    1  11   8
3sm4A.PO4.1    1  11   8
3skyA.PO4.1    1  11   8
3sjaA.PO4.2    1  11   8
3sj6A.GOL.2    1  11   8
3siwA.PO4.3    4  11   8
3rwxA.MLY.17   3  11   8
3rwxA.MLY.10   9  11   8
3rvgA.PTR.1    3  11   8
3r1zA.ALA.1    7  11   8
3qvxA.GOL.5    4  11   8
3qvwA.GOL.3    5  11   8
3qqvA.GOL.1    3  11   8
3qmlA.PO4.1    1  11   8
3qkpA.GOL.2    7  11   8
3qhwA.TPO.1    1  11   8
3qfjE.GOL.2    1  11   8
3q25A.GOL.6    6  11   8
3pymA.MRY.1    6  11   8
3pd6A.GOL.2    7  11   8
3p4eA.CIT.3    1  11   8
3ozyA.ACY.4    2  11   8
3orxA.SEP.1    1  11   8
3oqoS.SEP.1    2  11   8
3oqnS.SEP.1    1  11   8
3oqmS.SEP.1    3  11   8
3opsA.TAR.1    1  11   8
3onnA.ACT.8    2  11   8
3ohrA.MLY.8    2  11   8
3ohrA.MLY.5    1  11   8
3ohrA.MLY.10   7  11   8
3o7lB.TPO.1    8  11   8
3o1lA.GOL.1    4  11   8
3nxdC.GOL.4    1  11   8
3nh5A.ACT.1    1  11   8
3nbwA.GOL.1    1  11   8
3mwxA.GOL.1    7  11   8
3mo7A.GOL.1    4  11   8
3mmjA.PO4.2    2  11   8
3mj4A.GOL.3    1  11   8
3mieA.GOL.3    1  11   8
3midA.GOL.3    1  11   8
3mdaA.PPV.1    1  11   8
3m8mA.MAN.1    3  11   8
3m5qA.MAN.1    3  11   8
3m4hA.CIT.1    1  11   8
3m1uA.GOL.3    3  11   8
3m1uA.GOL.1    1  11   8
3lvuA.GOL.1    5  11   8
3ltiA.MLY.8    1  11   8
3ltiA.MLY.2    1  11   8
3lnmB.PGW.11   3  11   8
3ln3A.MLY.5    1  11   8
3lceA.GOL.3    3  11   8
3lboA.CIT.1    1  11   8
3l9rA.GOL.4    8  11   8
3l81A.GOL.2    1  11   8
3l0pA.GOL.1    1  11   8
3krrA.PTR.1    4  11   8
3k31A.GOL.1    7  11   8
3k1tA.GOL.8   10  11   8
3jy9A.PTR.1    1  11   8
3jw7A.GOL.3   10  11   8
3jrkA.GOL.1    1  11   8
3jcuD.LHG.3    2  11   8
3itdA.GOL.1    5  11   8
3iokA.PTR.1    1  11   8
3io5A.PO4.1    2  11   8
3ib7A.ACT.1    3  11   8
3i16A.TLA.1    1  11   8
3hsnA.GOL.2    1  11   8
3hmoA.GOL.4    6  11   8
3hc1A.GOL.4    1  11   8
3gv5B.GOL.1    1  11   8
3gs9A.MLY.2    6  11   8
3ghuA.CIT.1    1  11   8
3ghtA.CIT.1    1  11   8
3ghsA.CIT.1    1  11   8
3ghrA.CIT.1    1  11   8
3gd8A.GOL.3    2  11   8
3g9kS.GLU.2    1  11   8
3fv3A.GOL.2    6  11   8
3fm6A.GOL.1    1  11   8
3fjwA.BMA.3    2  11   8
3f70A.MLZ.1    1  11   8
3f0hA.GOL.2    1  11   8
3ewyA.GOL.3    3  11   8
3eucA.GOL.1    5  11   8
3emnX.MC3.1   10  11   8
3ejoA.ACT.1    1  11   8
3eglA.MLY.5    5  11   8
3e8dA.TPO.1    3  11   8
3e88A.TPO.1    6  11   8
3e87A.TPO.1    1  11   8
3e70C.GDP.2    5  11   8
3e63A.PTR.1    4  11   8
3e62A.PTR.1    3  11   8
3e2fA.GOL.1    1  11   8
3dwrA.ACT.1    1  11   8
3ddqC.TPO.1    1  11   8
3ddpA.TPO.1    5  11   8
3d71A.PGO.2    8  11   8
3d39E.GOL.3    1  11   8
3d0eA.TPO.1    6  11   8
3cq6A.PO4.2    1  11   8
3ch1B.GOL.1    2  11   8
3c3rA.GOL.1    1  11   8
3bqlA.GOL.1    1  11   8
3bo8A.GOL.1    1  11   8
3bhuA.TPO.1    1  11   8
3aynA.PLM.3    6  11   8
3aexA.PO4.1    7  11   8
3aenA.MET.1    2  11   8
3adbA.PO4.1    2  11   8
3aagB.MLY.3    1  11   8
3a8wA.TPO.2    8  11   8
3a8bA.GOL.3    7  11   8
3a7gA.TPO.1    1  11   8
3a4uA.GOL.3    9  11   8
3a0hC.BCR.2    1  11   8
3a0bH.BCR.1    5  11   8
2zsfA.GOL.4    4  11   8
2zsfA.ACT.12   7  11   8
2zrhA.PO4.1    2  11   8
2zr7A.PO4.1    3  11   8
2zjgA.GOL.1    1  11   8
2z3kA.TAR.2    5  11   8
2ymvA.ACT.3    5  11   8
2ygxA.GOL.1    1  11   8
2xrwA.GOL.2    2  11   8
2xjvA.BGC.2    1  11   8
2xjqA.GOL.1    4  11   8
2xcuA.CIT.2    1  11   8
2xckA.SEP.1    1  11   8
2x7uA.GOL.1   10  11   8
2x1dA.GOL.2   10  11   8
2x1cA.GOL.1   10  11   8
2wsbA.POL.2    1  11   8
2wqpA.ACT.1    1  11   8
2wqeA.ADP.3    2  11   8
2wmbC.TPO.1    1  11   8
2wmbA.TPO.1    5  11   8
2wmaC.TPO.1    1  11   8
2wmaA.TPO.1    8  11   8
2wm9A.GOL.1    8  11   8
2wkxA.GOL.4    1  11   8
2wkxA.GOL.1    7  11   8
2wkuA.DNO.2    4  11   8
2wgzA.GOL.3    3  11   8
2wgvA.GOL.2    4  11   8
2wekA.PO4.1   10  11   8
2we8A.GOL.2    1  11   8
2we8A.ACT.10   9  11   8
2wabA.GOL.6    8  11   8
2w9xA.GOL.2    1  11   8
2w96A.GOL.1    1  11   8
2w8bA.ACT.2    1  11   8
2vo6A.TPO.2    1  11   8
2vnwA.TPO.2    1  11   8
2vixA.MLY.4    5  11   8
2vgpA.TPO.1    1  11   8
2vgoA.TPO.1    6  11   8
2ve7A.GOL.1    8  11   8
2vd9A.MLY.16   3  11   8
2vd9A.MLY.10   2  11   8
2vd8A.MLY.11   6  11   8
2vd8A.MLY.10   2  11   8
2v4yA.GTP.1    4  11   8
2uzdA.TPO.1    1  11   8
2uw8A.TPO.2    1  11   8
2uw4A.TPO.1    1  11   8
2uvzA.TPO.2    2  11   8
2uvyA.TPO.2    2  11   8
2r9rB.PGW.10   5  11   8
2r8fA.PO4.1    9  11   8
2r6sA.GOL.5    1  11   8
2qjvA.MLY.1    1  11   8
2qbtA.GOL.2    3  11   8
2qb2A.GOL.12   5  11   8
2qa3A.GOL.13   1  11   8
2q7xA.MLY.2    2  11   8
2pfqA.PPV.2    1  11   8
2pfhA.CIT.2    1  11   8
2pf8A.CIT.2    1  11   8
2pevA.CIT.1    1  11   8
2p4sA.PO4.1    5  11   8
2oenL.SEP.1    4  11   8
2o6aA.PO4.1    1  11   8
2o68A.PO4.1    1  11   8
2o4uX.PO4.1    1  11   8
2nzvL.SEP.1    6  11   8
2nzuL.SEP.1    8  11   8
2nryA.TPO.1    1  11   8
2jl1A.GOL.4    1  11   8
2jh1A.ACT.15   1  11   8
2jgzA.TPO.1    1  11   8
2jflA.TPO.1    1  11   8
2jdsA.TPO.2    1  11   8
2jdrA.TPO.1    1  11   8
2j8tA.FLC.2    1  11   8
2j5mA.MAN.2    6  11   8
2j0lA.PTR.2    1  11   8
2iw9A.TPO.1    7  11   8
2iw8C.TPO.1    1  11   8
2iw8A.TPO.1    6  11   8
2iw6A.TPO.1    4  11   8
2iohA.PO4.1    1  11   8
2i6tA.GOL.5    3  11   8
2i54A.CIT.1    1  11   8
2i0eA.TPO.1    1  11   8
2hrbA.GOL.3    2  11   8
2hqsH.ACT.1    6  11   8
2hekA.GOL.9    7  11   8
2gngA.TPO.1    6  11   8
2gk3A.GOL.1    1  11   8
2gj6B.GOL.5    2  11   8
2g9xA.TPO.1    1  11   8
2g6mA.ACT.1    1  11   8
2ftzA.MLY.6    5  11   8
2ftzA.MLY.20   8  11   8
2fepS.SEP.1    2  11   8
2f84A.PO4.1    1  11   8
2etvA.MLY.18   2  11   8
2etvA.MLY.15   2  11   8
2etvA.MLY.11   2  11   8
2ehzA.MCT.5    3  11   8
2dptA.TAR.1    1  11   8
2d62A.POP.1    1  11   8
2cpoA.MAN.2    2  11   8
2cnuA.ASP.1    1  11   8
2cjmA.TPO.2    1  11   8
2cjmA.PTR.1    1  11   8
2cj2A.MAN.2    4  11   8
2cj0A.MAN.2    3  11   8
2cizA.MAN.2    4  11   8
2cc2A.5AD.1    5  11   8
2c6xA.CIT.1    1  11   8
2c1aA.TPO.1    1  11   8
2bjfA.GOL.4    8  11   8
2bcsA.PPV.1    1  11   8
2bcqA.PPV.1    1  11   8
2b6oA.MC3.5    5  11   8
2awaA.GOL.1    1  11   8
2agtA.CIT.1    1  11   8
2aaiB.GAL.3    5  11   8
2a8uA.UDP.1    1  11   8
1zvvW.SEP.1    2  11   8
1zj2A.UDP.1    1  11   8
1z29A.ACY.2    6  11   8
1yzrA.MAN.1    1  11   8
1yyuA.POP.1    1  11   8
1yydA.MAN.1    5  11   8
1yvjA.PTR.1    3  11   8
1yi9A.GOL.1    4  11   8
1yb5A.GOL.5    1  11   8
1xmlB.PO4.1    1  11   8
1x96A.CIT.2    1  11   8
1wchA.PO4.3    1  11   8
1w98A.TPO.1    2  11   8
1vk1A.MLY.7    6  11   8
1v9mA.GOL.1    9  11   8
1uu3A.GOL.3    1  11   8
1uhgA.SEP.5    4  11   8
1u98A.GOL.2    1  11   8
1tzmA.NAK.1    2  11   8
1tbjA.GOL.1    8  11   8
1szmA.TPO.2    2  11   8
1rydA.ACT.1    3  11   8
1rqqA.PTR.2    6  11   8
1r81A.UD2.1    1  11   8
1q62A.TPO.1    1  11   8
1pt8A.GOL.2    1  11   8
1pr6A.PO4.1    1  11   8
1pr2A.PO4.1    1  11   8
1pkdA.TPO.1    6  11   8
1p0cA.PO4.1    1  11   8
1ovaA.SEP.2    5  11   8
1ou4A.PO4.1    1  11   8
1osnA.ADP.1    2  11   8
1oluA.GOL.1    1  11   8
1ok1A.ACT.1    2  11   8
1ojyA.ACT.1    5  11   8
1ojvA.ACT.1    1  11   8
1oiyA.TPO.1    1  11   8
1oiuC.TPO.1    1  11   8
1oiuA.TPO.1    1  11   8
1oi9A.TPO.1    1  11   8
1oguA.TPO.1    5  11   8
1ofwA.GOL.1    1  11   8
1o6lA.TPO.1   10  11   8
1o0vA.GOL.2    9  11   8
1nv4A.PO4.2    2  11   8
1nv3A.PO4.3    1  11   8
1mpgA.GOL.1    2  11   8
1lzjA.UDP.1    1  11   8
1lziA.UDP.1    1  11   8
1lvwA.GOL.2    1  11   8
1l9yA.GOL.1    7  11   8
1l8oA.PO4.1    1  11   8
1kzpB.ACY.1    3  11   8
1ko7A.PO4.2    2  11   8
1ko7A.PO4.1    4  11   8
1jt1A.GOL.1    2  11   8
1jsuA.TPO.1    1  11   8
1jbpE.SEP.3    3  11   8
1izcA.PYR.1    1  11   8
1ib4A.MAN.9    3  11   8
1h4pA.GOL.1    7  11   8
1h28A.TPO.1    1  11   8
1h27A.TPO.1    4  11   8
1h26A.TPO.1    5  11   8
1h25A.TPO.1    5  11   8
1h1sA.TPO.1    4  11   8
1h1rA.TPO.1    5  11   8
1g9uA.ACT.8    8  11   8
1e9hA.TPO.1    6  11   8
1d8dB.ACT.1    4  11   8
1c8zA.PO4.1    1  11   8
1c8xA.PO4.1    1  11   8
1c3dA.GOL.1    3  11   8
1bjoA.GAM.1    1  11   8
7oogA.GOL.7    1  11   7
7nxjA.TPO.1    1  11   7
7ntiA.GOL.5    4  11   7
7nthA.GOL.1    5  11   7
7nnxA.FMN.1    1  11   7
7nmpA.FMN.1    2  11   7
7niyA.FMN.1    1  11   7
7ncfA.PTR.1    1  11   7
7mt1A.GOL.1    1  11   7
7mfoA.PO4.2    4  11   7
7mctH.GOL.2    4  11   7
7mc5A.TLA.1    3  11   7
7lw4A.ACT.1    4  11   7
7luuA.GOL.4    1  11   7
7lg3B.GOL.1    2  11   7
7lb2A.HEZ.1    5  11   7
7l6tA.GLC.3    2  11   7
7l2cL.ACT.1    1  11   7
7krxA.ACT.2    1  11   7
7kpmA.PTR.1    1  11   7
7kplA.PTR.1    1  11   7
7kojA.ACT.1    1  11   7
7ka0A.GOL.1    1  11   7
7k9mA.GOL.1    7  11   7
7jvpR.PLM.10   4  11   7
7jnfA.A2G.1    7  11   7
7jirA.ACT.1    2  11   7
7edaD.LHG.4    5  11   7
7ebhA.ACT.1    1  11   7
7easA.ACT.1    1  11   7
7ea0A.ACT.1    1  11   7
7e5uA.GOL.5    8  11   7
7dtyR.CLR.3    3  11   7
7dsfA.ACT.1    1  11   7
7d7lA.GOL.1    2  11   7
7d36A.GOL.1    2  11   7
7cutA.GOL.2    3  11   7
7cljA.OLC.15   6  11   7
7cj3A.OLC.2    1  11   7
7c8lA.GOL.1    4  11   7
7c7kO.PO4.2    7  11   7
7c52M.PEF.4    1  11   7
7c39A.CIT.1    4  11   7
7c27A.GOL.4    2  11   7
7c26A.GOL.2    2  11   7
7c26A.CIT.4    3  11   7
7c0kA.GOL.3    5  11   7
7bvrA.GOL.1    1  11   7
7burA.CIT.1    2  11   7
7b0pA.GOL.5    1  11   7
7aplA.GOL.1    3  11   7
7aloB.GOL.1    2  11   7
7a71A.GOL.1    1  11   7
7a2fA.GAI.1    2  11   7
6zn0A.SEP.3    3  11   7
6zbxA.MAN.1    1  11   7
6z44A.SEP.3    3  11   7
6z25A.GOL.4   10  11   7
6z1lA.PO4.1    1  11   7
6z10A.OLC.6    1  11   7
6z0dA.GOL.1    3  11   7
6z08A.SEP.3    3  11   7
6z02L.D10.4    7  11   7
6yvbA.GOL.3    6  11   7
6ypsA.SEP.3    3  11   7
6yppA.SEP.2    3  11   7
6youA.SEP.3    4  11   7
6yo9B.GOL.2    1  11   7
6yntA.SEP.3    4  11   7
6ynrA.SEP.2    5  11   7
6ynbA.SEP.4    3  11   7
6ygvA.GOL.5    6  11   7
6ygvA.GOL.1    4  11   7
6yglA.GOL.2    7  11   7
6ygkA.GOL.4    2  11   7
6y5uA.SEP.1    1  11   7
6y2zA.PO4.1    1  11   7
6y2aB.GOL.1    2  11   7
6y05A.SEP.2    3  11   7
6xruB.GOL.2   10  11   7
6xpxA.BCN.4    7  11   7
6xn6A.ACT.3   10  11   7
6xmyA.PO4.1    5  11   7
6xmhA.GOL.6    3  11   7
6xivA.LMR.2    1  11   7
6x9yA.GOL.1    1  11   7
6x5jA.GOL.1    1  11   7
6x10A.GOL.1    1  11   7
6wrhA.PO4.1    6  11   7
6wrhA.GOL.5    1  11   7
6wnxA.GOL.1    5  11   7
6wh6A.UQ1.3    6  11   7
6w9lA.GOL.1   10  11   7
6w8lA.PTR.1    1  11   7
6w8cA.11A.1    2  11   7
6w8aA.LNK.2    2  11   7
6vuyA.GOL.1    6  11   7
6vndA.GOL.8    1  11   7
6vm2A.PIO.1    1  11   7
6vm0A.PIO.1    1  11   7
6v7gA.ACT.1    3  11   7
6v4qH.GOL.2    1  11   7
6v29A.ASP.1    1  11   7
6uwpA.GOL.2    2  11   7
6umwA.PTR.1    1  11   7
6uexA.GOL.2    2  11   7
6ub9B.ACT.1    9  11   7
6u90A.GOL.1    6  11   7
6u0oA.OLC.2    8  11   7
6txdA.GOL.1    6  11   7
6twwA.GOL.2    4  11   7
6tv4A.GOL.1    4  11   7
6t4kA.GOL.2    5  11   7
6t1zA.XP4.2    4  11   7
6sq1A.SEP.3    3  11   7
6spyA.SEP.3    3  11   7
6spuA.SEP.3    2  11   7
6spuA.SEP.1    6  11   7
6spsA.SEP.3    3  11   7
6spmA.SEP.3    4  11   7
6soxA.SEP.3    3  11   7
6snxA.SEP.3    3  11   7
6snnA.SEP.3    3  11   7
6snnA.SEP.1    6  11   7
6smbA.PTR.1    1  11   7
6seyA.BGC.2    9  11   7
6s63A.DD9.3    1  11   7
6rz9A.OLC.9    2  11   7
6rz9A.OLC.4    2  11   7
6rz8A.OLA.11   2  11   7
6rz7A.OLC.2    1  11   7
6rz6A.CLR.1    2  11   7
6rz5A.OLA.15   4  11   7
6ry2A.MAN.2    1  11   7
6rv5A.GOL.8    1  11   7
6rtzA.PO4.1    1  11   7
6rs5A.GLC.2    5  11   7
6rrgA.BGC.2    8  11   7
6rr8A.GOL.4    7  11   7
6rr6A.GOL.4    4  11   7
6rqiA.BGC.2    2  11   7
6roeA.GLC.3    4  11   7
6roeA.BGC.2    7  11   7
6robA.GLC.3    6  11   7
6robA.BGC.2   10  11   7
6rnpA.BGC.1    9  11   7
6rmrA.ACT.2    5  11   7
6rl9A.BGC.2    5  11   7
6ritA.BGC.2    8  11   7
6rh4A.BGC.2   10  11   7
6rgmA.ACT.3    2  11   7
6rgkA.GAI.2    4  11   7
6rfwA.GAI.3    5  11   7
6rfjA.TPO.1    2  11   7
6rehA.GOL.1    5  11   7
6rb0A.GOL.1    2  11   7
6r88A.GOL.2    1  11   7
6qy6A.GOL.2    3  11   7
6qxnA.GOL.3    2  11   7
6qvaA.PO4.2    6  11   7
6qtxA.GOL.2    2  11   7
6qtwA.GOL.4    1  11   7
6qtvA.MLI.3    9  11   7
6qtsA.GOL.3   10  11   7
6qtrA.GOL.1    9  11   7
6qskA.OLC.1    2  11   7
6qp3A.ACT.1    1  11   7
6qn4A.GOL.11   2  11   7
6qj7A.SEP.2    2  11   7
6qgpA.GAI.1    2  11   7
6qg5K.SEP.1    1  11   7
6qg3K.SEP.1    1  11   7
6qg1L.SEP.1    1  11   7
6qg0L.SEP.1    1  11   7
6qfaB.HSM.1    6  11   7
6pukF.GOL.2    3  11   7
6pt2B.OLA.1    2  11   7
6povA.ACT.1    1  11   7
6pn5A.ACT.1    1  11   7
6pn3A.ACT.1    1  11   7
6pmyA.ACT.1    1  11   7
6pmwA.ACT.1    1  11   7
6plsA.TAU.2   10  11   7
6phaA.ACT.8    3  11   7
6peqA.PAM.2    4  11   7
6pdnA.SEP.1    2  11   7
6pb0R.PLM.12   1  11   7
6pauA.GOL.1    1  11   7
6p8fC.PTR.1    1  11   7
6p3uA.GOL.2    4  11   7
6ozqA.GOL.1    3  11   7
6ozjA.GOL.3    3  11   7
6ovxA.GOL.1   10  11   7
6ovwA.PO4.4    1  11   7
6ovqA.GOL.1    3  11   7
6os2A.OLC.1    6  11   7
6os2A.CLR.7    2  11   7
6opgA.PTR.2    1  11   7
6omqA.ACT.2    2  11   7
6ommR.PLM.8    6  11   7
6om4A.POP.1    1  11   7
6ol2A.ACT.7   10  11   7
6oibA.UQ1.3    3  11   7
6oi6A.UQ1.3    5  11   7
6oh7A.GOL.1    6  11   7
6odbA.GOL.3    6  11   7
6o08A.ACT.2    1  11   7
6nxbA.CIT.1    1  11   7
6nxaA.ACY.1    1  11   7
6nx9A.ACY.1    1  11   7
6nx8A.ACY.1    1  11   7
6npzA.TPO.1    1  11   7
6no7A.SEP.3    2  11   7
6nj6A.GOL.2    9  11   7
6nh0A.ACT.1    1  11   7
6ngxA.ACT.1    1  11   7
6ngvA.ACT.1    1  11   7
6nguA.ACT.1    1  11   7
6ngtA.ACT.1    1  11   7
6ngsA.ACT.1    1  11   7
6ngrA.ACT.1    1  11   7
6ngmA.ACT.1    1  11   7
6nglA.ACT.1    1  11   7
6ngjA.ACT.1    1  11   7
6ng4A.GOL.1    1  11   7
6n82F.PO4.2    1  11   7
6n7bA.PTR.1    1  11   7
6n79A.PTR.1    7  11   7
6momA.TPO.2    1  11   7
6mm8C.TPO.1    1  11   7
6mm7A.TPO.1    1  11   7
6mm7A.SEP.2    4  11   7
6mm5E.SEP.2    4  11   7
6mkoA.GOL.1    1  11   7
6m8yA.GOL.3    7  11   7
6m1wA.GOL.6    1  11   7
6lqbA.GOL.1    3  11   7
6lpkA.8K6.8    1  11   7
6lpjA.8K6.8    1  11   7
6lp7A.ACT.3    2  11   7
6lilA.FLC.1    1  11   7
6likA.GOL.2    8  11   7
6li7A.GOL.2   10  11   7
6li2A.OLC.11   1  11   7
6lduA.GOL.1    1  11   7
6l7pB.LHG.1    9  11   7
6l7oA.BCR.1    2  11   7
6l17A.SEP.1    3  11   7
6l15A.SEP.1    2  11   7
6kqwA.CIT.2    3  11   7
6k9zA.ACT.1    5  11   7
6jloC.GOL.3    4  11   7
6jdzA.GOL.2    7  11   7
6jd0A.GOL.6    1  11   7
6japA.CIT.1    2  11   7
6j9yA.CIT.1    1  11   7
6j8qA.ACY.1    1  11   7
6j7fB.TLA.1    2  11   7
6j57A.GOL.1    4  11   7
6j4qA.GOL.2    1  11   7
6ix2A.GOL.1    6  11   7
6is6A.OLC.10   4  11   7
6i9kA.OLC.10   4  11   7
6i66A.GOL.1    3  11   7
6i2hA.SEP.4    5  11   7
6i2cA.SEP.3    3  11   7
6i0lA.ACT.2    1  11   7
6hy5A.ACT.4    2  11   7
6hu0A.GOL.8    2  11   7
6htzA.DMF.1    2  11   7
6htmA.GOL.5    6  11   7
6htkA.GOL.2    7  11   7
6hthA.DMF.5    2  11   7
6htaA.ACT.1    1  11   7
6hrqA.DMF.5    4  11   7
6hrqA.DMF.2    3  11   7
6hroA.GOL.1   10  11   7
6hk4A.MLI.2    5  11   7
6hclA.2OP.1    1  11   7
6haeA.GOL.1    1  11   7
6h7cA.GOL.4    2  11   7
6gxqA.GAI.2    2  11   7
6gt3A.OLA.16  10  11   7
6gr9A.TPO.1    4  11   7
6gpaA.GAL.1    1  11   7
6gm9A.BGC.2    1  11   7
6gihA.ACT.1    1  11   7
6gaeA.C14.8    2  11   7
6gabA.C14.8    1  11   7
6ga9A.C14.8    2  11   7
6ga1A.C14.8    2  11   7
6fzwA.FLC.1    1  11   7
6frxA.SEP.1    3  11   7
6fpuA.GOL.1    2  11   7
6fmdA.ACT.2    2  11   7
6fg1H.GOL.1    1  11   7
6ffiA.OLA.4    1  11   7
6fbpA.ACT.1    1  11   7
6f84A.CIT.2    1  11   7
6f6sA.GOL.1    1  11   7
6f6nA.GOL.3    9  11   7
6f4uA.GOL.1    2  11   7
6f4tA.GOL.1   10  11   7
6f4sA.GOL.2    2  11   7
6f3eA.TPO.2    3  11   7
6f3dA.TPO.1    2  11   7
6f15A.ACT.4    7  11   7
6f14A.SEP.2    4  11   7
6f13A.ACT.5    8  11   7
6f0rA.ACT.3    1  11   7
6evrA.ACT.2    2  11   7
6euiA.GAL.2    1  11   7
6estA.DMF.1    2  11   7
6esaA.SEP.3    4  11   7
6ertA.SEP.3    3  11   7
6ersA.SEP.3    3  11   7
6epbA.ACT.3    5  11   7
6emaA.SEP.1    6  11   7
6em2A.SEP.3    4  11   7
6elyB.GOL.11   4  11   7
6ehkA.ACT.2    1  11   7
6ehjA.GLY.3    1  11   7
6ehjA.ASN.5    1  11   7
6eh0A.SEP.3    4  11   7
6egwA.SEP.3    5  11   7
6ecxA.GOL.5    3  11   7
6ebsA.GOL.5    5  11   7
6e9lA.SEP.2    3  11   7
6e99A.SEP.2    3  11   7
6e45A.GOL.1    1  11   7
6dryA.PO4.4    2  11   7
6dnbA.PO4.4    6  11   7
6debA.GOL.3    1  11   7
6cuvA.PO4.1    4  11   7
6cq8A.16C.1    1  11   7
6co6A.GOL.3    1  11   7
6co6A.GOL.2    4  11   7
6cn9A.GOL.3    4  11   7
6ckxA.TPO.1    1  11   7
6cdsA.PO4.2    1  11   7
6cbvL.GOL.1    6  11   7
6c9gA.TPO.1    1  11   7
6c7lA.PO4.6    1  11   7
6c67A.GOL.1    1  11   7
6c1rB.OLA.5    2  11   7
6byrA.SEP.1    8  11   7
6buuA.TPO.1    3  11   7
6bqlA.ACT.1    1  11   7
6bj8H.GOL.10   8  11   7
6bgwA.GOL.2    2  11   7
6b60A.GLU.1    9  11   7
6b5zA.ASP.1    3  11   7
6b3eA.TPO.1    4  11   7
6auwA.ACT.1    1  11   7
6auvA.ACT.1    1  11   7
6autA.ACT.1    1  11   7
6aurA.ACT.1    6  11   7
6auqA.ACT.1    1  11   7
6au8A.GOL.1    1  11   7
6arvA.GOL.4    1  11   7
6aqjA.GOL.2    1  11   7
6ao6A.GOL.1    1  11   7
6a2jA.OLC.7    9  11   7
6a23A.173.1    3  11   7
6a19A.173.3    2  11   7
6a0vA.SMN.3   10  11   7
6a0oA.HBX.4    1  11   7
6a0oA.HBX.3    3  11   7
6a0gA.HFA.3    2  11   7
6a0fA.GOL.9   10  11   7
5zydA.ACT.1    1  11   7
5zw2A.ACT.3    1  11   7
5ztlA.OLA.3    9  11   7
5zihA.OLC.5    4  11   7
5zaiA.GOL.2    6  11   7
5z89A.GOL.1    1  11   7
5z3fA.GOL.3    2  11   7
5z3eA.GOL.3    2  11   7
5yvoA.ACT.1    1  11   7
5ylkB.BMA.3    1  11   7
5yhpA.FLC.1    1  11   7
5yd3A.GOL.1    7  11   7
5y8nA.GOL.3    4  11   7
5y86A.SEP.1    1  11   7
5y5sM.PEF.4    6  11   7
5y01A.PO4.1    6  11   7
5xvhA.ACY.2    8  11   7
5xh3A.GOL.1    4  11   7
5xfwA.MLI.4    5  11   7
5xd4A.GOL.5    8  11   7
5wr7A.SEP.1    1  11   7
5wevA.PTR.1   10  11   7
5w84A.TPO.1    6  11   7
5w5tO.GOL.2    2  11   7
5vxhA.GOL.3    2  11   7
5vw3A.ACT.2    5  11   7
5vw2A.ACT.1    5  11   7
5vv8A.ACT.1    1  11   7
5vuuA.ACT.1    1  11   7
5vutA.ACT.1    1  11   7
5vusA.ACT.1    1  11   7
5vurA.ACT.1    1  11   7
5vuqA.ACT.1    1  11   7
5vupA.ACT.1    1  11   7
5vuoA.ACT.1    1  11   7
5vulA.ACT.1    1  11   7
5vujA.ACT.1    1  11   7
5vuiA.ACT.1    1  11   7
5vn4A.PPV.3    1  11   7
5vhbA.SEP.3    4  11   7
5vhbA.SEP.1    8  11   7
5vgoA.GOL.1    1  11   7
5vclA.GOL.3    6  11   7
5vclA.GOL.2    6  11   7
5v7pA.D10.7    1  11   7
5uz8A.GSH.1    2  11   7
5ut3A.GOL.2    7  11   7
5uo0A.ACT.1    1  11   7
5unuA.ACT.1    1  11   7
5untA.ACT.1    1  11   7
5uirA.TPO.1    3  11   7
5ufuA.TPO.1    1  11   7
5u8cA.GOL.2    8  11   7
5tvnA.PO4.3    2  11   7
5thnA.GOL.2    1  11   7
5tfqA.PO4.2    1  11   7
5tfqA.PO4.1    1  11   7
5tf6A.GOL.2    4  11   7
5tbaA.PPV.1    1  11   7
5t8yA.PO4.2    7  11   7
5t5tA.TPO.1    1  11   7
5t1tA.TPO.1    3  11   7
5rcfA.GOL.4    1  11   7
5rcaA.GOL.4    4  11   7
5rc6A.GOL.3    3  11   7
5rbxA.GOL.7    5  11   7
5rbsA.GOL.3    1  11   7
5rbrA.GOL.5    1  11   7
5rboA.GOL.1    4  11   7
5r25A.ACT.1    1  11   7
5qujA.PO4.1    1  11   7
5quiA.PO4.1    1  11   7
5quhA.PO4.1    1  11   7
5qugA.PO4.1    1  11   7
5qufA.PO4.1    1  11   7
5qudA.PO4.1    1  11   7
5qucA.PO4.1    1  11   7
5qbqA.GOL.1    3  11   7
5qbaA.GOL.4   10  11   7
5qbaA.GOL.3    4  11   7
5q9wA.MLI.1    1  11   7
5q9dA.MLI.1    1  11   7
5q91A.MLI.1    1  11   7
5q8tA.MLI.1    1  11   7
5q8oA.MLI.1    1  11   7
5q8nA.MLI.1    1  11   7
5q8hA.MLI.1    1  11   7
5q8fA.MLI.1    1  11   7
5q8cA.MLI.1    1  11   7
5q8aA.MLI.1    1  11   7
5q86A.MLI.1    1  11   7
5q7sA.MLI.1    1  11   7
5q7iA.MLI.1    1  11   7
5q7hA.MLI.1    1  11   7
5q7gA.MLI.1    1  11   7
5q7cA.MLI.1    1  11   7
5q7aA.MLI.1    1  11   7
5q78A.MLI.1    1  11   7
5q77A.MLI.1    1  11   7
5q71A.MLI.1    1  11   7
5q63A.MLI.1    1  11   7
5q5hA.MLI.1    1  11   7
5q5fA.MLI.1    1  11   7
5q51A.MLI.1    1  11   7
5q4vA.MLI.1    1  11   7
5q4rA.MLI.1    1  11   7
5q4qA.MLI.1    1  11   7
5q43A.MLI.1    1  11   7
5q1sA.MLI.1    1  11   7
5q1lA.MLI.1    1  11   7
5q1jA.MLI.1    1  11   7
5ph3A.DMD.1    6  11   7
5oyoA.ACT.3    7  11   7
5oyfA.ACT.2    1  11   7
5otzA.ACT.1    1  11   7
5otyA.ACT.1    1  11   7
5otqA.ACT.2    1  11   7
5otlA.ACT.1    1  11   7
5ot6A.ACT.2    1  11   7
5os8A.ACT.2    1  11   7
5om4A.OLA.5    3  11   7
5om4A.CLR.1    3  11   7
5om1A.OLC.19   4  11   7
5om1A.OLA.6    4  11   7
5olzA.OLA.5    3  11   7
5olvA.OLC.20   1  11   7
5olvA.OLC.17   1  11   7
5olhA.OLA.9    2  11   7
5ol3A.SEP.3    3  11   7
5ocpA.GOL.6    1  11   7
5oceA.BMA.2    1  11   7
5o5mA.SEP.4    3  11   7
5o2xA.MAN.10   3  11   7
5o2wA.MAN.15   2  11   7
5o2wA.MAN.10   5  11   7
5o0qA.PO4.4    3  11   7
5o0pA.GOL.1    2  11   7
5o0oA.GOL.1    1  11   7
5ny7A.NCA.2    8  11   7
5ntjA.SEP.4    4  11   7
5nriA.DAL.2    1  11   7
5nnqA.GOL.2    3  11   7
5nnnA.GOL.2    3  11   7
5nkwA.BMA.2    4  11   7
5na0A.TPO.1    1  11   7
5n9nA.ACT.1    1  11   7
5n9lA.GOL.5    4  11   7
5n9lA.ACT.1    1  11   7
5n6gA.GOL.2    7  11   7
5n5mA.SEP.1    4  11   7
5n3tA.SEP.3    3  11   7
5n3sA.SEP.3    4  11   7
5n3rA.SEP.3    5  11   7
5n3qA.SEP.3    4  11   7
5n3pA.SEP.3    3  11   7
5n3nA.SEP.3    4  11   7
5n3mA.SEP.3    3  11   7
5n3lA.SEP.3    4  11   7
5n3kA.SEP.3    3  11   7
5n3jA.SEP.3    5  11   7
5n3iA.SEP.3    4  11   7
5n3hA.SEP.3    4  11   7
5n3gA.SEP.3    5  11   7
5n3fA.SEP.1    1  11   7
5n3bA.SEP.2    5  11   7
5n3aA.SEP.4    6  11   7
5n39A.SEP.2    5  11   7
5n37A.SEP.4    7  11   7
5n36A.SEP.2    6  11   7
5n33A.SEP.2    3  11   7
5n23A.SEP.4    3  11   7
5n1mA.SEP.2    6  11   7
5n1hA.SEP.3    5  11   7
5n1gA.SEP.3    5  11   7
5n1fA.SEP.3    5  11   7
5mxfA.MFU.1    5  11   7
5mx9A.GOL.2    2  11   7
5mvdA.ACT.3    3  11   7
5mttA.GLC.4    1  11   7
5ms4A.TBU.1    7  11   7
5mr6Q.GOL.2    1  11   7
5mr6A.GOL.2    1  11   7
5mohA.ACT.1    1  11   7
5mjaA.PTR.1    1  11   7
5mhiA.SEP.3    6  11   7
5mhbA.GOL.4    3  11   7
5meoB.GOL.1    7  11   7
5mb3A.GOL.3    6  11   7
5ma7E.GOL.1    1  11   7
5m6vA.SEP.3    6  11   7
5m69E.GOL.2    1  11   7
5m5sA.GOL.2    1  11   7
5m2fX.MLZ.13   3  11   7
5m2fX.MLZ.1    5  11   7
5m0lA.SEP.2    4  11   7
5lx7A.GOL.3    5  11   7
5lwsA.GOL.4    5  11   7
5lwrA.GOL.1    3  11   7
5lweA.OLA.7    2  11   7
5lwdE.GOL.1    1  11   7
5lvsA.GOL.3    2  11   7
5lvdE.GOL.1    1  11   7
5lsqA.GOL.2    6  11   7
5lrmA.GOL.2    2  11   7
5likX.MLZ.9    2  11   7
5likX.MLZ.8    3  11   7
5lifE.GOL.1    1  11   7
5li1A.TPO.1    1  11   7
5lbcA.GOL.2    1  11   7
5l70A.GOL.2    5  11   7
5l6tA.GOL.2    6  11   7
5l3oA.GOL.3    1  11   7
5kxvA.GOL.2    1  11   7
5kx8A.TPO.2   10  11   7
5knkB.GOL.2    1  11   7
5k5nA.PTR.1    1  11   7
5k4tA.GOL.6    2  11   7
5jxxA.GOL.1    8  11   7
5jt6A.GOL.1    5  11   7
5jt5A.GOL.1    7  11   7
5jswA.GOL.2    2  11   7
5jsvA.GOL.1    7  11   7
5jrqA.GOL.1    7  11   7
5jr7A.SEP.3    6  11   7
5jqbA.GOL.2    8  11   7
5jneA.GOL.2    1  11   7
5jlbA.GOL.3    1  11   7
5jk0A.GOL.2    4  11   7
5jdmA.OLC.2    1  11   7
5jdmA.MYS.7    4  11   7
5jd4A.GOL.2    8  11   7
5j9nA.GOL.1    4  11   7
5j9mA.GOL.1    5  11   7
5j5xA.SEP.2    5  11   7
5j42A.TLA.2    3  11   7
5j25A.GOL.2    3  11   7
5izjA.SEP.2    4  11   7
5iwuA.GOL.1    1  11   7
5iuxA.ACT.5    2  11   7
5iubA.OLB.23   2  11   7
5iubA.OLA.4    2  11   7
5iu8A.OLB.24   1  11   7
5iobA.GOL.1    2  11   7
5ilnA.PO4.2    1  11   7
5i5xA.GOL.2    7  11   7
5i2uA.GOL.1    2  11   7
5i09A.GOL.1    6  11   7
5i03A.GOL.1    1  11   7
5i00A.GOL.1    6  11   7
5hz2A.GOL.2    1  11   7
5hyaA.OLC.5    2  11   7
5hxyA.PO4.4    9  11   7
5hxrA.MYS.4    1  11   7
5hx0A.ACT.1    1  11   7
5hp4A.GOL.1    1  11   7
5hngA.SEP.1    1  11   7
5hj5A.GOL.5    1  11   7
5hj5A.GOL.3    5  11   7
5hh3A.ACT.3    1  11   7
5hc0A.GOL.2    8  11   7
5h8kA.GOL.1    6  11   7
5h73A.ACT.3    2  11   7
5h2uA.GOL.3    2  11   7
5h2lA.C14.9    2  11   7
5grgB.GOL.2    4  11   7
5gm7A.ACT.2    4  11   7
5gk8A.GOL.1    2  11   7
5ggdA.PO4.1    4  11   7
5g2dA.OLA.1    4  11   7
5g0oA.ACT.1    1  11   7
5g0nA.ACT.1    1  11   7
5fw0A.ACT.1    1  11   7
5fvtA.ACT.1    1  11   7
5fvrA.ACT.1    1  11   7
5fvqA.ACT.1    1  11   7
5froB.GOL.2    2  11   7
5frmB.GOL.2    2  11   7
5fj2A.ACT.1    1  11   7
5ff7A.G3H.2    1  11   7
5f9jB.GOL.1    2  11   7
5f4nA.GOL.1    5  11   7
5f3cA.GOL.1    5  11   7
5exzA.ATP.1    2  11   7
5eu5A.GOL.4    5  11   7
5eu5A.GOL.10   1  11   7
5egrA.GOL.3    2  11   7
5egpA.ACT.2    1  11   7
5efqA.TPO.1    3  11   7
5e79E.LHG.1    1  11   7
5e5uA.MLI.1    1  11   7
5dq5A.GOL.3    4  11   7
5dpfE.GOL.3    1  11   7
5dh3A.TPO.2    4  11   7
5d9mA.BGC.2    1  11   7
5d91A.8K6.12   5  11   7
5czwA.MLY.4    2  11   7
5cx9A.ACT.2    1  11   7
5cvgA.ACT.2    1  11   7
5cu6A.ACT.2    1  11   7
5cu2A.ACT.2    1  11   7
5csvA.ACT.1    1  11   7
5c9oA.GOL.16   7  11   7
5c9jA.PO4.7    2  11   7
5c5yA.GOL.2    1  11   7
5c08A.GOL.1    1  11   7
5bx7A.SEP.3    7  11   7
5bx6A.SEP.3    9  11   7
5bquB.GAL.2    8  11   7
5bnlA.2HC.1    1  11   7
5bk2C.GOL.4    2  11   7
5bk2C.GOL.2    1  11   7
5b6yA.C14.9    2  11   7
5b5yA.ACT.1    1  11   7
5b55A.MLY.24   2  11   7
5b55A.MLY.16   9  11   7
5b4cA.GOL.1    1  11   7
5b4bA.GOL.1    3  11   7
5b34A.DD9.15   3  11   7
5b04C.PO4.1    1  11   7
5ayoA.OLC.1    2  11   7
5ayeA.PO4.1    5  11   7
5axuA.ATP.1    3  11   7
5ax0A.D10.9    2  11   7
5awzA.D10.7    3  11   7
5aqwA.PO4.1    1  11   7
5aqpB.GOL.1    6  11   7
5aqiA.ADE.5    1  11   7
5aguA.BU3.1    2  11   7
5agoA.ACT.1    1  11   7
5agnA.ACT.1    1  11   7
5aglA.ACT.1    1  11   7
5agkA.ACT.1    1  11   7
5ad9A.ACT.1    1  11   7
5ad7A.ACT.1    1  11   7
5ad6A.ACT.1    1  11   7
5ad4A.ACT.1    1  11   7
5a9kA.PO4.2    9  11   7
5a96A.GTP.1    3  11   7
5a8dA.GOL.3   10  11   7
5a4eA.PTR.1    1  11   7
5a3aA.GLY.3    1  11   7
4ztmA.TPO.2   10  11   7
4zrjA.GOL.5    1  11   7
4zn4A.GOL.1   10  11   7
4zjvD.PTR.1    1  11   7
4ze6A.ACT.8    3  11   7
4z8vA.PO4.6    1  11   7
4z84A.SEP.2    5  11   7
4z83E.SEP.2    4  11   7
4z78A.GOL.1    4  11   7
4z10A.RCO.1    5  11   7
4z0gA.GOL.3    2  11   7
4yzcA.SEP.1    3  11   7
4yxsA.SEP.2    6  11   7
4yxrA.SEP.2    3  11   7
4yp8A.TPO.1    3  11   7
4yo6A.TPO.2    9  11   7
4yjqA.PTR.1    2  11   7
4yivA.GOL.2    1  11   7
4yhkH.GOL.1    1  11   7
4yduC.ACT.3    3  11   7
4yd7A.GOL.4    5  11   7
4yd6A.ACT.3    1  11   7
4y7eA.BMA.8    1  11   7
4y7eA.BMA.15   1  11   7
4y73A.TPO.2   10  11   7
4y5nA.GOL.2    6  11   7
4y5kA.GOL.2    4  11   7
4y5eA.GOL.2    5  11   7
4y5bA.GOL.2    3  11   7
4y5aA.GOL.11   4  11   7
4y57A.ACT.1    1  11   7
4y4zA.GOL.2    4  11   7
4y4gA.GOL.2    4  11   7
4y4bA.GOL.3    3  11   7
4y3zA.GOL.3    5  11   7
4y3xA.GOL.3    1  11   7
4y3mA.GOL.2    3  11   7
4y3jA.GOL.1    4  11   7
4y3hA.GOL.7    7  11   7
4y3fA.GOL.3    4  11   7
4y3dA.GOL.4    4  11   7
4y3aA.GOL.7    4  11   7
4y3aA.GOL.3    3  11   7
4y35A.GOL.3    4  11   7
4xzzA.GOL.2    5  11   7
4xznX.MLZ.13   6  11   7
4xznX.MLZ.11   3  11   7
4xznX.MLZ.1    3  11   7
4xzmX.MLZ.14   3  11   7
4xy7A.GOL.2    6  11   7
4xw5A.SEP.3    8  11   7
4xw4A.SEP.3    6  11   7
4xw4A.SEP.1   10  11   7
4xuyA.GOL.3    1  11   7
4xqrF.PO4.1    1  11   7
4xpnA.GOL.2    4  11   7
4xlvA.PTR.2    2  11   7
4xl4A.GOL.3    3  11   7
4xhhA.PO4.4    1  11   7
4xduA.ACT.3    3  11   7
4x9fA.GOL.6    1  11   7
4x8sH.GOL.1    1  11   7
4x6zF.GOL.3    4  11   7
4x6rA.SEP.3    4  11   7
4x5eA.GOL.2    7  11   7
4x59A.GOL.3    5  11   7
4x59A.GOL.2    3  11   7
4wxbA.CIT.1    1  11   7
4ww7A.ACT.5    4  11   7
4wuoA.GOL.1    4  11   7
4ws6A.CIT.1    1  11   7
4wlvA.PO4.1    3  11   7
4widA.MLZ.6    8  11   7
4wh3A.GOL.4    1  11   7
4wevX.MLY.2    9  11   7
4wdzA.GOL.3    3  11   7
4wb8A.SEP.3    3  11   7
4wb7A.SEP.3    3  11   7
4wb5A.SEP.3    2  11   7
4upsA.ACT.1    1  11   7
4upqA.ACT.1    1  11   7
4ujbA.SEP.3    4  11   7
4ujaA.SEP.2    4  11   7
4uj9A.SEP.1    3  11   7
4uj2A.SEP.2    3  11   7
4uh2A.ACT.1    1  11   7
4uh1A.ACT.1    1  11   7
4uh0A.ACT.1    1  11   7
4ugzA.ACT.1    1  11   7
4udiA.PO4.1    1  11   7
4ub8C.GOL.4    5  11   7
4ub6C.GOL.4    6  11   7
4u0tA.PO4.1    1  11   7
4tx8A.FLC.4    8  11   7
4twjA.ACT.3    1  11   7
4tl0A.GOL.2    2  11   7
4tklA.PO4.1    1  11   7
4rzsC.GOL.1    1  11   7
4rzgB.GOL.1    1  11   7
4rw5A.PLM.1    8  11   7
4rw3A.PLM.8    9  11   7
4rw3A.DKA.9    8  11   7
4rvyE.LHG.1    2  11   7
4ruwA.GOL.1    3  11   7
4rqvA.GOL.3    2  11   7
4rn1A.GOL.1    2  11   7
4rn0A.GOL.1    2  11   7
4rlkA.GOL.1    1  11   7
4refB.GOL.1    1  11   7
4rdyA.GOL.6    8  11   7
4r2xC.GOL.4    3  11   7
4qwpA.ACT.6    1  11   7
4qwbA.ACT.3    3  11   7
4quiA.DTT.1    1  11   7
4qmsA.TPO.1    8  11   7
4qamB.GOL.1    1  11   7
4q9zA.SEP.1    4  11   7
4q8wA.GOL.3    2  11   7
4q8wA.GOL.1    5  11   7
4q8vA.GOL.1    2  11   7
4q8uA.GOL.1    3  11   7
4q8tA.GOL.1    2  11   7
4q8pA.GOL.1    2  11   7
4q8oA.GOL.1    6  11   7
4q8nA.GOL.2    2  11   7
4q8mA.GOL.3    3  11   7
4q8mA.GOL.2    4  11   7
4q4sA.GOL.4    2  11   7
4q4sA.GOL.1    7  11   7
4q4rA.GOL.3    2  11   7
4q4rA.GOL.1    2  11   7
4q4pA.GOL.1    2  11   7
4q4oA.GOL.1    1  11   7
4q41A.GOL.3    4  11   7
4q3oA.GOL.2    6  11   7
4q3bA.GOL.3    1  11   7
4q3aA.GOL.4    1  11   7
4q39A.GOL.1    1  11   7
4q34A.GOL.3    7  11   7
4q0uA.Z6J.1    1  11   7
4q0mA.GOL.4    3  11   7
4pxzA.OLC.4    6  11   7
4pvaA.PO4.6    9  11   7
4pvaA.PO4.3    1  11   7
4pumA.GOL.1    2  11   7
4pulA.GOL.1    3  11   7
4pukA.GOL.2    3  11   7
4pukA.GOL.1    2  11   7
4pujA.GOL.1    7  11   7
4po1A.GOL.1    3  11   7
4pmyA.GOL.1    1  11   7
4pjxB.GOL.2    5  11   7
4pjiB.GOL.1    8  11   7
4pjfB.GOL.1   10  11   7
4pjeB.GOL.1    5  11   7
4pg7A.ACT.1    1  11   7
4pg4A.ACT.1    1  11   7
4pefA.GOL.1    4  11   7
4p7nA.GCS.3    2  11   7
4p14A.ADE.1    3  11   7
4ou1A.PO4.2    2  11   7
4okpA.PO4.2    1  11   7
4oemA.GLY.1    4  11   7
4o7lA.PO4.2    1  11   7
4o5jA.GOL.1    1  11   7
4o22A.SEP.3    4  11   7
4o0vA.SEP.1    2  11   7
4nyuA.GOL.2    2  11   7
4ntsA.TPO.1    1  11   7
4ntsA.SEP.2    6  11   7
4nstA.TPO.1    2  11   7
4nm3A.DTT.6    4  11   7
4nm0A.DTT.7    4  11   7
4nk6A.MLY.2   10  11   7
4ndaA.GOL.1    3  11   7
4n93A.GOL.1    5  11   7
4n7sA.ACT.6    1  11   7
4n7lL.GOL.3    4  11   7
4n66E.GOL.3    4  11   7
4n1iA.GOL.3   10  11   7
4mwpE.GOL.3    4  11   7
4mptA.ACY.1    4  11   7
4ma0A.GOL.3    2  11   7
4m81A.GOL.1    8  11   7
4m73A.HF2.2    3  11   7
4m71A.HF2.3    2  11   7
4m69A.SEP.1    1  11   7
4m5fB.PO4.1    3  11   7
4m5fA.PO4.2    4  11   7
4m5eA.GOL.1    1  11   7
4m1vA.GOL.3   10  11   7
4luxA.ACT.1    1  11   7
4lphF.PO4.1    1  11   7
4lj4A.PO4.1    1  11   7
4lhhA.GOL.2    4  11   7
4lg4A.GOL.2    5  11   7
4lc1A.GOL.2    1  11   7
4lbtA.GOL.2    3  11   7
4l7bA.ACT.4    2  11   7
4l7bA.ACT.2    1  11   7
4l6tB.GAL.1    1  11   7
4l56A.GOL.1    3  11   7
4l4vB.GOL.1    5  11   7
4kvfA.GOL.1    4  11   7
4kksA.PO4.1    1  11   7
4kjdA.GOL.2    1  11   7
4kicA.HF2.3    2  11   7
4keuA.GOL.2    2  11   7
4ketA.GOL.3    2  11   7
4ketA.GOL.2    4  11   7
4kerA.GOL.2    2  11   7
4kcrA.ACT.1    1  11   7
4kcqA.ACT.1    1  11   7
4kclA.ACT.1    1  11   7
4kcjA.ACT.1    1  11   7
4k9aA.PO4.1    1  11   7
4k5jA.ACT.1    1  11   7
4k5iA.ACT.1    1  11   7
4k5gA.ACT.1    1  11   7
4jyvH.GOL.2    1  11   7
4jtdB.PGW.11   2  11   7
4jtaB.PGW.11  10  11   7
4jt9A.GOL.1    3  11   7
4jsjA.ACT.1    1  11   7
4js3A.ACY.5    4  11   7
4jjaA.GOL.5    1  11   7
4jejA.PO4.2    6  11   7
4jdjA.TPO.2    2  11   7
4j6fA.GOL.1    6  11   7
4j5hA.GOL.2    4  11   7
4itpA.GOL.5    9  11   7
4is0A.DTT.2    1  11   7
4iruA.GOL.4    5  11   7
4ippA.GOL.3    2  11   7
4in6L.GOL.4    4  11   7
4in6H.GOL.5    1  11   7
4ij9A.SEP.2    3  11   7
4iikA.GOL.3    5  11   7
4igdA.GOL.1    2  11   7
4ig1A.ACT.2    2  11   7
4ifdH.GOL.1    1  11   7
4ie9A.SEP.2    5  11   7
4iccX.MLZ.1    4  11   7
4ib1A.SEP.3    6  11   7
4iazA.SEP.3    4  11   7
4iakA.SEP.3    4  11   7
4iaiA.SEP.3    4  11   7
4iaiA.SEP.1    7  11   7
4i90A.ACT.2    3  11   7
4i6yA.GOL.3    3  11   7
4i5cA.PTR.1    5  11   7
4i1pA.ACT.1    6  11   7
4i1dA.ACT.3    1  11   7
4htfA.ACT.2    1  11   7
4htaA.GOL.5    3  11   7
4hshA.GOL.1    4  11   7
4hpuE.SEP.3    5  11   7
4hptE.SEP.2    3  11   7
4hn4B.BCN.3    2  11   7
4hkpA.GOL.3    5  11   7
4hkmA.GOL.3    7  11   7
4he1A.PO4.2    1  11   7
4h7zA.GOL.2    6  11   7
4h57A.GOL.1    1  11   7
4h46A.PO4.2    1  11   7
4h3wA.MLY.1    1  11   7
4h0tA.PO4.1    1  11   7
4gx3A.PO4.3    1  11   7
4gt2B.GOL.3    2  11   7
4gt2B.ACT.2    2  11   7
4gn9A.BGC.3    5  11   7
4gmyA.PTR.1    2  11   7
4gllA.GAI.1    1  11   7
4gktA.GOL.1    5  11   7
4gkiA.ACT.1    1  11   7
4ghrA.GOL.1    3  11   7
4ghbA.GOL.8    7  11   7
4gh1A.GOL.1    5  11   7
4gg9A.GOL.1    6  11   7
4gewA.GOL.4    6  11   7
4gewA.GOL.3    1  11   7
4gcxA.GOL.3    2  11   7
4g8mA.GOL.1    2  11   7
4g61A.PO4.1    1  11   7
4g4gA.GOL.2    9  11   7
4g2vA.GOL.1    2  11   7
4fzaB.GOL.2    1  11   7
4fw0A.ACT.1    4  11   7
4fvwA.ACT.1    1  11   7
4fuhA.GOL.6    1  11   7
4fsaA.GOL.1    5  11   7
4fraA.GAL.2    2  11   7
4fpsA.GOL.1    8  11   7
4fokA.GOL.1    1  11   7
4fl5A.GOL.1    4  11   7
4f2tA.ACT.2    4  11   7
4f0cA.GOL.4    7  11   7
4eq7A.GOL.1    1  11   7
4emfA.GOL.2    5  11   7
4elxA.GOL.1    5  11   7
4ehzA.PTR.1    6  11   7
4ehpA.ACT.1    1  11   7
4ebcA.GOL.1    1  11   7
4e94A.GOL.2    1  11   7
4e6qA.PTR.1    7  11   7
4e4yA.GOL.2    6  11   7
4dx1A.PO4.1    1  11   7
4dukA.GOL.8    8  11   7
4dm1A.PO4.3    1  11   7
4dloA.GOL.1    1  11   7
4djlA.GOL.7    6  11   7
4ditA.PTR.1    1  11   7
4dinA.SEP.2    3  11   7
4dh8A.SEP.3    3  11   7
4dh7A.SEP.3    4  11   7
4dh1A.SEP.3    4  11   7
4dg0E.SEP.1    6  11   7
4dfzE.SEP.3    4  11   7
4dfyA.SEP.1    2  11   7
4dfxE.SEP.3    4  11   7
4da6A.GOL.1    8  11   7
4d9wA.GOL.1    1  11   7
4d8wA.PYR.1    1  11   7
4d7vA.GOL.4    1  11   7
4d7qA.GOL.1    1  11   7
4d4eA.GOL.1    1  11   7
4d3bA.ACT.1    1  11   7
4d3aA.ACT.2    1  11   7
4d35A.ACT.1    1  11   7
4d31A.ACT.1    1  11   7
4d2zA.ACT.1    1  11   7
4d2jA.ACT.1    1  11   7
4d12A.URC.1    1  11   7
4cydA.GOL.2    1  11   7
4cx6A.ACT.1    1  11   7
4cx5A.ACT.1    1  11   7
4cx3A.ACT.1    1  11   7
4cx2A.ACT.2    1  11   7
4cx0A.ACT.2    1  11   7
4cx0A.ACT.1    1  11   7
4cwyA.ACT.1    1  11   7
4cwvA.ACT.1    1  11   7
4cu0A.ACT.1    1  11   7
4ctwA.ACT.1    1  11   7
4cl8A.ACT.2    1  11   7
4cl3A.ACT.1    1  11   7
4cftA.ACT.1    1  11   7
4carA.ACT.1    1  11   7
4caqA.ACT.1    1  11   7
4canA.ACT.1    1  11   7
4camA.ACT.1    1  11   7
4c87A.GOL.7    1  11   7
4c61A.PTR.1    3  11   7
4c5cA.GOL.4    9  11   7
4c4gA.TPO.1    5  11   7
4c4eA.TPO.1    1  11   7
4c3aA.ACT.1    1  11   7
4c38A.SEP.3    3  11   7
4c37A.SEP.3    4  11   7
4c36A.SEP.3    5  11   7
4c35A.TPO.2    1  11   7
4c34A.SEP.3    3  11   7
4c33A.SEP.3    4  11   7
4c1yA.GOL.8    1  11   7
4c1yA.GOL.7    1  11   7
4c02B.FLC.1    1  11   7
4bz7A.GOL.1    1  11   7
4bwiA.GLU.1    4  11   7
4bvnA.OLC.4    2  11   7
4bt6A.GOL.4    3  11   7
4br9A.GOL.1    5  11   7
4bojA.MAN.2    1  11   7
4bh0A.PO4.3    8  11   7
4bggA.FLC.3    1  11   7
4bggA.FLC.1    3  11   7
4bf5A.GOL.1    1  11   7
4bazA.GOL.4    4  11   7
4b4wA.GOL.1    2  11   7
4b4vA.GOL.1    2  11   7
4b2oA.PO4.1    1  11   7
4b1zA.GOL.2    7  11   7
4azyA.ACT.3    1  11   7
4axaA.SEP.2    4  11   7
4atnA.GOL.3    4  11   7
4arsA.GOL.6    3  11   7
4arsA.GOL.5    1  11   7
4agwA.GOL.1    5  11   7
4ag0A.PO4.3    1  11   7
4ag0A.PO4.1    1  11   7
4afcA.GOL.2    7  11   7
4afbA.GOL.1    1  11   7
4addA.SUO.1    1  11   7
4ad0A.GOL.1    1  11   7
4ab4A.GOL.4    4  11   7
4a7cA.SEP.1    3  11   7
4a5oA.GOL.1    2  11   7
3zupA.PO4.1    1  11   7
3zo4A.SEP.2    4  11   7
3zo2A.SEP.4    4  11   7
3zo1A.SEP.3    4  11   7
3znnA.GOL.3    2  11   7
3zknH.GOL.1    9  11   7
3zh8A.TPO.1    1  11   7
3zbuA.GOL.5    5  11   7
3x2wA.SEP.3    5  11   7
3x2vA.SEP.3    4  11   7
3x2uA.SEP.1    6  11   7
3wzdA.GOL.5    1  11   7
3wvsA.GOL.2   10  11   7
3wv6A.GAL.3   10  11   7
3ws7A.ACY.1    9  11   7
3wrwA.TLA.1    7  11   7
3wnjA.ACY.4    2  11   7
3wn2A.CIT.2    5  11   7
3wl4A.HEZ.10   1  11   7
3wl4A.HE2.4    5  11   7
3wdxA.BGC.3    1  11   7
3wdvA.BGC.1    1  11   7
3wduA.BGC.1    1  11   7
3w9wA.GOL.4    5  11   7
3w9aA.GOL.2    2  11   7
3w88A.GOL.4    1  11   7
3w87A.GOL.3    1  11   7
3w7rA.GOL.13   2  11   7
3w6lA.PO4.3    2  11   7
3w5sA.GOL.2    8  11   7
3w09A.GOL.1    2  11   7
3vwrA.GOL.5    1  11   7
3vwpA.GOL.4    1  11   7
3vqhA.SEP.3    3  11   7
3vpdA.CIT.2    3  11   7
3vkmA.GAL.3    1  11   7
3vcnA.GOL.2    4  11   7
3v7zA.GOL.5    4  11   7
3v7zA.GOL.14   6  11   7
3v5uA.OLC.5    2  11   7
3v38A.GOL.16   7  11   7
3uviA.GOL.1    3  11   7
3uitA.ACT.7   10  11   7
3uimA.TPO.6    1  11   7
3uimA.TPO.3    4  11   7
3ufwA.ACT.1    1  11   7
3ufuA.ACT.1    1  11   7
3ufsA.ACT.1    1  11   7
3ufiA.MLY.8    3  11   7
3uf9A.GOL.1    3  11   7
3u7eB.GOL.4    4  11   7
3u3xA.ACT.1    1  11   7
3tynA.ACT.1    1  11   7
3tosA.GLU.2    1  11   7
3tnqB.SEP.3    4  11   7
3tl8A.TPO.1    1  11   7
3tjxA.GOL.4    8  11   7
3tc6A.PO4.4    1  11   7
3tasA.ACT.1    2  11   7
3t8hA.GOL.3    4  11   7
3t8hA.GOL.1    1  11   7
3t8gA.GOL.1    4  11   7
3t8fA.GOL.2    4  11   7
3t8dA.GOL.3    1  11   7
3t74A.GOL.1    2  11   7
3t73A.GOL.3    1  11   7
3t73A.GOL.2    4  11   7
3syqA.PIO.1    1  11   7
3sx7A.GAL.2    2  11   7
3swsD.ACT.1    7  11   7
3svpA.ACT.1    1  11   7
3sm8A.GOL.3    6  11   7
3slfA.URA.1    1  11   7
3sfhA.ACT.2    6  11   7
3sc1A.GOL.2    3  11   7
3sbzA.MLI.2    2  11   7
3sanA.GOL.2    6  11   7
3salA.GOL.4    5  11   7
3s95A.GOL.9    8  11   7
3s95A.GOL.5    2  11   7
3s3mB.HEZ.1    3  11   7
3s1gA.GOL.1    3  11   7
3rwxA.MLY.5    6  11   7
3rwxA.MLY.16   8  11   7
3rwqA.GOL.2    4  11   7
3rwpA.GOL.2    2  11   7
3ru4T.GOL.5    6  11   7
3rr4A.GOL.1    7  11   7
3rqsA.GOL.1    1  11   7
3rqmA.ACT.1    1  11   7
3rqlA.ACT.1    1  11   7
3rqjA.ACT.1    1  11   7
3rphA.AMP.3    1  11   7
3ro2A.GOL.2    1  11   7
3ro2A.GOL.1    2  11   7
3rhfA.FLC.1    1  11   7
3rgaA.GOL.1    1  11   7
3r7oA.PTR.1    1  11   7
3qxgA.ACT.4    9  11   7
3qttA.BAL.1    4  11   7
3qnvA.GOL.4    4  11   7
3qmpA.GOL.1    1  11   7
3qklA.TPO.1    1  11   7
3qkkA.TPO.1    4  11   7
3qi9D.GOL.1    1  11   7
3qhrA.GOL.3    9  11   7
3qeeA.ACT.1    3  11   7
3qd3A.GOL.3    1  11   7
3qcqA.GOL.2    2  11   7
3qamE.SEP.2    4  11   7
3qalE.SEP.2    4  11   7
3q82A.GOL.1    3  11   7
3q6vA.GOL.1    1  11   7
3pzgA.GOL.1    1  11   7
3pvbA.SEP.4    3  11   7
3pvbA.SEP.1    2  11   7
3pooA.SEP.2    5  11   7
3pnnA.GOL.5    4  11   7
3pnhA.ACT.1    1  11   7
3pngA.ACT.1    1  11   7
3pnfA.ACT.1    1  11   7
3pmxA.GOL.3    5  11   7
3pmsA.GOL.1    1  11   7
3pgfL.GOL.1    2  11   7
3pgfH.GOL.1    1  11   7
3pf3A.GOL.4    5  11   7
3pf3A.GOL.1    2  11   7
3p0mA.SEP.2    4  11   7
3p0kA.ACT.2    1  11   7
3owpA.SEP.2    4  11   7
3ow3A.SEP.2    3  11   7
3ov2A.MLI.2    4  11   7
3ot8A.GOL.1    2  11   7
3oogA.SEP.2    4  11   7
3oo7A.GOL.4    9  11   7
3onnA.GOL.6    9  11   7
3om0A.GOL.3    9  11   7
3ollA.PTR.1    8  11   7
3oihA.ACT.2    3  11   7
3ohsX.2HA.1    1  11   7
3o0kA.GOL.1    6  11   7
3nx8A.SEP.2    3  11   7
3nw4A.GOL.5    8  11   7
3nw4A.GOL.3    1  11   7
3nuyA.GOL.2    2  11   7
3nuuA.GOL.2    2  11   7
3nusA.GOL.2    2  11   7
3nunA.GOL.2    3  11   7
3nssA.ACT.3    2  11   7
3nrsA.GOL.4    1  11   7
3nnzA.ACT.1    1  11   7
3nnyA.ACT.1    1  11   7
3nn1A.PO4.1    1  11   7
3nmeA.PO4.1    1  11   7
3nm0A.ACT.1    1  11   7
3nlyA.ACT.1    1  11   7
3nlxA.ACT.1    1  11   7
3nlvA.ACT.1    1  11   7
3nlmA.ACT.1    1  11   7
3nlkA.ACT.1    1  11   7
3nliA.ACT.1    2  11   7
3njzA.GOL.1    1  11   7
3nioA.MLY.6    6  11   7
3nioA.MLY.5    3  11   7
3nibA.GOL.1    1  11   7
3n6gA.ACT.1    3  11   7
3n6fA.ACT.1    1  11   7
3n69A.ACT.1    1  11   7
3n67A.ACT.1    1  11   7
3n66A.ACT.1    1  11   7
3n65A.ACT.1    1  11   7
3n61A.ACT.1    1  11   7
3n5xA.ACT.1    1  11   7
3n5wA.ACT.1    1  11   7
3n5vA.ACT.1    1  11   7
3n5pA.ACT.2    1  11   7
3n5jF.PO4.1    3  11   7
3n5iA.GOL.2    5  11   7
3n33A.GOL.1    3  11   7
3n2wA.GOL.1    1  11   7
3n2rA.ACT.1    1  11   7
3n29A.GOL.1    1  11   7
3my1A.GOL.3    1  11   7
3mvjA.SEP.2    7  11   7
3mvhA.TPO.1    1  11   7
3mg3A.GOL.3    1  11   7
3mdoA.ACT.1    2  11   7
3mb8A.GOL.2    6  11   7
3m7sA.ACT.2    2  11   7
3m4aA.ACY.1    1  11   7
3ln3A.MLY.27   4  11   7
3ln3A.MLY.16   2  11   7
3ln3A.MLY.14   5  11   7
3lmsA.GOL.2    1  11   7
3lhsA.GOL.1    9  11   7
3lfzA.AMP.4    3  11   7
3lduA.GOL.2    1  11   7
3ld8A.GOL.1    8  11   7
3lctA.GOL.1    2  11   7
3lcsA.GOL.1    3  11   7
3l9nA.SEP.2    4  11   7
3l9mA.SEP.2    5  11   7
3kv1A.GOL.4    4  11   7
3kq7A.ACT.4    1  11   7
3kpjA.PO4.2   10  11   7
3kn7A.PO4.1    1  11   7
3kl0A.TAR.3    1  11   7
3kkvA.SEP.3    2  11   7
3kh5A.AMP.5    8  11   7
3kcxA.GOL.2    1  11   7
3kb6A.GOL.5    1  11   7
3k5pA.GOL.2    1  11   7
3k50A.GOL.1    1  11   7
3k1zA.GOL.1    1  11   7
3jx6A.ACT.1    1  11   7
3jx0A.ACT.1    1  11   7
3jwuA.ACT.1    1  11   7
3jwtA.ACT.1    1  11   7
3jtmA.GOL.9    1  11   7
3jtaA.ACT.1    1  11   7
3jt8A.ACT.1    1  11   7
3jt5A.ACT.1    1  11   7
3iwoA.PO4.1    1  11   7
3ivrA.GOL.2    2  11   7
3ivcA.GOL.1    8  11   7
3ippA.GOL.3    1  11   7
3io3A.GOL.2    1  11   7
3imhA.GOL.4    3  11   7
3iizA.CPS.2    4  11   7
3ieiA.GOL.2    2  11   7
3iehA.GOL.4    7  11   7
3idcA.SEP.2    8  11   7
3idbA.SEP.2    4  11   7
3i80A.GOL.2    1  11   7
3i4dM.GOL.5    7  11   7
3i10A.ACT.1    7  11   7
3i0nA.MLY.20   7  11   7
3i0nA.MLY.2    1  11   7
3i0nA.MLY.17   1  11   7
3hv9A.GOL.6    4  11   7
3hv9A.GOL.2    1  11   7
3hlxA.GOL.1    5  11   7
3hi4A.GOL.3    1  11   7
3hg1E.GOL.1    1  11   7
3hamA.GOL.2    1  11   7
3h2xA.PO4.3    3  11   7
3gmwB.PO4.1    1  11   7
3gk3A.PO4.1    1  11   7
3ge7A.GOL.1    3  11   7
3gc5A.GOL.2    2  11   7
3ga6A.GOL.8    3  11   7
3g3tA.PO4.1    1  11   7
3g3qA.PO4.9    1  11   7
3g3lA.GOL.4    1  11   7
3g3lA.GOL.3    7  11   7
3g34A.PO4.1    1  11   7
3fxrA.GOL.1    2  11   7
3fvpA.GOL.1    1  11   7
3fvgA.GOL.3    7  11   7
3fsgA.GOL.1    2  11   7
3flfA.GOL.1    1  11   7
3fhiA.SEP.2    4  11   7
3fgdA.GOL.1    4  11   7
3f5xA.GOL.1    4  11   7
3f1qA.ACY.3    3  11   7
3ex6A.GOL.1    3  11   7
3eosA.GOL.1    4  11   7
3eglA.MLY.6    5  11   7
3ee5A.GOL.3    6  11   7
3e3xA.MLZ.1    9  11   7
3e08A.TRP.2   10  11   7
3dxuA.GOL.1    9  11   7
3dx6A.ACT.3    1  11   7
3dhbA.GOL.7    5  11   7
3dahA.PO4.2    1  11   7
3d8rA.PO4.2    5  11   7
3d7zA.GOL.1    4  11   7
3d71A.PGO.3    7  11   7
3d70A.GOL.1    3  11   7
3cq6A.PO4.1    1  11   7
3comA.TPO.2    2  11   7
3cfxA.GOL.1    1  11   7
3c9uA.ADP.1    3  11   7
3c9rA.ATP.1    3  11   7
3bloA.GOL.1    5  11   7
3bf5A.PGO.1    1  11   7
3beqA.ACT.3    2  11   7
3becA.GOL.1    1  11   7
3bacA.PO4.2    1  11   7
3baaA.GOL.2    1  11   7
3b8yA.ADA.3    1  11   7
3b3nA.ACT.1    1  11   7
3b3mA.ACT.1    1  11   7
3aynA.PLM.2    1  11   7
3aymA.PLM.1    3  11   7
3ambA.SEP.3    4  11   7
3amaA.SEP.3    4  11   7
3almA.GOL.2    1  11   7
3agmA.SEP.2    4  11   7
3aglA.SEP.2    4  11   7
3af4A.GOL.12   4  11   7
3af2A.GOL.6    1  11   7
3aagB.MLY.9    8  11   7
3aagA.MLY.15   1  11   7
3a9yA.GOL.2    2  11   7
3a7jA.TPO.1    9  11   7
3a2xA.ACT.1    3  11   7
2zsfA.GOL.5    1  11   7
2zraA.GOL.3    1  11   7
2zr9A.GOL.2    1  11   7
2zlyA.GOL.2    1  11   7
2z7kA.GOL.1    5  11   7
2z73A.PLM.2    4  11   7
2z1xA.GOL.2    4  11   7
2z1xA.GOL.1    7  11   7
2yobA.GOL.4    1  11   7
2ynmD.GOL.1    1  11   7
2ygtA.GOL.1    9  11   7
2yfbA.ACT.2    1  11   7
2yfaA.ACT.2    1  11   7
2yc0A.GOL.3    1  11   7
2y3zA.GOL.2    8  11   7
2xvpA.PO4.3    2  11   7
2xv4S.PO4.2    1  11   7
2xv4S.PO4.1    1  11   7
2xreA.GOL.1    2  11   7
2xcuA.CIT.3    5  11   7
2xckA.GOL.4    2  11   7
2x8aA.PO4.1    1  11   7
2x0fA.GOL.2   10  11   7
2wy7A.GOL.3    2  11   7
2wrsA.CIT.3    5  11   7
2wkxA.GOL.3    6  11   7
2wkuA.DNO.1    7  11   7
2wkiA.GOL.1    4  11   7
2vx4A.GOL.1    1  11   7
2vs4A.GOL.3    4  11   7
2vo7A.SEP.2    7  11   7
2vo6A.SEP.3    3  11   7
2vo6A.SEP.1    7  11   7
2vo3A.SEP.3    4  11   7
2vo3A.SEP.1    6  11   7
2vnyA.SEP.3    7  11   7
2vnwA.SEP.3    7  11   7
2vnwA.SEP.1    8  11   7
2vkaA.GOL.1    5  11   7
2vixA.MLY.20   2  11   7
2vg1A.GOL.2    6  11   7
2vdfA.OCT.1    1  11   7
2vd9A.MLY.11   2  11   7
2vc7A.GOL.7    9  11   7
2vc4A.GOL.1    1  11   7
2v9pA.PO4.2    5  11   7
2v9pA.PO4.1    1  11   7
2v5jA.PO4.1    4  11   7
2v4nA.PO4.2    1  11   7
2uz4A.GOL.2    2  11   7
2uw9A.TPO.1    7  11   7
2uw8A.SEP.3    4  11   7
2uw7A.SEP.2    3  11   7
2uw5A.SEP.1    9  11   7
2uw4A.SEP.2    4  11   7
2uw3A.SEP.3    4  11   7
2uvzA.SEP.3    3  11   7
2uvyA.SEP.1    9  11   7
2uvxA.SEP.2    4  11   7
2tdtA.NPI.1    2  11   7
2rhyA.MLZ.1    5  11   7
2rg9A.GOL.4    1  11   7
2rbwX.PO4.3    1  11   7
2qzrA.GOL.2    2  11   7
2qzrA.GOL.1    3  11   7
2qqiA.GOL.1    1  11   7
2qm1A.GOL.1    9  11   7
2qiiA.GOL.1    3  11   7
2qhfA.ACT.11   2  11   7
2qdgA.PO4.2    1  11   7
2qd5A.ACY.5    1  11   7
2qc3A.ACY.1    1  11   7
2q8xA.GOL.2    9  11   7
2q7xA.MLY.8    2  11   7
2pvfA.PTR.2    3  11   7
2punA.CPS.1    4  11   7
2pu8A.CPS.1    4  11   7
2pnkA.GOL.4    7  11   7
2pe1A.SEP.1    1  11   7
2p9wA.GOL.3    3  11   7
2ordA.GOL.6    5  11   7
2ordA.GOL.5    1  11   7
2okoA.GOL.7    2  11   7
2oibA.TPO.2    5  11   7
2oejA.PO4.1    1  11   7
2od2A.GOL.4    4  11   7
2o4vA.GOL.2    1  11   7
2nsoA.GOL.1    2  11   7
2nqzA.GOL.2    8  11   7
2nqqA.GOL.4   10  11   7
2nqnA.GOL.11   2  11   7
2npdA.ACT.1    2  11   7
2jh1A.ACT.9    2  11   7
2jedA.SEP.1    4  11   7
2jdvA.SEP.2    3  11   7
2jdtA.SEP.2    3  11   7
2jdsA.SEP.3    4  11   7
2ih5A.GOL.1    9  11   7
2ibyA.GOL.1    5  11   7
2ibwA.GOL.1    5  11   7
2ibuA.GOL.1    8  11   7
2ib9A.GOL.2    5  11   7
2hxvA.GOL.2    1  11   7
2hx4A.ACT.1    1  11   7
2hhcA.PO4.1    1  11   7
2he8A.ACT.2    2  11   7
2h4vA.FLC.1    9  11   7
2gu8A.SEP.2    4  11   7
2go3A.MYR.2    2  11   7
2gnlA.SEP.2    5  11   7
2gnjA.SEP.2    3  11   7
2gniA.SEP.2    6  11   7
2gnhA.SEP.2    8  11   7
2gngA.SEP.2    5  11   7
2gfcA.SEP.2    2  11   7
2gevA.GOL.1    1  11   7
2gd0A.GOL.1    4  11   7
2gciA.GOL.1    4  11   7
2g7cA.GLA.1    1  11   7
2g6oA.ACT.1    6  11   7
2g6nA.ACT.1    1  11   7
2g6kA.ACT.1    1  11   7
2g6iA.ACT.1    1  11   7
2g6hA.ACT.1    1  11   7
2g3iA.PO4.6    8  11   7
2fv0A.BGC.2    1  11   7
2fu9A.GOL.1   10  11   7
2ftzA.MLY.12   5  11   7
2fauA.GOL.1    1  11   7
2f8lA.GOL.6    4  11   7
2f89F.PO4.1    8  11   7
2etvA.MLY.4    5  11   7
2e8iA.GOL.3    1  11   7
2e5fA.PO4.1    1  11   7
2e3jA.ACT.5    1  11   7
2dckA.GOL.2    1  11   7
2dbqA.GOL.3    1  11   7
2cpkE.SEP.3    4  11   7
2cnuA.ASP.3    1  11   7
2ckiA.GOL.2    9  11   7
2ciyA.MAN.2    4  11   7
2c7rA.GOL.2    2  11   7
2c7qA.CIT.2    2  11   7
2c2dA.DTP.2    1  11   7
2c1bA.SEP.2    3  11   7
2c1aA.SEP.2    4  11   7
2bziB.SEP.1    5  11   7
2bwcA.GOL.2    1  11   7
2bwaA.GOL.6    1  11   7
2bikB.SEP.1    2  11   7
2b4sB.PTR.2    1  11   7
2aq9A.PO4.4    4  11   7
2amyA.GLY.2    3  11   7
2ah9A.GOL.2    2  11   7
2aesA.GOL.5    2  11   7
2a83B.GOL.2    1  11   7
2a83B.GOL.1    5  11   7
1zztA.ACT.1    1  11   7
1zx5A.ACY.4    1  11   7
1zx5A.ACY.3    2  11   7
1zrzA.TPO.1    1  11   7
1zi5A.UDP.1    1  11   7
1yzpA.MAN.1    3  11   7
1yygA.MAN.1    2  11   7
1yxiA.PO4.2    2  11   7
1ys4A.MLA.1    2  11   7
1ydsE.SEP.2    4  11   7
1y5vA.GOL.1    4  11   7
1y44A.PO4.1    2  11   7
1xh9A.SEP.2    4  11   7
1xh8A.SEP.2    6  11   7
1xh7A.SEP.3    7  11   7
1xh5A.SEP.2    6  11   7
1xh4A.SEP.3    4  11   7
1x86B.PO4.1    1  11   7
1wxdA.ACT.1    1  11   7
1wb6A.GOL.1    6  11   7
1vqvA.PO4.2    2  11   7
1vlpA.PO4.1    1  11   7
1vk1A.MLY.2    5  11   7
1vebA.SEP.2    4  11   7
1vd5A.GLY.3    5  11   7
1v5iA.GOL.12   2  11   7
1uz4A.GOL.2    2  11   7
1uu9A.GOL.8    1  11   7
1uu8A.GOL.7    2  11   7
1uu3A.GOL.2    2  11   7
1umzA.BGC.2    1  11   7
1ua2A.TPO.1    1  11   7
1u7lA.TLA.1    2  11   7
1u1wA.ACT.1    1  11   7
1u1vA.GOL.1    3  11   7
1tn8B.ACY.1    4  11   7
1thfD.PO4.2    1  11   7
1szmA.SEP.3    4  11   7
1sz6A.GOL.4    1  11   7
1svhA.SEP.2    4  11   7
1svgA.SEP.2    2  11   7
1sveA.SEP.3    4  11   7
1stcE.SEP.2    4  11   7
1sb7A.GOL.2    1  11   7
1s20A.TLA.1    1  11   7
1rxyA.GOL.2    1  11   7
1rrvA.GOL.1    1  11   7
1rqqA.PTR.1    7  11   7
1re8A.SEP.2    3  11   7
1rdqE.SEP.2    4  11   7
1r85A.GOL.4    2  11   7
1r85A.GOL.10   2  11   7
1r0bA.PO4.2    1  11   7
1qwtA.PO4.2    2  11   7
1qpaA.MAN.2    8  11   7
1qfcA.PO4.1    9  11   7
1qdtA.GOL.1    1  11   7
1q8wA.SEP.3    6  11   7
1q8uA.SEP.3    2  11   7
1q8tA.SEP.2    3  11   7
1pr5A.PO4.1    1  11   7
1pr4A.PO4.1    1  11   7
1pm5A.GOL.1   10  11   7
1p6lA.ACT.1    4  11   7
1p6kA.ACT.2    1  11   7
1p6jA.ACT.1    1  11   7
1p6iA.ACT.1    1  11   7
1p6hA.ACT.1    1  11   7
1otyA.PO4.1    1  11   7
1om5A.ACT.1    1  11   7
1oluB.GOL.3    1  11   7
1ohbA.ACT.2    1  11   7
1of8A.G3P.2    1  11   7
1odfA.GOL.3    2  11   7
1oc6A.GOL.4    6  11   7
1oc5A.GOL.1    6  11   7
1nmtA.GOL.7    4  11   7
1nmtA.GOL.3    9  11   7
1nm2A.ACY.1    1  11   7
1n82A.GOL.3    9  11   7
1n2tA.GLY.1    1  11   7
1muyA.GOL.1    6  11   7
1mopA.GOL.3    2  11   7
1m6hA.PO4.3    1  11   7
1m00A.ACT.1    1  11   7
1lzzA.ACT.1    1  11   7
1lzxA.ACT.1    1  11   7
1ly8A.GOL.5    2  11   7
1llpA.MAN.1    5  11   7
1legB.PO4.1    3  11   7
1l9yA.GOL.2    3  11   7
1ktcA.GOL.9    5  11   7
1ktbA.GOL.9    5  11   7
1kslA.URA.1    2  11   7
1kmyA.TBU.1    1  11   7
1kicA.NOS.2    1  11   7
1ki0A.BCN.3    1  11   7
1ki0A.BCN.1    1  11   7
1jwjA.GOL.1    1  11   7
1jlxA.A2G.2    2  11   7
1jluE.SEP.2    4  11   7
1iuqA.GOL.2    2  11   7
1i83A.ACT.2    1  11   7
1h6dA.GOL.1    1  11   7
1h0kA.GOL.6    8  11   7
1g9uA.ACT.5    3  11   7
1g93A.GAL.1    2  11   7
1g1lA.CIT.1    6  11   7
1fqoA.F6R.1    1  11   7
1fj6A.PO4.2    1  11   7
1f4eA.GOL.2    1  11   7
1f0cA.DTT.1    1  11   7
1e0xA.GOL.2    7  11   7
1ds1A.PGO.2    1  11   7
1dmiA.ACT.2    1  11   7
1d0kA.GOL.5    1  11   7
1cviA.GLY.6    2  11   7
1cqjB.PO4.1    1  11   7
1cmkE.SEP.2    4  11   7
1bxqA.GOL.5    1  11   7
1brrA.ARC.2    4  11   7
1aztA.PO4.7    2  11   7
1atpE.SEP.2    3  11   7
1apmE.SEP.2    5  11   7
7oceG.PC1.1    1  11   6
7o26A.CPS.6    3  11   6
7o1sA.CPS.3    2  11   6
7o1pA.CPS.3    3  11   6
7nz6A.GOL.2    1  11   6
7nthA.GOL.3    4  11   6
7nplA.GOL.1    2  11   6
7norA.PO4.4    1  11   6
7nnvA.PO4.2    5  11   6
7nl2A.GOL.2    7  11   6
7mkbB.GOL.1    2  11   6
7m1yA.GOL.1    1  11   6
7lw4A.ACT.7    7  11   6
7luuA.GOL.20   4  11   6
7luuA.GOL.11  10  11   6
7luuA.GOL.1    1  11   6
7ljdR.CLR.6    3  11   6
7ljcR.PLM.11   2  11   6
7l6rA.GLC.4    2  11   6
7l4kA.GOL.3    3  11   6
7l4hA.GOL.3   10  11   6
7kyvA.GOL.6    6  11   6
7kjcA.GOL.2    1  11   6
7kdbA.GOL.1    2  11   6
7kdaA.GOL.2    2  11   6
7k9mA.GOL.3    2  11   6
7k73A.ACT.1    1  11   6
7jyoA.GOL.1    2  11   6
7jvqR.CLR.5    3  11   6
7jv5R.CLR.6    3  11   6
7jhoA.GOL.2    1  11   6
7e6xA.OLC.9    3  11   6
7e5uA.GOL.2    3  11   6
7d2uA.MLI.1    1  11   6
7d18A.GOL.4    1  11   6
7cv8A.GOL.2    5  11   6
7cutA.GOL.3    4  11   6
7couD.LHG.3    3  11   6
7co6A.GOL.1    1  11   6
7cm2A.GOL.3    1  11   6
7ckyR.CLR.1    2  11   6
7cfmR.CLR.1    7  11   6
7cb8A.ACT.1    3  11   6
7c83A.OLC.8    2  11   6
7c5qO.PO4.2    4  11   6
7c5pO.PO4.2    5  11   6
7c48A.SEP.1    1  11   6
7bsaA.GOL.1    1  11   6
7bb4A.GOL.8    4  11   6
7b8iA.GOL.1    3  11   6
7b0pA.GOL.8    2  11   6
7aroA.OLA.2    2  11   6
7aobA.GOL.1    2  11   6
7am7A.GOL.2    4  11   6
7am3A.GOL.4    1  11   6
7ajsA.GOL.3    1  11   6
7a72A.GOL.3    4  11   6
7a5tA.GOL.9    1  11   6
7a52A.PTR.2    1  11   6
7a4wA.PTR.1    8  11   6
7a16A.PO4.2    2  11   6
7a12A.PO4.3    3  11   6
6zz2A.GOL.1    2  11   6
6zyjA.ACT.1    6  11   6
6zx4A.GOL.2    3  11   6
6zwhA.GOL.1    3  11   6
6znwA.PO4.2    1  11   6
6zgcA.PO4.3    1  11   6
6zb6A.GOL.1    1  11   6
6z9vA.GOL.1    6  11   6
6z27M.PO4.4    5  11   6
6z27H.PO4.2    1  11   6
6yxsA.GOL.4    1  11   6
6yriA.GOL.2    1  11   6
6yqkA.SEP.2    5  11   6
6yqjA.SEP.2    4  11   6
6yncA.SEP.2    5  11   6
6ynaA.SEP.4    5  11   6
6ykfA.GOL.5    9  11   6
6yhdA.GOL.1    2  11   6
6ygoA.GOL.4    2  11   6
6ygoA.GOL.1    7  11   6
6yf8A.PTR.1    1  11   6
6y9rA.ACT.2    2  11   6
6xyrA.GOL.2    6  11   6
6xt8A.GOL.1   10  11   6
6xoeA.GOL.3    2  11   6
6xboA.OLC.8    2  11   6
6x5qA.GOL.1    3  11   6
6x5pA.GOL.5    5  11   6
6x10A.GOL.2    6  11   6
6wzuA.PO4.3    1  11   6
6wo0A.GOL.2    1  11   6
6wndA.GOL.4    5  11   6
6wnbA.GOL.1    3  11   6
6wiaA.ACT.1    1  11   6
6wbnA.CLR.4   10  11   6
6wbmA.CLR.4   10  11   6
6wbgA.CLR.4    6  11   6
6wbfA.CLR.4    7  11   6
6wa6A.GOL.4    3  11   6
6w3pA.GOL.1    2  11   6
6w1dA.GOL.1    1  11   6
6vztA.GOL.4    5  11   6
6vzsA.GOL.3    7  11   6
6vzsA.GOL.10   8  11   6
6vzrA.GOL.7    7  11   6
6vxzA.PGW.7    2  11   6
6vuxA.GOL.3    9  11   6
6vqeB.GOL.1    3  11   6
6vqdB.GOL.1    3  11   6
6vphA.GOL.5    1  11   6
6vn7R.CLR.2    3  11   6
6v9pA.GOL.1    1  11   6
6v9aO.CIT.1    2  11   6
6uzmB.GOL.1    1  11   6
6uzmA.GOL.1    1  11   6
6uxeA.GOL.1    1  11   6
6up5A.GOL.1    5  11   6
6uh8A.GOL.1    6  11   6
6uavA.GOL.1    1  11   6
6u6cA.ACT.1    7  11   6
6u30A.ACT.1    1  11   6
6ty6A.ACT.3    3  11   6
6tvzA.GOL.5    1  11   6
6torA.GOL.1    1  11   6
6tm8A.GOL.1    1  11   6
6tlpA.FLC.1    4  11   6
6tiaA.TPO.1    8  11   6
6tcaB.TPO.1    1  11   6
6t6pA.PO4.2   10  11   6
6t6pA.GOL.4    3  11   6
6t0qA.GOL.3    4  11   6
6susA.GOL.1    8  11   6
6sjrA.GOL.1    4  11   6
6sj8A.GOL.1    2  11   6
6sbdA.GOL.4    8  11   6
6s4qA.GOL.3    1  11   6
6s4fA.GOL.7    2  11   6
6s32A.ACT.1    2  11   6
6s0qA.OLA.7    8  11   6
6s0lA.OLA.7    9  11   6
6rz6A.OLC.8    2  11   6
6rz5A.OLA.10   6  11   6
6rz4A.OLC.9    1  11   6
6rv8A.MAN.1    8  11   6
6rv5A.GOL.4    1  11   6
6ru2A.MAN.1    8  11   6
6ru1A.GOL.3    1  11   6
6rtvA.GOL.3    1  11   6
6rmrA.ACT.3    3  11   6
6rg1A.ACT.3    2  11   6
6rfzA.ACT.4    2  11   6
6rfzA.ACT.10   4  11   6
6ra5A.TPO.2    2  11   6
6ra5A.TPO.1    3  11   6
6r4cA.TPO.1    3  11   6
6r4bA.TPO.1    5  11   6
6r4aA.GOL.4    3  11   6
6qy6A.ACT.6    1  11   6
6qwcA.GOL.1    2  11   6
6qwbA.GOL.1    3  11   6
6qu7A.ACT.4    2  11   6
6qu2A.PTR.1    7  11   6
6qtaA.GOL.7    4  11   6
6qspB.GOL.2    5  11   6
6qmoA.GOL.3    3  11   6
6qgpA.GOL.5    1  11   6
6qasA.GOL.7    1  11   6
6q75A.GOL.1    2  11   6
6prgA.CIT.1    1  11   6
6pn9A.ACT.1    1  11   6
6pmhA.PO4.1    1  11   6
6pm4A.GLY.1    3  11   6
6phaA.ACT.7    7  11   6
6pgtA.GOL.3    1  11   6
6pg0A.GOL.3    1  11   6
6pb0R.CLR.3    3  11   6
6pauA.GOL.9    8  11   6
6palA.ACT.3    1  11   6
6p6xA.CPS.1    2  11   6
6p1oA.PPV.1    1  11   6
6ozkA.TLA.6    5  11   6
6otkA.GOL.1    1  11   6
6op7A.ACT.3    7  11   6
6op7A.ACT.2    4  11   6
6ok4A.PO4.1    1  11   6
6ojdA.GOL.4    1  11   6
6oi3A.GOL.3    2  11   6
6oi2A.GOL.3    1  11   6
6ogbA.GOL.3    4  11   6
6ogaA.GOL.2    2  11   6
6ob7A.OLC.16   2  11   6
6o4yB.GOL.1    2  11   6
6nx7A.ACY.1    1  11   6
6nvtA.ACT.9    4  11   6
6nvqC.GOL.2    5  11   6
6nr1A.GOL.3    3  11   6
6nhkA.GOL.3    3  11   6
6nfzA.TPO.1    4  11   6
6ndlA.GOL.4    5  11   6
6nbgA.PO4.1    1  11   6
6nbeN.GOL.1    5  11   6
6n5iA.GOL.1    1  11   6
6n39A.ACT.3    3  11   6
6n39A.ACT.2    3  11   6
6n1aA.GOL.3    1  11   6
6mniA.GOL.1    1  11   6
6mn8A.GLY.4    2  11   6
6m93A.PO4.1    1  11   6
6m4sA.GOL.4    9  11   6
6m4sA.GOL.2    8  11   6
6lznA.GOL.2    4  11   6
6lxyA.TPO.1    1  11   6
6lv4A.GOL.1    3  11   6
6lv2A.GOL.1    3  11   6
6luzA.GOL.1    4  11   6
6luxA.GOL.1    4  11   6
6luvA.GOL.1    3  11   6
6ltvA.3PO.1    1  11   6
6lttA.ACT.1    7  11   6
6lpkA.D12.4    2  11   6
6lp8A.ACT.3    2  11   6
6lp6A.ACT.3    3  11   6
6ll9B.DAL.1    1  11   6
6likA.GOL.1    5  11   6
6li7A.GOL.1    5  11   6
6lh7A.GOL.1    4  11   6
6l5oA.GOL.2   10  11   6
6l1kA.PO4.1    7  11   6
6kunA.IAC.2    1  11   6
6ksiA.BUA.7    2  11   6
6ksgA.GOL.2    3  11   6
6knlA.3PO.2    1  11   6
6kmmA.GOL.2    2  11   6
6kkaA.GOL.2    1  11   6
6kjeB.ACT.1    1  11   6
6khkA.GOL.5    9  11   6
6kbqA.GOL.3    4  11   6
6kbqA.GOL.1    9  11   6
6kbjA.MLI.2    7  11   6
6jzhA.OLA.7    4  11   6
6jzhA.OLA.16   2  11   6
6jqrA.GOL.2    9  11   6
6jpkA.PO4.1    1  11   6
6jpkA.GOL.2    4  11   6
6jmeA.ACT.3    2  11   6
6jmdA.ACT.3    2  11   6
6jlyE.PO4.2    4  11   6
6jlqC.GOL.1    1  11   6
6jaoA.CIT.1    2  11   6
6j3bA.ACT.5    5  11   6
6j3bA.ACT.3    2  11   6
6iyvB.GOL.3    4  11   6
6ixiA.GOL.5    7  11   6
6iwkA.GOL.1    3  11   6
6iogA.GOL.1    2  11   6
6imaA.CIT.1    4  11   6
6idwA.PO4.2    4  11   6
6i8dA.GOL.1    1  11   6
6i4vA.GLY.1    9  11   6
6hu3A.DMF.1    4  11   6
6hu2A.DMF.3    2  11   6
6hu1A.DMF.1    6  11   6
6hsoA.ACT.2    1  11   6
6hshA.DMF.6    3  11   6
6hsfA.DMF.4    3  11   6
6hr1A.GOL.4    2  11   6
6hjzA.SIN.4    1  11   6
6hjbA.MLA.3    1  11   6
6hj3A.FUM.5    1  11   6
6hh4A.GOL.1    5  11   6
6hgeA.MLY.9    4  11   6
6hgeA.MLY.7    3  11   6
6hg0A.GOL.1    1  11   6
6hchA.ACT.2    4  11   6
6hcaA.GOL.5    2  11   6
6havA.GOL.3    4  11   6
6h9vA.IAS.1    7  11   6
6h62A.GOL.1    6  11   6
6h2kA.GOL.2    2  11   6
6h1hA.GOL.1    2  11   6
6gyhA.OLB.3    1  11   6
6gwyA.GOL.1    2  11   6
6gv2A.GOL.2    2  11   6
6guyA.DD9.6    1  11   6
6gunA.GOL.1    7  11   6
6gsgA.MAN.2    8  11   6
6gpxA.OLA.3    6  11   6
6gmdA.ACT.1    1  11   6
6gm9A.GLC.3    6  11   6
6giuA.GOL.2    1  11   6
6ga4A.D10.2    1  11   6
6ga3A.D10.2    1  11   6
6ga3A.C14.8    2  11   6
6ga1A.D10.2    1  11   6
6g7kA.OLC.4    1  11   6
6g3mA.GOL.3    7  11   6
6g1pA.ACT.5    1  11   6
6g1pA.ACT.3    1  11   6
6fziA.GOL.1    1  11   6
6ftmA.GAI.6    7  11   6
6ftmA.GAI.2    3  11   6
6fsoA.ACT.1    1  11   6
6frwA.GOL.5    1  11   6
6frwA.GOL.3    1  11   6
6frdA.GAI.2   10  11   6
6fndA.MLY.1    7  11   6
6fmvA.OLC.9    4  11   6
6fmdA.GOL.11   5  11   6
6fm1A.GOL.2    2  11   6
6f6aA.GOL.2    6  11   6
6f68A.GOL.2    7  11   6
6f66A.GOL.1    7  11   6
6f4kA.GOL.1    7  11   6
6f4fA.GOL.1    7  11   6
6f4bA.GOL.2    8  11   6
6f43A.GOL.3    8  11   6
6f3eA.TPO.1    3  11   6
6f3bA.GOL.3    3  11   6
6ezbA.GOL.2    1  11   6
6eurA.GOL.3    1  11   6
6et4A.GOL.7    5  11   6
6esaA.SEP.1    3  11   6
6erwA.SEP.4    5  11   6
6ervA.SEP.4    6  11   6
6emaA.SEP.3    3  11   6
6elxA.GOL.1    1  11   6
6el3A.MLY.4    4  11   6
6ej4A.PTR.1    1  11   6
6eh3A.SEP.2    5  11   6
6efxA.PO4.1   10  11   6
6edqA.OLC.4    1  11   6
6drzA.PO4.4    6  11   6
6dj6A.GOL.2    3  11   6
6de8A.GOL.1    1  11   6
6d3vA.ACY.1    1  11   6
6culA.CIT.1    1  11   6
6ckmA.GOL.1    3  11   6
6chuA.ACT.3    1  11   6
6c99A.GOL.3    6  11   6
6c7lA.PO4.7   10  11   6
6bysA.SEP.1    7  11   6
6bu6A.GOL.1    4  11   6
6bneA.GOL.1    3  11   6
6bj8A.GOL.6    9  11   6
6bg8A.PO4.3    5  11   6
6babA.TLA.1    2  11   6
6b9fA.GOL.3    8  11   6
6b9fA.GOL.1    2  11   6
6b8tA.GOL.1    1  11   6
6b64A.ASP.1    4  11   6
6b61A.ASP.2    4  11   6
6b4jE.PO4.2    6  11   6
6b1xA.CIT.1    5  11   6
6b1fA.CIT.1    5  11   6
6ap8A.GOL.1    1  11   6
6ah5A.ATP.1    1  11   6
6ah4A.ATP.2    1  11   6
6ae3A.GOL.2    1  11   6
6aceA.GOL.2    3  11   6
6ab9A.OLA.2    5  11   6
6a8bA.GOL.3    1  11   6
6a7bA.DMF.2    1  11   6
6a6qA.GOL.3    2  11   6
6a3hA.GOL.5    1  11   6
6a0tB.GOL.3    7  11   6
6a0hA.GOL.2    1  11   6
6a0fA.PO4.10   1  11   6
5zywA.GOL.2    1  11   6
5zwaA.GOL.2    2  11   6
5ztkA.OLA.2    4  11   6
5znmA.GOL.8    7  11   6
5zihA.OLC.1    4  11   6
5zhaA.GOL.5    1  11   6
5zguA.GOL.1    2  11   6
5zgtA.GOL.1    3  11   6
5zf8A.ACT.6    2  11   6
5zf7A.ACT.3    1  11   6
5za2A.GOL.3    7  11   6
5z82A.GOL.1    6  11   6
5z5cA.MLY.2    2  11   6
5z3aA.GOL.2    1  11   6
5z2xA.GOL.1    1  11   6
5yvcA.GOL.1    2  11   6
5yvaA.GOL.3    3  11   6
5yv8A.GOL.4    2  11   6
5yloA.GOL.2    1  11   6
5ybjA.GOL.2    1  11   6
5y90A.GOL.3    5  11   6
5y79A.OLC.2    2  11   6
5y5sH.PGV.3    5  11   6
5y4eA.GOL.1    9  11   6
5xtqA.GOL.2    2  11   6
5xotA.GOL.1    1  11   6
5x68A.MLY.4    5  11   6
5x5hA.GOL.3    2  11   6
5wxkB.GOL.1    2  11   6
5wtsA.PO4.2    5  11   6
5wtsA.GOL.1    1  11   6
5w8bA.GOL.1    1  11   6
5w6tA.GOL.1    9  11   6
5w6gA.GOL.1    2  11   6
5vyeA.GOL.1    1  11   6
5vwrA.GOL.1    1  11   6
5vn2A.ACT.1    3  11   6
5vloA.DTT.1    2  11   6
5vepA.GOL.1    2  11   6
5vcnA.PO4.1    4  11   6
5v8qA.GOL.3    5  11   6
5v6aA.FLC.1    2  11   6
5v2cO.GOL.2    3  11   6
5v2cE.LHG.1    1  11   6
5uunB.ACT.9    1  11   6
5uudA.DMF.8    2  11   6
5ut5A.ACT.5    1  11   6
5uiwA.OLC.2    4  11   6
5uiwA.OLC.1    3  11   6
5udxA.PO4.1    1  11   6
5u9pA.TLA.2    3  11   6
5u94A.GOL.1    3  11   6
5u7wA.PO4.3    1  11   6
5u6jH.GOL.1    1  11   6
5u63A.GOL.2    5  11   6
5u3rA.PGO.5    6  11   6
5u3qA.PGO.5    1  11   6
5tu6A.MET.1    4  11   6
5tqgH.GOL.1    1  11   6
5tqfH.GOL.1    3  11   6
5tqeH.GOL.1    1  11   6
5tkcA.GOL.2    1  11   6
5tioC.GLY.1    4  11   6
5tfqA.GOL.4    6  11   6
5t8eA.GOL.2    3  11   6
5t6wA.GOL.1    1  11   6
5t1wA.GOL.2    8  11   6
5svkA.ATP.1    1  11   6
5saqA.GOL.1    2  11   6
5saoA.GOL.1    2  11   6
5samA.GOL.2    5  11   6
5samA.GOL.1    2  11   6
5sakA.GOL.1    2  11   6
5re3A.GOL.2    5  11   6
5rdnA.GOL.2    3  11   6
5rdkA.GOL.2    3  11   6
5rdjA.GOL.2    3  11   6
5rdfA.GOL.2    3  11   6
5rddA.GOL.2    3  11   6
5rdcA.GOL.3    6  11   6
5rdcA.GOL.2    3  11   6
5rdbA.GOL.2    3  11   6
5rd8A.GOL.2    3  11   6
5rd6A.GOL.3    6  11   6
5rd6A.GOL.2    3  11   6
5rd6A.GOL.1    2  11   6
5rd5A.GOL.2    3  11   6
5rd3A.GOL.2    3  11   6
5rd1A.GOL.3    6  11   6
5rd1A.GOL.2    3  11   6
5rd0A.GOL.3    7  11   6
5rd0A.GOL.2    3  11   6
5rcyA.GOL.3    6  11   6
5rcuA.GOL.3    3  11   6
5rcrA.GOL.2    3  11   6
5rcpA.GOL.2    4  11   6
5rcjA.GOL.2    5  11   6
5rcfA.GOL.3    2  11   6
5rcbA.GOL.4    2  11   6
5rcaA.GOL.3    2  11   6
5rc8A.GOL.2    2  11   6
5rc7A.GOL.2    2  11   6
5rc0A.GOL.1    2  11   6
5rbyA.GOL.1    2  11   6
5rbxA.GOL.1    2  11   6
5rbsA.GOL.2    2  11   6
5rbrA.GOL.4    2  11   6
5rbqA.GOL.3    2  11   6
5qinA.GOL.1    2  11   6
5qbtA.GOL.2    2  11   6
5qbsA.ACT.3    2  11   6
5qboA.GOL.2    3  11   6
5qbjA.GOL.1    2  11   6
5qbhA.GOL.1    2  11   6
5qbeA.GOL.1    2  11   6
5qbdA.GOL.1    2  11   6
5qb5A.GOL.1    2  11   6
5oycA.GOL.9    5  11   6
5oucA.SEP.2    4  11   6
5otyA.ACT.2    2  11   6
5otiA.ACT.3    1  11   6
5othA.ACT.1    1  11   6
5ospA.ACT.2    1  11   6
5osfA.TPO.1    2  11   6
5os7B.ACT.1    1  11   6
5orxA.TPO.1    1  11   6
5orwA.TPO.1    1  11   6
5orvA.TPO.1    1  11   6
5orrA.TPO.1    2  11   6
5orpA.TPO.1    1  11   6
5orlA.TPO.1    5  11   6
5opgA.GOL.2    7  11   6
5opdA.GOL.3    3  11   6
5onuA.GOL.1    1  11   6
5om1A.OLC.23   4  11   6
5olzA.OLC.28   3  11   6
5oloA.OLC.16   1  11   6
5oloA.OLC.14   5  11   6
5ogjB.CIT.1    1  11   6
5of6A.ACT.3    7  11   6
5of5A.ACT.3    6  11   6
5ocsA.ACT.2    1  11   6
5o4iA.GOL.1    2  11   6
5o0kA.GOL.1    3  11   6
5nyxL.GOL.2    1  11   6
5nqzA.ACT.1    4  11   6
5nm4A.OLA.5    2  11   6
5nm2A.OLA.15   9  11   6
5nm2A.OLA.12   7  11   6
5nm2A.OLA.1    2  11   6
5nlxA.CLR.4    2  11   6
5nifL.GOL.1    4  11   6
5nebB.ACT.2    9  11   6
5ncuA.GOL.2    1  11   6
5n9nA.GOL.7    8  11   6
5n9nA.ACT.4    1  11   6
5n7mA.GAL.2    1  11   6
5n3pA.SEP.1   10  11   6
5n3lA.SEP.1    3  11   6
5n3jA.SEP.1    4  11   6
5n3iA.SEP.1    3  11   6
5n3hA.SEP.1    3  11   6
5n3dA.SEP.2    5  11   6
5n37A.SEP.2    5  11   6
5n2rA.OLA.17  10  11   6
5n1nA.SEP.2    5  11   6
5n1lA.SEP.2    5  11   6
5n1gA.SEP.1    4  11   6
5n1fA.SEP.1    4  11   6
5mzzA.GOL.1    3  11   6
5mzyA.GOL.1    5  11   6
5mzxA.GOL.1    5  11   6
5mzwA.GOL.1    5  11   6
5mvcA.ACT.4    2  11   6
5mo8A.ACT.1    1  11   6
5mo5A.ACT.2    1  11   6
5mmfA.ACT.1    1  11   6
5mkrA.FLC.1    7  11   6
5mekA.POL.4    1  11   6
5mb5A.GOL.2    3  11   6
5mb3A.GOL.2    6  11   6
5m7dA.GOL.2    2  11   6
5m71A.SEP.3    5  11   6
5m6yA.SEP.3    5  11   6
5m4uA.GOL.2    9  11   6
5m4uA.GOL.1    5  11   6
5m4fA.GOL.3    3  11   6
5m2fX.MLZ.11   2  11   6
5ly1A.GOL.1    7  11   6
5lwzA.GOL.2    2  11   6
5lwyA.OLB.6    4  11   6
5lwuA.GOL.1    2  11   6
5lwsA.GOL.3    2  11   6
5lweA.OLA.5    2  11   6
5ltdA.PO4.2    6  11   6
5lpbA.SEP.4    2  11   6
5lnxA.GOL.3    2  11   6
5lmzA.GOL.1    3  11   6
5ll8A.GOL.4    1  11   6
5likX.MLY.5    3  11   6
5lfvA.GOL.4    3  11   6
5lfrA.GOL.5    4  11   6
5lcuA.SEP.3    5  11   6
5lcrA.SEP.3    5  11   6
5lcpA.SEP.3    4  11   6
5lcaA.GOL.5   10  11   6
5lcaA.GOL.1    1  11   6
5l9aA.ACT.1    1  11   6
5l92A.MLA.2    1  11   6
5l70A.GOL.1    1  11   6
5l6zA.CIT.1    1  11   6
5l6tA.GOL.1    1  11   6
5l3sB.GOL.4    2  11   6
5l3sB.GOL.1    4  11   6
5l3rB.GOL.1    6  11   6
5l30H.GOL.1    1  11   6
5l2zH.GOL.1    1  11   6
5l2yH.GOL.1    1  11   6
5ky0A.GOL.2    6  11   6
5kwsA.GOL.2    2  11   6
5kplA.PTR.1    5  11   6
5kn7B.GOL.1    4  11   6
5kaiB.LHG.4    2  11   6
5ka2A.GOL.1    7  11   6
5ka0A.GOL.3    1  11   6
5k9vA.GOL.2    9  11   6
5k9dA.ACT.3    3  11   6
5k9cA.ACT.3    3  11   6
5k72A.TPO.1    8  11   6
5k50A.ACT.2    1  11   6
5k4vA.GOL.8    2  11   6
5k4vA.ACT.2    4  11   6
5k4uA.GOL.1    4  11   6
5k4tA.GOL.8    4  11   6
5k1kA.HBA.3    1  11   6
5jq7A.GOL.1    9  11   6
5jhgA.GOL.1    6  11   6
5jg4A.FLC.3    1  11   6
5jdmA.MYS.5    1  11   6
5jdlA.OLC.1    3  11   6
5jdlA.MYS.7    3  11   6
5jdfA.OLC.5    5  11   6
5jdfA.MYS.6    1  11   6
5j3zA.GOL.1    2  11   6
5iuaA.OLA.5    2  11   6
5iuaA.OLA.17   2  11   6
5iu8A.OLA.23   2  11   6
5iu8A.OLA.16   2  11   6
5iskA.GOL.3    3  11   6
5in5A.GOL.2    7  11   6
5if8A.GOL.1    2  11   6
5ib2B.GOL.2    1  11   6
5i7wA.MLI.2    7  11   6
5i2uA.PO4.6    9  11   6
5hyaA.MYS.13   6  11   6
5hyaA.MYS.10   6  11   6
5hyaA.ACT.2    1  11   6
5hxrA.OLC.1    1  11   6
5hxeA.MYS.6    4  11   6
5hwyA.MYS.11   2  11   6
5hwxA.MYS.5    2  11   6
5hu0A.TLA.1    4  11   6
5hkmA.SEP.1    9  11   6
5hilA.SAR.2    1  11   6
5hesA.TPO.1    3  11   6
5hctA.GOL.2    3  11   6
5hcnA.GOL.3    1  11   6
5h8lA.GOL.1    8  11   6
5h4rA.GOL.1    1  11   6
5h2pA.C14.9    2  11   6
5h2oA.C14.9    2  11   6
5h2nA.C14.9    2  11   6
5h2mA.C14.9    2  11   6
5h2jA.DD9.8    1  11   6
5h2gA.GOL.1    1  11   6
5gk8A.ACT.4    1  11   6
5g6lA.GOL.1    2  11   6
5g66A.GOL.1    1  11   6
5g5vA.GAI.5    3  11   6
5g54A.OLA.4    4  11   6
5g2dA.OLA.4    4  11   6
5g2cA.OLA.9    4  11   6
5g0pA.ACT.1    1  11   6
5ft5A.GOL.1    7  11   6
5fqiA.GOL.1    6  11   6
5fp7A.GOL.1    3  11   6
5fp4A.GOL.1    3  11   6
5foxA.GOL.2    3  11   6
5fosA.PO4.1    1  11   6
5foiA.GOL.1    3  11   6
5fkpB.TAR.2    3  11   6
5fjgA.OLA.4    4  11   6
5fi5A.PO4.1    1  11   6
5ff4A.CPS.2    2  11   6
5ff4A.CPS.1    3  11   6
5ff3A.CPS.2    2  11   6
5ff2A.CPS.2    2  11   6
5ff0A.CPS.2    2  11   6
5fezA.CPS.2    2  11   6
5fezA.CPS.1    3  11   6
5fexA.CPS.2    2  11   6
5fexA.CPS.1    6  11   6
5fewA.CPS.2    2  11   6
5fewA.CPS.1    6  11   6
5fesA.CPS.2    3  11   6
5fepA.CPS.2    2  11   6
5fepA.CPS.1    9  11   6
5fbcA.GOL.1    6  11   6
5fa4A.GOL.1    1  11   6
5f9jA.GOL.1    1  11   6
5f4zA.GOL.4    7  11   6
5f4zA.ACT.6    6  11   6
5ex9A.GOL.4    1  11   6
5et1A.GOL.1    9  11   6
5eruA.ACT.3    4  11   6
5ertA.ACT.5    1  11   6
5en0A.ACT.2    4  11   6
5ehvA.GOL.1    1  11   6
5efkB.GOL.1    9  11   6
5ef8A.GOL.1    3  11   6
5e6jA.ACT.1    9  11   6
5e43A.ACT.16   5  11   6
5e43A.ACT.13   7  11   6
5e43A.ACT.1    3  11   6
5dysA.ACT.2    5  11   6
5dsrA.GOL.1    1  11   6
5dspA.GOL.1    1  11   6
5ds0A.GOL.1    1  11   6
5dr4A.GOL.3    2  11   6
5dr3A.GOL.3    5  11   6
5dr1A.GOL.2    4  11   6
5dqbA.GOL.1    4  11   6
5dq4A.GOL.1    2  11   6
5dq2A.GOL.2    4  11   6
5dq1A.GOL.1    2  11   6
5dpzA.GOL.2    3  11   6
5djfA.GOL.2    1  11   6
5dhhA.OLA.5    1  11   6
5dgmF.PO4.1    1  11   6
5d9sA.GOL.1    1  11   6
5d9oA.BGC.2    1  11   6
5d9oA.BGC.1    1  11   6
5d7iH.GOL.3    5  11   6
5d7bA.GOL.5    1  11   6
5d62A.GLA.4    8  11   6
5d4jA.GOL.1    6  11   6
5d40A.GOL.3    1  11   6
5czoA.MLY.3    5  11   6
5cvhA.ACT.3    1  11   6
5cvgA.ACT.4    1  11   6
5cuxA.POP.2    1  11   6
5cu3A.ACT.1    1  11   6
5cs6A.ACT.1    1  11   6
5cr9A.GOL.2    1  11   6
5clpA.ACT.1    1  11   6
5cd2A.GOL.2    1  11   6
5cc2A.GOL.1    1  11   6
5cbrA.ACT.4    5  11   6
5c9pA.GOL.5    6  11   6
5c9oA.GOL.7    5  11   6
5c9oA.GOL.6    4  11   6
5c8zA.GOL.2    3  11   6
5c4tA.GOL.1    2  11   6
5c0pA.GOL.3    1  11   6
5by6A.GOL.2    8  11   6
5b6zA.C14.9    2  11   6
5b5eE.LHG.1    1  11   6
5b55A.MLY.10   8  11   6
5b49A.GOL.1    1  11   6
5b3uA.PO4.1    1  11   6
5b35A.D10.5    8  11   6
5b2nA.OCT.6    1  11   6
5b2nA.D10.13   5  11   6
5ax0A.D10.8    4  11   6
5arcA.GOL.1    2  11   6
5arbA.GOL.1    2  11   6
5aqrB.GOL.3    6  11   6
5ap1A.TPO.4    1  11   6
5amnA.PTR.1    2  11   6
5akrA.ACT.2    3  11   6
5aikA.PTR.1    1  11   6
5af9H.GOL.3    3  11   6
5aeiA.ACT.2   10  11   6
5ae5A.GOL.1    4  11   6
5adeA.ACT.1    1  11   6
5a8nA.GOL.1    2  11   6
5a8dA.GOL.2    8  11   6
5a6oA.PGO.3    4  11   6
5a4pA.MLI.2    1  11   6
5a4eC.PTR.1    1  11   6
4zzjA.GOL.3    3  11   6
4zxyH.GOL.1    3  11   6
4zwvA.GOL.2    9  11   6
4zuqA.GOL.1    2  11   6
4zuoA.GOL.2    2  11   6
4zumA.GOL.1    4  11   6
4zsjA.GOL.3    1  11   6
4zrsA.GOL.1    1  11   6
4zrjA.GOL.1    1  11   6
4zqrA.GOL.7    2  11   6
4zn5A.ACT.1    3  11   6
4zeaA.GOL.6    4  11   6
4zeaA.ACT.12   4  11   6
4yyfA.ACT.2   10  11   6
4yt7H.GOL.1    1  11   6
4yt6H.GOL.1    1  11   6
4ylmX.GOL.3    1  11   6
4yl8A.GOL.1    4  11   6
4yfmA.GOL.2    2  11   6
4ydkL.GOL.4    1  11   6
4ydkL.GOL.3    1  11   6
4yd7A.GOL.1    2  11   6
4ycyA.GOL.2    5  11   6
4yctA.GOL.3    3  11   6
4ybiA.GOL.2    3  11   6
4y7eA.GOL.2   10  11   6
4y73A.TPO.1    2  11   6
4y6mA.GOL.2    3  11   6
4y5pA.GOL.3    6  11   6
4y5lA.GOL.2    3  11   6
4y5cA.GOL.2    3  11   6
4y5aA.GOL.5    4  11   6
4y5aA.ACT.1    1  11   6
4y57A.GOL.3    3  11   6
4y57A.GOL.2    2  11   6
4y56A.GOL.1    2  11   6
4y53A.GOL.1    2  11   6
4y51A.GOL.1    2  11   6
4y50A.GOL.1    2  11   6
4y4xA.GOL.2    2  11   6
4y4vA.GOL.3    2  11   6
4y41A.GOL.2    5  11   6
4y3tA.GOL.4    3  11   6
4y3pA.GOL.2    3  11   6
4y3jA.ACT.9    2  11   6
4y3jA.ACT.10   6  11   6
4y3fA.GOL.2    5  11   6
4y3fA.GOL.1    2  11   6
4y38A.GOL.4    2  11   6
4y35A.GOL.2    2  11   6
4xzlX.MLZ.7    4  11   6
4xx6A.GOL.18   1  11   6
4xuyA.GOL.1    1  11   6
4xuvA.GOL.1    3  11   6
4xlvA.PTR.1    4  11   6
4xhhA.PO4.5    7  11   6
4xepA.PO4.1    1  11   6
4xatA.GOL.2    3  11   6
4x8vH.GOL.1    1  11   6
4x6pA.CIT.1    3  11   6
4x6gA.GOL.1    9  11   6
4x3zA.GOL.1    4  11   6
4x07A.ACT.1    4  11   6
4wyyA.GOL.2    1  11   6
4ww7A.ACT.2    6  11   6
4ww5B.ACT.1    8  11   6
4ww3A.PLM.3    1  11   6
4wrwA.GOL.3    9  11   6
4wr3A.GOL.1    5  11   6
4wplA.GOL.4    2  11   6
4wpgA.PO4.1    1  11   6
4wkaA.TLA.1    3  11   6
4wiaA.GOL.1    2  11   6
4wevX.MLZ.8    4  11   6
4w8bA.GOL.2    5  11   6
4v35A.GOL.1    3  11   6
4v00A.GOL.2    3  11   6
4uobA.ACT.1    5  11   6
4unfA.ACT.1    6  11   6
4un0C.TPO.1    2  11   6
4uibA.GOL.5    9  11   6
4uhdA.ACT.2    1  11   6
4uhbA.GOL.3   10  11   6
4udoA.ACT.3    2  11   6
4udnA.ACT.5    6  11   6
4ud9H.GOL.4    3  11   6
4ub8V.GOL.5    3  11   6
4ub6V.GOL.4    1  11   6
4uanA.GOL.2    1  11   6
4u1kA.GOL.3    4  11   6
4u15A.TAR.2    3  11   6
4twjA.ACT.5    4  11   6
4tvjA.GOL.2    1  11   6
4tv1A.GOL.2    5  11   6
4tpnA.GOL.3    7  11   6
4s15A.GOL.2    1  11   6
4ryuA.PO4.5    6  11   6
4rytA.PO4.1    1  11   6
4rysA.GOL.5    5  11   6
4rysA.GOL.3    5  11   6
4rxmA.BGC.2    3  11   6
4rx7A.GOL.1    1  11   6
4rx0A.GOL.3    8  11   6
4rv3A.ACT.1    2  11   6
4ru0A.GOL.3    2  11   6
4rkkA.GLC.15   3  11   6
4rj3A.ACT.1    2  11   6
4riuA.GOL.1    1  11   6
4rdlA.GAL.1    2  11   6
4r85A.GOL.3    2  11   6
4r74A.GOL.5    9  11   6
4r1vA.GBL.2    4  11   6
4qtgA.GOL.2    7  11   6
4qrnA.GOL.1    4  11   6
4qdvA.PO4.3    1  11   6
4qa4A.GOL.3    2  11   6
4q5jA.SEP.4    2  11   6
4q3oA.GOL.3    3  11   6
4q2wA.GOL.4    1  11   6
4q2wA.GOL.1    2  11   6
4q0sA.RB0.2    5  11   6
4q0qA.RUU.6    1  11   6
4pp1A.PO4.1    4  11   6
4pj0E.LHG.1    1  11   6
4phrA.ACT.3    1  11   6
4pg6A.ACT.6    6  11   6
4pg5A.ACT.3    4  11   6
4peiA.GOL.1    3  11   6
4pdwB.GOL.1    1  11   6
4pd1A.GOL.8    1  11   6
4pc0A.GOL.1    1  11   6
4p3zA.MLZ.1    4  11   6
4p3mA.GOL.3    4  11   6
4p33A.GOL.3    9  11   6
4ovyA.CIT.1    7  11   6
4onoA.MLI.1    2  11   6
4om8A.ACT.1    1  11   6
4oltA.GOL.8    1  11   6
4oltA.GCS.5    1  11   6
4oh4A.SEP.4    4  11   6
4oanA.GOL.2    5  11   6
4o7yA.PO4.2    1  11   6
4o7vA.PO4.5    1  11   6
4o7tA.ASP.3    1  11   6
4o7nA.PO4.2    1  11   6
4o5nB.GOL.6    1  11   6
4nq2A.ACT.2    3  11   6
4nnxB.GOL.1    4  11   6
4nlnA.PO4.1    1  11   6
4nguA.DAL.2    1  11   6
4ngaH.GOL.1    1  11   6
4nc5A.PO4.1    4  11   6
4nc3A.PLM.1    1  11   6
4n07A.ACT.4    1  11   6
4mpkA.GOL.1    6  11   6
4mnyA.GOL.3    9  11   6
4mioA.GOL.1    1  11   6
4minA.GOL.2    1  11   6
4mf8A.PO4.1    1  11   6
4mewA.GOL.1    1  11   6
4mcwA.SIN.2    1  11   6
4m4nA.GOL.2    9  11   6
4m2lA.PO4.4    2  11   6
4lv2A.PO4.1    8  11   6
4ls1A.ACT.4    2  11   6
4lr4A.PO4.7    1  11   6
4lr4A.PO4.5    4  11   6
4lopA.TLA.1    1  11   6
4lisA.GOL.2    6  11   6
4likA.CIT.2    8  11   6
4likA.CIT.1    2  11   6
4lhhA.ACT.5    3  11   6
4l6bA.GOL.1    2  11   6
4kt8A.PO4.2    3  11   6
4kt8A.PO4.1   10  11   6
4kl4A.GOL.1    3  11   6
4kjxA.GOL.3    1  11   6
4kjxA.ACT.5    2  11   6
4khzE.GLC.4    1  11   6
4kfqA.GOL.3    1  11   6
4kezA.GOL.1    2  11   6
4kckA.ACT.1    1  11   6
4kchA.ACT.1    1  11   6
4k3fA.GOL.1    2  11   6
4k37A.GOL.3    3  11   6
4k29A.TLA.1    1  11   6
4jzzA.FLC.1    3  11   6
4jzeH.GOL.2    1  11   6
4jyuH.GOL.4    1  11   6
4jyuH.GOL.2    1  11   6
4jvtA.ACT.1    1  11   6
4jttA.ACT.4    1  11   6
4jsmA.ACT.1    6  11   6
4jskA.ACT.2    1  11   6
4jskA.ACT.1    8  11   6
4js3A.ACY.4    1  11   6
4jrbA.D12.2    1  11   6
4jptA.PO4.1    4  11   6
4jjaA.GOL.1    4  11   6
4jipA.HBA.2    1  11   6
4jd0A.PO4.3    1  11   6
4jbgA.PO4.1    1  11   6
4j8lA.ACY.1    1  11   6
4j53A.ACT.1    1  11   6
4j3rA.MAN.1   10  11   6
4j3pA.MAN.1    4  11   6
4j3fA.GOL.1    2  11   6
4izhA.GOL.6    1  11   6
4izhA.GOL.1    1  11   6
4iyoA.GOL.2    4  11   6
4iy7A.GOL.2    4  11   6
4ireA.OXL.5    7  11   6
4ioyX.PO4.1    1  11   6
4in6L.PO4.6    4  11   6
4in5L.GOL.4    4  11   6
4in5H.GOL.4    1  11   6
4il6B.BCR.1    1  11   6
4iipA.GOL.4    3  11   6
4igdA.GOL.2    2  11   6
4ib4A.PLM.1    2  11   6
4i8aA.GOL.1    1  11   6
4i51A.GOL.2    4  11   6
4hl4A.ACT.2    1  11   6
4hefA.GOL.2    3  11   6
4hbsA.GOL.2    3  11   6
4habA.PO4.1    7  11   6
4h7fA.GOL.3    6  11   6
4h77A.GOL.3    2  11   6
4h3wA.MLY.15   3  11   6
4h3wA.MLY.12   2  11   6
4h3iA.TLA.1    1  11   6
4h2rA.GOL.4    3  11   6
4gsbA.GOL.3    3  11   6
4gnrA.MLY.1    2  11   6
4gmkA.PO4.2    1  11   6
4ghnA.GOL.2    2  11   6
4ghmA.GOL.2    8  11   6
4ghbA.GOL.4    8  11   6
4gadA.GOL.1    2  11   6
4g5oA.CIT.2    5  11   6
4g2vA.GOL.6    1  11   6
4g2vA.GOL.2    1  11   6
4fw5A.ACT.1    8  11   6
4fvlA.PGO.11   1  11   6
4fubA.GOL.3    1  11   6
4ftrA.GOL.1    1  11   6
4fr7A.ACT.1    9  11   6
4fodA.GOL.1    4  11   6
4fn9A.CPS.4    6  11   6
4fekA.PO4.1    1  11   6
4fefA.GOL.1    6  11   6
4fdqA.GOL.2    5  11   6
4fcsA.GOL.1    7  11   6
4fa3A.ACT.1    1  11   6
4f8zA.GOL.8    4  11   6
4f8zA.GOL.18   7  11   6
4f4rA.GOL.2    3  11   6
4f2gA.PO4.5    3  11   6
4f1iA.GOL.4    7  11   6
4ewqA.GOL.2    4  11   6
4ewqA.ACT.3    3  11   6
4evqA.ACT.1    1  11   6
4etpA.GOL.5    1  11   6
4ei0A.GOL.1    1  11   6
4ehxA.GOL.2    1  11   6
4eemA.GOL.3    1  11   6
4ee6A.MLY.6   10  11   6
4ee5A.GOL.4    1  11   6
4ebpA.PO4.2    1  11   6
4e6wA.PO4.1    1  11   6
4e3lA.PO4.3    1  11   6
4e3lA.PO4.2    5  11   6
4e3fA.GRE.2    1  11   6
4e1tA.OLC.11   5  11   6
4dyjA.GOL.1    4  11   6
4dydA.GOL.8    6  11   6
4dx1A.PO4.2    1  11   6
4dthA.GOL.2    1  11   6
4do6A.GLC.6    2  11   6
4dnpA.DTV.1    5  11   6
4dm2A.GOL.1    6  11   6
4dlqA.GOL.1    1  11   6
4dloA.GOL.5    1  11   6
4dloA.GOL.4    4  11   6
4djlA.GOL.15   2  11   6
4djlA.GOL.12   8  11   6
4dg2E.SEP.1    5  11   6
4dddA.GOL.1    4  11   6
4d7qA.GOL.4    1  11   6
4d47A.GLC.2    1  11   6
4d43A.GLU.1    9  11   6
4d3tA.GOL.7    6  11   6
4d32A.ACT.1    1  11   6
4cx2A.ACT.3    1  11   6
4cwzA.ACT.2    1  11   6
4cwyA.ACT.2    1  11   6
4cwwA.ACT.2    1  11   6
4cv9A.TPO.1    1  11   6
4ctpA.ACT.1    1  11   6
4ct9A.GOL.3    4  11   6
4cqwA.PO4.2    3  11   6
4covA.ACT.1    3  11   6
4ckiA.PTR.1    2  11   6
4cegA.TPO.1    1  11   6
4cegA.GOL.4    3  11   6
4c89A.MLI.3    5  11   6
4c87A.GOL.4    3  11   6
4c5bA.GOL.4    4  11   6
4c5aA.GOL.2    4  11   6
4c4jA.TPO.1    1  11   6
4c2lA.GOL.2    2  11   6
4c02A.FLC.3    2  11   6
4buoA.GLY.4    5  11   6
4buoA.GLY.2    6  11   6
4bt6A.GOL.3    8  11   6
4braA.GOL.1    1  11   6
4bkrA.GOL.1    2  11   6
4bioA.GOL.2    1  11   6
4bezA.ACT.1    4  11   6
4beyA.ACT.1    7  11   6
4b5xA.PO4.2    1  11   6
4b0aA.GOL.6    1  11   6
4b0aA.GOL.1    1  11   6
4aweA.ACT.2    1  11   6
4aorA.GOL.4    5  11   6
4aljA.GLU.1    2  11   6
4ai8A.GOL.3    1  11   6
4abjA.GOL.4    6  11   6
4abiA.GOL.10   1  11   6
4a6eA.GOL.3    2  11   6
4a6dA.GOL.2    6  11   6
4a5rA.CIT.1    2  11   6
4a5pA.MLY.1    3  11   6
3zyrA.BMA.2    3  11   6
3zymA.GOL.2    1  11   6
3zxdA.GOL.1    5  11   6
3zvlA.ACT.3    1  11   6
3zv0A.GOL.1    9  11   6
3zrkA.PTR.1    1  11   6
3zr7A.GOL.1    3  11   6
3zpcA.PO4.3    5  11   6
3zleA.GOL.1    2  11   6
3zizA.GOL.1    2  11   6
3x3fL.GOL.3    1  11   6
3x3bA.OLA.3    7  11   6
3wzdA.DTT.3    5  11   6
3wy6A.GOL.5    2  11   6
3wt3A.GOL.10   1  11   6
3wqmA.PO4.1    1  11   6
3wqkA.PO4.1    4  11   6
3wqgA.GOL.1    1  11   6
3wq0A.GOL.1    2  11   6
3wn6A.GOL.2    1  11   6
3wn1A.CIT.1    2  11   6
3wjpA.GOL.3    2  11   6
3wflA.PO4.9    5  11   6
3wbfA.GOL.3    5  11   6
3wb9A.GOL.3    1  11   6
3wagA.PO4.1    2  11   6
3w7rA.GOL.8    1  11   6
3w7rA.GOL.16   8  11   6
3w7rA.GOL.11   2  11   6
3w7nA.GOL.6    1  11   6
3w7cA.GOL.5    2  11   6
3w6mA.GOL.1    6  11   6
3vzwX.GAL.1    1  11   6
3vqhA.SEP.1    1  11   6
3vpdA.BUA.1    3  11   6
3vn4A.BMA.1    7  11   6
3vk8A.GOL.1    1  11   6
3vflA.GOL.3    1  11   6
3vfjA.ACT.3    4  11   6
3vclA.GOL.2    8  11   6
3vc1A.GOL.2    7  11   6
3v91A.GOL.1    1  11   6
3v5uA.MYS.13   4  11   6
3v5uA.MYS.10   4  11   6
3v5uA.ACT.2    1  11   6
3v0nA.GOL.1    1  11   6
3uxdA.PO4.1    6  11   6
3uudA.GOL.2    7  11   6
3utwA.MC3.2    1  11   6
3usqA.GOL.2    3  11   6
3umjA.GOL.1    4  11   6
3um2A.GOL.1    8  11   6
3um1A.GOL.1    2  11   6
3ufpA.ACT.1    1  11   6
3ufiA.MLY.13   5  11   6
3ucjA.GOL.2    1  11   6
3uc1A.ACT.2    2  11   6
3u9eA.GOL.1    5  11   6
3u7fB.GOL.4    5  11   6
3u45X.GOL.1    4  11   6
3u3aX.GOL.1    1  11   6
3u2wA.GOL.3    1  11   6
3u0yA.GOL.2    1  11   6
3u0pA.GOL.4    1  11   6
3tx2A.GOL.1    4  11   6
3tqvA.PO4.1    1  11   6
3tpbA.PO4.1    9  11   6
3tn8B.GOL.1    1  11   6
3ti3A.GOL.2    3  11   6
3t7xA.GOL.1    2  11   6
3t7pA.GOL.1    2  11   6
3t6eC.GOL.1    1  11   6
3t6dH.GOL.5    3  11   6
3t6dC.GOL.1    1  11   6
3t1fA.GOL.4    1  11   6
3sxgA.GAL.2    2  11   6
3sx3A.GAL.3    2  11   6
3sr4A.ACT.2    4  11   6
3sqeE.GOL.1    8  11   6
3sovA.GOL.2    1  11   6
3seuA.GOL.7    1  11   6
3sdmA.SEP.1    8  11   6
3ry8A.FLC.1    4  11   6
3rwpA.SEP.1    1  11   6
3ru8X.GOL.2    1  11   6
3ru8L.GOL.2    1  11   6
3ru4T.GOL.3    1  11   6
3rsvA.GOL.3    1  11   6
3rq5A.GOL.2    3  11   6
3rq1A.GOL.3    1  11   6
3rooA.GOL.1    1  11   6
3rlfG.PGV.1    1  11   6
3rifA.GLU.1    1  11   6
3rgfB.GOL.1    4  11   6
3ragA.GOL.2    4  11   6
3r9wA.ACT.3    6  11   6
3r4pA.PO4.3    2  11   6
3qxxA.GOL.3    1  11   6
3qumP.A2G.7    8  11   6
3qphA.GOL.7    1  11   6
3qphA.GOL.6    4  11   6
3qnsA.GOL.4    2  11   6
3qn3A.GOL.1    3  11   6
3qmlC.PO4.1    2  11   6
3qkqA.GOL.1    3  11   6
3qkpA.GOL.1    5  11   6
3qhwB.DTU.1    1  11   6
3qd3A.SEP.1    1  11   6
3qcsA.SEP.1    1  11   6
3qcqA.SEP.1    1  11   6
3q9aA.ACT.1    1  11   6
3q8dA.GOL.2    5  11   6
3q82A.GOL.2    2  11   6
3q6yA.GOL.1    2  11   6
3q6wA.PTR.1    4  11   6
3q2qA.GOL.1    1  11   6
3q25A.GOL.2    2  11   6
3pzoA.GOL.2    1  11   6
3pzmA.GOL.2    1  11   6
3pzcA.GOL.2    1  11   6
3psyA.GOL.1    2  11   6
3pnnA.GOL.1    1  11   6
3pmvA.GOL.2    8  11   6
3pm4A.GOL.1    2  11   6
3pllA.GOL.1    2  11   6
3pldA.GOL.1    2  11   6
3pi7A.GOL.2    6  11   6
3pgiA.GOL.1    2  11   6
3pg9A.TYR.1    9  11   6
3pf3A.GOL.3    6  11   6
3pd8A.GOL.1    2  11   6
3pbdA.GOL.1    2  11   6
3pa4A.GOL.2    2  11   6
3p84A.ACT.2    1  11   6
3p82A.ACT.2    1  11   6
3p24A.GOL.1    3  11   6
3ovgA.PO4.1    5  11   6
3op5A.GOL.1    4  11   6
3oomA.PO4.1    2  11   6
3ohrA.MLY.2   10  11   6
3ohmB.ACT.2    8  11   6
3ohhA.GOL.1    7  11   6
3obtA.GOL.3    3  11   6
3o6rA.MYY.1    1  11   6
3o6jA.MYY.1    1  11   6
3o66A.ACT.1    2  11   6
3o5wB.GOL.2    9  11   6
3o3lA.GOL.4    5  11   6
3nusA.SEP.1    1  11   6
3nstA.GOL.2    2  11   6
3nn2A.PO4.1    1  11   6
3nlqA.ACT.1    1  11   6
3nloA.ACT.1    1  11   6
3nlgA.ACT.1    1  11   6
3nktA.GOL.1    1  11   6
3nc3A.GOL.1    2  11   6
3na8A.MLT.1    2  11   6
3n6kF.PO4.1    1  11   6
3n6aA.ACT.1    4  11   6
3n60A.ACT.1    1  11   6
3n5zA.ACT.1    1  11   6
3n5hF.PO4.1    1  11   6
3n45F.PO4.1    2  11   6
3n1vF.PO4.1    3  11   6
3n0qA.GOL.2    9  11   6
3my1A.PO4.2    1  11   6
3mwxA.GOL.9    5  11   6
3mvgA.GOL.1    7  11   6
3mueA.GOL.2    2  11   6
3msrA.GOL.1    4  11   6
3ms3A.GOL.3    1  11   6
3mifA.GOL.4    2  11   6
3mboA.MLT.7    1  11   6
3magA.3MA.2    1  11   6
3m8yA.GOL.4    4  11   6
3m8wA.ACT.4    2  11   6
3m57A.GOL.2    3  11   6
3m18A.PO4.1    1  11   6
3lzyA.GOL.3    2  11   6
3lxaA.GLA.2    8  11   6
3loqA.ACT.3    2  11   6
3ln3A.MLY.8    2  11   6
3le8A.GOL.1    6  11   6
3lduA.GOL.5    5  11   6
3lcsA.GOL.2    4  11   6
3l9pA.GOL.3    3  11   6
3l57A.CIT.2    2  11   6
3l3jB.ACT.1    1  11   6
3kznA.GOL.2    1  11   6
3kyfA.5GP.2    1  11   6
3kvwA.SEP.3    7  11   6
3kv1A.GOL.2    3  11   6
3kulA.GOL.1    1  11   6
3ks3A.GOL.1    1  11   6
3kizA.ACT.1    9  11   6
3ki8A.ACY.1    1  11   6
3kgqA.GOL.8    6  11   6
3kb9A.GOL.3    1  11   6
3jwbA.NLE.1    1  11   6
3jv7A.ACY.1    1  11   6
3jtxA.GOL.2    4  11   6
3jt6A.ACT.1    1  11   6
3jr5A.GOL.1    1  11   6
3jq6A.DTT.1    1  11   6
3iw4A.TPO.1    6  11   6
3iw3A.ACY.2    6  11   6
3iw3A.ACY.1    1  11   6
3ivgA.GOL.4    1  11   6
3iueA.GOL.3    7  11   6
3itcA.GOL.2    1  11   6
3ipiA.MLA.4    7  11   6
3iojA.GOL.2    2  11   6
3iohA.GOL.1    2  11   6
3io3A.GOL.3    6  11   6
3iizA.CPS.3    2  11   6
3iixA.CPS.4    2  11   6
3idxG.GOL.1    1  11   6
3i80A.GOL.1    3  11   6
3i4dL.GOL.14   4  11   6
3i1uA.GOL.2    1  11   6
3hssA.ACT.2    1  11   6
3hmpA.GOL.1    7  11   6
3hmoA.GOL.1    3  11   6
3hfaH.DMF.1    7  11   6
3h9hB.GOL.2    1  11   6
3h7bB.GOL.1    1  11   6
3h55A.CIT.7    1  11   6
3h53A.GOL.6    3  11   6
3h2xA.PO4.2    3  11   6
3gteA.ACT.2    7  11   6
3gs9A.MLY.16   1  11   6
3gryA.PO4.2    1  11   6
3gqiA.PTR.1    3  11   6
3gmiA.MLI.1    1  11   6
3gljA.GOL.1    4  11   6
3gkeA.ACT.1    4  11   6
3ga6A.GOL.2    5  11   6
3g7wA.GOL.1    1  11   6
3g5wA.GOL.2    2  11   6
3g3qA.PO4.8    1  11   6
3g0rA.GOL.6    7  11   6
3g00A.PO4.1    2  11   6
3fxuA.GOL.2    2  11   6
3fxqA.GOL.1    2  11   6
3fs2A.PO4.1    1  11   6
3fqxB.GOL.1    5  11   6
3fquB.GOL.1    6  11   6
3fquA.GOL.1    3  11   6
3fqrB.GOL.2    1  11   6
3fjlA.ACY.3    3  11   6
3fj6A.ACT.3    2  11   6
3fdsA.GOL.1    1  11   6
3fc2A.GOL.3    1  11   6
3faiA.GOL.2    1  11   6
3faiA.GOL.1    3  11   6
3f8mA.GOL.1    3  11   6
3f5aA.GOL.13   1  11   6
3f53A.GOL.13   1  11   6
3f3zA.SEP.1    4  11   6
3f0hA.GOL.1    4  11   6
3ez2A.ADP.2    1  11   6
3ez1A.PO4.1    3  11   6
3eucA.GOL.6    5  11   6
3eucA.GOL.5    5  11   6
3eglA.MLY.2    4  11   6
3ef2A.ACT.7    3  11   6
3e3xA.MLY.5    3  11   6
3dzzA.ACT.1    1  11   6
3dyeA.GOL.2    2  11   6
3dxtA.GOL.1    4  11   6
3do5A.PO4.1    1  11   6
3dhcA.GOL.5    1  11   6
3dasA.ARA.1    5  11   6
3d6yA.GOL.2    1  11   6
3d59A.ACT.1    4  11   6
3czdA.GOL.3    4  11   6
3cixA.CPS.3    2  11   6
3ciwA.CPS.3    2  11   6
3cc1A.GOL.1    8  11   6
3cbpA.GOL.1    2  11   6
3cbjA.PO4.2    3  11   6
3c5nA.I3P.1    1  11   6
3bx9A.CIT.1    3  11   6
3bvjA.GOL.1    3  11   6
3burA.GOL.1    2  11   6
3bmoA.DTT.1    1  11   6
3bmnA.GOL.3    6  11   6
3bhrA.PO4.2    1  11   6
3bgkA.PO4.1    1  11   6
3b7qA.GOL.5    1  11   6
3b3pA.ACT.1    8  11   6
3avpA.GOL.11   2  11   6
3atgA.PO4.1    3  11   6
3aljA.GOL.5    1  11   6
3aj3A.PO4.1    9  11   6
3af4A.GOL.10   1  11   6
3af2A.GOL.3    3  11   6
3af2A.GOL.10   1  11   6
3aagB.MLY.10   5  11   6
3aagA.MLY.4    2  11   6
3aagA.MLY.11   8  11   6
3a8bA.GOL.4    1  11   6
3a4uA.GOL.2    3  11   6
2zytX.GOL.2    5  11   6
2zseA.GOL.2    2  11   6
2zsdA.GOL.3    1  11   6
2zrnA.GOL.3    2  11   6
2zjgA.GOL.3    2  11   6
2z9xA.ALA.1    1  11   6
2z3eA.GOL.1    1  11   6
2z3dA.GOL.1    2  11   6
2z3cA.GOL.1    2  11   6
2z20A.GOL.2    2  11   6
2z1wA.GOL.7    3  11   6
2ylaA.MAN.2    1  11   6
2ykdA.ACT.1    8  11   6
2ygxA.GOL.4    4  11   6
2yfaA.LMR.1    1  11   6
2ydjA.PO4.1    1  11   6
2y5nA.GOL.4   10  11   6
2y5nA.GOL.1    2  11   6
2y3cA.ACT.7    9  11   6
2xyuA.GOL.5    4  11   6
2xvyA.GOL.4    6  11   6
2xvyA.GOL.1    2  11   6
2xvpA.PO4.4    2  11   6
2xrwA.GOL.1    4  11   6
2xmxA.GOL.1    3  11   6
2xbmA.GOL.2    1  11   6
2xb0X.GOL.1    1  11   6
2x8pA.CHT.5    4  11   6
2x8mA.GOL.1    5  11   6
2x8mA.CHT.9    4  11   6
2x8mA.CHT.12   1  11   6
2x72A.ACT.9    4  11   6
2x5kO.GOL.2    8  11   6
2x4uB.GOL.1    1  11   6
2x3uA.GOL.2    4  11   6
2x0fA.GOL.3    1  11   6
2wtvA.TPO.1    1  11   6
2wocA.GOL.1    1  11   6
2wnrB.PO4.1    1  11   6
2wkwA.GOL.2    1  11   6
2wj3A.GOL.1    4  11   6
2whkA.GOL.2    3  11   6
2wekA.GOL.2    5  11   6
2wbmA.GOL.4    4  11   6
2waaA.GOL.6    1  11   6
2w8bA.GOL.1    2  11   6
2vz6A.PGO.1    2  11   6
2vypA.HEZ.4    1  11   6
2vj4A.MLY.5    3  11   6
2vixA.MLY.17   3  11   6
2vc7A.GOL.11   1  11   6
2v9nA.PO4.3    1  11   6
2v9lA.PGO.12   1  11   6
2v9fA.ACT.3    2  11   6
2v35A.GOL.1    6  11   6
2v05A.CHT.5    4  11   6
2uxmL.GOL.3    4  11   6
2uxkL.GOL.3    3  11   6
2uxjL.GOL.3    3  11   6
2rl3A.GOL.2    1  11   6
2rkuA.SRT.4    1  11   6
2rg9B.GOL.3    1  11   6
2r9rB.PGW.11   5  11   6
2r6sA.GOL.11   3  11   6
2qqgA.NCA.1    1  11   6
2qiwA.GOL.7    6  11   6
2qg5A.SEP.1   10  11   6
2qdsA.GOL.1    1  11   6
2qd5A.ACY.4    1  11   6
2qb7A.ACT.4    2  11   6
2qb6A.GOL.2    1  11   6
2qb2A.GOL.8    2  11   6
2q7xA.MLY.12   4  11   6
2q7wA.GOL.2    1  11   6
2q51A.PO4.2    1  11   6
2pqwA.ACT.2    2  11   6
2pnyA.GOL.2    2  11   6
2phkA.GOL.2    2  11   6
2phfA.MAN.2    1  11   6
2pfhA.CIT.1    1  11   6
2pe2A.SEP.1    1  11   6
2pcuA.GOL.1    6  11   6
2p10A.ACT.1    3  11   6
2ou7A.ACT.2    2  11   6
2or0A.ACT.5    3  11   6
2okoA.GOL.8    4  11   6
2okoA.GOL.14   4  11   6
2ojhA.ACY.2    1  11   6
2oicA.TPO.1    5  11   6
2od9A.NCA.1    1  11   6
2o62A.GOL.5    4  11   6
2o4uX.PO4.5    4  11   6
2nqsA.GOL.1    6  11   6
2nqlA.GOL.2    4  11   6
2jk8A.ATP.1    1  11   6
2jh1A.ACT.4    1  11   6
2jh1A.ACT.14   1  11   6
2jcjA.GOL.2    9  11   6
2jbmA.SRT.1    4  11   6
2jb4A.GOL.1    1  11   6
2j8cL.GOL.4    4  11   6
2isfA.PAC.1    1  11   6
2ib7A.GOL.2    7  11   6
2hvlA.GOL.3    1  11   6
2hhkH.GOL.3    3  11   6
2hgwA.ACY.5   10  11   6
2hdsA.PO4.1    1  11   6
2h6fB.ACY.2    5  11   6
2h26A.GOL.2    1  11   6
2glxA.ACT.1    1  11   6
2gklA.GOL.2    1  11   6
2gkjA.ACY.2    8  11   6
2gj6B.GOL.7    3  11   6
2fu6A.GOL.2    2  11   6
2ftoX.PO4.2    1  11   6
2fqiA.ACT.2    3  11   6
2focA.DMF.1    1  11   6
2fgbA.ACT.1    1  11   6
2f9kF.PO4.1    2  11   6
2f92F.PO4.1    2  11   6
2f5nA.GOL.2    2  11   6
2f5nA.GOL.1    5  11   6
2f53E.GOL.1    5  11   6
2ejzA.GOL.2    3  11   6
2ehzA.MCT.6    2  11   6
2egbA.GOL.3    1  11   6
2e7yA.PGO.1    3  11   6
2e3jA.ACT.7    6  11   6
2e2rA.GOL.2    4  11   6
2e1sA.ARA.1    2  11   6
2dxxA.GOL.2    2  11   6
2dv7A.GOL.2    2  11   6
2dupA.GOL.1    5  11   6
2drrA.GOL.2    7  11   6
2drrA.GOL.1    3  11   6
2droA.GOL.1    3  11   6
2ddxA.GOL.1    5  11   6
2dcjA.GOL.6   10  11   6
2dcbA.GOL.2    4  11   6
2dc9A.GOL.2    5  11   6
2d2eA.GOL.2    3  11   6
2cziA.PO4.1    2  11   6
2cwwA.GOL.3    2  11   6
2cnwD.5GP.2    4  11   6
2cj1A.MAN.6    5  11   6
2cbxA.GOL.5    1  11   6
2c53A.GOL.3    9  11   6
2bwdA.ACT.2    4  11   6
2bvwA.GOL.3    2  11   6
2blnA.ACT.2    1  11   6
2bhwA.LHG.1    1  11   6
2bhjA.HBI.1    1  11   6
2auhA.PTR.1    2  11   6
2amyA.GLY.1    5  11   6
2ae7A.GOL.2    2  11   6
2aa2A.GOL.1    6  11   6
2a83A.GOL.4    7  11   6
2a7mA.GOL.3    3  11   6
2a40B.GOL.1    2  11   6
2a3zA.GOL.3    6  11   6
1zalA.PO4.2    1  11   6
1yyaA.PO4.3    1  11   6
1yslA.GOL.1    1  11   6
1yrrB.PO4.1    1  11   6
1yq9A.GOL.2    9  11   6
1y11A.GOL.1    5  11   6
1xr9A.GOL.1    1  11   6
1xpiA.ACY.3    1  11   6
1xjiA.CPS.13   3  11   6
1xh9A.BU3.3    9  11   6
1xgkA.GOL.2    4  11   6
1x8hA.GOL.1    1  11   6
1wy2A.GOL.2    1  11   6
1w7xH.GOL.2    1  11   6
1w72A.GOL.1    1  11   6
1w3gA.GOL.4    1  11   6
1w3aA.GOL.1    7  11   6
1vquA.ACT.1    1  11   6
1vmiA.GOL.2    4  11   6
1v5iA.GOL.6    6  11   6
1uvrA.SEP.1    1  11   6
1uvrA.GOL.6    2  11   6
1uuqA.GOL.2    9  11   6
1uu3A.GOL.5    3  11   6
1uu3A.GOL.4    6  11   6
1txgA.GOL.1    1  11   6
1tvaA.PO4.1    1  11   6
1ti7A.GOL.1    4  11   6
1tfmB.GAL.5    3  11   6
1t99A.PO4.1    1  11   6
1t0fA.MLA.1    1  11   6
1sz6B.GOL.5    5  11   6
1sz6B.GOL.3    1  11   6
1sz6A.GOL.5    2  11   6
1s4nA.GOL.8    7  11   6
1s1fA.GOL.3    4  11   6
1rksA.PO4.2    1  11   6
1rkdA.PO4.2    1  11   6
1r85A.GOL.5    1  11   6
1r15A.NCA.1    1  11   6
1r0cA.PO4.2    1  11   6
1qzyA.TBU.1    3  11   6
1qnsA.GOL.1    1  11   6
1qnrA.GOL.2    1  11   6
1qnrA.GOL.1    1  11   6
1qnpA.GOL.1    1  11   6
1qjwA.GOL.8    1  11   6
1q7eA.MET.2    6  11   6
1puuB.GOL.3    1  11   6
1pumB.GOL.8    5  11   6
1pfzA.GOL.2    1  11   6
1p0kA.PO4.1    1  11   6
1oyjA.GSH.2    2  11   6
1opmA.GOL.5    2  11   6
1onkB.GOL.2    1  11   6
1okzA.GOL.4    5  11   6
1okyA.GOL.2    1  11   6
1ok3A.GOL.5    3  11   6
1ok2A.GOL.4    3  11   6
1ok1A.GOL.4    4  11   6
1ojiA.GOL.1    1  11   6
1ocbA.GOL.1    2  11   6
1oc7A.DMF.2    1  11   6
1oc6A.GOL.3    1  11   6
1oc5A.GOL.3    1  11   6
1o90A.PO4.2    3  11   6
1nmtA.GOL.8   10  11   6
1nmtA.GOL.2    1  11   6
1nd4A.ACT.1    1  11   6
1n3qA.FRU.2    1  11   6
1n3pA.FRU.2    1  11   6
1n26A.CYS.1    3  11   6
1mauA.GOL.5   10  11   6
1m5wA.PO4.1    1  11   6
1m2tB.GOL.3    1  11   6
1lykA.BMA.1    2  11   6
1lekB.PO4.1    3  11   6
1l9hB.PLM.1    1  11   6
1ko3A.ACT.1    5  11   6
1ko2A.ACT.1    5  11   6
1k2sA.ACT.1    1  11   6
1jueA.GOL.4    1  11   6
1jueA.GOL.3    3  11   6
1jpmA.GOL.1    2  11   6
1j39A.GOL.3    9  11   6
1ixpA.PO4.1    1  11   6
1hzpA.GOL.5    8  11   6
1hjwA.GOL.1    1  11   6
1h6lA.PO4.2    3  11   6
1h3jA.BMA.2    2  11   6
1h1wA.GOL.9    3  11   6
1h0kA.GOL.1    1  11   6
1gvzA.GOL.3    5  11   6
1gpwA.PO4.1    1  11   6
1gagA.PTR.2    2  11   6
1gagA.PTR.1    2  11   6
1ga6A.ACT.4    2  11   6
1g9uA.ACT.4    3  11   6
1fzoB.PO4.1    1  11   6
1fzmB.PO4.1    2  11   6
1fxpA.PO4.1    1  11   6
1f74A.GOL.1    4  11   6
1f6kA.GOL.2    4  11   6
1ed6A.ACT.1    9  11   6
1ed4A.ACT.1    1  11   6
1eceA.BGC.1    1  11   6
1dseA.PO4.1    6  11   6
1d8tA.ACT.15   1  11   6
1d1wA.ACT.2    1  11   6
1d1wA.ACT.1    1  11   6
1cwqA.HEX.7    3  11   6
1bsgA.ACT.1    4  11   6
1aztA.PO4.2    2  11   6
1agnA.ACT.1    1  11   6
7jvpR.CLR.6   10  10   9
7e5uA.GOL.3    1  10   9
7cgeA.PGW.6    1  10   9
7c16A.GOL.1    7  10   9
7c0uA.GOL.1   10  10   9
7c0fA.GOL.1    9  10   9
6wx3B.BCN.2    1  10   9
6wm5A.8K6.21   1  10   9
6w6aA.PO4.1    1  10   9
6vn8B.PTR.1   10  10   9
6ss8B.GOL.2    7  10   9
6rfnA.GOL.4    4  10   9
6kacC.BCR.1    8  10   9
6jzcA.GOL.3    4  10   9
6jllB.GOL.8    1  10   9
6jlkB.GOL.8    1  10   9
6jljB.GOL.8    1  10   9
6j4sA.GOL.3    1  10   9
6frxA.TPO.2    2  10   9
6cugD.POV.1    6  10   9
6cohA.GOL.1    8  10   9
6baaA.ATP.1    4  10   9
5xemA.ACT.1    9  10   9
5wiuA.OLA.12   9  10   9
5vxfA.GOL.2    1  10   9
5v2cB.GOL.7    1  10   9
5v2cB.BCR.2    9  10   9
5oj7A.GOL.1    1  10   9
5n3pA.TPO.2    6  10   9
5mxcA.GOL.8    4  10   9
5liwX.MLY.3    3  10   9
5l3oA.GOL.2    9  10   9
5jt5A.GOL.3    2  10   9
5hezA.PTR.2    1  10   9
5hdeA.PO4.1    1  10   9
5fjgA.OLA.5    2  10   9
5b5eC.BCR.1   10  10   9
4yjrA.PTR.2    1  10   9
4xw5A.TPO.2    1  10   9
4ujaA.TPO.1    1  10   9
4ub8C.BCR.1   10  10   9
4rrvA.GOL.3    5  10   9
4pwpA.GOL.1    8  10   9
4ptlA.GOL.1    3  10   9
4psaA.GOL.1    3  10   9
4ppnA.FLC.1    1  10   9
4lroA.GOL.2    8  10   9
4ie9A.TPO.1    2  10   9
4ib3A.TPO.2    1  10   9
4hpuE.TPO.2    1  10   9
4hluD.ACT.2    7  10   9
4go1A.GOL.1    1  10   9
4e3gA.PHB.1    1  10   9
4dh8A.TPO.2    1  10   9
4casC.PO4.2    1  10   9
4c1yA.MFB.3    5  10   9
4b17A.GOL.3    3  10   9
4atnA.GOL.1    2  10   9
4a69A.ACT.1    8  10   9
4a5pA.MLY.6    2  10   9
3zyrA.GOL.5    9  10   9
3zo1A.TPO.2    1  10   9
3zmmA.PTR.2   10  10   9
3vqhA.TPO.2    2  10   9
3t2jE.BET.6    6  10   9
3speA.PO4.1    1  10   9
3rqhA.B6P.2    9  10   9
3rh6A.CTP.2    3  10   9
3rh5A.DCP.2    2  10   9
3rh4A.CTP.2    4  10   9
3ow3A.TPO.1    1  10   9
3o4lD.GOL.2    4  10   9
3nioA.MLY.3    9  10   9
3ltiA.MLY.4    7  10   9
3kziB.BCR.3    1  10   9
3iuzA.MLY.3    1  10   9
3hapA.D12.14   6  10   9
3ew8A.GOL.1    2  10   9
3dhaA.GOL.3    3  10   9
3czqA.GOL.1    1  10   9
3brhA.PO4.1    1  10   9
3b9qA.MLI.1   10  10   9
2zs9A.GOL.3    8  10   9
2zs7A.GOL.4    8  10   9
2xtsA.GOL.2    1  10   9
2vwdA.GBL.3    3  10   9
2vo7A.TPO.1    1  10   9
2vj4A.MLY.4    3  10   9
2v03A.GOL.1    1  10   9
2qcsA.TPO.2    2  10   9
2pl5A.GOL.2    1  10   9
2jdtA.TPO.1    1  10   9
2ipjA.FFA.1    1  10   9
2he8A.GOL.6    2  10   9
2gniA.TPO.1    1  10   9
2gnhA.TPO.1    1  10   9
2czrA.GOL.1    1  10   9
2apcA.GOL.2    3  10   9
1kflA.PEP.1    1  10   9
1jluE.TPO.1    1  10   9
1hq0A.PO4.3    6  10   9
1gzqA.D12.1    2  10   9
1gzpA.D12.1    2  10   9
1foaA.GOL.2    9  10   9
1apmE.TPO.1    1  10   9
7reiA.GOL.2    1  10   8
7exsA.GOL.5    7  10   8
7e7vA.GOL.4    6  10   8
7d7qA.OLC.2    1  10   8
7d1bA.GOL.2    9  10   8
7couE.LHG.1    1  10   8
7cjjE.LHG.1    1  10   8
7cjiE.LHG.1    1  10   8
7ci1A.SPD.2    5  10   8
7akeA.SEP.1    7  10   8
6y64A.GOL.1    1  10   8
6xytA.OLC.7    1  10   8
6xumA.CIT.1    1  10   8
6wqaA.OLA.12   7  10   8
6wgqA.GOL.6    3  10   8
6w86A.OCT.2    1  10   8
6w4hB.BDF.1    8  10   8
6uw7B.GOL.1    6  10   8
6ur0A.GOL.1    1  10   8
6rr1A.GOL.2    1  10   8
6rqiA.GLC.3    6  10   8
6rnmA.GOL.2    7  10   8
6rigA.GLC.1    6  10   8
6rhtA.GOL.3    6  10   8
6qg2K.SEP.1    7  10   8
6oi6A.UQ1.2    1  10   8
6nqwA.GOL.8    9  10   8
6m84A.PIO.1    1  10   8
6le8A.GOL.1    1  10   8
6ktjA.ACT.1    1  10   8
6ks1A.LPX.8   10  10   8
6kf7A.6NA.6    4  10   8
6k9eA.PO4.1    1  10   8
6je1A.GOL.3    9  10   8
6ixiA.GOL.3    1  10   8
6ibtA.ACT.1    9  10   8
6i8fA.GOL.4    8  10   8
6h1hA.GOL.2    1  10   8
6gyhA.CLR.2    6  10   8
6giuA.GOL.6    2  10   8
6gevA.GOL.2   10  10   8
6fwpA.ACT.4    1  10   8
6f7hA.GOL.2    1  10   8
6eruA.SEP.1    2  10   8
6eh2A.TPO.3    9  10   8
6csnA.OLA.2    5  10   8
6co6B.GOL.1    8  10   8
6c98B.GOL.1    6  10   8
6c7lA.PO4.9    5  10   8
6b2rA.GOL.1    1  10   8
6b18A.PO4.1    1  10   8
6ai8A.GOL.4    8  10   8
5zfrA.PO4.1    1  10   8
5yk0A.GOL.3    7  10   8
5y5sM.PGV.6    5  10   8
5xz9A.GOL.2    3  10   8
5v62A.GOL.6    6  10   8
5nnsA.GOL.4    2  10   8
5niiA.GOL.2    1  10   8
5n9sA.TPO.1    3  10   8
5n39A.SEP.1    2  10   8
5mhiA.SEP.1    1  10   8
5m6vA.SEP.1    2  10   8
5lrnA.GOL.3    1  10   8
5lmaA.PTR.1    7  10   8
5l8vA.PO4.1    3  10   8
5l8lA.TPO.1    1  10   8
5l2wA.TPO.1    2  10   8
5jwdA.GOL.3    1  10   8
5ih0A.ACT.1    1  10   8
5hezA.PTR.1    1  10   8
5gz9A.MAN.1    1  10   8
5gtiE.LHG.1    1  10   8
5gm7A.ACT.1    8  10   8
5fzpA.GOL.3    6  10   8
5da3A.GOL.1    1  10   8
5cyzA.MLY.1    7  10   8
5b7uA.CYS.1    1  10   8
5aqmB.GOL.1    2  10   8
5ackA.SEP.1    1  10   8
5a9aA.UTP.1    3  10   8
4zhxA.TPO.1    1  10   8
4x11B.GOL.1    7  10   8
4uj9A.TPO.2    1  10   8
4ub8E.LHG.1    1  10   8
4ub6E.LHG.1    1  10   8
4u60A.GOL.4    1  10   8
4rgoS.ACT.1    7  10   8
4r72A.GOL.2    1  10   8
4lu9C.GOL.1    4  10   8
4jx1A.CAM.1    1  10   8
4jtaB.PGW.10  10  10   8
4j1rA.PTR.1   10  10   8
4iv5A.PO4.1    1  10   8
4gv1A.GOL.4    1  10   8
4gsbA.GOL.5    7  10   8
4eosA.TPO.1    1  10   8
4eorA.TPO.1    1  10   8
4eh1A.GOL.2   10  10   8
4cc4B.GOL.1    3  10   8
4c2wA.TPO.1    1  10   8
4bgbA.GOL.4    1  10   8
3zc3A.GOL.2    9  10   8
3zbyA.BCD.1    8  10   8
3wvkA.GOL.1    1  10   8
3ugwA.GOL.1    7  10   8
3tsgA.GOL.1    7  10   8
3qouA.MLY.8    2  10   8
3qouA.MLY.7    7  10   8
3pzcA.GOL.1    1  10   8
3oncA.CIT.1    1  10   8
3onbA.CIT.1    1  10   8
3o5uA.MYY.2    1  10   8
3nstA.GOL.6    1  10   8
3mr1A.PO4.1    1  10   8
3mmjA.GOL.6    2  10   8
3lz5A.CIT.1    1  10   8
3lz3A.CIT.1    1  10   8
3ltiA.MLY.7    1  10   8
3lqlA.CIT.1    1  10   8
3lpbA.PTR.1    9  10   8
3lmsA.GOL.4    6  10   8
3lepA.CIT.1    1  10   8
3ld5A.CIT.1    1  10   8
3kkvA.TPO.2    1  10   8
3k5pA.GOL.1    1  10   8
3jcuC.BCR.3    6  10   8
3ih0A.GOL.1    1  10   8
3gneA.GOL.4    5  10   8
3f5pA.PTR.3    1  10   8
3dtfA.GOL.1    1  10   8
3dogC.TPO.1    1  10   8
3ddqA.TPO.1    1  10   8
3cymA.GOL.1    1  10   8
3beqA.ACT.1    3  10   8
3aqiA.GOL.4    6  10   8
3ambA.TPO.2    1  10   8
3a8tA.PO4.2    1  10   8
3a86A.GOL.4    9  10   8
3a86A.GOL.3    2  10   8
2zykA.GLC.5    1  10   8
2zrcA.PO4.2    2  10   8
2zrbA.PO4.1    3  10   8
2zm3A.PTR.3    1  10   8
2zdtA.GOL.1    1  10   8
2zbuA.ADN.1    9  10   8
2z2wA.GOL.1    1  10   8
2yxoA.GOL.1    9  10   8
2xa4A.PTR.1    1  10   8
2wy7A.GOL.1    8  10   8
2r7pA.PO4.1    7  10   8
2qxwA.CIT.2    1  10   8
2qb2A.GOL.3    2  10   8
2q7wA.GOL.5    1  10   8
2q7wA.GOL.3    3  10   8
2ppfA.ACT.1    8  10   8
2ppaA.ACT.1    9  10   8
2pp8A.ACT.1    8  10   8
2pp7A.ACT.2    8  10   8
2nxyA.HEZ.3    3  10   8
2mev2.PO4.1    5  10   8
2jdvA.TPO.1    2  10   8
2ibnA.CYS.1    8  10   8
2hekA.GDP.2    3  10   8
2fjsA.ACT.1    8  10   8
2etbA.ACY.1    8  10   8
2e86A.ACT.1    8  10   8
2e6cA.GOL.1    5  10   8
2e6bA.GOL.1    7  10   8
2dt8A.GOL.2    8  10   8
2b6oA.MC3.3    6  10   8
1ys7A.ACT.2    2  10   8
1xfaA.ACY.2    7  10   8
1whsA.GOL.1    6  10   8
1w5pA.GOL.1    1  10   8
1us0A.CIT.2    1  10   8
1snrA.ACT.1    7  10   8
1sjmA.ACT.1    8  10   8
1sa5B.ACY.2    4  10   8
1qvsA.PO4.1    1  10   8
1pjiA.GOL.3    8  10   8
1nm2A.ACY.2    1  10   8
1mec2.PO4.1    5  10   8
1llnA.MLY.5    6  10   8
1jgdA.GOL.1    8  10   8
1c3dA.GOL.2    4  10   8
1bx6A.TPO.1    1  10   8
1bcsA.GOL.2    4  10   8
7ocdA.PC1.2    1  10   7
7njbA.GOL.1    3  10   7
7mclH.GOL.2    9  10   7
7kmgA.GOL.1    1  10   7
7k6tA.GOL.1    9  10   7
7cdyA.GOL.1    8  10   7
7c89A.FLC.1    3  10   7
7c6kA.POP.1    2  10   7
7c24A.GOL.4    1  10   7
7akbA.SEP.1    8  10   7
7a53A.SEP.1    6  10   7
7a4kA.GOL.2    7  10   7
6z19B.GOL.5    2  10   7
6yrmA.GOL.3    5  10   7
6yr3A.GOL.2    5  10   7
6yjzA.GOL.1    5  10   7
6y5aA.SRO.1    2  10   7
6y28B.GOL.1    7  10   7
6xk4A.GOL.1    1  10   7
6wy9A.GOL.4    1  10   7
6wy9A.GOL.3    9  10   7
6wrkA.GOL.1    7  10   7
6w6aA.PO4.2    1  10   7
6ujdA.PO4.1   10  10   7
6uipC.PTR.1    1  10   7
6u1eA.DAL.2    7  10   7
6u1dA.DAL.2    9  10   7
6ti3A.DTH.2    1  10   7
6t6pA.GOL.6    4  10   7
6sbhA.BGC.1    1  10   7
6s40A.GOL.1    3  10   7
6rwvA.GOL.4    9  10   7
6rwvA.GOL.1    2  10   7
6rriA.GLC.1    2  10   7
6qzjA.GOL.11   2  10   7
6qziA.GOL.11   1  10   7
6pulF.GOL.1    3  10   7
6puiF.GOL.1    3  10   7
6pk6A.PTR.1    1  10   7
6pk0A.GOL.2    5  10   7
6p5sA.PTR.1    1  10   7
6n67A.GOL.3    7  10   7
6n67A.GOL.1    1  10   7
6n39A.ACT.5    7  10   7
6lkyA.ACT.2    5  10   7
6lh7A.GOL.4   10  10   7
6ksgA.GOL.3    9  10   7
6krqA.CIT.1    9  10   7
6khjI.LHG.1    8  10   7
6jt4A.GOL.2    5  10   7
6jo0A.D10.14   3  10   7
6jlpE.LHG.1    1  10   7
6jlnE.LHG.1    1  10   7
6jlmE.LHG.1    1  10   7
6jllE.LHG.1    1  10   7
6jlkE.LHG.1    1  10   7
6jljE.LHG.1    1  10   7
6iyvB.GOL.1    6  10   7
6ibmA.ACT.3    9  10   7
6i9nA.GOL.2   10  10   7
6i9mA.GOL.2    8  10   7
6i5dA.GOL.2    1  10   7
6i2dA.TPO.3    1  10   7
6i2cA.SEP.1    5  10   7
6i0wA.BGC.2   10  10   7
6hrqA.DMF.3    6  10   7
6h1zA.ACT.3    7  10   7
6gxwA.DMF.1    6  10   7
6gciA.CDL.3    5  10   7
6g9bA.GOL.2    8  10   7
6fz6A.GOL.2    4  10   7
6frxA.SEP.3    4  10   7
6fnqA.GOL.3    5  10   7
6fgdA.ACT.12   3  10   7
6ffhA.OLA.4    1  10   7
6fe3A.GAI.1    8  10   7
6fdsA.GAI.2    6  10   7
6fajA.ACT.1    1  10   7
6f6iA.GOL.1    6  10   7
6f5uA.GOL.2   10  10   7
6f5hA.GOL.1    1  10   7
6ertA.SEP.1    5  10   7
6ersA.SEP.1    5  10   7
6emdA.TPO.3    1  10   7
6em6A.SEP.1    8  10   7
6edhA.ACT.1    8  10   7
6dtpA.GOL.1    9  10   7
6djtA.GOL.6    7  10   7
6aqfA.OLC.12   6  10   7
6amsA.PO4.1    3  10   7
5zrsA.GOL.2   10  10   7
5zrqA.GOL.2    9  10   7
5zaiA.GOL.1    4  10   7
5y8jA.GOL.2    9  10   7
5y78A.OLC.14   4  10   7
5xtgB.CIT.1    9  10   7
5xc1A.PGO.1    8  10   7
5w3zA.GOL.1    3  10   7
5vw7A.ACT.1    5  10   7
5vehA.GOL.1    4  10   7
5uzcA.ACY.2    1  10   7
5upxA.GOL.1    6  10   7
5u9cA.BDF.1    1  10   7
5u0wA.ACY.1    7  10   7
5rc7A.GOL.3    1  10   7
5rbxA.GOL.2    3  10   7
5oycA.GOL.5    1  10   7
5ouuA.ACT.2    1  10   7
5ot3A.SEP.1    5  10   7
5ol3A.SEP.1    4  10   7
5o9hA.OLA.4    8  10   7
5o4aA.GOL.1    1  10   7
5o0xA.GOL.2   10  10   7
5nw8A.SEP.1    9  10   7
5n9rA.GOL.1    1  10   7
5n1oA.SEP.1    1  10   7
5lmcA.GOL.5   10  10   7
5kymA.HGX.2    4  10   7
5jirB.GOL.1    1  10   7
5ik5A.GOL.1    3  10   7
5hxiA.GOL.5    6  10   7
5hxcA.MYS.3    6  10   7
5hfoA.GOL.3    4  10   7
5g5oA.GOL.3    9  10   7
5g57A.GAI.5    4  10   7
5foxA.PO4.1    4  10   7
5fouA.PO4.1    4  10   7
5fotA.PO4.1    2  10   7
5eu5A.GOL.2    1  10   7
5errA.ACT.4    9  10   7
5elvA.GOL.2    2  10   7
5d7iB.GOL.1    4  10   7
5czoA.MLY.6    5  10   7
5cw4B.GOL.1    8  10   7
5ct0A.ACT.2    1  10   7
5cdlA.PO4.3    1  10   7
5c9vA.GOL.1    9  10   7
5c1rA.GOL.1    4  10   7
5b55A.MLY.13   9  10   7
5b2nA.D10.11   7  10   7
5awzA.D12.4   10  10   7
5aqnB.GOL.1    7  10   7
5a3bA.GLY.1    1  10   7
4zv9A.GOL.2    8  10   7
4ztnA.TPO.2   10  10   7
4zqpA.PO4.2    2  10   7
4zn5A.GOL.2    3  10   7
4yivA.GOL.1    1  10   7
4ydkL.GOL.2    7  10   7
4xzzA.GOL.1    6  10   7
4xs2A.TPO.2    1  10   7
4xdtA.ACT.2   10  10   7
4xdrA.ACT.3    6  10   7
4x5aA.GOL.1    7  10   7
[truncated: 452,048 more chars]
