# Supplementary material for: Entabolons: How Metabolites Modify the Biochemical Function of Proteins and Cause the Correlated Behavior of Proteins in Pathways
Source: J Chem Inf Model. 2025 May 16;65(11):5785–800. doi: 10.1021/acs.jcim.5c00462 (PMC12152931; doi:10.1021/acs.jcim.5c00462)
Supplement: Supplementary file 1 [file ci5c00462_si_001.zip › LISTS/TableS5.LIST.enzymes_colig.txt]

2233
6sl55
6zzy8
6zzxK
4mumA
2a86A
6zxsL
1uu9A
4fucA
1uu8A
1okzA
6ztcA
3iaiA
6zqmf
6zzy7
2wwgA
6zzy2
7a4p5
2pe2A
6zzx8
6zzy6
6zzx7
6zzx4
1uvrA
6zpof
1uu3A
4n16A
6jo61
4fubA
7d0j5
6jo57
7a4p4
4itpA
6zzy4
6jo51
6zzy5
6yxr2
6zzx6
2rkuA
6zzx9
6yxr1
6zoo3
4yzaA
6yxr3
6yp7g
6yac3
6sl53
6yatA
5ut5A
6yj4b
4ee4A
4fueA
6xbwb
2xchA
6dubA
4d7gA
5m7dA
4btjA
4z03A
2bg2A
3o6rA
4rrvA
6tt7R
6xoeA
3rk8A
6cn9A
7jijG
3wg7C
3w5hA
6sl51
5ll8A
4as4A
6wvnA
5gv8A
5l8r3
3r6wA
5gv7A
4m69A
6w65A
5m7bA
2wgzA
3bu6A
6jo64
7dz8Y
6rhz3
3o22A
5ap1A
3qhrA
3uxdA
2rj1A
7dz8O
6vrfA
4o7tA
3qcxA
6rhz1
3n8hA
6jo54
4lnaA
7dz86
2pe1A
4xx9A
3v0qA
2qtnA
6vpgA
3u2wA
7dz83
7dz84
5lokA
3uayA
2qo7A
3asnC
6rhz2
7dz82
3uawA
2od2A
2o40A
4kh1B
5lhvA
5t1sA
4jrzA
5ut3A
7dz7a
4riuA
6rg4A
5x1bC
6u0kB
6qph1
3ag3C
7dz7Z
6rfrg
6yriA
5l8r2
5sz1A
3m3qA
4jzeH
5l3oA
6qiiB
7d0jL
5by6A
6rfqg
6ymyc
6n7bA
7d0j7
3tjxA
6rfqW
2pzaA
5khwA
6qgrB
6n7aA
6ymxc
2pvfA
6rfjA
3rwqA
4r2xC
5s4dA
6unpA
3hloA
5aheA
2pe0A
7dz75
3rwpA
6jo68
1z5mA
7dz74
6jo58
6ufdA
6r4dA
7a4p1
3sxeA
7dz72
2eimC
3rqsA
4jiaA
7a4pK
6r4cA
3sxaA
2eijC
6yezK
6oubA
6r4bA
3sx7A
6zzyK
6yez4
3sx3A
6ydmA
4q5qB
5a89A
1woqA
4e3fA
4iwzA
7d0j8
5yx2A
6j61A
4e3dA
3gz3A
6tykA
5ywxA
2oicA
6o8uA
6zxsJ
5a6oA
6yacK
5yweA
2y69C
5oirA
3sc1A
7d0j1
3ip0A
2af6A
1k3aA
6zxs4
6qph3
4g5yA
5yv8A
6nmpC
7cp5C
4pfmA
6trdK
2nsyA
2a84A
7cohC
4cs3A
5ogjB
6nmfC
4fzbA
5y8nA
2x4zA
1i5rA
6traJ
1yvjA
7c2vA
4ii5A
7kieA
4fyyB
6tpfA
1hq2A
1v40A
4fyxB
5xnm3
6q1lA
6nj6A
6tpeA
5h2uA
6pz0A
2ierA
6tiaA
4i3yA
1ufvA
2wqeA
4y283
5xnl4
5xnl3
6n7dA
2hrdA
4fvqA
4y281
5fuqA
5mrdA
2hrbA
6n79A
1szcA
6zooF
7a4p8
6n78A
7a4p7
6gevA
4c62A
6n14A
3qd3A
5fm3A
1oyjA
5lxmA
6wtpA
1okyA
4c0xA
2fydB
5lvpA
6wtnA
3qcsA
6pnjL
2vyqA
5lvoA
4frqA
1dg7A
3qcqA
4o4fA
4frpA
5epuA
5lvnA
6aakA
4o4dA
6l355
5x19C
5lvmA
7ev7C
4froA
5xb3A
6aajA
6t15c
5b3sC
6pgxA
3po6A
6dzgA
6t0bc
2einC
5xb2B
4n9qA
4y73A
6ep7A
4frlA
7dz8K
6nywB
6k8pA
4frhA
7dz88
5wauC
6a4fA
6dqoA
2eikC
4y6nA
6k5kA
7dz7K
4ct2A
5w97C
6dgsA
6k5hA
4frdA
6wctA
4ct1A
4y28J
7dz78
4mtyA
6jy4C
4frbA
5llnB
2e15A
6dbnA
5i4nA
6smbA
4fraA
2dysC
6sm8A
5hx8A
4gbpA
1ol5A
4mf6A
3f66A
6d3kB
5zncA
6h2zA
6zkj6
6juwC
6nknC
7dhlA
6h2sA
3evdA
5hilA
5zji3
6jo59
3uaxA
4fl7A
5wo4A
6vqlA
5l8r4
1n5iA
6jo52
6sl56
5wg7A
6gzmA
1n2jA
4cm3A
6vpvK
5hfkA
6skvA
5l70A
6n8gA
4cm1A
3zbuA
4xs2A
5hezA
6sksA
5l6tA
6n7cA
4jdkA
2cchA
5ornA
6n77A
4ckjA
6siuC
7d0jO
6gghA
4xk84
5orlA
3zmmA
4puaA
7d0j9
4pu0C
5l2wA
5oonA
5ackA
3zepA
4ptzC
5h5kA
5ejiA
6momA
4ivcA
3u2xA
5eijA
4xe1A
4ivbA
5kx8A
6fuaC
4f09A
6ikzA
5w2iA
3u0yA
6fu2C
4ivaA
4f08A
5e6hA
6rshA
3r7oA
6mbvA
4ztnA
6rseA
5ko6A
3zc3A
5e1eA
4ztmA
6rsdA
4is5A
3r17B
3zbtA
4eoqA
5vefA
6rscA
5pa5A
3r16A
4ztlA
4eooA
3x0sA
5g5aA
6oukA
4iraA
6rsbA
5p9qA
5dnrA
4eomA
6fcyA
7c3nA
6lvmA
3touA
6fctA
4eojA
5z84C
2phkA
4ilxA
5dn3A
6c7yA
6otmA
5osfA
4ttcA
5khxA
4p7eA
4ikhA
6ln3A
5g2iA
4ts7A
5oseA
4m0cA
5osdA
3tn8A
6hzxA
5o11A
2p9fA
4ei4A
5os6A
3krrA
4zimA
4ou1A
4tkgA
4ehzA
6f3iA
3krfA
4zgrB
5os5A
6hzuA
5y9zA
4ltmA
5os4A
6f3gA
6o9dA
6l35K
1y0eA
4eeoA
6l35J
5os3A
3qtoH
3t9tA
5k7gA
6bbuA
5os1A
4zdbA
3klmX
4ebnA
4rx8A
5os0A
3qpbA
3wf9A
3t89A
6hxfB
4i5cA
5jy1A
4l7vA
3wf8A
5orzA
3kegA
4bprA
6hu9c
1xrjA
3t7oA
3wf7A
4i40A
5oryA
3o19A
4oh4A
5jqqA
5ubhA
5orxA
5u9pA
5fbfA
5orwA
6zkv9
3sxgA
4z16A
4l5cA
5fbdA
4oglA
5orvA
3sxdA
6elrA
3q6wA
5fbbA
3wb9A
3sxcA
4e6qA
5orsA
6zku9
3jy9A
1xjdA
3q53A
4ho9A
3sxbA
4ytiA
5orrA
4e6dA
3jqfA
4oehA
4bagA
4ho8A
2yhiA
3sx8A
4ythA
2oidA
3brbA
4e5wA
5orpA
4ho6A
3q32A
3sx5A
5cjfA
4qyiA
4ytcA
4e4yA
5oroA
4ho2A
6zktm
5cixA
4qsjB
5tq7A
4o84A
5cf8A
4qoiA
3iokA
4o82A
5miwA
6zksJ
4e4mA
4k77A
3q10A
4qogA
5cf6A
3blrA
4hgeA
3iojA
4urfA
4k6zA
4yp8A
4o7zA
4qoeA
5cf5A
3blqA
5j42A
4e3gA
6zks9
3fb1A
4yo6A
4o7yA
5j3zA
2hwuA
4aw1A
4dxlA
1wxeA
4ukdA
4o7sA
4aw0A
7kl1A
6yacG
2hncA
2hn9A
5c8lA
6zkr9
3bhjA
4aqcA
1wtaA
7kjsA
2nx1A
3io7A
4o4eA
4yjqA
2h52A
3eygA
4appA
7kiaA
2xrfA
4aonB
5c03A
3pp1A
4nrmA
3rydA
4q5jA
6zkq9
2xckA
2guiA
2nruA
4y9xA
3igpA
4njiA
2cdnA
3mryA
7k8lA
4gmyA
6zkpA
7k8kA
3p55A
1w2dA
2cciA
3mleA
3p44A
6zkp9
1vzxA
4jlbA
7k8fA
2c95A
3uy4A
3rwbA
4a07A
1nasA
1vpaA
2x3uA
2jcjA
4a06A
3elbA
3hykA
2c38B
1rxuA
2wxbA
3mb8A
7k6kA
2c37B
2jatA
1h01A
1n2eA
6w8hA
1rr6A
2c30A
2wsbA
1n2bA
2j9rA
3hrcA
2v35A
4gcmA
7aulA
7k6iA
6xxtX
7auiA
4ji9A
3e63A
3e62A
2f14A
3hknA
1c80A
3uk2A
1qyxA
3m3eA
1v5zA
2j0lA
1qywA
1g93A
2rj8A
6zkl9
2bdbA
2rj5A
1mq4A
2ivtA
2rj3A
2b8jA
1qmzA
2rj0A
3dxhA
6w06A
3lpbA
2b7aA
3dxgA
6xpsA
6zkk9
3dv3A
2b69A
6xpcB
1fxoA
7nnxA
3lmhA
7jz0A
3du0A
7nmpA
3lgsA
7jyyA
1b4sA
1uj2A
6xofA
7nlnA
6vspA
1lvgA
3gyeA
7d0jK
3deyX
7nj0B
6zkj9
2aw1A
6u25A
3guzA
6vsgA
2w4mA
7d0jJ
2eckA
2i4tA
1uejA
7c9kA
7d0jG
2qx6A
7juqC
7jnxA
1ucnA
2qx4A
3d92A
7juqB
6u03A
7jnwA
2qwxA
6zki9
1l8oA
3d8yA
7jnvA
2aogA
6vrvA
7jnrA
7nc4A
2qorA
1kshA
7ackA
6z9zA
7jmeA
2an9A
2qonA
6t15J
6zkh9
3d7bA
6vpmA
7nb9A
7rh7S
3d6qA
6t15H
7a4pG
6xf0A
6ru8A
6z7jA
6zkg9
2a7xA
6ru7A
7bs9A
7jr8A
7bs2A
7jr6A
6sysA
1ep2A
6vnmB
6syeA
6trcK
6sybA
1ol7A
6zkf9
6traK
7jnzA
2pxaA
6sx9A
6zzoA
1k4vA
1oh9A
6zkeK
6tncA
6wtqA
6z36A
6tnbA
6zke9
6zxsK
1jstA
1e9eA
6zxsG
6r4vA
1e9cA
1tgyA
7cp5G
1e2qA
6r49A
6zkd9
7cp4A
6wrzA
1e2gA
6vneB
6wq9A
1o7qA
1e2fA
1jlsB
6wq8A
1e2eA
6oujA
6q1bA
6wq4A
1z0sA
6uyaA
1e2dA
7lj9A
6yxr4
6zkc6
7bf4A
1j53A
6sl5K
6ux1A
7bf3A
6zkbo
6sl5J
7ldqA
6thxA
1isfA
6zt2A
6wlyA
6pspA
6yt1A
6wlxA
6zraA
7cmbA
6sktA
6zr6A
7b7sA
6yquA
6rivB
6qsaA
6vj3A
7b5rL
6qqkA
1ylrA
6th7A
6rijA
7b5lL
6wjtA
6qqiA
6tdfA
6rhz4
7dkz4
6zjdA
6qphJ
6xbxA
6oe1A
7db4A
6oe0A
6odzA
7cilA
6pl2A
7db2A
6khsA
6qmgA
6ujfA
6b7fA
7db1A
6b7cA
6ffbA
6vclB
7dayA
6x8eA
7cazA
6ufcA
6kdtA
6rg3A
6s46A
6fd3A
6ufbA
6occA
6b63A
6fclA
6pgkK
6b5yA
6s0uA
6fcaA
6kdaA
6b59A
6o94A
6lozA
6fagA
6pejA
6hgrA
6rfiA
6pdjA
6k8dA
6qgtB
6b4xA
6k61K
6g7tA
6mw5A
6nybB
6hdhA
6i83A
6i82A
5xvgA
5xvfA
6g30A
6mneA
6lfqA
6awiA
6f3dA
6lfeA
6nrfA
5xtkA
6h8xA
6l71A
6j3mA
6l35G
6auaA
6ef2I
6atoA
6no5A
6athA
6fy4A
6mhdA
6as5A
6h38A
5zyvA
6eypA
6iwlA
6h34A
6ef1J
5umcA
6fv1A
6aqsA
6h33A
6futA
6itvA
5ulnA
5xnlH
5wniA
6mbyA
6nm0A
5wlvA
6eqlB
5wltA
6eqlA
6h1eA
5o7cA
6d71A
6agxA
5uitA
5uisA
5vjnA
5uirA
5tgsA
5whxA
5ui0A
5whwA
6lxyA
5o6oA
5tfxA
6iheA
6cckA
6e2oA
5veeA
5o43A
6e2nA
6abmA
5wexA
5vedA
6e2mA
6gvaA
5uckA
5ve7A
6d1mA
5x8cA
5yakA
6d1lA
6gufA
5o23A
5x7fA
6ab2A
5zniA
6gueA
5tf4A
5x6jA
6gucA
5o21A
6ab0A
6dxpA
6gubA
6n6iA
6aazA
5zm3A
5n25A
6n69A
6aaxA
6gtbA
5n24A
6aaqA
5n1sA
5zjwA
6aapA
5n1rA
6aaoA
5zjiK
6bqqA
5eykA
5zjiG
6n4eA
5u32A
5w85A
5w7tA
5tc6A
5zji4
6cvvA
5m2tA
5w7mA
5tbtA
5x17A
5mx8A
5lvlA
5l9eA
5etnA
5bxcA
5t9fA
5oy0K
5bucA
5l8rK
5l8rG
5oy0I
5rv3A
6cniA
5os2A
5rutA
5l8kA
5i1fA
5ortA
5zf3A
5l8jA
5lpaA
5rucA
6ckxA
5nevA
5rtwA
5rtjA
5zc7A
4qojA
5elzA
5zc2B
5neeA
5olxA
4qohA
5j8zA
5uplA
5y48A
5i0bA
5l6kA
5vuaB
5sz2A
5rs8A
5neaA
4qofA
5upkB
5vt6A
5mjkA
5lmkC
5ne2A
4qnaA
5ok2A
5ekmA
5mitA
5lmkA
6cehA
5ekjA
5misA
4qmwA
5bnlA
5ekhA
5z94A
5mirA
4qmuA
5bmsA
5oipA
5j41A
5k7iA
5nadA
5miqA
4qmtA
5fxmA
5ekbA
5z85M
5k76A
5kzeA
4qmsA
5mipA
5na0A
5z6rA
5k75A
4qmoA
5hu3A
5ljtA
5mh4A
5k72A
4qmnA
5hs6A
5n93A
5ljqA
5cluA
4qmlA
5ejeA
5dt4A
5kutA
5h56A
5b7qA
5n7vA
5k3yA
5b7pA
5eizA
5ho8A
4u7hA
4xbuA
5iz4A
5lf8A
5ho7A
5b7gA
4u7gA
5hngA
5m7cA
5objA
5chpA
5ehwA
4u7fA
5b6hA
5hkmA
5jyiA
5lbzA
5gzaA
5hkfA
5lbyA
5gz9A
4x8lA
5b4vA
5drdA
4y7fA
5b4uA
5knpA
5dr2A
4y64A
5efoA
5hikA
5b4tA
5jugA
4y63A
5dosA
5fltA
4y62A
4rn4A
4u0pB
4x7yB
5flrA
5ipfA
4qfgC
5flqA
4typC
5ccdA
4y28G
5iotA
4qf7A
5jroA
5kh4A
5iosA
4x7qA
4z3dA
5fl6A
5iorA
5jqxA
5a4eC
4txmA
5djkA
5c8rA
4txlC
4y0aA
5c80A
4txjA
4xzkA
4yytA
4twbA
5eaiA
4riyB
5c4fA
4yxuA
5c4eA
5fdcA
5jn7A
4rixB
4yxoA
4qbiA
4oy3A
5c4dA
5fbqB
4w8eA
4riwB
4yxiA
5ilxA
5c4cA
5gipE
4yx4A
5c4bA
5gioE
4x3pA
4ri7A
4qbfA
4trlA
5c49A
5dfpA
4w5jA
5ginE
4wzhA
4ri6A
4zvnA
4xooA
5fbaA
4q9yA
4ytfA
4zvmA
4otpA
4tqfA
5c36A
5fakA
5ghxA
4zvlA
4zvkA
4q99A
5c26A
5jfeA
5ap3A
5c1lA
4kv0A
4topA
5ap0A
5c1hA
4xjsA
4rh2A
4kuyA
4to8A
5c1gA
4kuwA
5f7jA
5g5fA
4kuvA
4nu0A
5c01A
4uvhA
4pq7A
5f76A
5db4A
5e2rA
4wsoA
5g4cA
4nsnA
4uu8A
5e2kA
5g41A
4ks8A
4s35A
5e28A
5g3zA
4ks7A
4q1iA
4zibA
4r7bA
5aivA
4kpvA
4xf4A
5d6pA
4gkaA
4fkwA
4q1dA
5ahnA
4njmA
5ahiA
4q1cA
4un0D
4cm9A
4lg1A
4jtbA
4yjuA
5f12A
4yjrA
5agyA
4jt2A
4njdA
4yjkD
4ldnA
4jsyA
4cm4A
4fikA
4r31A
4wopA
5cyiA
4fijA
4xdhA
4rx7A
4gfmA
4fiiA
4xdgA
4ej7A
4fihA
4xcxA
4figA
4mpgA
4fifA
4fieA
4rv4A
4irqA
4fglA
4ruzA
4kc4A
4fgkA
4ruyA
4kc2A
4fgjA
4ruxA
4kc1A
4g8jA
4l6iA
4ne2A
4karA
4l67A
4edyA
4mkhA
4fg9A
4pzaA
4l5wA
4fg8A
4o0yA
4ecmA
4mkfA
4eceA
4fg7A
4l5vA
4o0xA
4ec0A
4o0wA
4pyoA
4g1cA
4eb8A
4o0vA
4o0uA
4o0sA
4pxxA
3p0eA
4e8hA
3ozgA
3wf6A
3ozeA
3wf5A
4ch5A
4p5bA
3we4A
4jzdH
4fbcA
3oysA
4fvrA
4fbbA
4iewA
3oyqA
4cfxA
4ievA
4jdhA
4e5uA
4cfwA
4cfvC
4m7wA
3ox3A
4cfvA
4e1vA
3ox2A
3u40A
4ftrA
4cfuA
4mugA
3ox1A
4l16A
4nwiA
3owxA
4didA
4j96A
4m5lA
3w8rA
3owhA
4cfnA
4m5kA
4e0hA
3w8nA
4cfmC
4dhfA
4j8mA
3w8fA
3ovmA
3w8eA
4ft7A
3w8dA
4deeA
4m15A
4h35A
3otuA
4m0kA
4cf6A
4lzwA
4cetA
3os3A
4h2uA
3tzhA
3orxA
3tzbA
4fq8A
4dawA
4kwcA
4lw3A
3w4yA
4fptA
4iw9A
4ivdA
4da7A
4gvjA
4ccrD
4iv8A
3w2hA
4da0A
4fn4A
3w2gA
4cbnA
4d9hA
3w2fA
3w2eA
4gteA
3t5uA
4as5A
4gtdA
4itoA
4arkA
4gtcA
3tr0A
4an3A
4eouA
4eosA
4eorA
4gr9A
3v0pA
3vvhA
4eopA
4gqiA
3v0oA
3zp9A
4eonA
3tnwA
4eolA
3v0mA
4c4jA
3vpsA
3v04A
4eokA
3vpcA
4eoiA
3v01A
3uzjA
3vo2A
4c4eA
4bn5A
4enyA
3uz5A
3vo1A
4c2wA
4c2vA
3uxhA
4c2sA
4emdA
3uxeA
4d0xA
3zgfA
4af7A
4d0wA
3vi7A
3zg6A
4af6A
4d0nA
4acsA
3vhpA
3vhnA
4c0wA
4a91A
3ve9A
4cw7A
3qwcH
3rxwA
3vdqA
4cvaA
3qvbA
3n4bA
4bf6A
3qutA
3unkA
3m3mA
3nvkI
3unjA
3n3xA
3tniA
3n3jA
4bvgA
3tnhA
4bcqA
3qqjA
4crbA
4bv9A
4bcpC
3qqhA
4a29A
4bcpA
3n2pA
3qqgA
3oomA
3sefC
4bcoA
4bcnA
3kxzA
3okuA
4bcmA
3kxoA
3wv9A
4bckA
3ikhA
3qmnA
3ropA
3oimA
3fl1A
3hgkA
3n0nA
3rmwA
3nmuF
3rmvA
3ztxA
4b8mA
3mzcA
3ztwA
3kukA
3of3A
3gk3A
3te7A
3fb4A
3my5C
3odgA
3jw1A
3iexA
3my5A
3qd2B
3nhyA
4b4dA
3jukA
3ku0A
3nhwA
3qc4A
3id5B
3gh6A
3nhuA
3qc3A
3nhsA
3ha6A
3ob7A
3js2A
3nhrA
3qawA
3t94A
3nhpA
3h9oA
3nhlA
3jqqA
3r9uA
3nhkA
3t7nA
3o7mA
3nhjA
3t7mA
3o73A
3r8mA
3f61A
3nhfA
3lrtA
3lqfA
3gamA
3f5gA
3eh9A
3jq6A
3mnuA
3lo8A
3phjA
3r2yA
3phiA
3q52A
3o52A
3mnaA
3o4mA
3nfrA
3phcA
3r24A
2w1iA
2qx9A
3o32A
3eyhA
3r0lD
3adbA
3ddqC
2qx8A
3cb8A
3nd6A
3q19A
3bf1A
3exsA
3mmfA
3ddqA
2x2mA
3cb0A
3bexA
3g5mA
3cajA
2x2lA
3ddpA
3betA
3q12A
3ad4A
3o2nA
3ddoA
2x2kA
2vzlA
3ml2A
3nayA
3acjA
2vxlA
3g4cA
2nnvA
3acdA
3c7pA
2nnsA
3evgA
2qttA
3accA
3pygA
3gwcA
3is3A
3i0kA
3e8nA
2nnoA
3kmmA
3ac5A
3c3yA
3i0iX
2nngA
3g31A
3mhpA
3pxyA
3i0dA
3ipyA
3g2fA
3ac3A
3gusA
2v34A
2wwiA
3e64A
3ac2A
3d7wA
2q0nA
3c2vA
3g0sA
3iopA
3o15A
3ac1A
2ov5A
2qr2A
3gu7A
2vs5A
3c2oA
2jkyA
3mblA
3d5wA
2vrxA
3gu6A
3khsA
2z9bA
3makA
3gssA
3innA
2z98A
2pxcA
3fxzA
2ji5A
3eqbA
3lcmA
2ac7A
3gruA
2jgzA
2oriA
3lckA
3ay6A
3grrA
2uzlA
3fw1A
3d1xA
3c0hA
3auuA
2wnsA
2vnkA
3atmA
2uzeA
2wnrB
2qoqA
2jfxA
3gp3A
2uzdA
3bymA
2qobA
3apyA
2a8yA
2uzbA
2wmbC
3fupA
3kckA
2qoaA
2pvqA
3go7A
2wmbA
2oo7A
3go6A
2a8sA
2wmaC
2y4iB
2hd6A
2ux8A
2qmyA
2wmaA
3k8dA
3hs4A
3a62A
3fstA
3dy7A
3embA
2qlxA
2ipxA
3csiA
3akyA
3dxzA
2ok8A
3bvaA
2imiA
2xyvA
2tpsA
2ok7A
3hprA
2qkwB
2jckA
3fr9A
2vgpA
2yvoA
3akcA
2ejkA
2plwA
2vgoA
3fpkA
2ijmA
2eiyA
2jboA
3hmnA
2rj9A
2h4zA
2wg9A
2rj7A
3ai3A
2rj6A
3dqxA
3cqdA
1br5A
2rj4A
2weoA
2eh5A
2xuuA
3einA
1bqeA
2igbA
3dooA
2a2iA
2riyA
2oc9A
3bnxA
2wejA
2xszD
3comA
3dogC
2oc4A
2bmwA
2wehA
2a1yA
3dogA
2qetA
3afkA
2wegA
3clyA
2gquA
2j90A
3blhA
2bkxA
2gqtA
2o8yA
2vdvE
2bkkA
2a1aB
3ckxA
2ztmA
2a19B
2ed4A
1bjkA
2pb5A
2ztlA
2idoA
2o5wA
2j4lH
2w5mA
2zthA
2cntA
2i8aA
3dlsA
3bhvA
2ybbG
2w5aA
3dl0A
2vcxA
3bhuA
2rd5C
2bfyA
2xiyA
2j4jA
2vcwA
2e8vA
3bhtA
2bfxA
2j1lA
2p8nA
2vctA
2w4kA
2yabA
2j0iA
2cn5A
2bf7A
3dk6A
1za1B
2vcqA
2w4jA
2yaaA
1b8nA
2nyuA
3djxA
2gc3A
2befA
3djqA
2izuA
2vc3A
2zm1A
1zydA
2fouA
2izsA
1z7xX
2nx8A
2foqA
2zimA
2nx3A
2y6zA
1zxiC
2w39A
3dheA
2q7hA
2iyyA
2ga4A
1z6kA
1zx1A
2b96A
2x8lA
1z5uA
1b39A
2zgoA
2g9xA
2p55A
1zs6A
2e2qA
1b38A
1z4mA
2iyuA
1b2rA
2e2oA
1b2lA
2v7aA
2b5oA
1z4iA
2e17A
2iw9A
1z39A
2iw8C
1z38A
2nryA
1awbA
2b0qA
2iw8A
1z37A
2cdzA
2dy9A
2iw6A
2ccjA
2hteA
2ivvA
1avnA
2r6hA
1yxuA
2nomB
2aztA
2ivsA
1at6A
1yxlA
2hocA
2fzkB
2hl4A
2dtxA
2c9yA
1usyE
2iscA
2hkkA
1yunA
1usbA
2fybA
1zl9A
2f57A
2dsgA
2fxvA
1ankA
1uobA
1zk0A
2f1oA
1zjzA
1xxxA
1zjyA
1yoeA
2evaA
2ev9A
2aqxA
2c4wA
1p5eA
1a9tA
1umkA
1xu9A
1yjxA
1zipA
2eu8A
1a9sA
1xu7A
1zioA
1a9pA
1zinA
1a9oA
1xttA
2bzsA
1p19A
1w35A
1w34A
2bvaA
1p17A
1t5bA
1yfkA
1a27A
1zgeA
1a0gA
1zfqA
2d5cA
2bsxA
2d38A
1zfkA
2bsaA
2d37A
1t24A
1ze8A
1oreA
1zdgA
1zctA
1sz8A
1y5rA
1vstA
1xkkA
1xi2A
1rraA
1y1sA
1qpqA
1ol6A
1qpjA
1stoA
1oiyA
1qpdA
1oiuC
1oiuA
1u2sA
1rmyA
1oi9A
1ql6A
1u1fA
1qk5A
1oguA
1u1eA
1vh7A
1qk4A
1u1dA
1ogjA
1u1cA
1ogiA
1riiA
1vfrA
1qhfA
1tw1A
1sg0A
1rfgE
1wvcA
1sepA
1oaaA
1qh0A
1vcfA
1qgzA
1trnA
1qgyA
1s9jA
1qg0A
1s9iA
1qe5A
1o5xA
1qd2A
1qbgA
1kyxA
1s3gA
1v4bA
1tipA
1nn3A
1o2bA
1nn0A
1o2aA
1mg5A
1o29A
1nmxA
1wa3A
1pzyB
1o27A
1w98A
1kqpA
1pzmA
1o26A
1w87A
1nf5B
1hgxA
1nytA
1ndpA
1hckA
1je1A
1je0A
1nbiA
1pr5A
1h85A
1jdvA
1pr4A
1jdtA
1ko8A
1jdsA
1pr1A
1qufA
1ko5A
1queA
1n63C
1pq7A
1h69A
1n62C
1h66A
1n61C
1n60C
1qrdA
1ltzA
1po8A
1h42A
1qr2A
1n5wC
1h27A
1j54A
1h26A
1h25A
1h24A
1h1sA
1khhA
1pkdA
1lpdA
1h1rA
1lpcA
1phkA
1h1qA
1h1pA
1lm6A
1iyiA
1kdnA
1iyhA
1kbqA
1kboA
1ljrA
1gjrA
1gxyA
1lhrA
1ismA
1isiA
1k4mA
1giuA
1ir3A
1iolA
1gg5A
1imbA
1jtvA
1gseA
1iinA
1gawA
1mp8A
1gr1A
1gaqA
1ifsA
1l1rA
1g9tA
1mp5A
1mp4A
1go2A
1f2eA
1jlvA
1l0vD
1g7uA
1ewyA
1esqA
1g69A
1eq2A
1i7pA
1ep3B
1ep2B
1g4tA
1d6nA
1ep1B
1i5eA
1g4sA
1i5cA
1d6aA
1i5bA
1d4aA
1i59A
1g23A
1i58A
1einA
1culA
1g0iA
1csnA
1ee1A
1i13A
1e9hA
1i0lA
1cozA
1e9dA
1e9bA
1cg6A
1e92A
1fr8A
1e64A
1e63A
1fotA
1e62A
1fndA
1e5iA
1c5yB
1fncA
1c5xB
1c5rA
1dy3A
1finA
1dxoA
1bzyA
1fduA
1ds7A
1fdsA
1dr6A
1fdrA
1dr4A
1dr3A
1dr1A
1dqnA
