# Supplementary material for: Entabolons: How Metabolites Modify the Biochemical Function of Proteins and Cause the Correlated Behavior of Proteins in Pathways
Source: J Chem Inf Model. 2025 May 16;65(11):5785–800. doi: 10.1021/acs.jcim.5c00462 (PMC12152931; doi:10.1021/acs.jcim.5c00462)
Supplement: Supplementary file 1 [file ci5c00462_si_001.zip › LISTS/Table S10.LIST.dimers_human_80.txt]

1108   1602 0.691
1c5mD   1  40  15 1c5mDF   40
1gwqA   1  40  14 1gwqAB   40
1gwqB   2  40  12 1gwqAB   40
1eeyD   1  40  11 1eeyDE   40
4hkiA   1  40  13 4hkiAC   40
4hkiC   1  37  11 4hkiAC   37
1qr2A   1  40  11 1qr2AB   40
5le5M   2  36  10 5le5MN   36
3gb9A   1  40  12 3gb9AB   40
3gb9B   1  40  13 3gb9AB   40
1p3iA   1  38  11 1p3iAB   38
1p3iB   1  40  23 1p3iAB   40
2ounB   1  40  11 2ounAB   40
1kpbB   1  40  17 1kpbAB   40
1p3iC   1  40  31 1p3iCD   40
1p3iD   1  40  26 1p3iCD   40
1ftaA   1  40  10 1ftaAB   40
1iyhA   1  40  12 1iyhAC   40
1iyhC   1  40  13 1iyhAC   40
1youB   2  40  11 1youAB   40
1bzyB   2  25  10 1bzyBD   25
5le5H   1  40  13 5le5HZ   40
5le5Z   2  24  16 5le5HZ   24
1gykC   2  20  11 1gykAC   20
3itmA   1  40  11 3itmAB   40
1w6qA   1  31  22 1w6qAB   31
4ht2A   1  40  13 4ht2AB   40
1usbA   1  40  11 1usbAB   40
2xqwB   1  40  11 2xqwBC   40
2xqwC   1  24  12 2xqwBC   24
3dz2A   1  40  14 3dz2AB   40
3dz2B   1  40  13 3dz2AB   40
4draA   1  40  14 4draAE   40
1u3rA   1  40  20 1u3rAB   40
1npzA   1  40  16 1npzAB   40
1npzB   1  40  11 1npzAB   40
2no7A   2  40  13 2no7AB   40
4l4tD   1  40  10 4l4tDE   40
4l4tE   1  40  11 4l4tDE   40
3mhjA   1  40  10 3mhjAB   40
3mhjB   1  40  11 3mhjAB   40
1k3bB   1  40  12 1k3bBC   40
1k3bC   1  40  12 1k3bBC   40
5le5D   1  40  11 5le5CD   40
1hrkA   1  40  17 1hrkAB   40
2qh7A   1  40  16 2qh7AB   40
2qh7B   1  40  13 2qh7AB   40
4lldA   2  26  10 4lldAB   26
5le5O   1  31  10 5le5OP   31
5le5P   1  40  12 5le5PQ   40
1olsA   1  40  12 1olsAB   40
4jk7A   1  40  10 4jk7AB   40
4jnkA   2  40  10 4jnkAC   40
4l0nB   1  33  14 4l0nAB   33
5le5X   1  40  12 5le5JX   40
1tb5A   1  40  12 1tb5AB   40
1xu7A   1  40  10 1xu7AB   40
1oqoB   1  40  12 1oqoAB   40
1pyoC   1  40  12 1pyoCD   40
1q5hA   1  39  10 1q5hAB   39
3zs0A   1  40  34 3zs0AC   40
4mq1B   1  40  12 4mq1BD   40
1b08B   1  40  17 1b08BC   40
4gw1A   1  40  11 4gw1AB   40
1jxvA   1  40  11 1jxvAB   40
1jxvB   1  40  13 1jxvAB   40
2p8lB   1  40  11 2p8lAB   40
5le5D   1  40  12 5le5DE   40
2awhA   1  40  13 2awhAB   40
2psnB   1  40  10 2psnBD   40
2psnD   1  40  11 2psnBD   40
2q91A   1  40  28 2q91AB   40
2q91B   1  40  27 2q91AB   40
1rz8A   1  40  10 1rz8AB   40
3i2bA   1  40  11 3i2bAB   40
4pjfA   1  40  16 4pjfAH   40
4z6iA   1  31  11 4z6iAB   31
4z6iB   1  40  10 4z6iAB   40
5lexG   1  40  10 5lexAG   40
5lupA   1  38  21 5lupAB   38
4pjeG  10  12  11 4pjeCG   12
3iu1A   1  40  12 3iu1AB   40
2rfiA   1  40  10 2rfiAB   40
2rfiB   1  40  12 2rfiAB   40
5il0A   1  40  15 5il0AB   40
2w2mA   1  40  14 2w2mAP   40
3rgfB   1  40  11 3rgfAB   40
2h61C   1  40  12 2h61CD   40
2h61D   1  40  14 2h61CD   40
2xvtA   2  26  10 2xvtAB   26
1icfA   1  40  11 1icfAB   40
1pdwB   1  40  10 1pdwAB   40
3exeA   1  40  18 3exeAD   40
1tsrB   1  40  10 1tsrAB   40
2cw6E   1  40  11 2cw6EF   40
1sc4A   1  40  28 1sc4AB   40
4mqjC   1  37  10 4mqjCF   37
4mqjF   1  40  14 4mqjCF   40
4qa1A   1  40  10 4qa1AB   40
4qa1B   2  40  12 4qa1AB   40
1t2aB   1  40  12 1t2aAB   40
3r90G   1  40  11 3r90AG   40
2pi2E   1  32  11 2pi2AE   32
5c9gA   1  40  13 5c9gAB   40
5fl4B   1  40  10 5fl4AB   40
3vjcC   1  40  13 3vjcAC   40
3zlqA   1  40  11 3zlqAC   40
3zlqC   3  15  12 3zlqAC   15
1agwA   1  40  12 1agwAB   40
1agwB   1  40  13 1agwAB   40
4cdcA   1  33  15 4cdcBA   33
4draD   1  40  25 4draAD   40
4fc6A   1  40  10 4fc6AC   40
1j7dB   1  24  13 1j7dAB   24
1ungA   1  40  11 1ungAD   40
2f4bA   1  40  10 2f4bAB   40
2hd5A   1  40  11 2hd5AB   40
4ixsB   1  40  11 4ixsAB   40
1danL   1  33  11 1danLT   33
1ydeD   1  40  11 1ydeAD   40
2izzC   1  40  11 2izzCD   40
2zvmA   1  40  10 2zvmAC   40
3ph1D   1  40  10 3ph1CD   40
3r85C   1  40  12 3r85AC   40
4zk4A   1  40  13 4zk4AE   40
4zk4E   1  40  12 4zk4AE   40
1esvA   1  40  21 1esvAS   40
5bonB   1  40  11 5bonAB   40
3tmpA   1  40  14 3tmpAB   40
1nrlA   1  40  10 1nrlAB   40
4afqB   1  40  10 4afqBD   40
4cqmA   1  40  17 4cqmAB   40
4cqmB   1  40  11 4cqmAB   40
2f6qB   1  40  12 2f6qAB   40
3gxpA   1  40  11 3gxpAB   40
3h6sA   1  40  14 3h6sAE   40
2fw2A   1  40  11 2fw2AB   40
1r4cC   1  40  18 1r4cCD   40
1r4cD   1  40  12 1r4cCD   40
2vomB   6  13  12 2vomAB   13
1r6tA   1  40  11 1r6tAB   40
1r6tB   6  17  10 1r6tAB   17
2goxA   1  31  13 2goxAB   31
1rewA   1  40  10 1rewAC   40
1rewC   1  40  13 1rewAC   40
3l33B   1  40  17 3l33BF   40
5mgsA   2  34  12 5mgsAB   34
3lrsD   1  40  11 3lrsCD   40
6gh1A   1  40  12 6gh1AB   40
6gh1B   1  23  12 6gh1AB   23
3qc8A   2  39  13 3qc8AB   39
1oa8A   1  40  13 1oa8AB   40
1oa8B   1  40  18 1oa8AB   40
2d7cB   1  40  11 2d7cBD   40
4u3yB   1  40  13 4u3yAB   40
4uyeA   1  29  10 4uyeAB   29
1dvmA   1  40  11 1dvmAD   40
1dvmD   1  40  14 1dvmAD   40
1w6uA   1  40  13 1w6uAB   40
1w6uB   1  40  17 1w6uAB   40
1oxnA   3  20  13 1oxnAD   20
3uysA   1  40  11 3uysAD   40
1jqhA   1  40  13 1jqhAB   40
5dxjA   1  40  15 5dxjAB   40
5dxjB   1  40  11 5dxjAB   40
2ux0A   1  40  12 2ux0AB   40
2vljD   1  40  12 2vljDE   40
3zwhA   1  40  33 3zwhAQ   40
3hjuA   1  40  11 3hjuAB   40
3hjuB   1  40  13 3hjuAB   40
1yeyA   1  40  11 1yeyAB   40
3i4bA   1  40  11 3i4bAB   40
3i4bB   1  40  11 3i4bAB   40
1hzdB   1  40  10 1hzdBC   40
1hzdC   1  40  13 1hzdBC   40
1dx5I   1  40  11 1dx5IM   40
2hxkA   1  21  15 2hxkAB   21
2hxkB   2  16  11 2hxkAB   16
1go4G   2  21  11 1go4AG   21
1d0gA   1  40  11 1d0gAR   40
2b4bA   1  40  10 2b4bAB   40
2b4bB   1  40  26 2b4bAB   40
1pq6B   1  35  11 1pq6AB   35
1kqnD   1  40  12 1kqnCD   40
3oayH   4  22  12 3oayHK   22
3oayK   1  40  11 3oayHK   40
5tiaB   1  40  13 5tiaAB   40
5v8wA   1  40  19 5v8wAB   40
4n5gA   1  40  11 4n5gAB   40
4n5gB   1  40  11 4n5gAB   40
3e2mA   1  40  16 3e2mAB   40
3e2mB   1  40  10 3e2mAB   40
4ejqA   1  40  11 4ejqAB   40
1pcfA   1  40  16 1pcfAB   40
3f6qA   1  40  11 3f6qAB   40
3f96A   1  40  12 3f96AB   40
3fxtA   3  13  11 3fxtAE   13
2oicB   1  40  11 2oicBD   40
3gb4A   1  40  32 3gb4AB   40
3gb4B   1  40  12 3gb4AB   40
4ic2A   1  38  15 4ic2AB   38
4j6gB   1  38  13 4j6gBD   38
1u4lB   3  14  11 1u4lAB   14
4jq4A   1  40  11 4jq4AB   40
4k81C   1  40  10 4k81BC   40
2c3nD   1  40  10 2c3nCD   40
2pw8H   1  40  11 2pw8HI   40
4oo7A   5  14  11 4oo7AB   14
3kseA   1  40  15 3kseAD   40
2r9pA   2  40  11 2r9pAB   40
1re3A   1  40  36 1re3AB   40
4u3xA   1  37  11 4u3xAB   37
2e9xD   1  40  10 2e9xBD   40
3ma2A   1  40  12 3ma2AB   40
3ma2B   9  11  11 3ma2AB   11
3mb4A   1  26  10 3mb4AB   26
4yliA   1  40  20 4yliAB   40
4z9oA   1  40  11 4z9oAB   40
3mmyC   1  40  12 3mmyCD   40
3mmyD   1  35  30 3mmyCD   35
5a1nB   1  40  16 5a1nAB   40
5a6oA   1  40  10 5a6oAB   40
2v4bA   1  40  10 2v4bAB   40
3n06B   1  40  14 3n06AB   40
5d1kA   1  22  10 5d1kAB   22
5eguB   1  40  10 5eguBD   40
1wntA   1  34  11 1wntAC   34
1xg5A   1  40  12 1xg5AB   40
1xg5B   1  40  11 1xg5AB   40
5ghmB   4  28  11 5ghmAB   28
5h8fA   1  40  15 5h8fAB   40
2w80B   1  38  10 2w80BC   38
2g70A   5  27  17 2g70AB   27
2x2eA   1  40  10 2x2eAD   40
2x2eD   1  40  27 2x2eAD   40
1jljA   3  17  10 1jljAB   17
3qdjD   1  40  13 3qdjDE   40
3qdjE   1  40  18 3qdjDE   40
5jrbC   1  40  17 5jrbCD   40
5jrbD   1  40  24 5jrbCD   40
2xrfC   1  40  10 2xrfBC   40
1i7zC   1  40  11 1i7zCD   40
2gtrB   1  37  12 2gtrAB   37
3t6aA   1  40  11 3t6aAC   40
3t6aC   1  40  10 3t6aAC   40
5le5H   1  40  14 5le5HI   40
1sg4B   1  40  12 1sg4AB   40
2hlzC   1  40  11 2hlzAC   40
3vxqB   1  40  14 3vxqAB   40
3wbqA   1  30  10 3wbqAB   30
3wexE   1  40  25 3wexEF   40
3zjeA   1  40  11 3zjeAB   40
3zjeB   1  40  23 3zjeAB   40
1yh3B   1  40  15 1yh3AB   40
2i7nA   1  40  11 2i7nAB   40
5np7A   1  40  13 5np7AB   40
5nzpA   1  40  10 5nzpAB   40
5oymA   1  40  22 5oymAB   40
5oymB   1  40  15 5oymAB   40
5svfA   1  40  13 5svfAB   40
4bbeC   2  34  17 4bbeCD   34
4bbeD   2  38  15 4bbeCD   38
4c2jD   1  40  11 4c2jCD   40
5uqxB   1  40  13 5uqxAB   40
1jvkA   1  40  11 1jvkAB   40
1jvkB   1  40  11 1jvkAB   40
5x6uD   1  40  13 5x6uCD   40
5y0dB   1  40  12 5y0dBD   40
5y0dD   1  40  13 5y0dBD   40
5zcjA   1  40  11 5zcjAB   40
5zcjB   1  40  14 5zcjAB   40
1gmnA   1  40  12 1gmnAB   40
1gmnB   2  17  12 1gmnAB   17
1tg6A   1  40  10 1tg6AB   40
3pb1I   1  40  13 3pb1EI   40
1q6nA   1  40  12 1q6nAB   40
1xt9A   1  40  22 1xt9AB   40
3qcbA   1  40  17 3qcbAB   40
3qcbB   1  40  18 3qcbAB   40
2pa5A   1  40  10 2pa5AB   40
2pa5B   1  40  20 2pa5AB   40
2pbcA   1  33  11 2pbcAD   33
2pbcD   1  34  10 2pbcAD   34
3rm4A   1  40  17 3rm4AB   40
3rm4B   1  40  11 3rm4AB   40
2pd6D   1  40  12 2pd6CD   40
2pe6A   1  40  16 2pe6AB   40
3thmF   1  40  11 3thmFH   40
1im3A   1  40  12 1im3AD   40
2q8tA   1  30  15 2q8tAB   30
3uo8B   1  40  14 3uo8BC   40
3uo8C   1  40  10 3uo8BC   40
3v4yA   1  40  12 3v4yAB   40
1yxmB   1  40  10 1yxmBC   40
2qinB   1  40  11 2qinBC   40
1z0aB   1  40  11 1z0aBC   40
1z0aC   2  32  14 1z0aBC   32
2qyfA   1  40  15 2qyfAB   40
2qyfB   1  36  10 2qyfAB   36
3zniA   1  40  10 3zniAK   40
4a69A   2  40  12 4a69AC   40
4ae8A   2  30  10 4ae8AB   30
4az0A   1  40  12 4az0AB   40
4bl7A   1  40  10 4bl7AB   40
2aj3D   1  40  11 2aj3CD   40
4cpcF   2  40  13 4cpcEF   40
4cqmB   1  40  10 4cqmBC   40
2vqoA   1  40  12 2vqoAB   40
2vqoB   1  40  11 2vqoAB   40
2vreA   1  40  10 2vreAB   40
4e45E   1  40  24 4e45BE   40
4e47C   6  38  16 4e47AC   38
4ei6B   1  40  10 4ei6AB   40
2vx2E   1  40  11 2vx2EF   40
2vx2F   1  40  12 2vx2EF   40
4f58J   1  40  13 4f58JN   40
4f58N   1  40  13 4f58JN   40
1nf3A   1  40  14 1nf3AC   40
4fouA   1  40  10 4fouAC   40
1re3A   1  40  32 1re3AC   40
2w53A   1  40  13 2w53AB   40
4hcrH   1  40  10 4hcrAH   40
1ni4B   1  40  10 1ni4BD   40
1ni4D   2  40  12 1ni4BD   40
2wl8A   1  40  10 2wl8AC   40
2wl8C  10  12  11 2wl8AC   12
1nkpA   1  40  19 1nkpAB   40
2x57A   1  21  10 2x57AB   21
4i0cA   2  24  12 4i0cAD   24
4ignE   1  40  12 4ignDE   40
4imkA   1  40  14 4imkAD   40
1e5eA   1  40  11 1e5eAB   40
4jfdD   1  40  11 4jfdDE   40
2xv5A   2  21  15 2xv5AB   21
2co0A   1  40  10 2co0AC   40
2co0C   1  40  12 2co0AC   40
2y1lA   1  40  11 2y1lAF   40
2yc1A   1  29  12 2yc1AB   29
2yc1B   2  17  15 2yc1AB   17
1f4qA   1  40  11 1f4qAB   40
4kdiB   1  40  12 4kdiBD   40
4l00B   1  40  12 4l00AB   40
2znvA   1  40  12 2znvAB   40
4lkxA   1  40  12 4lkxAB   40
4llvF   6  11  11 4llvEF   11
4m3pB   1  40  11 4m3pBC   40
4m3pC   2  40  10 4m3pBC   40
4m6rA   1  40  11 4m6rAD   40
4n6nA   1  37  10 4n6nAB   37
4n6nB   1  40  10 4n6nAB   40
4nrzA   1  40  10 4nrzAB   40
4nrzB   1  40  12 4nrzAB   40
2e2bA   1  40  11 2e2bAB   40
2e2bB   1  40  11 2e2bAB   40
2e3kA   1  40  14 2e3kAC   40
4q2nD   2  28  11 4q2nCD   28
1fe8B   1  33  16 1fe8BM   33
2e9xF   1  40  11 2e9xFG   40
2e9xG   1  40  11 2e9xFG   40
4s0nA   1  25  10 4s0nAC   25
4u32A   1  32  11 4u32AX   32
1gzqA   1  40  11 1gzqAB   40
1gzqB   1  40  14 1gzqAB   40
4ufrA   1  40  12 4ufrAB   40
4ufrB   2  16  11 4ufrAB   16
4wv1B   1  40  16 4wv1BC   40
4wv1C   2  32  18 4wv1BC   32
4wv5A   1  40  18 4wv5AB   40
4wv5B   1  40  16 4wv5AB   40
4x6eA   1  40  14 4x6eAB   40
1h3oA   1  31  22 1h3oAB   31
4xh9A   1  40  18 4xh9AB   40
4y72B   1  40  11 4y72AB   40
2fmmA   1  28  11 2fmmAE   28
2fmmE   1  40  13 2fmmAE   40
4zjiA   1  40  10 4zjiAD   40
1h6pA   1  40  12 1h6pAB   40
4zmqA   1  40  11 4zmqAB   40
5aejA   1  40  15 5aejAB   40
5ayrA   1  40  10 5ayrAB   40
2fzeA   1  40  10 2fzeAB   40
2g45A   1  40  14 2g45AB   40
5c40A   1  40  15 5c40AB   40
2g75B   1  40  10 2g75AB   40
5cbeE   3  14  13 5cbeAE   14
1ki1A   1  40  10 1ki1AB   40
1ki1B   1  40  11 1ki1AB   40
5cllA   1  40  11 5cllAB   40
5cllB   1  40  10 5cllAB   40
5ctiA   1  32  13 5ctiAB   32
1uptC   1  40  12 1uptCD   40
2gf0A   1  40  13 2gf0AB   40
2gh0A   1  40  11 2gh0AC   40
2gh0C   1  38  10 2gh0AC   38
5eayC   6  13  13 5eayAC   13
3geyA   1  38  15 3geyAD   38
1uryA   3  22  15 1uryAB   22
1uryB   2  23  12 1uryAB   23
5ferB   2  14  10 5ferAB   14
3gzdA   1  40  10 3gzdAB   40
5gqqA   1  40  10 5gqqAC   40
5gqqC   1  40  15 5gqqAC   40
5gsrA   1  40  11 5gsrAB   40
3h42H   1  40  13 3h42BH   40
5h65A   1  40  10 5h65AB   40
5h65B   1  40  11 5h65AB   40
2gscA   1  23  10 2gscAB   23
5hj2A   1  35  11 5hj2AC   35
5hj2C   1  37  12 5hj2AC   37
5hpkA   1  40  14 5hpkAB   40
5hpkB   1  26  11 5hpkAB   26
5iaaA   1  40  10 5iaaAB   40
5iaaB   1  40  11 5iaaAB   40
5iaaA   1  40  11 5iaaAD   40
1danT   1  14  11 1danTU   14
3heiE   2  35  13 3heiEK   35
3heiK   1  40  14 3heiEK   40
5jhdE   1  40  15 5jhdDE   40
2h16A   1  32  12 2h16AD   32
2h16D   1  40  12 2h16AD   40
2h3nA   1  40  10 2h3nAB   40
5jymA   1  40  12 5jymAB   40
5k1aA   1  40  12 5k1aAH   40
5kyeB   1  40  15 5kyeBC   40
5l9vA   1  40  12 5l9vAB   40
3i3jF   2  26  15 3i3jFH   26
3i3jH   3  15  13 3i3jFH   15
5le5C   1  40  12 5le5CK   40
1eerA   1  40  14 1eerAB   40
1eerB   1  40  13 1eerAB   40
3ii0D   1  40  20 3ii0AD   40
3ipsB   2  40  13 3ipsAB   40
1dfpA   1  40  11 1dfpAB   40
1li1B   1  40  10 1li1BF   40
3l9qA   2  37  11 3l9qAB   37
2hyiI   1  40  12 2hyiIJ   40
2hyiJ   1  18  16 2hyiIJ   18
1wt5A   6  12  11 1wt5AC   12
5lezL   1  40  13 5lezLW   40
5lf3N   1  40  10 5lf3Nb   40
5lf3b   1  40  12 5lf3Nb   40
1wu9B   1  40  10 1wu9AB   40
2i7pA   1  40  18 2i7pAC   40
2i7pC   1  40  16 2i7pAC   40
3mffA   1  40  10 3mffAB   40
3mffB   1  40  13 3mffAB   40
5m6xB   1  40  13 5m6xBI   40
5m6xI   1  40  12 5m6xBI   40
2iipA   1  26  18 2iipAB   26
5mlaA   1  37  11 5mlaAB   37
5mlaB   1  40  29 5mlaAB   40
5mpoD   1  40  12 5mpoAD   40
3mjgA   1  40  10 3mjgAY   40
3mltA   1  40  11 3mltAB   40
5nvlA   2  33  11 5nvlAB   33
5nvlB   1  40  13 5nvlAB   40
2iwgB   5  17  11 2iwgAB   17
3mxnA   1  40  11 3mxnAB   40
3n1gA   1  32  11 3n1gAD   32
3n1gD   1  20  10 3n1gAD   20
5u5mB   1  40  12 5u5mBC   40
1auiA   1  40  11 1auiAB   40
1auiB   1  40  10 1auiAB   40
3o33B   1  40  15 3o33BC   40
5vebX   1  22  11 5vebAX   22
5wirA   1  40  11 5wirAB   40
5wirB   1  40  13 5wirAB   40
5x4lA   1  40  28 5x4lAC   40
5xtzD   1  39  12 5xtzAD   39
5y1uB   1  40  10 5y1uAB   40
5yjeA   1  40  14 5yjeAB   40
6azzA   1  40  14 6azzAB   40
6azzB   1  40  11 6azzAB   40
1lp9H   1  40  12 1lp9HM   40
1lp9M   1  40  15 1lp9HM   40
6b8lD   1  40  12 6b8lCD   40
6bdtA   1  40  16 6bdtAB   40
6c48A   1  40  31 6c48AB   40
6c48B   1  32  14 6c48AB   32
6cphD   1  40  28 6cphDE   40
6cphE   1  40  12 6cphDE   40
6e27C   1  40  18 6e27CD   40
6e27D   1  40  21 6e27CD   40
6fqfB   2  25  12 6fqfBC   25
6ge5A   2  40  22 6ge5AL   40
6ge5L   1  25  12 6ge5AL   25
2ha8A   1  40  10 2ha8AB   40
3mdyC   1  40  11 3mdyCD   40
1uj2B   9  14  12 1uj2AB   14
2hl3A   1  40  24 2hl3AB   40
3mgmA   1  40  10 3mgmAB   40
3mgmB   1  40  15 3mgmAB   40
2hl5B   1  40  10 2hl5BD   40
2hl5D   1  24  18 2hl5BD   24
3mi9B   1  40  11 3mi9BC   40
3mi9C   1  34  25 3mi9BC   34
3mjkE   1  40  18 3mjkEF   40
1uj3A   1  40  12 1uj3AB   40
3mlxI   1  40  11 3mlxIM   40
3mlxM   1  40  10 3mlxIM   40
2ht6A   3  34  12 2ht6AB   34
2hv6A   1  40  17 2hv6AB   40
3mxoA   1  40  13 3mxoAB   40
1ni4A   1  40  10 1ni4AC   40
1a9nA   1  27  14 1a9nAC   27
1i22A   1  40  11 1i22AD   40
1i22D   1  31  12 1i22AD   31
3n9uB   1  40  15 3n9uBC   40
3nqjA   1  40  20 3nqjAB   40
2i1yA   1  40  11 2i1yAB   40
2i1yB   1  40  11 2i1yAB   40
3nxaD   2  35  19 3nxaCD   35
3o2qD   1  40  11 3o2qDE   40
3o2qE   1  40  11 3o2qDE   40
3o4rD   1  40  11 3o4rBD   40
2i6aB   1  40  15 2i6aBC   40
2i6aC   1  40  18 2i6aBC   40
1i2mC   2  40  11 1i2mBC   40
1fakH   1  40  13 1fakHI   40
1fakI   1  17  11 1fakHI   17
3orzA   1  40  10 3orzAB   40
3orzB   2  35  12 3orzAB   35
3otdA   1  40  11 3otdAB   40
2ib9A   1  40  11 2ib9AB   40
2ib9B   1  40  10 2ib9AB   40
3p08A   1  40  13 3p08AB   40
3p1iC   1  36  10 3p1iAC   36
2ibnB   1  40  12 2ibnAB   40
2icwI   3  18  12 2icwIJ   18
2ihcC   3  22  13 2ihcCD   22
3pg6A   3  11  11 3pg6AC   11
1v83A   1  40  10 1v83AB   40
2ivsA   1  40  11 2ivsAB   40
2ivsB   1  40  16 2ivsAB   40
3q29A   1  40  11 3q29AC   40
3q3jA   1  33  10 3q3jAB   33
3q3jB   1  40  12 3q3jAB   40
1dtdA   1  40  11 1dtdAB   40
1w2cA   1  40  10 1w2cAB   40
3qcuI   1  40  10 3qcuIM   40
3qcuM   1  40  24 3qcuIM   40
3qk3A   1  31  14 3qk3AB   31
3qk3B   1  40  11 3qk3AB   40
3qq9D   1  40  10 3qq9CD   40
3qxlA   1  40  23 3qxlAB   40
3qxlB   1  40  14 3qxlAB   40
3r7xA   1  40  11 3r7xAB   40
3r7xB   1  40  12 3r7xAB   40
1nurB   1  40  11 1nurAB   40
3r8jB   2  40  10 3r8jAB   40
2j8oA   1  40  13 2j8oAB   40
2j8oB   1  40  11 2j8oAB   40
3repA   1  40  11 3repAB   40
3repB   1  19  12 3repAB   19
3risC   1  40  11 3risCD   40
3risD   1  40  12 3risCD   40
2j9lE   1  40  10 2j9lEF   40
2j9lF   1  40  11 2j9lEF   40
3s35X   2  23  11 3s35LX   23
3s4rA   1  40  13 3s4rAB   40
3s4rB   1  40  16 3s4rAB   40
1w98A   1  40  11 1w98AB   40
1w98B   1  40  12 1w98AB   40
3sgjA   1  40  11 3sgjAC   40
1w9cB   3  19  12 1w9cAB   19
2jiiB   2  40  12 2jiiAB   40
2jjzC   1  40  10 2jjzBC   40
2nn2A   1  36  14 2nn2AB   36
1dugB   1  40  11 1dugAB   40
2npaA   1  40  12 2npaAC   40
3tq7A   1  32  16 3tq7AB   32
3tq7B   1  37  14 3tq7AB   37
2nxpA   1  22  18 2nxpAB   22
2nxpB   2  27  19 2nxpAB   27
3tw8A   1  40  10 3tw8AB   40
3tw8B   1  40  11 3tw8AB   40
3u2vB   1  40  11 3u2vAB   40
3u7dA   1  40  11 3u7dAC   40
3u7dC   1  40  14 3u7dAC   40
3u8hA   1  40  14 3u8hAB   40
3uipD   1  40  15 3uipBD   40
3uomE   1  40  12 3uomEF   40
3up1B   1  40  10 3up1AB   40
3uv4B   1  40  13 3uv4AB   40
2o2kA   1  40  10 2o2kAB   40
2o2kB   1  40  14 2o2kAB   40
3v5yA   1  34  13 3v5yAB   34
3v5yB   1  31  11 3v5yAB   31
3v6oE   1  40  14 3v6oCE   40
2o95A   1  40  10 2o95AB   40
3vowA   1  40  10 3vowAB   40
3vowB   1  40  10 3vowAB   40
3vpoA   1  40  15 3vpoAB   40
3w6nB   1  40  12 3w6nAB   40
2odeA   1  40  17 2odeAB   40
3zgdB   2  40  12 3zgdAB   40
3zkmD   1  40  18 3zkmCD   40
3zknD   1  40  11 3zknDB   40
2ojwA   1  40  11 2ojwAE   40
2ojwE   1  40  13 2ojwAE   40
2oo0A   1  40  11 2oo0AB   40
2oo0B   6  19  15 2oo0AB   19
3znnA   1  40  12 3znnAB   40
2ot3A   1  40  10 2ot3AB   40
2ot3B   1  37  14 2ot3AB   37
3zw5A   1  40  12 3zw5AB   40
4a27A   1  40  13 4a27AB   40
4a94B   1  40  15 4a94BC   40
4a94C   1  34  11 4a94BC   34
4a9zA   1  26  10 4a9zAC   26
4a9zC   1  40  22 4a9zAC   40
1xiwA   1  40  11 1xiwAB   40
1axiA   1  40  11 1axiAB   40
1axiB   1  40  11 1axiAB   40
4au8A   1  40  10 4au8AB   40
4avpA   2  18  11 4avpAB   18
4ay1L   1  40  12 4ay1BL   40
1okiA   1  40  10 1okiAB   40
4bk0A   1  40  21 4bk0AB   40
4bqmA   1  40  11 4bqmAB   40
4bqmB   1  40  10 4bqmAB   40
4bxoA   1  40  14 4bxoAB   40
4c0fB   1  40  15 4c0fAB   40
2pidB   1  40  18 2pidAB   40
4c58A   1  40  12 4c58AB   40
4c58B   2  15  11 4c58AB   15
4cc9A   1  40  12 4cc9AB   40
4cmhB   1  40  12 4cmhAB   40
4cn0A   1  40  12 4cn0AB   40
4cn0B   1  40  17 4cn0AB   40
2pmyA   1  40  16 2pmyAB   40
4crvA   1  40  12 4crvAB   40
4d3qB   2  16  11 4d3qAB   16
4dckA   2  39  10 4dckAB   39
4dckB   1  40  11 4dckAB   40
4dipI   1  40  12 4dipIJ   40
4dipJ   1  40  11 4dipIJ   40
4dncB   1  40  12 4dncAB   40
4dncE   1  40  30 4dncAE   40
1ophA   1  40  11 1ophAB   40
4e45E   1  40  31 4e45AE   40
4edfB   1  40  11 4edfBC   40
4edfC   1  40  13 4edfBC   40
4eozD   1  40  12 4eozCD   40
4epuB   3  27  13 4epuAB   27
4extC   5  15  12 4extAC   15
4eycA   1  40  11 4eycAB   40
1fyhD   1  40  12 1fyhDE   40
1fyhE   1  40  13 1fyhDE   40
4fcjA   1  32  10 4fcjAB   32
4fqnA   2  12  11 4fqnAB   12
4fr4B   1  40  13 4fr4BD   40
4fr4D   1  40  14 4fr4BD   40
4fxwB   2  16  12 4fxwAB   16
4fxxA   1  40  10 4fxxAB   40
4g6fD   1  40  14 4g6fBD   40
4g8aA   1  40  13 4g8aAC   40
4gehA   1  40  14 4gehAB   40
2qjfA   1  40  11 2qjfAB   40
2qjfB   1  40  11 2qjfAB   40
4gpzA   1  40  13 4gpzAB   40
4gpzB   1  40  11 4gpzAB   40
4gs7C   1  40  11 4gs7AC   40
4gs7C   1  40  11 4gs7BC   40
4h10A   1  40  15 4h10AB   40
4h4fA   1  40  10 4h4fAB   40
4h5nA   1  40  10 4h5nAB   40
4h5nB   1  40  17 4h5nAB   40
4h8wG   1  40  12 4h8wGH   40
4h8wH   1  40  11 4h8wGH   40
4h9rA   1  40  13 4h9rAC   40
4h9rC   1  40  11 4h9rBC   40
1ji7A   3  13  10 1ji7AB   13
1e8iA   1  40  11 1e8iAB   40
4hdqA   1  40  12 4hdqAB   40
4hhvB   1  38  11 4hhvAB   38
4hjjA   1  35  11 4hjjAH   35
4hjjH   1  40  10 4hjjAH   40
4houB   1  40  11 4houAB   40
1jocA   1  40  21 1jocAB   40
2rczA   1  40  16 2rczAB   40
4htpB   1  40  10 4htpAB   40
2rd7A   1  40  18 2rd7AC   40
4hwtA   1  40  12 4hwtAB   40
2re9B   1  40  11 2re9BC   40
2re9C   1  40  12 2re9BC   40
4i2xA   1  40  27 4i2xAB   40
4i77H   1  40  16 4i77HZ   40
4i77Z   1  22  11 4i77HZ   22
4ibmA   1  40  13 4ibmAB   40
4ibmB   1  40  12 4ibmAB   40
2rjeB   1  40  12 2rjeBC   40
2rl0B   1  40  14 2rl0BD   40
1z7xW   1  40  13 1z7xWX   40
1z83B   2  30  13 1z83BC   30
1z83C   3  20  13 1z83BC   20
4j48A   1  33  12 4j48AC   33
1e96A   1  40  10 1e96AB   40
1e96B   1  40  11 1e96AB   40
2v4mA   1  40  10 2v4mAB   40
4jb8A   2  40  31 4jb8AP   40
4jb8P   1  38  20 4jb8AP   38
4jhnB   1  40  11 4jhnAB   40
2vigC   1  40  16 2vigCD   40
2vigD   1  40  13 2vigCD   40
1zliA   1  40  12 1zliAB   40
1jsuA   1  40  10 1jsuAC   40
1jsuC   1  40  27 1jsuAC   40
2vlrI   1  40  11 2vlrDI   40
2vntB   1  40  11 2vntBD   40
1zs6B   3  24  14 1zs6AB   24
1zsvC   1  40  12 1zsvCD   40
1zsvD   1  40  11 1zsvCD   40
4jzoB   1  40  10 4jzoBH   40
4jzoH   1  40  11 4jzoBH   40
2a5fA   2  24  10 2a5fAB   24
4jzqA   2  36  11 4jzqAB   36
4jzqB   2  34  10 4jzqAB   34
4k30A  10  12  11 4k30AX   12
2a74E   1  40  12 2a74EF   40
4kaxA   2  27  10 4kaxAB   27
1pl7C   1  40  11 1pl7CD   40
1pl7D   1  40  11 1pl7CD   40
2vrwA   1  40  11 2vrwAB   40
4kinA   1  40  11 4kinAD   40
4kskA   1  40  13 4kskAD   40
4kyoD   1  40  11 4kyoCD   40
1cxzA   1  40  14 1cxzAB   40
1cxzB   3  14  13 1cxzAB   14
4l0pB   1  40  13 4l0pAB   40
4l2oA   1  40  11 4l2oAB   40
2vyrE   1  14  10 2vyrEL   14
4l9cB   1  37  11 4l9cAB   37
2abjD   1  40  10 2abjAD   40
4ljpA   1  40  10 4ljpAB   40
2w2mA   1  40  14 2w2mAE   40
1k1fC   1  40  12 1k1fCD   40
1k1fD   1  40  13 1k1fCD   40
1q2hA   1  40  15 1q2hAB   40
1q2hB   1  40  14 1q2hAB   40
4lszC   1  40  19 4lszCF   40
2wayA   3  38  14 2wayAC   38
2wayC   1  40  13 2wayAC   40
4mmmA   2  39  10 4mmmAE   39
2avdA   1  40  14 2avdAB   40
4mtzB   1  15  10 4mtzBD   15
2wnvC   4  12  10 2wnvCF   12
4n78D   1  40  16 4n78DF   40
4ndnA   1  40  13 4ndnAB   40
4ndnB   1  40  16 4ndnAB   40
2wo1A   1  40  11 2wo1AB   40
4nn0B   3  37  12 4nn0BC   37
4nn0C   2  31  11 4nn0BC   31
2wo2A   1  40  10 2wo2AB   40
4nswA   1  40  10 4nswAB   40
4nzrL   1  40  24 4nzrLM   40
4nzrM   1  40  11 4nzrLM   40
4okhB   1  40  24 4okhAB   40
2wy8A   1  40  10 2wy8AQ   40
4orzA   1  21  12 4orzAB   21
4orzB   1  38  15 4orzAB   38
2x2aA   1  40  10 2x2aAB   40
2x2aB   2  17  10 2x2aAB   17
4p0tA   1  36  11 4p0tAB   36
4p39B   3  18  10 4p39AB   18
2b0oE   1  40  13 2b0oEF   40
2b0oF   1  40  13 2b0oEF   40
4priA   1  40  10 4priAD   40
1q7sA   8  15  11 1q7sAB   15
4q57A   1  27  17 4q57AB   27
4q57B   1  40  10 4q57AB   40
2x6vB   1  32  21 2x6vAB   32
2xevB   1  31  10 2xevBC   31
2xn9C   1  40  11 2xn9CE   40
4qbqA   3  31  10 4qbqAC   31
4qhuD   1  40  10 4qhuAD   40
4qmiA   3  40  12 4qmiAB   40
4qmiB   1  36  11 4qmiAB   36
4r4bF   1  40  14 4r4bFH   40
4r4bH   1  40  10 4r4bFH   40
2beiB   1  40  11 2beiAB   40
4rdoA   4  16  11 4rdoAE   16
4rdoE   5  14  11 4rdoAE   14
4rghB   1  25  11 4rghAB   25
2xt2B   3  32  11 2xt2AB   32
2xtcA   2  22  12 2xtcAB   22
4rttA   1  32  14 4rttAB   32
4s0oA   1  38  10 4s0oAB   38
1qipC   1  40  10 1qipCD   40
1qipD   1  40  31 1qipCD   40
4s3oB   1  40  12 4s3oBC   40
4s3oC   1  32  17 4s3oBC   32
4tvsB   1  40  16 4tvsBb   40
4u2vC   1  40  12 4u2vCD   40
2bp1C   1  40  11 2bp1CD   40
2bp1D   1  40  13 2bp1CD   40
4udtB   1  40  11 4udtAB   40
4uexB   1  24  10 4uexAB   24
2y6wA   1  40  10 2y6wAB   40
4ui1B   1  30  11 4ui1BC   30
1qqgB   1  40  10 1qqgAB   40
4v3kD   1  40  13 4v3kDF   40
4wleC   1  40  11 4wleCD   40
4wleD   1  40  11 4wleCD   40
2c0jA   1  40  16 2c0jAB   40
2c0jB   1  40  11 2c0jAB   40
2yhfD   6  11  11 2yhfBD   11
4x0lA   1  40  11 4x0lAC   40
2z0bD   1  30  12 2z0bDE   30
2c0lA   1  40  23 2c0lAB   40
4xeoA   1  40  10 4xeoAB   40
1ef1A   1  40  14 1ef1AC   40
1ef1C   1  40  33 1ef1AC   40
1r0dA   8  18  14 1r0dAE   18
1r0dE   9  11  11 1r0dAE   11
4y5oA   1  39  14 4y5oAB   39
4y85A   1  40  16 4y85AC   40
4y85C   1  40  11 4y85AC   40
4y99B   1  40  36 4y99BC   40
4y99C   1  40  32 4y99BC   40
2z7fE   1  40  13 2z7fEI   40
2z80A   1  40  12 2z80AB   40
2z80B   1  40  14 2z80AB   40
4ylqH   1  40  13 4ylqHT   40
4ymjB   6  25  24 4ymjAB   25
4yonA   1  40  11 4yonAB   40
4yonB   1  40  13 4yonAB   40
2zoqA   1  40  13 2zoqAB   40
4z6aL   1  34  10 4z6aLT   34
4z6aT   1  40  10 4z6aLT   40
2c46B   1  40  10 2c46BC   40
4z9mE   1  40  13 4z9mBE   40
2c7nG   1  23  15 2c7nGH   23
4zdhB   2  40  21 4zdhAB   40
4zfgA   1  35  10 4zfgAL   35
1a12A   1  40  16 1a12AB   40
1a12B   1  40  14 1a12AB   40
2ce9B   1  40  10 2ce9AB   40
2cfhA   1  40  28 2cfhAB   40
2cfhB   1  40  28 2cfhAB   40
4zneA   2  40  10 4zneAE   40
2ch5A   1  40  12 2ch5AB   40
2ch5B   1  40  10 2ch5AB   40
5a63B   1  40  11 5a63BD   40
5a63D   1  40  28 5a63BD   40
1l4dA   1  40  15 1l4dAB   40
1l9xA   1  40  10 1l9xAB   40
5ajsC   1  32  10 5ajsCD   32
5ajsD   1  40  21 5ajsCD   40
5aoxE   3  18  10 5aoxDE   18
2d07B   1  16  11 2d07BA   16
5b25A   1  40  10 5b25AC   40
5b25C   1  40  14 5b25AC   40
5b32A   1  40  11 5b32AG   40
5b32G   1  40  15 5b32AG   40
5b71D   1  40  11 5b71DF   40
5bnxA   1  40  10 5bnxAD   40
5brkA   1  40  13 5brkAB   40
5bv7A   2  40  14 5bv7AC   40
5bv7A   2  40  10 5bv7AH   40
5bvpH   1  40  10 5bvpHI   40
5bvpI   2  36  12 5bvpHI   36
5bzzA   1  40  12 5bzzAB   40
2d2zB   1  40  11 2d2zBC   40
2d2zC   1  40  10 2d2zBC   40
1re0B   1  37  10 1re0AB   37
5c9nA   2  11  11 5c9nAB   11
2db7A   1  32  12 2db7AB   32
2db7B   2  30  17 2db7AB   30
5cbeF   6  12  11 5cbeEF   12
1d5xA   1  40  15 1d5xAC   40
1blxA   1  40  12 1blxAB   40
1blxB   1  40  11 1blxAB   40
5cvbA   1  31  11 5cvbAB   31
5cvbB   1  28  13 5cvbAB   28
5cyjA   4  15  11 5cyjAB   15
5cyjB   1  40  13 5cyjAB   40
5d6wB   1  32  11 5d6wBC   32
5d6wC   1  40  12 5d6wBC   40
5dryA   1  40  13 5dryAB   40
5dryB   1  40  17 5dryAB   40
5e8eH  10  15  13 5e8eBH   15
5egsA   1  40  12 5egsAD   40
5egsD   1  40  21 5egsAD   40
1rh0A   1  40  17 1rh0AB   40
1rh0B   1  40  13 1rh0AB   40
2e2dC   1  40  27 2e2dAC   40
5el3B   1  40  10 5el3AB   40
5f1kD   1  25  10 5f1kBD   25
5f3kA   1  40  11 5f3kAB   40
5f72C   1  40  14 5f72CT   40
5f8vB   2  40  17 5f8vBC   40
5feyA   3  15  12 5feyAB   15
5feyB   1  37  14 5feyAB   37
5ffgA   1  40  15 5ffgAB   40
5fn7A   1  40  13 5fn7AB   40
5fn7B   1  40  15 5fn7AB   40
5fqdB   1  40  11 5fqdBC   40
3dalA   1  40  12 3dalAB   40
3dcgA   2  18  11 3dcgAC   18
5ggvH   1  40  11 5ggvHY   40
3dxbE   1  40  20 3dxbEG   40
3dxbG   1  40  10 3dxbEG   40
5gs1O   1  25  12 5gs1OP   25
1rx0C   1  40  13 1rx0AC   40
5gtjD   1  40  12 5gtjCD   40
5gvdA   1  40  15 5gvdAB   40
3e04B   1  40  13 3e04BC   40
3e0lB   1  40  16 3e0lAB   40
5h5oB   1  22  13 5h5oAB   22
3e37A   1  40  12 3e37AB   40
3e37B   1  40  11 3e37AB   40
3ebbC   1  40  11 3ebbCD   40
3ebbD   1  40  12 3ebbCD   40
2ec9L   1  33  12 2ec9LU   33
2ec9U   1  40  26 2ec9LU   40
5hm7B   3  20  15 5hm7AB   20
5hnsA   1  40  12 5hnsAB   40
5htkA   1  40  13 5htkAB   40
1ryhA   3  31  10 1ryhAB   31
1ryhB   3  31  10 1ryhAB   31
5icwA   4  13  11 5icwAB   13
5ihbD   1  40  11 5ihbAD   40
5ii0C   1  40  15 5ii0AC   40
1h0dA   1  40  11 1h0dAB   40
1h0dB   1  40  11 1h0dAB   40
5iszA   1  40  11 5iszAE   40
5iszE   1  40  12 5iszAE   40
5j13C   3  14  13 5j13AC   14
5j1sA   1  40  11 5j1sAB   40
5j1sA   1  40  11 5j1sAC   40
5j28A   1  40  11 5j28AB   40
2f1xA   1  36  10 2f1xAB   36
2f1xB   2  25  10 2f1xAB   25
5j8eB   1  40  11 5j8eAB   40
5jczA   1  37  12 5jczAB   37
3falD   1  40  10 3falCD   40
5jnoB   4  12  11 5jnoAB   12
5jp2A   1  40  12 5jp2AB   40
3fbkB   4  23  12 3fbkAB   23
5jv3D   1  24  10 5jv3CD   24
5jvmA   1  34  12 5jvmAB   34
5jvpF   1  39  12 5jvpEF   39
3fcxA   1  35  10 3fcxAB   35
3fd5B   1  40  10 3fd5AB   40
5k7bA   1  11  11 5k7bAB   11
5kwyB   1  40  15 5kwyBC   40
5ky6B   1  40  16 5ky6BD   40
5ky6D   1  40  15 5ky6BD   40
3fg7A   4  15  12 3fg7AB   15
5l0oB   2  18  12 5l0oAB   18
5l6qB   1  31  10 5l6qAB   31
3fjuA   1  40  12 3fjuAB   40
3fo5A   1  40  12 3fo5AB   40
3fo5B   2  36  13 3fo5AB   36
3fuzA   1  40  11 3fuzAB   40
3fuzB   1  40  10 3fuzAB   40
3fvsA   1  40  12 3fvsAB   40
3fvsB   1  40  14 3fvsAB   40
1s3oA   1  40  11 1s3oAB   40
3g2wA   4  18  12 3g2wAB   18
2fd6A   1  38  12 2fd6AU   38
3ga1B   1  40  15 3ga1AB   40
2fdbM   1  40  11 2fdbMP   40
2fdbP   3  16  15 2fdbMP   16
2fh5B   1  39  10 2fh5AB   39
2fmmB   2  19  12 2fmmAB   19
3gjfM   7  12  11 3gjfDM   12
3gvpA   1  40  12 3gvpAC   40
3gvpC   1  40  12 3gvpAC   40
2fvzD   1  40  19 2fvzAD   40
5lpuB   1  40  13 5lpuBC   40
5lqbA   1  24  10 5lqbAH   24
5lt1B   1  40  15 5lt1AB   40
5ltlA   5  15  12 5ltlAB   15
5lubA   1  40  11 5lubAB   40
1m48B   1  38  11 1m48AB   38
5lxrA   1  23  11 5lxrAB   23
1ma9A   1  40  18 1ma9AB   40
1ma9B   2  40  28 1ma9AB   40
3hi6H   5  16  11 3hi6AH   16
2g9nB   1  30  11 2g9nAB   30
5mn2A   1  39  12 5mn2AD   39
5mnjD   1  21  14 5mnjCD   21
5molA   1  40  12 5molAB   40
5mrvA   1  40  12 5mrvAC   40
5mtmA   1  28  11 5mtmAB   28
3hr0A   1  40  10 3hr0AB   40
1so2C   1  40  10 1so2CD   40
5nbxB   1  23  15 5nbxAB   23
5nfdA   1  24  22 5nfdAB   24
5nfdB   1  24  21 5nfdAB   24
5nfoB   1  40  13 5nfoAB   40
5ngvH   3  17  11 5ngvAH   17
3hvqA   1  40  13 3hvqAC   40
3hzjA   1  40  11 3hzjAB   40
5nr4A   1  40  36 5nr4AB   40
5nr4B   1  40  16 5nr4AB   40
5o1oB   1  40  11 5o1oAB   40
5o23A   1  40  14 5o23AB   40
5o2zB   1  40  11 5o2zAB   40
5o6tC   1  40  12 5o6tCD   40
5o6tD   1  40  11 5o6tCD   40
5oc7C   1  22  11 5oc7AC   22
5odbA   1  40  10 5odbAB   40
5odbB   1  40  11 5odbAB   40
1n1aA   1  40  14 1n1aAB   40
5otjB   1  39  11 5otjBD   39
3i84A   1  40  11 3i84AB   40
3i84B   1  40  10 3i84AB   40
3ifwA   1  40  11 3ifwAB   40
3ik7A   2  40  10 3ik7AD   40
3ik7D   1  40  11 3ik7AD   40
5symA   1  40  10 5symAB   40
5symB   2  40  10 5symAB   40
1hjxD   2  40  10 1hjxAD   40
5to3A   1  37  20 5to3AB   37
5to3B   2  40  10 5to3AB   40
5trlG   1  40  12 5trlGH   40
5tz2H   1  40  11 5tz2CH   40
1tu3B   1  40  10 1tu3BG   40
1tu3G   1  25  21 1tu3BG   25
5ub5A   1  40  17 5ub5AB   40
5uc3A   1  40  12 5uc3AB   40
5ucxA   1  40  11 5ucxAE   40
5ucxE   1  40  11 5ucxAE   40
5ufeA   1  40  10 5ufeAB   40
5uobA   1  40  21 5uobAB   40
5uobB   1  40  12 5uobAB   40
5ux6A   1  40  16 5ux6AB   40
5ux6B   1  40  11 5ux6AB   40
3ix0C   4  13  12 3ix0CD   13
3jzaA   1  40  10 3jzaAB   40
3k1rA   1  40  36 3k1rAB   40
3k1rB   1  40  34 3k1rAB   40
5vbnE   1  40  15 5vbnEF   40
5vbnF   1  40  10 5vbnEF   40
5vbqB   1  40  11 5vbqAB   40
5vcrA   1  40  16 5vcrAB   40
3k2iA   1  40  12 3k2iAB   40
5vh4A   1  40  24 5vh4AB   40
3k2mC   1  30  14 3k2mBC   30
5vxaA   1  40  12 5vxaAB   40
5vxaB   1  40  17 5vxaAB   40
5vxzA   1  40  11 5vxzAC   40
5vzwF   2  13  13 5vzwAF   13
5w2bH   1  40  13 5w2bAH   40
5w7iA   1  39  10 5w7iAC   39
5wg4B   1  40  10 5wg4BG   40
5wg4G   1  28  17 5wg4BG   28
5wtqA   1  40  22 5wtqAB   40
5x6uD   1  40  37 5x6uDE   40
5x6uE   1  40  25 5x6uDE   40
5x6vB   1  40  10 5x6vBE   40
5x6vE   1  40  35 5x6vBE   40
5xcrD   1  40  11 5xcrDE   40
5xcrE   1  40  11 5xcrDE   40
5xcuD   1  40  12 5xcuDE   40
5xcuE   1  40  23 5xcuDE   40
5xocA   1  40  10 5xocAB   40
3kr3H   1  40  10 3kr3DH   40
5xsuB   1  40  10 5xsuAB   40
1tu6B   1  40  12 1tu6AB   40
3kulA   3  25  12 3kulAB   25
2h00B   1  40  13 2h00BC   40
5zcjA   1  40  11 5zcjAC   40
5zcjC   1  21  12 5zcjAC   21
6at6A   1  40  10 6at6AB   40
3l82A   1  40  10 3l82AB   40
3l82B   1  40  11 3l82AB   40
6au8A   1  40  15 6au8AC   40
1htbA   1  40  12 1htbAB   40
1htbB   1  40  12 1htbAB   40
3llrA   2  22  12 3llrAE   22
6brcB   1  40  11 6brcAB   40
6bwvB   1  14  11 6bwvBE   14
3lofA   1  19  10 3lofAB   19
6c90A   1  40  12 6c90AB   40
6cjfA   1  40  11 6cjfAB   40
6co2B   1  40  10 6co2BC   40
6co2C   1  40  11 6co2BC   40
3lowA   1  40  24 3lowAB   40
6cw3C   1  40  23 6cw3CF   40
6cw3F   1  40  21 6cw3CF   40
6cw3F   1  40  14 6cw3EF   40
6df3C   2  36  14 6df3CL   36
6dtpA   1  40  10 6dtpAB   40
6dtpB   1  40  10 6dtpAB   40
6dwiL   4  15  11 6dwiDL   15
6ehpA   2  21  16 6ehpAE   21
6ehpE   1  40  28 6ehpAE   40
6ehpE   1  40  30 6ehpCE   40
6ehyB   1  40  11 6ehyAB   40
1f2lD   1  40  16 1f2lAD   40
6es0A   1  40  15 6es0AB   40
6f0aA   1  40  14 6f0aAC   40
6f0aC   1  40  15 6f0aAC   40
6fnhB   1  40  15 6fnhBC   40
6fqrB   1  40  11 6fqrAB   40
6ft7A   1  40  10 6ft7AB   40
6ft7B   1  40  11 6ft7AB   40
2h9eC   1  26  20 2h9eCH   26
6gh1C   1  40  12 6gh1CE   40
6gqjA   1  40  11 6gqjAB   40
6gqjB   1  40  11 6gqjAB   40
6h0eA   1  40  11 6h0eAB   40
6h0eB   1  40  12 6h0eAB   40
6hkgC   1  40  10 6hkgCD   40
         1602
