# Supplementary material for: Entabolons: How Metabolites Modify the Biochemical Function of Proteins and Cause the Correlated Behavior of Proteins in Pathways
Source: J Chem Inf Model. 2025 May 16;65(11):5785–800. doi: 10.1021/acs.jcim.5c00462 (PMC12152931; doi:10.1021/acs.jcim.5c00462)
Supplement: Supplementary file 1 [file ci5c00462_si_001.zip › LISTS/Table S1.LIST.pdb_protmet_unique.txt]

Table S1. List.pdb_protmet_unique
612
12asB
1a2oB
1a99D
1b0aA
1b0uA
1b5tC
1b6sD
1bbwA
1bjoB
1cbuC
1chuA
1cl0A
1cl2B
1cliD
1cm7B
1ct9D
1dbsA
1ddiA
1dfoD
1di7A
1dklB
1dppG
1drwA
1dxfB
1ekxC
1eq2J
1esnD
1ez1B
1f0xB
1f4lA
1fdrA
1fmcB
1fq0C
1frwA
1g1bB
1g64B
1getB
1gfsA
1gg4B
1gl3B
1glfX
1gpmD
1gsoA
1gtpT
1gvhA
1h1tB
1hjpA
1hl2D
1hz4A
1i1qA
1i1qB
1i2lA
1igwD
1ihoB
1ijiA
1ik4F
1il2B
1iyeC
1jswD
1jwbB
1jxiB
1k0gB
1k2vN
1k4mC
1k98A
1kagB
1karB
1keeH
1khzB
1kkfA
1kmnD
1ko0A
1kofB
1kp3A
1l5jB
1l7vB
1l7vD
1lylC
1m3uJ
1m5wH
1mzgB
1mzrB
1n2sA
1ni5A
1ni9A
1np6B
1nvmG
1nvmH
1nxuB
1nytD
1o0cA
1o8bB
1o8cD
1o9bB
1ojlF
1oltA
1onpB
1oqfB
1otkB
1oyyA
1p3wA
1phoA
1pjsB
1potA
1ps9A
1pswA
1ptmB
1puiB
1q1kA
1q7bD
1qapB
1qb4A
1qf6A
1qfjD
1qgdB
1qmiD
1qorB
1qr7D
1r2kA
1r30B
1r62A
1r8gB
1r9qA
1ri6A
1rksA
1rltD
1rnlA
1rpjA
1rrmB
1s16B
1s5pA
1sbpA
1sffD
1sz2B
1t36G
1t8yF
1td2B
1tdjA
1tj2A
1tm2A
1u00A
1u08B
1u0bB
1u5wH
1u60D
1uaaB
1uqwB
1urhB
1uskD
1uufA
1vhmB
1vhzB
1vmiA
1vpdA
1w7kA
1wdnA
1wndD
1wxiA
1x8xA
1xdpB
1xeyB
1yb4B
1ybaD
1yfeA
1yonA
1yw6B
1z18A
1zdmB
1zmrA
1zud3
1zud4
1zunA
1zylA
2a7uB
2aa4B
2abhA
2an1D
2ap1A
2b3dB
2bq1F
2btdA
2bz1A
2c99A
2cmkA
2d33D
2ddwB
2deuB
2dfjB
2dlnA
2driA
2ehjD
2evoB
2ewnB
2f00B
2f1fB
2f3tF
2f9yA
2f9yB
2fhsB
2fq1B
2fsiB
2fuvB
2fwmX
2gjaB
2gltA
2gn2A
2gqsB
2gt1B
2hurF
2impA
2iobB
2iusF
2j0xB
2j289
2jfnA
2jgdB
2jgrA
2jheD
2jzoD
2mp0B
2nlxB
2o1sD
2o7pB
2o9aD
2ogwB
2owoA
2p2fB
2p67A
2paqB
2pb2B
2pfkD
2pg3A
2pjuD
2pq9A
2pxzX
2q85A
2qi9F
2qryD
2qvrA
2qw1A
2r1aH
2r4jB
2rgkF
2scuD
2scuE
2ushB
2uytA
2v4nA
2v4yF
2v82A
2vf5X
2vhaB
2vk2A
2vvrF
2vwtC
2wtxD
2ww4B
2x26B
2x2wB
2x5dD
2x5jR
2xhyD
2y7hA
2y7hC
2yjtD
2z9dB
2zcvA
2zpaB
2zydB
3a5zG
3a7rA
3a8jD
3ab9A
3aqmB
3asvF
3b5wH
3biiD
3cb8A
3cioD
3craB
3cv2B
3cz4A
3d1jA
3dhwH
3dr3A
3dr8B
3e7nO
3etfD
3ey9B
3fmxX
3fozB
3g7qA
3h2zA
3htvA
3hxyA
3i12D
3i92C
3ieuB
3io1B
3j8gX
3jz4D
3k7dB
3la6P
3lfuA
3lhxB
3ma0C
3mogC
3n1sN
3nbuF
3o52E
3o8jJ
3o9pA
3oaae
3oetH
3os4B
3p2aD
3pcoC
3pflB
3plrA
3pvsD
3pwqH
3qujD
3r1xD
3r3sD
3r9jB
3slcD
3ss9X
3tatF
3tchA
3tlkC
3tpvB
3ttdA
3tuzF
3u0oB
3ulkB
3uqdD
3uwmB
3v4dE
3w9zA
3wlxA
3zljB
4a91A
4adeB
4astH
4bhtF
4cb0B
4cclB
4cvqB
4d2xF
4d7aD
4d9fD
4d9nB
4djkB
4eouB
4finB
4fjuB
4g6bB
4g9bA
4gkvD
4h54B
4hr7F
4hu4B
4iitB
4ixmB
4jhcB
4jlsJ
4jq9F
4k22B
4ki0B
4ki0F
4ki0G
4lrxB
4lrzH
4m1fA
4mysC
4nfxH
4o5rE
4obyA
4ocaA
4pdnA
4pl2A
4pu0D
4pydF
4q86H
4qgsA
4qoyD
4rp9A
4rpfC
4s2uA
4u4mD
4ueoB
4umwA
4uoyD
4w4hB
4wepB
4wkgF
4xh1A
4xxuB
4ykgA
4yngH
4za2D
4zahH
4zvaB
5a5eA
5abpA
5awgE
5awgF
5awgH
5b0oD
5b5tC
5c59G
5dmnB
5ejaH
5ft6B
5gadl
5gi4B
5gk8B
5iw5A
5jbqA
5jfzE
5ji3F
5kiaA
5lmcA
5me1W
5nilI
5o3zL
5ohgI
5t12A
5t3dA
5tmpA
5tpmD
5ucmB
5v0iB
5vm7B
5vwrA
5ya2B
5yumA
5z1zD
5za0A
5zk6A
5zxlD
6aglB
6agsA
6ariB
6c3mA
6cvlE
6dkhD
6edhB
6ei9B
6fwsB
6hegA
6j2lB
6k0kD
6k28C
6k5lB
6ka0D
6kcrD
6kjbB
6llaD
6lpiD
6mi8F
6mi8G
6mleE
6n2iA
6nj0A
6nlpB
6ofuD
6ottB
6owrA
6oz7H
6p26D
6p35A
6p7eH
6pb6H
6pbrF
6pqvA
6qemL
6r1oA
6rkwC
6s1kB
6s8nB
6s8nC
6si8C
6smzD
6symB
6szbE
6tnmA
6tqmA
6u57A
6u7lD
6umkA
6ut6F
6ut6G
6uy5B
6v78C
6vtvB
6vwpH
6w24F
6w4xB
6x84B
6xynA
6ybuH
6zwxA
7a0cB
7agkC
7betA
7bl69
7bu3A
7cbeB
7ch7D
7dcnA
7dkrA
7dyrE
7dyrF
7jh3F
7jzhF
7lb8B
7lb8C
7m11D
7mkqL
7n6mA
7narW
7nroA
7p8vB
7pmqD
7qemD
7r97B
7ssgA
7swkB
7t21F
7t88A
7u67E
7uk7A
7ukaA
7v8mF
7vfjE
7w93A
7x32H
7x7pP
7x9oA
7yqnB
7yseB
7yseD
7z03D
7z16L
7z18F
7z19E
7z19G
7z19I
7z6fE
7zciA
7zciB
7zciC
7zciE
7zciF
7zciG
7zciH
7zciI
7zciJ
7zciK
7zciL
7zciM
7zciN
7zecC
7zecD
7zp0F
7zrkB
7zrmA
7zrmC
8ajxA
8b0jC
8b1rB
8b1uC
8b1uD
8bobB
8bppC
8brjC
8c7lF
8c8fA
8cagB
8ce8E
8ceaC
8ceaD
8ceab
8et3F
8gj3D
8gmuG
8h5zA
8i9iB
8iwiA
8jfvB
8jzoF
8k0aE
8k0aF
8k5tB
8p4o1
8pkaC
8potA
8pxhB
8qhcC
8qquD
8rj6B
8sbrB
8sifA
8uw0A
8w51y
8w6iD
8w8dF
8zkcA
8zriH
9c0cM
9icdA
