# Supplementary material for: Entabolons: How Metabolites Modify the Biochemical Function of Proteins and Cause the Correlated Behavior of Proteins in Pathways
Source: J Chem Inf Model. 2025 May 16;65(11):5785–800. doi: 10.1021/acs.jcim.5c00462 (PMC12152931; doi:10.1021/acs.jcim.5c00462)
Supplement: Supplementary file 1 [file ci5c00462_si_001.zip › LISTS/Table S4.LIST.enzymes_aln_MET.het]

1112
1aogA    3 FAD MAE MAE
1aogA.FAD.1  1aogA.MAE.2  1aogA.MAE.3 
1a31A    1 PTR
1a31A.PTR.1 
1agnA    3 ACT ACT ACT
1agnA.ACT.1  1agnA.ACT.2  1agnA.ACT.3 
1b1cA    1 FMN
1b1cA.FMN.1 
1b5tA    1 FAD
1b5tA.FAD.1 
1bx4A    2 ADN ADN
1bx4A.ADN.1  1bx4A.ADN.2 
1ckmA    1 GTP
1ckmA.GTP.1 
1dr6A    1 HBI
1dr6A.HBI.1 
1ds5A    1 AMP
1ds5A.AMP.1 
1dtdA    1 GLU
1dtdA.GLU.1 
1dxqA    1 FAD
1dxqA.FAD.1 
1ek6A    1 UPG
1ek6A.UPG.1 
1fviA    1 AMP
1fviA.AMP.1 
1fw1A    2 DTT GSH
1fw1A.DTT.1  1fw1A.GSH.2 
1g55A    2 SAH GOL
1g55A.SAH.1  1g55A.GOL.2 
1gerA    1 FAD
1gerA.FAD.1 
1graA    3 FAD GSH GSH
1graA.FAD.1  1graA.GSH.2  1graA.GSH.3 
1gvzA    5 GOL GOL GOL ACT ACT
1gvzA.GOL.1  1gvzA.GOL.2  1gvzA.GOL.3  1gvzA.ACT.4  1gvzA.ACT.5 
1hkbA    4 BGC G6P BGC G6P
1hkbA.BGC.1  1hkbA.G6P.2  1hkbA.BGC.3  1hkbA.G6P.4 
1ib1E    1 TPO
1ib1E.TPO.1 
1imbA    1 LIP
1imbA.LIP.1 
1iriA    1 E4P
1iriA.E4P.1 
1isfA    2 GOL GOL
1isfA.GOL.1  1isfA.GOL.2 
1jv1A    1 UD1
1jv1A.UD1.1 
1k6mA    2 PO4 PO4
1k6mA.PO4.1  1k6mA.PO4.2 
1kq7A    2 MLT CIT
1kq7A.MLT.1  1kq7A.CIT.2 
1kr5A    1 SAH
1kr5A.SAH.1 
1ksgA    1 GTP
1ksgA.GTP.1 
1kvkA    1 ATP
1kvkA.ATP.1 
1l8oA    2 PO4 SER
1l8oA.PO4.1  1l8oA.SER.2 
1ljrA    1 GSH
1ljrA.GSH.1 
1lpaB    1 PLC
1lpaB.PLC.1 
1lrmA    1 HBI
1lrmA.HBI.1 
1lt7A    1 CIT
1lt7A.CIT.1 
1m27A    1 FLC
1m27A.FLC.1 
1mj4A    1 GOL
1mj4A.GOL.1 
1mu2B    4 GOL GOL GOL GOL
1mu2B.GOL.1  1mu2B.GOL.2  1mu2B.GOL.3  1mu2B.GOL.4 
1nb9A    1 ADP
1nb9A.ADP.1 
1ne7A    1 16G
1ne7A.16G.1 
1nlnA    1 ACY
1nlnA.ACY.1 
1nmxA    1 ADP
1nmxA.ADP.1 
1np0A    2 GOL GOL
1np0A.GOL.1  1np0A.GOL.2 
1nsiA    2 ARG GOL
1nsiA.ARG.1  1nsiA.GOL.2 
1nstA    1 A3P
1nstA.A3P.1 
1o4cA    1 PO4
1o4cA.PO4.1 
1osnA    1 ADP
1osnA.ADP.1 
1ov4A    1 AOX
1ov4A.AOX.1 
1p4rA    1 AMZ
1p4rA.AMZ.1 
1pjaA    3 GOL GOL GOL
1pjaA.GOL.1  1pjaA.GOL.2  1pjaA.GOL.3 
1q11A    3 PO4 GOL GOL
1q11A.PO4.1  1q11A.GOL.2  1q11A.GOL.3 
1q91A    1 PO4
1q91A.PO4.1 
1qh3A    1 ACT
1qh3A.ACT.1 
1qk1A    1 PO4
1qk1A.PO4.1 
1qkqA    1 MAN
1qkqA.MAN.1 
1qvjA    1 RP5
1qvjA.RP5.1 
1qzuA    1 FMN
1qzuA.FMN.1 
1rhfA    3 ACT ACT ACT
1rhfA.ACT.1  1rhfA.ACT.2  1rhfA.ACT.3 
1rqqA    3 PTR PTR PTR
1rqqA.PTR.1  1rqqA.PTR.2  1rqqA.PTR.3 
1rtfB    1 PO4
1rtfB.PO4.1 
1rx0A    2 FAD ACY
1rx0A.FAD.1  1rx0A.ACY.2 
1s5oA    1 152
1s5oA.152.1 
1siqA    1 FAD
1siqA.FAD.1 
1sk6A    2 CMP POP
1sk6A.CMP.1  1sk6A.POP.2 
1t2aA    1 GDP
1t2aA.GDP.1 
1tisA    1 PO4
1tisA.PO4.1 
1u31A    1 GOL
1u31A.GOL.1 
1ucnA    2 PO4 ADP
1ucnA.PO4.1  1ucnA.ADP.2 
1udwA    1 CTP
1udwA.CTP.1 
1umkA    1 FAD
1umkA.FAD.1 
1v04A    1 PO4
1v04A.PO4.1 
1v82A    1 TLA
1v82A.TLA.1 
1v8bA    1 ADN
1v8bA.ADN.1 
1w0hA    1 AMP
1w0hA.AMP.1 
1w1dA    2 GOL 4IP
1w1dA.GOL.1  1w1dA.4IP.2 
1w6jA    1 C14
1w6jA.C14.1 
1wbsA    1 GOL
1wbsA.GOL.1 
1wchA    3 PO4 PO4 PO4
1wchA.PO4.1  1wchA.PO4.2  1wchA.PO4.3 
1wl4A    3 GOL GOL GOL
1wl4A.GOL.1  1wl4A.GOL.2  1wl4A.GOL.3 
1wljA    2 ACT U5P
1wljA.ACT.1  1wljA.U5P.2 
1wojA    1 PO4
1wojA.PO4.1 
1xjdA    2 TPO SEP
1xjdA.TPO.1  1xjdA.SEP.2 
1yb5A    5 ACT ACT GOL GOL GOL
1yb5A.ACT.1  1yb5A.ACT.2  1yb5A.GOL.3  1yb5A.GOL.4  1yb5A.GOL.5 
1yc5A    1 NCA
1yc5A.NCA.1 
1yn9A    2 PO4 PO4
1yn9A.PO4.1  1yn9A.PO4.2 
1z83A    1 AP5
1z83A.AP5.1 
1zq9A    1 SAM
1zq9A.SAM.1 
1zrhA    1 A3P
1zrhA.A3P.1 
1zrzA    2 TPO TPO
1zrzA.TPO.1  1zrzA.TPO.2 
1zs6A    1 ADP
1zs6A.ADP.1 
1zsyA    3 GOL GOL GOL
1zsyA.GOL.1  1zsyA.GOL.2  1zsyA.GOL.3 
2a14A    1 SAH
2a14A.SAH.1 
2a1aB    1 TPO
2a1aB.TPO.1 
2a1tS    1 AMP
2a1tS.AMP.1 
2a1xA    1 AKG
2a1xA.AKG.1 
2a2cA    1 ADP
2a2cA.ADP.1 
2a3iA    1 C0R
2a3iA.C0R.1 
2a5dA    1 GTP
2a5dA.GTP.1 
2a5dB    1 GOL
2a5dB.GOL.1 
2a98A    1 I3P
2a98A.I3P.1 
2acxA    1 PO4
2acxA.PO4.1 
2aexA    1 CIT
2aexA.CIT.1 
2akeA    1 TRP
2akeA.TRP.1 
2aotA    1 SAH
2aotA.SAH.1 
2ar9A    1 MLT
2ar9A.MLT.1 
2ax4A    1 ADP
2ax4A.ADP.1 
2aztA    1 CIT
2aztA.CIT.1 
2b3kA    2 ACT GOL
2b3kA.ACT.1  2b3kA.GOL.2 
2bexA    1 GOL
2bexA.GOL.1 
2biyA    8 GOL GOL GOL GOL GOL GOL GOL ATP
2biyA.GOL.1  2biyA.GOL.2  2biyA.GOL.3  2biyA.GOL.4  2biyA.GOL.5  2biyA.GOL.6  2biyA.GOL.7  2biyA.ATP.8 
2bmdA    3 GDP GOL GOL
2bmdA.GDP.1  2bmdA.GOL.2  2bmdA.GOL.3 
2bwgA    1 5GP
2bwgA.5GP.1 
2bxrA    1 FAD
2bxrA.FAD.1 
2bzgA    1 SAH
2bzgA.SAH.1 
2c30A    2 SEP PO4
2c30A.SEP.1  2c30A.PO4.2 
2c53A    5 DUR GOL GOL GOL GOL
2c53A.DUR.1  2c53A.GOL.2  2c53A.GOL.3  2c53A.GOL.4  2c53A.GOL.5 
2c60A    1 GOL
2c60A.GOL.1 
2c6qA    1 IMP
2c6qA.IMP.1 
2c7sA    1 ACT
2c7sA.ACT.1 
2c9yA    1 B4P
2c9yA.B4P.1 
2cbiA    2 GBL GOL
2cbiA.GBL.1  2cbiA.GOL.2 
2ch5A    1 GOL
2ch5A.GOL.1 
2cmwA    2 PO4 ACT
2cmwA.PO4.1  2cmwA.ACT.2 
2cw6A    1 3HG
2cw6A.3HG.1 
2d7iA    2 NGA UDP
2d7iA.NGA.1  2d7iA.UDP.2 
2dpxA    1 GDP
2dpxA.GDP.1 
2dq7X    1 PTR
2dq7X.PTR.1 
2dqyA    2 CHD PLM
2dqyA.CHD.1  2dqyA.PLM.2 
2esbA    1 ACT
2esbA.ACT.1 
2f57A    1 SEP
2f57A.SEP.1 
2f8aA    1 MLA
2f8aA.MLA.1 
2f9nA    1 BU3
2f9nA.BU3.1 
2fbtA    1 ACY
2fbtA.ACY.1 
2fd6H    1 ETX
2fd6H.ETX.1 
2fd6L    2 ETX ETX
2fd6L.ETX.1  2fd6L.ETX.2 
2fe4A    1 GDP
2fe4A.GDP.1 
2ffuA    1 UDP
2ffuA.UDP.1 
2fv7A    1 ADP
2fv7A.ADP.1 
2gmvA    1 PEP
2gmvA.PEP.1 
2gvgA    2 PO4 PO4
2gvgA.PO4.1  2gvgA.PO4.2 
2h2nA    1 ACT
2h2nA.ACT.1 
2h4vA    2 FLC ACT
2h4vA.FLC.1  2h4vA.ACT.2 
2h4zA    1 DG2
2h4zA.DG2.1 
2hc1A    1 ACT
2hc1A.ACT.1 
2hdkA    1 ACY
2hdkA.ACY.1 
2hgsA    2 ADP GSH
2hgsA.ADP.1  2hgsA.GSH.2 
2hrbA    3 GOL GOL GOL
2hrbA.GOL.1  2hrbA.GOL.2  2hrbA.GOL.3 
2i0eA    3 TPO TPO SEP
2i0eA.TPO.1  2i0eA.TPO.2  2i0eA.SEP.3 
2i1yA    1 GOL
2i1yA.GOL.1 
2i54A    1 CIT
2i54A.CIT.1 
2i6kA    3 ACY ACY ACY
2i6kA.ACY.1  2i6kA.ACY.2  2i6kA.ACY.3 
2i6qA    1 MLI
2i6qA.MLI.1 
2ib7A    3 GOL GOL GOL
2ib7A.GOL.1  2ib7A.GOL.2  2ib7A.GOL.3 
2ibnA    1 CYS
2ibnA.CYS.1 
2iejB    3 ACT ACT ACT
2iejB.ACT.1  2iejB.ACT.2  2iejB.ACT.3 
2imgA    1 MLT
2imgA.MLT.1 
2j0iA    1 SEP
2j0iA.SEP.1 
2j1lA    1 GDP
2j1lA.GDP.1 
2j9fB    1 GOL
2j9fB.GOL.1 
2jbhA    2 PO4 5GP
2jbhA.PO4.1  2jbhA.5GP.2 
2jifA    1 FAD
2jifA.FAD.1 
2kqdA    2 ADN RIB
2kqdA.ADN.1  2kqdA.RIB.2 
2kqeA    2 ADN RIB
2kqeA.ADN.1  2kqeA.RIB.2 
2lb2B    1 TPO
2lb2B.TPO.1 
2lctB    2 PTR PTR
2lctB.PTR.1  2lctB.PTR.2 
2lxtC    1 SEP
2lxtC.SEP.1 
2mfqB    1 PTR
2mfqB.PTR.1 
2mqsB    8 HYP HYP HYP HYP HYP HYP HYP HYP
2mqsB.HYP.1  2mqsB.HYP.2  2mqsB.HYP.3  2mqsB.HYP.4  2mqsB.HYP.5  2mqsB.HYP.6  2mqsB.HYP.7  2mqsB.HYP.8 
2nsqA    1 GOL
2nsqA.GOL.1 
2nyuA    1 SAM
2nyuA.SAM.1 
2nz2A    2 ASP CIR
2nz2A.ASP.1  2nz2A.CIR.2 
2nz6A    1 PO4
2nz6A.PO4.1 
2nztA    4 GLC BG6 GLC BG6
2nztA.GLC.1  2nztA.BG6.2  2nztA.GLC.3  2nztA.BG6.4 
2o28A    1 16G
2o28A.16G.1 
2obvA    1 SAM
2obvA.SAM.1 
2ocgA    1 GOL
2ocgA.GOL.1 
2ocpA    1 DTP
2ocpA.DTP.1 
2od2A    5 CNA GOL GOL GOL GOL
2od2A.CNA.1  2od2A.GOL.2  2od2A.GOL.3  2od2A.GOL.4  2od2A.GOL.5 
2okkA    1 GOL
2okkA.GOL.1 
2owbA    2 ACT ACT
2owbA.ACT.1  2owbA.ACT.2 
2p0wA    1 ACT
2p0wA.ACT.1 
2p3cA    1 ACY
2p3cA.ACY.1 
2p4rA    1 GOL
2p4rA.GOL.1 
2p8uA    1 GOL
2p8uA.GOL.1 
2pe4A    8 ACT ACT ACT ACT ACT ACT ACT GOL
2pe4A.ACT.1  2pe4A.ACT.2  2pe4A.ACT.3  2pe4A.ACT.4  2pe4A.ACT.5  2pe4A.ACT.6  2pe4A.ACT.7  2pe4A.GOL.8 
2pfgA    1 GOL
2pfgA.GOL.1 
2pl3A    1 ADP
2pl3A.ADP.1 
2pnjA    3 CHD CHD CHD
2pnjA.CHD.1  2pnjA.CHD.2  2pnjA.CHD.3 
2pnyA    4 POP GOL GOL GOL
2pnyA.POP.1  2pnyA.GOL.2  2pnyA.GOL.3  2pnyA.GOL.4 
2pqfA    1 CIT
2pqfA.CIT.1 
2pvfA    3 PTR PTR PTR
2pvfA.PTR.1  2pvfA.PTR.2  2pvfA.PTR.3 
2q8iA    1 GOL
2q8iA.GOL.1 
2qc8A    1 ADP
2qc8A.ADP.1 
2qdcA    4 PO4 PO4 GOL GOL
2qdcA.PO4.1  2qdcA.PO4.2  2qdcA.GOL.3  2qdcA.GOL.4 
2qk4A    3 ATP GOL GOL
2qk4A.ATP.1  2qk4A.GOL.2  2qk4A.GOL.3 
2ql6A    1 ADP
2ql6A.ADP.1 
2qluA    1 ADE
2qluA.ADE.1 
2qlyA   11 GOL GOL GOL GOL GOL GOL GOL GOL GOL GOL GOL
2qlyA.GOL.1  2qlyA.GOL.2  2qlyA.GOL.3  2qlyA.GOL.4  2qlyA.GOL.5  2qlyA.GOL.6  2qlyA.GOL.7  2qlyA.GOL.8  2qlyA.GOL.9  2qlyA.GOL.10 2qlyA.GOL.11
2qtlA    1 FAD
2qtlA.FAD.1 
2qy0A    1 GOL
2qy0A.GOL.1 
2qy0B    2 GOL GOL
2qy0B.GOL.1  2qy0B.GOL.2 
2qz4A    1 ADP
2qz4A.ADP.1 
2r3aA    2 SAM SER
2r3aA.SAM.1  2r3aA.SER.2 
2reoA    1 A3P
2reoA.A3P.1 
2rj9A    1 UDP
2rj9A.UDP.1 
2rmxB    1 PTR
2rmxB.PTR.1 
2uz9A    1 XAN
2uz9A.XAN.1 
2uzpA    1 DSN
2uzpA.DSN.1 
2v40A    1 GDP
2v40A.GDP.1 
2v4mA    1 F6R
2v4mA.F6R.1 
2v55B    1 GTP
2v55B.GTP.1 
2v61A    1 FAD
2v61A.FAD.1 
2vczC    1 GSH
2vczC.GSH.1 
2vfaA    1 5GP
2vfaA.5GP.1 
2vn0A    1 PLM
2vn0A.PLM.1 
2vnsA    1 CIT
2vnsA.CIT.1 
2vo7A    2 TPO SEP
2vo7A.TPO.1  2vo7A.SEP.2 
2vxkA    2 16G PO4
2vxkA.16G.1  2vxkA.PO4.2 
2w0uA    1 FMN
2w0uA.FMN.1 
2w2cA    1 ACT
2w2cA.ACT.1 
2w2jA    6 GOL GOL GOL GOL GOL GOL
2w2jA.GOL.1  2w2jA.GOL.2  2w2jA.GOL.3  2w2jA.GOL.4  2w2jA.GOL.5  2w2jA.GOL.6 
2w4mA    2 PO4 PO4
2w4mA.PO4.1  2w4mA.PO4.2 
2w4qA    2 CBW CBW
2w4qA.CBW.1  2w4qA.CBW.2 
2w96A    1 GOL
2w96A.GOL.1 
2wefA    2 PO4 AMP
2wefA.PO4.1  2wefA.AMP.2 
2wgpA    1 PO4
2wgpA.PO4.1 
2wm1A    1 GOL
2wm1A.GOL.1 
2wnsA    1 OMP
2wnsA.OMP.1 
2wo1A    3 POL POL POL
2wo1A.POL.1  2wo1A.POL.2  2wo1A.POL.3 
2wyaA    1 GOL
2wyaA.GOL.1 
2x1vA    1 GDP
2x1vA.GDP.1 
2x4dB    1 POP
2x4dB.POP.1 
2xgyA    1 GOL
2xgyA.GOL.1 
2xocA    1 ADP
2xocA.ADP.1 
2xrfA    2 URA GOL
2xrfA.URA.1  2xrfA.GOL.2 
2xswA    2 GOL GOL
2xswA.GOL.1  2xswA.GOL.2 
2xsxA    1 PO4
2xsxA.PO4.1 
2xzoA    1 ADP
2xzoA.ADP.1 
2y1hA    1 PO4
2y1hA.PO4.1 
2ybtA    1 GOL
2ybtA.GOL.1 
2yd1A    1 GLY
2yd1A.GLY.1 
2yd6A    1 FLC
2yd6A.FLC.1 
2yfnA    3 GOL GOL PO4
2yfnA.GOL.1  2yfnA.GOL.2  2yfnA.PO4.3 
2yu1A    1 AKG
2yu1A.AKG.1 
2yu7B    1 PTR
2yu7B.PTR.1 
2z0bA    1 PO4
2z0bA.PO4.1 
2zchH    1 PO4
2zchH.PO4.1 
2zm3A    3 PTR PTR PTR
2zm3A.PTR.1  2zm3A.PTR.2  2zm3A.PTR.3 
2zmfA    1 CMP
2zmfA.CMP.1 
3a7eA    1 SAM
3a7eA.SAM.1 
3aafA    1 ACT
3aafA.ACT.1 
3ahqA    1 FAD
3ahqA.FAD.1 
3ap1A    1 A3P
3ap1A.A3P.1 
3b7sA    2 ACY GOL
3b7sA.ACY.1  3b7sA.GOL.2 
3b9fI    2 GOL GOL
3b9fI.GOL.1  3b9fI.GOL.2 
3bd9A    1 A3P
3bd9A.A3P.1 
3bdlA    4 CIT CIT CIT CIT
3bdlA.CIT.1  3bdlA.CIT.2  3bdlA.CIT.3  3bdlA.CIT.4 
3berA    2 PO4 AMP
3berA.PO4.1  3berA.AMP.2 
3bfxA    2 A3P A3P
3bfxA.A3P.1  3bfxA.A3P.2 
3bgyA    3 ACT ACT ACT
3bgyA.ACT.1  3bgyA.ACT.2  3bgyA.ACT.3 
3bhdA    1 CIT
3bhdA.CIT.1 
3bhfA    1 FAD
3bhfA.FAD.1 
3bo5A    3 SAH GOL GOL
3bo5A.SAH.1  3bo5A.GOL.2  3bo5A.GOL.3 
3bptA    1 HIU
3bptA.HIU.1 
3byoA    1 PTR
3byoA.PTR.1 
3bzhA    1 GOL
3bzhA.GOL.1 
3c39A    1 3PG
3c39A.3PG.1 
3c3yA    1 SAH
3c3yA.SAH.1 
3c6mC    2 SPM MTA
3c6mC.SPM.1  3c6mC.MTA.2 
3cboA    2 SAH GOL
3cboA.SAH.1  3cboA.GOL.2 
3ci1A    1 ATP
3ci1A.ATP.1 
3cklA    1 A3P
3cklA.A3P.1 
3cogA    1 GOL
3cogA.GOL.1 
3comA    2 TPO TPO
3comA.TPO.1  3comA.TPO.2 
3cosA    1 ACY
3cosA.ACY.1 
3cu0A    2 UDP UDP
3cu0A.UDP.1  3cu0A.UDP.2 
3cyiA    1 ATP
3cyiA.ATP.1 
3cynA    1 GOL
3cynA.GOL.1 
3d6tB    1 GDP
3d6tB.GDP.1 
3d8bA    1 ADP
3d8bA.ADP.1 
3dduA    6 ACT ACT ACT ACT ACT GOL
3dduA.ACT.1  3dduA.ACT.2  3dduA.ACT.3  3dduA.ACT.4  3dduA.ACT.5  3dduA.GOL.6 
3dkpA    3 ADP ADP GOL
3dkpA.ADP.1  3dkpA.ADP.2  3dkpA.GOL.3 
3dlsA    1 ADP
3dlsA.ADP.1 
3dlxA    1 GOL
3dlxA.GOL.1 
3dy7A    1 ATP
3dy7A.ATP.1 
3dz2A    1 PYR
3dz2A.PYR.1 
3dz2B    1 PUT
3dz2B.PUT.1 
3eggD    1 GOL
3eggD.GOL.1 
3egiA    1 ADP
3egiA.ADP.1 
3elbA    2 C5P GOL
3elbA.C5P.1  3elbA.GOL.2 
3enmA    1 GOL
3enmA.GOL.1 
3epzA    2 BGC GOL
3epzA.BGC.1  3epzA.GOL.2 
3fd5A    1 PO4
3fd5A.PO4.1 
3fe4A    1 GOL
3fe4A.GOL.1 
3fecA    3 GLU GOL GOL
3fecA.GLU.1  3fecA.GOL.2  3fecA.GOL.3 
3fgrA    4 GOL GOL ACT GOL
3fgrA.GOL.1  3fgrA.GOL.2  3fgrA.ACT.3  3fgrA.GOL.4 
3fgrB    9 GOL GOL GOL GOL GOL GOL GOL GOL ACT
3fgrB.GOL.1  3fgrB.GOL.2  3fgrB.GOL.3  3fgrB.GOL.4  3fgrB.GOL.5  3fgrB.GOL.6  3fgrB.GOL.7  3fgrB.GOL.8  3fgrB.ACT.9 
3fhxA    2 ATP PXL
3fhxA.ATP.1  3fhxA.PXL.2 
3fvfB    1 GOL
3fvfB.GOL.1 
3g1uA    1 ADN
3g1uA.ADN.1 
3gi0A    5 NLE NLE NLE NLE DAL
3gi0A.NLE.1  3gi0A.NLE.2  3gi0A.NLE.3  3gi0A.NLE.4  3gi0A.DAL.5 
3govA    1 GOL
3govA.GOL.1 
3govB    1 GOL
3govB.GOL.1 
3gqcA    1 DCP
3gqcA.DCP.1 
3h1vX    1 GLC
3h1vX.GLC.1 
3h2xA    5 PO4 PO4 PO4 PO4 PO4
3h2xA.PO4.1  3h2xA.PO4.2  3h2xA.PO4.3  3h2xA.PO4.4  3h2xA.PO4.5 
3h8hA    1 GOL
3h8hA.GOL.1 
3h9eO    2 PO4 PO4
3h9eO.PO4.1  3h9eO.PO4.2 
3hm8A    2 GLC BG6
3hm8A.GLC.1  3hm8A.BG6.2 
3hqcA    3 ACT ACT GOL
3hqcA.ACT.1  3hqcA.ACT.2  3hqcA.GOL.3 
3hr4A    1 FMN
3hr4A.FMN.1 
3hrzB    1 PO4
3hrzB.PO4.1 
3hrzC    1 PO4
3hrzC.PO4.1 
3hy8A    4 FMN PO4 PO4 PO4
3hy8A.FMN.1  3hy8A.PO4.2  3hy8A.PO4.3  3hy8A.PO4.4 
3i4uA    7 GOL GOL GOL GOL GOL GOL GOL
3i4uA.GOL.1  3i4uA.GOL.2  3i4uA.GOL.3  3i4uA.GOL.4  3i4uA.GOL.5  3i4uA.GOL.6  3i4uA.GOL.7 
3icfA    1 PO4
3icfA.PO4.1 
3iguA   10 GOL GOL GOL GOL GOL GOL GOL GOL GOL GOL
3iguA.GOL.1  3iguA.GOL.2  3iguA.GOL.3  3iguA.GOL.4  3iguA.GOL.5  3iguA.GOL.6  3iguA.GOL.7  3iguA.GOL.8  3iguA.GOL.9  3iguA.GOL.10
3ihjA    2 PO4 PO4
3ihjA.PO4.1  3ihjA.PO4.2 
3ihlA    2 ADP PO4
3ihlA.ADP.1  3ihlA.PO4.2 
3ii0A    1 TAR
3ii0A.TAR.1 
3iijA    1 ADP
3iijA.ADP.1 
3iuyA    1 AMP
3iuyA.AMP.1 
3jbzA    1 ADP
3jbzA.ADP.1 
3jtcA    1 PTY
3jtcA.PTY.1 
3k5eA    1 ADP
3k5eA.ADP.1 
3k5tA    1 GOL
3k5tA.GOL.1 
3kqsA    1 SAH
3kqsA.SAH.1 
3kulA    1 GOL
3kulA.GOL.1 
3kzfA    1 GOL
3kzfA.GOL.1 
3l2pA    1 AMP
3l2pA.AMP.1 
3l43A    1 GDP
3l43A.GDP.1 
3l4hA    1 ACY
3l4hA.ACY.1 
3ld8B    1 GOL
3ld8B.GOL.1 
3llmA    1 ADP
3llmA.ADP.1 
3lmsA    4 GLY GOL GOL GOL
3lmsA.GLY.1  3lmsA.GOL.2  3lmsA.GOL.3  3lmsA.GOL.4 
3lq5A    1 TPO
3lq5A.TPO.1 
3ly5A    1 PO4
3ly5A.PO4.1 
3mcfA    1 FLC
3mcfA.FLC.1 
3mjhA    1 GTP
3mjhA.GTP.1 
3mk0A    3 SEP PO4 ACT
3mk0A.SEP.1  3mk0A.PO4.2  3mk0A.ACT.3 
3mo0A    1 SAH
3mo0A.SAH.1 
3mwdA    1 CIT
3mwdA.CIT.1 
3n9yA    1 CLR
3n9yA.CLR.1 
3nksA    3 FAD GOL GOL
3nksA.FAD.1  3nksA.GOL.2  3nksA.GOL.3 
3o0tA    1 PO4
3o0tA.PO4.1 
3o19A    2 OLA PLM
3o19A.OLA.1  3o19A.PLM.2 
3o2nA    1 FAD
3o2nA.FAD.1 
3o7wA    2 GOL SAM
3o7wA.GOL.1  3o7wA.SAM.2 
3obzA    1 AKG
3obzA.AKG.1 
3olpA    1 PO4
3olpA.PO4.1 
3oncA    1 CIT
3oncA.CIT.1 
3ooiA    1 SAM
3ooiA.SAM.1 
3ooyA    1 ACT
3ooyA.ACT.1 
3oq6A    1 NAJ
3oq6A.NAJ.1 
3orhA    1 SAH
3orhA.SAH.1 
3otbA    1 3PO
3otbA.3PO.1 
3otkA    1 UDP
3otkA.UDP.1 
3ouiA    2 ACT ACT
3ouiA.ACT.1  3ouiA.ACT.2 
3pg6A    1 CIT
3pg6A.CIT.1 
3q6oA    5 MLY MLY MLY MLY MLY
3q6oA.MLY.1  3q6oA.MLY.2  3q6oA.MLY.3  3q6oA.MLY.4  3q6oA.MLY.5 
3qagA    1 GSH
3qagA.GSH.1 
3qe0A    1 GDP
3qe0A.GDP.1 
3qfaA    5 FAD GOL GOL GOL GOL
3qfaA.FAD.1  3qfaA.GOL.2  3qfaA.GOL.3  3qfaA.GOL.4  3qfaA.GOL.5 
3qfsA    1 FAD
3qfsA.FAD.1 
3qj4A    1 FAD
3qj4A.FAD.1 
3qkkA    1 TPO
3qkkA.TPO.1 
3qvuA    1 A3P
3qvuA.A3P.1 
3qxyA    1 SAM
3qxyA.SAM.1 
3ricA    1 CIS
3ricA.CIS.1 
3rq4A    1 SAM
3rq4A.SAM.1 
3s3jA    1 GOL
3s3jA.GOL.1 
3s3mB    1 HEZ
3s3mB.HEZ.1 
3s4eA    1 PO4
3s4eA.PO4.1 
3s79A    4 ASD PO4 PO4 PO4
3s79A.ASD.1  3s79A.PO4.2  3s79A.PO4.3  3s79A.PO4.4 
3s9cA    6 BGC GLC ACT ACT ACT ACT
3s9cA.BGC.1  3s9cA.GLC.2  3s9cA.ACT.3  3s9cA.ACT.4  3s9cA.ACT.5  3s9cA.ACT.6 
3sopA    1 GDP
3sopA.GDP.1 
3sqvC    1 GOL
3sqvC.GOL.1 
3sz9A    2 GAI GAI
3sz9A.GAI.1  3sz9A.GAI.2 
3szaA    1 ACT
3szaA.ACT.1 
3t04A    3 GOL GOL GOL
3t04A.GOL.1  3t04A.GOL.2  3t04A.GOL.3 
3t04D    1 GOL
3t04D.GOL.1 
3t92A    1 ACN
3t92A.ACN.1 
3tg4A    6 SAM GOL GOL GOL GOL GOL
3tg4A.SAM.1  3tg4A.GOL.2  3tg4A.GOL.3  3tg4A.GOL.4  3tg4A.GOL.5  3tg4A.GOL.6 
3thcA    1 GAL
3thcA.GAL.1 
3thpA    1 AKG
3thpA.AKG.1 
3tjqA    1 GOL
3tjqA.GOL.1 
3ts4A    1 GOL
3ts4A.GOL.1 
3tutA    2 ATP GOL
3tutA.ATP.1  3tutA.GOL.2 
3txoA    1 TPO
3txoA.TPO.1 
3ty5A    1 ATP
3ty5A.ATP.1 
3u2lA    1 FAD
3u2lA.FAD.1 
3u53A    1 GOL
3u53A.GOL.1 
3uddA    3 GOL GOL GOL
3uddA.GOL.1  3uddA.GOL.2  3uddA.GOL.3 
3uk6L    1 ADP
3uk6L.ADP.1 
3uvjA    1 GOL
3uvjA.GOL.1 
3v99A    1 ACD
3v99A.ACD.1 
3vjdA    1 TLA
3vjdA.TLA.1 
3vn4A    1 MAN
3vn4A.MAN.1 
3we2A    2 PO4 ACT
3we2A.PO4.1  3we2A.ACT.2 
3wooA    8 GOL GOL GOL GOL GOL GOL GOL GOL
3wooA.GOL.1  3wooA.GOL.2  3wooA.GOL.3  3wooA.GOL.4  3wooA.GOL.5  3wooA.GOL.6  3wooA.GOL.7  3wooA.GOL.8 
3wyzA    1 GOL
3wyzA.GOL.1 
3x1dA    1 GDP
3x1dA.GDP.1 
3zdqA    3 GLY CDL CDL
3zdqA.GLY.1  3zdqA.CDL.2  3zdqA.CDL.3 
3zwfA    1 PO4
3zwfA.PO4.1 
4a49A    1 PTR
4a49A.PTR.1 
4a69A    3 ACT GOL GOL
4a69A.ACT.1  4a69A.GOL.2  4a69A.GOL.3 
4a6dA    2 SAM GOL
4a6dA.SAM.1  4a6dA.GOL.2 
4afqC    1 CPS
4afqC.CPS.1 
4al0A    4 GSH PLM PLM PLM
4al0A.GSH.1  4al0A.PLM.2  4al0A.PLM.3  4al0A.PLM.4 
4ap8A    1 GOL
4ap8A.GOL.1 
4aw7A    1 GAL
4aw7A.GAL.1 
4awdA    1 GOL
4awdA.GOL.1 
4awnA    1 PO4
4awnA.PO4.1 
4b1gA    1 DTV
4b1gA.DTV.1 
4b3fX    1 PO4
4b3fX.PO4.1 
4b4cA    3 GOL GOL GOL
4b4cA.GOL.1  4b4cA.GOL.2  4b4cA.GOL.3 
4b8wA    1 GDP
4b8wA.GDP.1 
4b94A    2 GOL GOL
4b94A.GOL.1  4b94A.GOL.2 
4bc2A    1 ADP
4bc2A.ADP.1 
4bopA    1 PO4
4bopA.PO4.1 
4bu2A    1 AKG
4bu2A.AKG.1 
4bzrA    1 ACT
4bzrA.ACT.1 
4cetA    1 FAD
4cetA.FAD.1 
4cfeB    1 SEP
4cfeB.SEP.1 
4clkA    2 GOL GOL
4clkA.GOL.1  4clkA.GOL.2 
4cmnA    3 PO4 GOL GOL
4cmnA.PO4.1  4cmnA.GOL.2  4cmnA.GOL.3 
4crsA    3 SEP TPO TPO
4crsA.SEP.1  4crsA.TPO.2  4crsA.TPO.3 
4crwA    4 GOL GOL GOL GOL
4crwA.GOL.1  4crwA.GOL.2  4crwA.GOL.3  4crwA.GOL.4 
4crwB    3 GOL GOL GOL
4crwB.GOL.1  4crwB.GOL.2  4crwB.GOL.3 
4d4zA    1 GOL
4d4zA.GOL.1 
4dcdA    1 DTT
4dcdA.DTT.1 
4dk7A    1 ACT
4dk7A.ACT.1 
4dkdA    1 BMA
4dkdA.BMA.1 
4dy7C    1 ACT
4dy7C.ACT.1 
4dyoA    6 GOL GOL GOL GOL GOL GOL
4dyoA.GOL.1  4dyoA.GOL.2  4dyoA.GOL.3  4dyoA.GOL.4  4dyoA.GOL.5  4dyoA.GOL.6 
4ej5A    1 GOL
4ej5A.GOL.1 
4euuA    4 SEP GOL GOL GOL
4euuA.SEP.1  4euuA.GOL.2  4euuA.GOL.3  4euuA.GOL.4 
4f79A    2 GOL GOL
4f79A.GOL.1  4f79A.GOL.2 
4f99A    1 ADP
4f99A.ADP.1 
4fdiA    2 CIT GOL
4fdiA.CIT.1  4fdiA.GOL.2 
4fg7A    1 ATP
4fg7A.ATP.1 
4fmwA    1 SAH
4fmwA.SAH.1 
4fp9A    1 SAM
4fp9A.SAM.1 
4fwwA    9 ACT ACT ACT ACT ACT GOL GOL GOL GOL
4fwwA.ACT.1  4fwwA.ACT.2  4fwwA.ACT.3  4fwwA.ACT.4  4fwwA.ACT.5  4fwwA.GOL.6  4fwwA.GOL.7  4fwwA.GOL.8  4fwwA.GOL.9 
4gb0A    1 MLI
4gb0A.MLI.1 
4gdxB    1 GLU
4gdxB.GLU.1 
4gtwA    1 AMP
4gtwA.AMP.1 
4h2dA    1 FMN
4h2dA.FMN.1 
4h3hB    1 PO4
4h3hB.PO4.1 
4h4fA    2 PO4 PO4
4h4fA.PO4.1  4h4fA.PO4.2 
4h4fB    1 PO4
4h4fB.PO4.1 
4h7nA    4 GOL GOL GOL GOL
4h7nA.GOL.1  4h7nA.GOL.2  4h7nA.GOL.3  4h7nA.GOL.4 
4hi8A    1 PO4
4hi8A.PO4.1 
4hndA    1 ADP
4hndA.ADP.1 
4hvyA    2 GOL GOL
4hvyA.GOL.1  4hvyA.GOL.2 
4ifiA    1 ACT
4ifiA.ACT.1 
4ig8A    1 DTP
4ig8A.DTP.1 
4irpA    5 UDP ACT ACT ACT ACT
4irpA.UDP.1  4irpA.ACT.2  4irpA.ACT.3  4irpA.ACT.4  4irpA.ACT.5 
4iruA    8 ACT ACT GOL GOL GOL GOL GOL GOL
4iruA.ACT.1  4iruA.ACT.2  4iruA.GOL.3  4iruA.GOL.4  4iruA.GOL.5  4iruA.GOL.6  4iruA.GOL.7  4iruA.GOL.8 
4iumA    1 GOL
4iumA.GOL.1 
4j6oA    5 CIT GOL GOL GOL CIT
4j6oA.CIT.1  4j6oA.GOL.2  4j6oA.GOL.3  4j6oA.GOL.4  4j6oA.CIT.5 
4jmjA    1 PO4
4jmjA.PO4.1 
4jobA    1 TLA
4jobA.TLA.1 
4jrzA    6 PAM PLM PLM PLM PLM PLM
4jrzA.PAM.1  4jrzA.PLM.2  4jrzA.PLM.3  4jrzA.PLM.4  4jrzA.PLM.5  4jrzA.PLM.6 
4jstA    1 UTP
4jstA.UTP.1 
4jvlA    2 A3P EST
4jvlA.A3P.1  4jvlA.EST.2 
4k30A    1 NLG
4k30A.NLG.1 
4kcgA    1 UDP
4kcgA.UDP.1 
4ki9A    1 PO4
4ki9A.PO4.1 
4kr2A    1 AMP
4kr2A.AMP.1 
4kxqA    1 GOL
4kxqA.GOL.1 
4l33C    1 GOL
4l33C.GOL.1 
4l3tA   16 MLY MLY MLY MLZ MLY MLY MLY MLY MLY MLY MLZ MLY MLY MLY MLY MLZ
4l3tA.MLY.1  4l3tA.MLY.2  4l3tA.MLY.3  4l3tA.MLZ.4  4l3tA.MLY.5  4l3tA.MLY.6  4l3tA.MLY.7  4l3tA.MLY.8  4l3tA.MLY.9  4l3tA.MLY.10 4l3tA.MLZ.11 4l3tA.MLY.12 4l3tA.MLY.13 4l3tA.MLY.14 4l3tA.MLY.15 4l3tA.MLZ.16
4ladB    2 OXL OXL
4ladB.OXL.1  4ladB.OXL.2 
4lc9A    1 F6P
4lc9A.F6P.1 
4lecA    1 SAH
4lecA.SAH.1 
4liuA    1 PO4
4liuA.PO4.1 
4lphF    1 PO4
4lphF.PO4.1 
4lqyA    1 AMP
4lqyA.AMP.1 
4lu3A    4 GOL GOL GOL GOL
4lu3A.GOL.1  4lu3A.GOL.2  4lu3A.GOL.3  4lu3A.GOL.4 
4m38A    1 SAH
4m38A.SAH.1 
4mtlA    1 SAH
4mtlA.SAH.1 
4mygA    2 TPO PTR
4mygA.TPO.1  4mygA.PTR.2 
4n2lA    5 ACT ACT ACT ACT ACT
4n2lA.ACT.1  4n2lA.ACT.2  4n2lA.ACT.3  4n2lA.ACT.4  4n2lA.ACT.5 
4n48A    1 SAM
4n48A.SAM.1 
4nfmA    1 GOL
4nfmA.GOL.1 
4nhoA    2 GOL GOL
4nhoA.GOL.1  4nhoA.GOL.2 
4nhxA    1 GOL
4nhxA.GOL.1 
4nreA    3 GOL GOL GOL
4nreA.GOL.1  4nreA.GOL.2  4nreA.GOL.3 
4nrmA    2 FLC ACT
4nrmA.FLC.1  4nrmA.ACT.2 
4ny3A    1 GOL
4ny3A.GOL.1 
4nz6A    1 DLY
4nz6A.DLY.1 
4oc6B    1 GOL
4oc6B.GOL.1 
4otdA    2 TPO SEP
4otdA.TPO.1  4otdA.SEP.2 
4p7iA    1 GOL
4p7iA.GOL.1 
4po6A    3 GOL GOL GOL
4po6A.GOL.1  4po6A.GOL.2  4po6A.GOL.3 
4pwnA    1 PO4
4pwnA.PO4.1 
4pwyA    2 SAH GOL
4pwyA.SAH.1  4pwyA.GOL.2 
4px9A    1 ADP
4px9A.ADP.1 
4pz7A    3 GOL GOL GOL
4pz7A.GOL.1  4pz7A.GOL.2  4pz7A.GOL.3 
4q2tA    2 ARG GOL
4q2tA.ARG.1  4q2tA.GOL.2 
4q6rA    2 SIN GOL
4q6rA.SIN.1  4q6rA.GOL.2 
4q7xA    2 GOL GOL
4q7xA.GOL.1  4q7xA.GOL.2 
4qakA    3 GOL GOL GOL
4qakA.GOL.1  4qakA.GOL.2  4qakA.GOL.3 
4qfhA    1 G6P
4qfhA.G6P.1 
4qj3A    1 GDP
4qj3A.GDP.1 
4qkbA    1 AKG
4qkbA.AKG.1 
4qozC    1 TPO
4qozC.TPO.1 
4qpnA    1 SAH
4qpnA.SAH.1 
4qu1A    2 AKG GOL
4qu1A.AKG.1  4qu1A.GOL.2 
4qx5A    1 CMP
4qx5A.CMP.1 
4r3eA    3 GOL GOL GOL
4r3eA.GOL.1  4r3eA.GOL.2  4r3eA.GOL.3 
4r7pA    2 UPG ACT
4r7pA.UPG.1  4r7pA.ACT.2 
4r8qA    1 ADP
4r8qA.ADP.1 
4ra4A    3 TPO TPO SEP
4ra4A.TPO.1  4ra4A.TPO.2  4ra4A.SEP.3 
4rfqA    1 SAM
4rfqA.SAM.1 
4rgwA    4 SEP TPO GOL GOL
4rgwA.SEP.1  4rgwA.TPO.2  4rgwA.GOL.3  4rgwA.GOL.4 
4rppA    1 FBP
4rppA.FBP.1 
4s0zA    1 ACT
4s0zA.ACT.1 
4tnsA    1 REA
4tnsA.REA.1 
4ttbA    1 FMN
4ttbA.FMN.1 
4tweA    3 GOL GOL GOL
4tweA.GOL.1  4tweA.GOL.2  4tweA.GOL.3 
4u04A    1 TAR
4u04A.TAR.1 
4udiA    5 PO4 GOL GOL GOL GOL
4udiA.PO4.1  4udiA.GOL.2  4udiA.GOL.3  4udiA.GOL.4  4udiA.GOL.5 
4um2A    1 GOL
4um2A.GOL.1 
4uuuA    1 SAM
4uuuA.SAM.1 
4v24A    1 ACT
4v24A.ACT.1 
4w7sA    1 GOL
4w7sA.GOL.1 
4wgkA    3 PO4 CIT CIT
4wgkA.PO4.1  4wgkA.CIT.2  4wgkA.CIT.3 
4wleA    1 CIT
4wleA.CIT.1 
4wznA    2 GOL GOL
4wznA.GOL.1  4wznA.GOL.2 
4x47A    1 PO4
4x47A.PO4.1 
4x4uA    3 GOL GOL GOL
4x4uA.GOL.1  4x4uA.GOL.2  4x4uA.GOL.3 
4x7qA    1 PO4
4x7qA.PO4.1 
4x90A    1 PO4
4x90A.PO4.1 
4xbaA    2 GMP GOL
4xbaA.GMP.1  4xbaA.GOL.2 
4xcsA    2 GOL CPS
4xcsA.GOL.1  4xcsA.CPS.2 
4xe4A    1 GOL
4xe4A.GOL.1 
4xglA    2 GOL GOL
4xglA.GOL.1  4xglA.GOL.2 
4xhuD    1 GOL
4xhuD.GOL.1 
4xwhA    5 GOL GOL GOL XYL XYL
4xwhA.GOL.1  4xwhA.GOL.2  4xwhA.GOL.3  4xwhA.XYL.4  4xwhA.XYL.5 
4xyjA    3 ATP PO4 PO4
4xyjA.ATP.1  4xyjA.PO4.2  4xyjA.PO4.3 
4y2eA    1 PO4
4y2eA.PO4.1 
4y7iA    2 PO4 PO4
4y7iA.PO4.1  4y7iA.PO4.2 
4ylrA    1 ADP
4ylrA.ADP.1 
4yneA    1 GOL
4yneA.GOL.1 
4yo9A    3 ACT ACT SIN
4yo9A.ACT.1  4yo9A.ACT.2  4yo9A.SIN.3 
4ypuB    1 SAM
4ypuB.SAM.1 
4z0vA    6 GOL GOL GOL GOL GOL GOL
4z0vA.GOL.1  4z0vA.GOL.2  4z0vA.GOL.3  4z0vA.GOL.4  4z0vA.GOL.5  4z0vA.GOL.6 
4z4pA    1 SAH
4z4pA.SAH.1 
4z9mB    1 ADP
4z9mB.ADP.1 
4zhtA    1 UDP
4zhtA.UDP.1 
4zjvD    2 PTR PTR
4zjvD.PTR.1  4zjvD.PTR.2 
4zm9A    2 GLY DTT
4zm9A.GLY.1  4zm9A.DTT.2 
4zs2A    1 AKG
4zs2A.AKG.1 
5a1nB    2 GOL GOL
5a1nB.GOL.1  5a1nB.GOL.2 
5a4eC    1 PTR
5a4eC.PTR.1 
5a4pA    5 MLI MLI MLI MLI MLI
5a4pA.MLI.1  5a4pA.MLI.2  5a4pA.MLI.3  5a4pA.MLI.4  5a4pA.MLI.5 
5a63B    1 PC1
5a63B.PC1.1 
5a6nA    3 GOL PGO PGO
5a6nA.GOL.1  5a6nA.PGO.2  5a6nA.PGO.3 
5a7iA    4 GOL PO4 PO4 PO4
5a7iA.GOL.1  5a7iA.PO4.2  5a7iA.PO4.3  5a7iA.PO4.4 
5amnA    2 PTR PTR
5amnA.PTR.1  5amnA.PTR.2 
5apaA    1 LMR
5apaA.LMR.1 
5aquA    6 GOL GOL GOL GOL GOL GOL
5aquA.GOL.1  5aquA.GOL.2  5aquA.GOL.3  5aquA.GOL.4  5aquA.GOL.5  5aquA.GOL.6 
5aquB    3 GOL GOL GOL
5aquB.GOL.1  5aquB.GOL.2  5aquB.GOL.3 
5aqwA    2 PO4 DTV
5aqwA.PO4.1  5aqwA.DTV.2 
5b8aA    2 GOL GOL
5b8aA.GOL.1  5b8aA.GOL.2 
5c16A    2 PO4 PO4
5c16A.PO4.1  5c16A.PO4.2 
5c1vA    1 PO4
5c1vA.PO4.1 
5c6cA    1 CMP
5c6cA.CMP.1 
5c8sB    1 SAH
5c8sB.SAH.1 
5ccbA    1 SAH
5ccbA.SAH.1 
5cllA    1 GDP
5cllA.GDP.1 
5ct0A    2 ACT ACT
5ct0A.ACT.1  5ct0A.ACT.2 
5d3qA    1 GDP
5d3qA.GDP.1 
5d9kA    1 GOL
5d9kA.GOL.1 
5dlvA    1 PO4
5dlvA.PO4.1 
5dsgA    6 OLA OLA OLC OLC OLC OLA
5dsgA.OLA.1  5dsgA.OLA.2  5dsgA.OLC.3  5dsgA.OLC.4  5dsgA.OLC.5  5dsgA.OLA.6 
5dstA    1 SAH
5dstA.SAH.1 
5dv2A    1 C5P
5dv2A.C5P.1 
5e26A    2 ADP GOL
5e26A.ADP.1  5e26A.GOL.2 
5e5rA    1 MLI
5e5rA.MLI.1 
5e6hA    3 AKG GOL GOL
5e6hA.AKG.1  5e6hA.GOL.2  5e6hA.GOL.3 
5e7pA    4 ADP ADP GOL GOL
5e7pA.ADP.1  5e7pA.ADP.2  5e7pA.GOL.3  5e7pA.GOL.4 
5e8eB    1 PO4
5e8eB.PO4.1 
5ebbA    1 MLI
5ebbA.MLI.1 
5ekdA    1 ATP
5ekdA.ATP.1 
5epzA    1 GOL
5epzA.GOL.1 
5eubA    2 GOL GOL
5eubA.GOL.1  5eubA.GOL.2 
5f19A    1 OAS
5f19A.OAS.1 
5f59A    1 SAH
5f59A.SAH.1 
5f84A    1 UDP
5f84A.UDP.1 
5faiA    3 SAH CIT CIT
5faiA.SAH.1  5faiA.CIT.2  5faiA.CIT.3 
5fkyA    1 GOL
5fkyA.GOL.1 
5foeA    1 GDP
5foeA.GDP.1 
5fosA    5 PO4 GOL GOL GOL GOL
5fosA.PO4.1  5fosA.GOL.2  5fosA.GOL.3  5fosA.GOL.4  5fosA.GOL.5 
5fp9A    1 GOL
5fp9A.GOL.1 
5fq2B    1 MLZ
5fq2B.MLZ.1 
5fs6A    1 FAD
5fs6A.FAD.1 
5fymA    1 2HG
5fymA.2HG.1 
5g2uA    1 CIT
5g2uA.CIT.1 
5ggiA    2 UDP PO4
5ggiA.UDP.1  5ggiA.PO4.2 
5gjqH    1 ADP
5gjqH.ADP.1 
5gjqI    1 ADP
5gjqI.ADP.1 
5gjqJ    1 ADP
5gjqJ.ADP.1 
5gjqK    1 ADP
5gjqK.ADP.1 
5gjqL    1 ADP
5gjqL.ADP.1 
5gjqM    1 ADP
5gjqM.ADP.1 
5gl7A    2 GOL GOL
5gl7A.GOL.1  5gl7A.GOL.2 
5gnhA    1 PO4
5gnhA.PO4.1 
5gnrA    1 GDP
5gnrA.GDP.1 
5goxA    2 GOL GOL
5goxA.GOL.1  5goxA.GOL.2 
5gp7A    2 GOL GOL
5gp7A.GOL.1  5gp7A.GOL.2 
5greB    2 ADP CIT
5greB.ADP.1  5greB.CIT.2 
5gvrA    1 LMR
5gvrA.LMR.1 
5h5qA    2 GOL GOL
5h5qA.GOL.1  5h5qA.GOL.2 
5htkA    6 FLC ATP F6P GOL GOL GOL
5htkA.FLC.1  5htkA.ATP.2  5htkA.F6P.3  5htkA.GOL.4  5htkA.GOL.5  5htkA.GOL.6 
5hvkB    1 SEP
5hvkB.SEP.1 
5i4hA    1 GOL
5i4hA.GOL.1 
5ifrA    1 GOL
5ifrA.GOL.1 
5ikoA    2 PO4 PO4
5ikoA.PO4.1  5ikoA.PO4.2 
5in3B    2 H2U G1P
5in3B.H2U.1  5in3B.G1P.2 
5ixdA    1 CIT
5ixdA.CIT.1 
5j0fA    3 GOL GOL GOL
5j0fA.GOL.1  5j0fA.GOL.2  5j0fA.GOL.3 
5j1sA    1 ATP
5j1sA.ATP.1 
5j5tA    1 TPO
5j5tA.TPO.1 
5j6dB    1 GOL
5j6dB.GOL.1 
5jctA    1 GOL
5jctA.GOL.1 
5jdwA    1 GLY
5jdwA.GLY.1 
5jg8A    1 ACT
5jg8A.ACT.1 
5jh3A    1 ACT
5jh3A.ACT.1 
5jifA    2 GOL GOL
5jifA.GOL.1  5jifA.GOL.2 
5jlvA    3 ACT PO4 PO4
5jlvA.ACT.1  5jlvA.PO4.2  5jlvA.PO4.3 
5jnoA    1 GOL
5jnoA.GOL.1 
5jp0A    1 BGC
5jp0A.BGC.1 
5ksyA    1 GDP
5ksyA.GDP.1 
5kutA    1 GDP
5kutA.GDP.1 
5kv8A    2 BMA CIT
5kv8A.BMA.1  5kv8A.CIT.2 
5kx7A    3 TPO TPO SEP
5kx7A.TPO.1  5kx7A.TPO.2  5kx7A.SEP.3 
5l0aA    1 FBP
5l0aA.FBP.1 
5l0rA    2 UDP GOL
5l0rA.UDP.1  5l0rA.GOL.2 
5l2xA    1 DTP
5l2xA.DTP.1 
5l46A    1 FAD
5l46A.FAD.1 
5lb3B    1 ADP
5lb3B.ADP.1 
5lczA    1 GSH
5lczA.GSH.1 
5ld5A    4 GOL GOL GOL GOL
5ld5A.GOL.1  5ld5A.GOL.2  5ld5A.GOL.3  5ld5A.GOL.4 
5lf8A    1 PO4
5lf8A.PO4.1 
5lsuA    1 SAM
5lsuA.SAM.1 
5luzA    1 GOL
5luzA.GOL.1 
5m36A    2 GOL GOL
5m36A.GOL.1  5m36A.GOL.2 
5mhbA    4 PBG GOL GOL GOL
5mhbA.PBG.1  5mhbA.GOL.2  5mhbA.GOL.3  5mhbA.GOL.4 
5mkwA    2 GOL GOL
5mkwA.GOL.1  5mkwA.GOL.2 
5mutA    4 FMN ORO ACT ACT
5mutA.FMN.1  5mutA.ORO.2  5mutA.ACT.3  5mutA.ACT.4 
5mvsA    2 ADN TLA
5mvsA.ADN.1  5mvsA.TLA.2 
5n11A    1 ACY
5n11A.ACY.1 
5n7gB    2 GOL GOL
5n7gB.GOL.1  5n7gB.GOL.2 
5na6A    4 ACT ACT ACT ACT
5na6A.ACT.1  5na6A.ACT.2  5na6A.ACT.3  5na6A.ACT.4 
5nfjA    4 SAM GOL GOL GOL
5nfjA.SAM.1  5nfjA.GOL.2  5nfjA.GOL.3  5nfjA.GOL.4 
5nhgA    1 FAD
5nhgA.FAD.1 
5np5A    2 PTR PTR
5np5A.PTR.1  5np5A.PTR.2 
5nx8A    2 GOL GOL
5nx8A.GOL.1  5nx8A.GOL.2 
5nxaB    2 SSS FUM
5nxaB.SSS.1  5nxaB.FUM.2 
5o0vA    2 GOL GOL
5o0vA.GOL.1  5o0vA.GOL.2 
5oc7D    1 GOL
5oc7D.GOL.1 
5op8A    2 GOL GOL
5op8A.GOL.1  5op8A.GOL.2 
5opkA   11 GOL GOL GOL GOL GOL GOL GOL GOL GOL PO4 DTP
5opkA.GOL.1  5opkA.GOL.2  5opkA.GOL.3  5opkA.GOL.4  5opkA.GOL.5  5opkA.GOL.6  5opkA.GOL.7  5opkA.GOL.8  5opkA.GOL.9  5opkA.PO4.10 5opkA.DTP.11
5oyjC    1 ACT
5oyjC.ACT.1 
5paeA    1 GOL
5paeA.GOL.1 
5qggA    3 HYP ACT ACT
5qggA.HYP.1  5qggA.ACT.2  5qggA.ACT.3 
5qinA    1 GOL
5qinA.GOL.1 
5qohA    2 ACT ACT
5qohA.ACT.1  5qohA.ACT.2 
5svhB    1 GOL
5svhB.GOL.1 
5t9jA    7 GOL GOL GOL GOL GOL GOL GOL
5t9jA.GOL.1  5t9jA.GOL.2  5t9jA.GOL.3  5t9jA.GOL.4  5t9jA.GOL.5  5t9jA.GOL.6  5t9jA.GOL.7 
5tc4A    1 PO4
5tc4A.PO4.1 
5tfpA    6 GOL GOL GOL GOL GOL GOL
5tfpA.GOL.1  5tfpA.GOL.2  5tfpA.GOL.3  5tfpA.GOL.4  5tfpA.GOL.5  5tfpA.GOL.6 
5tquA    1 MET
5tquA.MET.1 
5tt6A    1 ATP
5tt6A.ATP.1 
5tzyA    1 OLC
5tzyA.OLC.1 
5ugwA    2 GSH GSH
5ugwA.GSH.1  5ugwA.GSH.2 
5ujcA    4 TLA TLA TAR GOL
5ujcA.TLA.1  5ujcA.TLA.2  5ujcA.TAR.3  5ujcA.GOL.4 
5ukfB    4 PO4 PO4 PO4 PO4
5ukfB.PO4.1  5ukfB.PO4.2  5ukfB.PO4.3  5ukfB.PO4.4 
5unaA    1 SAH
5unaA.SAH.1 
5ux6A    1 GOL
5ux6A.GOL.1 
5v1mA    7 GOL GOL GOL GOL GOL GOL U5P
5v1mA.GOL.1  5v1mA.GOL.2  5v1mA.GOL.3  5v1mA.GOL.4  5v1mA.GOL.5  5v1mA.GOL.6  5v1mA.U5P.7 
5v9iA    4 SAM GOL GOL GOL
5v9iA.SAM.1  5v9iA.GOL.2  5v9iA.GOL.3  5v9iA.GOL.4 
5v9xA    4 GOL GOL GOL GOL
5v9xA.GOL.1  5v9xA.GOL.2  5v9xA.GOL.3  5v9xA.GOL.4 
5va6A    1 SAH
5va6A.SAH.1 
5vcmA    1 UDP
5vcmA.UDP.1 
5vdkA    3 PO4 PO4 PO4
5vdkA.PO4.1  5vdkA.PO4.2  5vdkA.PO4.3 
5vieA    1 UDP
5vieA.UDP.1 
5w0oA    1 UTP
5w0oA.UTP.1 
5w78A    2 MYR MYR
5w78A.MYR.1  5w78A.MYR.2 
5w78B    2 PLM DAO
5w78B.PLM.1  5w78B.DAO.2 
5w87A    1 PO4
5w87A.PO4.1 
5wbvA    1 SAM
5wbvA.SAM.1 
5wcjA    1 SAH
5wcjA.SAH.1 
5wfiA    3 GOL GOL GOL
5wfiA.GOL.1  5wfiA.GOL.2  5wfiA.GOL.3 
5whcA    1 GOL
5whcA.GOL.1 
5wriA    2 A3P GOL
5wriA.A3P.1  5wriA.GOL.2 
5wy0A    1 SAM
5wy0A.SAM.1 
5x68A    5 MLY MLY MLY MLY FAD
5x68A.MLY.1  5x68A.MLY.2  5x68A.MLY.3  5x68A.MLY.4  5x68A.FAD.5 
5x93A   12 OLC OLC OLC OLC OLC OLC OLC OLC OLC OLC OLC CLR
5x93A.OLC.1  5x93A.OLC.2  5x93A.OLC.3  5x93A.OLC.4  5x93A.OLC.5  5x93A.OLC.6  5x93A.OLC.7  5x93A.OLC.8  5x93A.OLC.9  5x93A.OLC.10 5x93A.OLC.11 5x93A.CLR.12
5xjvA    1 PO4
5xjvA.PO4.1 
5xqzC    1 GOL
5xqzC.GOL.1 
5xtbA    1 FMN
5xtbA.FMN.1 
5xtcV    1 CDL
5xtcV.CDL.1 
5xtci    1 CDL
5xtci.CDL.1 
5xtcl    2 CDL CDL
5xtcl.CDL.1  5xtcl.CDL.2 
5xtcn    1 CDL
5xtcn.CDL.1 
5xteA    1 CDL
5xteA.CDL.1 
5xteG    1 CDL
5xteG.CDL.1 
5xteH    1 CDL
5xteH.CDL.1 
5xteJ    2 CDL CDL
5xteJ.CDL.1  5xteJ.CDL.2 
5xteL    1 CDL
5xteL.CDL.1 
5xvsA    1 UDP
5xvsA.UDP.1 
5y15A    1 PO4
5y15A.PO4.1 
5y6lB    1 PO4
5y6lB.PO4.1 
5y86A    7 SEP PTR SEP TPO PO4 PO4 GOL
5y86A.SEP.1  5y86A.PTR.2  5y86A.SEP.3  5y86A.TPO.4  5y86A.PO4.5  5y86A.PO4.6  5y86A.GOL.7 
5yf0A    2 ACT SAM
5yf0A.ACT.1  5yf0A.SAM.2 
5yh3A    2 ATP ATP
5yh3A.ATP.1  5yh3A.ATP.2 
5yvnA    2 GSH ACT
5yvnA.GSH.1  5yvnA.ACT.2 
5z62C    1 CDL
5z62C.CDL.1 
5zbzA   15 MLY MLY MLY MLY MLY MLY MLY MLY MLY MLY MLY MLY MLY MLY MLI
5zbzA.MLY.1  5zbzA.MLY.2  5zbzA.MLY.3  5zbzA.MLY.4  5zbzA.MLY.5  5zbzA.MLY.6  5zbzA.MLY.7  5zbzA.MLY.8  5zbzA.MLY.9  5zbzA.MLY.10 5zbzA.MLY.11 5zbzA.MLY.12 5zbzA.MLY.13 5zbzA.MLY.14 5zbzA.MLI.15
5zkqA    4 OLC OLC OLC OLC
5zkqA.OLC.1  5zkqA.OLC.2  5zkqA.OLC.3  5zkqA.OLC.4 
5zyvA    1 ACT
5zyvA.ACT.1 
6a0eA    4 GOL GOL GOL PO4
6a0eA.GOL.1  6a0eA.GOL.2  6a0eA.GOL.3  6a0eA.PO4.4 
6a4iA    2 TRP CIT
6a4iA.TRP.1  6a4iA.CIT.2 
6arhA    2 ACT ACT
6arhA.ACT.1  6arhA.ACT.2 
6as7A    1 DCP
6as7A.DCP.1 
6b4iB    1 PO4
6b4iB.PO4.1 
6b9gB    1 GDP
6b9gB.GDP.1 
6bdnA    2 PO4 ADP
6bdnA.PO4.1  6bdnA.ADP.2 
6bw5A    1 PGW
6bw5A.PGW.1 
6c0tA    1 TPO
6c0tA.TPO.1 
6c5zB    1 UPG
6c5zB.UPG.1 
6c6nA    9 GOL GOL GOL CPS CPS CPS CPS CPS FAD
6c6nA.GOL.1  6c6nA.GOL.2  6c6nA.GOL.3  6c6nA.CPS.4  6c6nA.CPS.5  6c6nA.CPS.6  6c6nA.CPS.7  6c6nA.CPS.8  6c6nA.FAD.9 
6c7yB    1 ACT
6c7yB.ACT.1 
6c90A    6 ADP MLI MLI MLI MLI TLA
6c90A.ADP.1  6c90A.MLI.2  6c90A.MLI.3  6c90A.MLI.4  6c90A.MLI.5  6c90A.TLA.6 
6cenA    1 SAM
6cenA.SAM.1 
6ckxA    1 TPO
6ckxA.TPO.1 
6cpmC    1 GOL
6cpmC.GOL.1 
6cvoA    1 AMP
6cvoA.AMP.1 
6cwyC    2 GOL GOL
6cwyC.GOL.1  6cwyC.GOL.2 
6cxuA    1 TRP
6cxuA.TRP.1 
6cz2A    1 PTR
6cz2A.PTR.1 
6d1nA    5 GOL GOL GOL GOL GOL
6d1nA.GOL.1  6d1nA.GOL.2  6d1nA.GOL.3  6d1nA.GOL.4  6d1nA.GOL.5 
6d23A    5 GOL GOL GOL GOL GOL
6d23A.GOL.1  6d23A.GOL.2  6d23A.GOL.3  6d23A.GOL.4  6d23A.GOL.5 
6d5kA    1 5AD
6d5kA.5AD.1 
6d66B    1 DAL
6d66B.DAL.1 
6d71A    1 GTP
6d71A.GTP.1 
6dc6A    1 POP
6dc6A.POP.1 
6dubA    3 SAH GOL GOL
6dubA.SAH.1  6dubA.GOL.2  6dubA.GOL.3 
6e87A    4 GOL GOL GOL GOL
6e87A.GOL.1  6e87A.GOL.2  6e87A.GOL.3  6e87A.GOL.4 
6edxA    1 GOL
6edxA.GOL.1 
6eqiB    1 GOL
6eqiB.GOL.1 
6eroA    1 GOL
6eroA.GOL.1 
6evlA    2 GLY GLY
6evlA.GLY.1  6evlA.GLY.2 
6ezaA    1 FMN
6ezaA.FMN.1 
6f1kA    1 GOL
6f1kA.GOL.1 
6f2tA    1 PO4
6f2tA.PO4.1 
6fadA    2 PO4 PO4
6fadA.PO4.1  6fadA.PO4.2 
6fcdA    2 ADN PPV
6fcdA.ADN.1  6fcdA.PPV.2 
6fcxA    3 FAD SAH CIT
6fcxA.FAD.1  6fcxA.SAH.2  6fcxA.CIT.3 
6ffnA    1 GOL
6ffnA.GOL.1 
6fnuA    1 FAD
6fnuA.FAD.1 
6foaA    1 PO4
6foaA.PO4.1 
6fogA    1 OXL
6fogA.OXL.1 
6fwtA    1 GOL
6fwtA.GOL.1 
6fx4A    1 GOL
6fx4A.GOL.1 
6fxiA    2 CIT GOL
6fxiA.CIT.1  6fxiA.GOL.2 
6g2vA    1 ADP
6g2vA.ADP.1 
6g5fA    3 GOL GOL GOL
6g5fA.GOL.1  6g5fA.GOL.2  6g5fA.GOL.3 
6g76A    1 SEP
6g76A.SEP.1 
6gfkA    1 SAH
6gfkA.SAH.1 
6gjqA    1 ATP
6gjqA.ATP.1 
6gr9B    2 SEP SEP
6gr9B.SEP.1  6gr9B.SEP.2 
6gwjB    1 GOL
6gwjB.GOL.1 
6gwjD    1 GOL
6gwjD.GOL.1 
6gwjK    3 GOL GOL GOL
6gwjK.GOL.1  6gwjK.GOL.2  6gwjK.GOL.3 
6gzsA    1 GOL
6gzsA.GOL.1 
6h1dA    1 SAH
6h1dA.SAH.1 
6h2uA    1 SAM
6h2uA.SAM.1 
6hcyC    1 FAD
6hcyC.FAD.1 
6hgpA    1 PO4
6hgpA.PO4.1 
6hm7A    2 PTR GOL
6hm7A.PTR.1  6hm7A.GOL.2 
6hogA    2 GOL GOL
6hogA.GOL.1  6hogA.GOL.2 
6hzzA    1 ACT
6hzzA.ACT.1 
6i6rA    3 GOL GOL TLA
6i6rA.GOL.1  6i6rA.GOL.2  6i6rA.TLA.3 
6ibxA    3 POP FLC F6P
6ibxA.POP.1  6ibxA.FLC.2  6ibxA.F6P.3 
6iciA    1 FAD
6iciA.FAD.1 
6icjA    2 GOL GOL
6icjA.GOL.1  6icjA.GOL.2 
6iczC    1 GTP
6iczC.GTP.1 
6ie2A    1 AKG
6ie2A.AKG.1 
6iieA    2 GOL GOL
6iieA.GOL.1  6iieA.GOL.2 
6isoK    1 GOL
6isoK.GOL.1 
6jfkA    6 GDP CIT GOL GOL GOL GOL
6jfkA.GDP.1  6jfkA.CIT.2  6jfkA.GOL.3  6jfkA.GOL.4  6jfkA.GOL.5  6jfkA.GOL.6 
6jleA    5 GOL GOL GOL CIT CIT
6jleA.GOL.1  6jleA.GOL.2  6jleA.GOL.3  6jleA.CIT.4  6jleA.CIT.5 
6jlqB    7 PO4 GOL GOL GOL GOL GOL GOL
6jlqB.PO4.1  6jlqB.GOL.2  6jlqB.GOL.3  6jlqB.GOL.4  6jlqB.GOL.5  6jlqB.GOL.6  6jlqB.GOL.7 
6jlqC    1 GOL
6jlqC.GOL.1 
6jtgA    1 GDP
6jtgA.GDP.1 
6k0jA    2 PTR SEP
6k0jA.PTR.1  6k0jA.SEP.2 
6kajA    1 RB0
6kajA.RB0.1 
6kbpA    1 FAD
6kbpA.FAD.1 
6kquA    2 GOL GOL
6kquA.GOL.1  6kquA.GOL.2 
6l3rA    2 ACT ACT
6l3rA.ACT.1  6l3rA.ACT.2 
6l47A    1 CLR
6l47A.CLR.1 
6l54C    1 GTP
6l54C.GTP.1 
6l8uA    1 SAH
6l8uA.SAH.1 
6lknC    1 P5S
6lknC.P5S.1 
6lpnA    1 FAD
6lpnA.FAD.1 
6lvsA    3 GOL GOL GOL
6lvsA.GOL.1  6lvsA.GOL.2  6lvsA.GOL.3 
6m7pA    1 GOL
6m7pA.GOL.1 
6mevA    1 AKG
6mevA.AKG.1 
6mjmA    3 GOL GOL GOL
6mjmA.GOL.1  6mjmA.GOL.2  6mjmA.GOL.3 
6mlcA    1 GOL
6mlcA.GOL.1 
6mlyA    1 ACT
6mlyA.ACT.1 
6mv1A    1 FAD
6mv1A.FAD.1 
6mv6A    3 PO4 PO4 PO4
6mv6A.PO4.1  6mv6A.PO4.2  6mv6A.PO4.3 
6mvfA    1 FMN
6mvfA.FMN.1 
6mvhD    1 FMN
6mvhD.FMN.1 
6mw7A    1 ATP
6mw7A.ATP.1 
6n0tA    1 ATP
6n0tA.ATP.1 
6nasN    1 GOL
6nasN.GOL.1 
6ncwA    2 GOL GOL
6ncwA.GOL.1  6ncwA.GOL.2 
6ncyA    4 GOL GOL GOL GOL
6ncyA.GOL.1  6ncyA.GOL.2  6ncyA.GOL.3  6ncyA.GOL.4 
6nhxA    1 ATP
6nhxA.ATP.1 
6nm4A    1 SAM
6nm4A.SAM.1 
6npyA    1 ADP
6npyA.ADP.1 
6nrfA    1 CIT
6nrfA.CIT.1 
6nt2A    8 SAH GOL GOL GOL GOL GOL GOL GOL
6nt2A.SAH.1  6nt2A.GOL.2  6nt2A.GOL.3  6nt2A.GOL.4  6nt2A.GOL.5  6nt2A.GOL.6  6nt2A.GOL.7  6nt2A.GOL.8 
6nyoA    1 PO4
6nyoA.PO4.1 
6o04A    1 ACT
6o04A.ACT.1 
6obnC    3 PO4 PO4 PO4
6obnC.PO4.1  6obnC.PO4.2  6obnC.PO4.3 
6ofbA    2 AMP POP
6ofbA.AMP.1  6ofbA.POP.2 
6oi5A    1 FAD
6oi5A.FAD.1 
6ol9A    3 OLA OLA OLC
6ol9A.OLA.1  6ol9A.OLA.2  6ol9A.OLC.3 
6ox5A    1 SAH
6ox5A.SAH.1 
6oytA    1 ACT
6oytA.ACT.1 
6p0jB    1 GDP
6p0jB.GDP.1 
6p9aB    3 PO4 PO4 PO4
6p9aB.PO4.1  6p9aB.PO4.2  6p9aB.PO4.3 
6pauA    9 GOL GOL GOL GOL GOL GOL GOL GOL GOL
6pauA.GOL.1  6pauA.GOL.2  6pauA.GOL.3  6pauA.GOL.4  6pauA.GOL.5  6pauA.GOL.6  6pauA.GOL.7  6pauA.GOL.8  6pauA.GOL.9 
6pekE    1 ADP
6pekE.ADP.1 
6pjjA    4 PTR PO4 PO4 PO4
6pjjA.PTR.1  6pjjA.PO4.2  6pjjA.PO4.3  6pjjA.PO4.4 
6pplB    1 IHP
6pplB.IHP.1 
6ptyA    1 GOL
6ptyA.GOL.1 
6pxuA    4 UDP GOL GOL GOL
6pxuA.UDP.1  6pxuA.GOL.2  6pxuA.GOL.3  6pxuA.GOL.4 
6pzvC    1 FLC
6pzvC.FLC.1 
6q8zA    1 GAL
6q8zA.GAL.1 
6q9vA    5 MLY MLY MLY MLY MLY
6q9vA.MLY.1  6q9vA.MLY.2  6q9vA.MLY.3  6q9vA.MLY.4  6q9vA.MLY.5 
6qbaB    1 ACT
6qbaB.ACT.1 
6qi8A    1 ADP
6qi8A.ADP.1 
6qigH    1 MAN
6qigH.MAN.1 
6qigL    1 GOL
6qigL.GOL.1 
6qp3A    1 ACT
6qp3A.ACT.1 
6qvsA    1 GOL
6qvsA.GOL.1 
6qzhA    2 TAR TAR
6qzhA.TAR.1  6qzhA.TAR.2 
6r6uA    1 BU3
6r6uA.BU3.1 
6rkfA    3 FAD GOL PO4
6rkfA.FAD.1  6rkfA.GOL.2  6rkfA.PO4.3 
6rn6A    1 GOL
6rn6A.GOL.1 
6ruuC    1 GOL
6ruuC.GOL.1 
6rxsA    2 GOL GOL
6rxsA.GOL.1  6rxsA.GOL.2 
6s22A    2 UDP GOL
6s22A.UDP.1  6s22A.GOL.2 
6sa9A    1 GOL
6sa9A.GOL.1 
6sbiA    1 OXL
6sbiA.OXL.1 
6sdbD    1 ACT
6sdbD.ACT.1 
6sm8A    2 PTR PTR
6sm8A.PTR.1  6sm8A.PTR.2 
6tbfA    1 ACT
6tbfA.ACT.1 
6te5A    1 GOL
6te5A.GOL.1 
6tgkC    2 ACT ACT
6tgkC.ACT.1  6tgkC.ACT.2 
6tkvA    5 GDP GOL GOL GOL GOL
6tkvA.GDP.1  6tkvA.GOL.2  6tkvA.GOL.3  6tkvA.GOL.4  6tkvA.GOL.5 
6torA    4 GOL GOL GOL PMP
6torA.GOL.1  6torA.GOL.2  6torA.GOL.3  6torA.PMP.4 
6tp5A    6 TBU TBU TBU TBU GLY GLY
6tp5A.TBU.1  6tp5A.TBU.2  6tp5A.TBU.3  6tp5A.TBU.4  6tp5A.GLY.5  6tp5A.GLY.6 
6tusA    1 GOL
6tusA.GOL.1 
6tzmA    1 GDP
6tzmA.GDP.1 
6u0kB    4 PO4 PO4 PO4 GOL
6u0kB.PO4.1  6u0kB.PO4.2  6u0kB.PO4.3  6u0kB.GOL.4 
6u25A    1 GOL
6u25A.GOL.1 
6ucaA    1 SAH
6ucaA.SAH.1 
6uipC    1 PTR
6uipC.PTR.1 
6uk1A    1 ATP
6uk1A.ATP.1 
6unpA    2 ADP ADP
6unpA.ADP.1  6unpA.ADP.2 
6vffA    1 IHP
6vffA.IHP.1 
6vg6A    1 GOL
6vg6A.GOL.1 
6vkjA    1 GDP
6vkjA.GDP.1 
6vlxA    1 GOL
6vlxA.GOL.1 
6vmkd    1 GOL
6vmkd.GOL.1 
6wfvA    1 UDP
6wfvA.UDP.1 
6whbA    8 GOL GOL GOL ACT ACT ACT ACT ACT
6whbA.GOL.1  6whbA.GOL.2  6whbA.GOL.3  6whbA.ACT.4  6whbA.ACT.5  6whbA.ACT.6  6whbA.ACT.7  6whbA.ACT.8 
6wslA    1 GTP
6wslA.GTP.1 
6ww4B    1 GOL
6ww4B.GOL.1 
6x2pC    2 GOL GOL
6x2pC.GOL.1  6x2pC.GOL.2 
6x3aA    1 GOL
6x3aA.GOL.1 
6x5gA    3 GOL GOL BCN
6x5gA.GOL.1  6x5gA.GOL.2  6x5gA.BCN.3 
6x7uA    1 FAD
6x7uA.FAD.1 
6x8fA    1 PTR
6x8fA.PTR.1 
6xfiA    3 UDP PO4 PO4
6xfiA.UDP.1  6xfiA.PO4.2  6xfiA.PO4.3 
6xicA    1 GOL
6xicA.GOL.1 
6xjoA    1 GDP
6xjoA.GDP.1 
6xkgB    1 A3P
6xkgB.A3P.1 
6xmhA    9 PO4 PO4 GOL GOL GOL GOL GOL PO4 GOL
6xmhA.PO4.1  6xmhA.PO4.2  6xmhA.GOL.3  6xmhA.GOL.4  6xmhA.GOL.5  6xmhA.GOL.6  6xmhA.GOL.7  6xmhA.PO4.8  6xmhA.GOL.9 
6y2vA    1 PO4
6y2vA.PO4.1 
6y3cA    3 FLC FLC FLC
6y3cA.FLC.1  6y3cA.FLC.2  6y3cA.FLC.3 
6y7fA    3 37X 37X 37X
6y7fA.37X.1  6y7fA.37X.2  6y7fA.37X.3 
6y9bC    1 XP4
6y9bC.XP4.1 
6ya1A    2 ACT ACT
6ya1A.ACT.1  6ya1A.ACT.2 
6yawA    1 GOL
6yawA.GOL.1 
6z2hA    1 OAA
6z2hA.OAA.1 
6ze1B    1 GOL
6ze1B.GOL.1 
6zgcA    4 PO4 PO4 PO4 PO4
6zgcA.PO4.1  6zgcA.PO4.2  6zgcA.PO4.3  6zgcA.PO4.4 
6zk6A    1 PO4
6zk6A.PO4.1 
6zn2A    1 LDP
6zn2A.LDP.1 
6zv6h    1 ADP
6zv6h.ADP.1 
7a0vA    5 PO4 GOL GOL GOL GOL
7a0vA.PO4.1  7a0vA.GOL.2  7a0vA.GOL.3  7a0vA.GOL.4  7a0vA.GOL.5 
7a3oA    1 GOL
7a3oA.GOL.1 
7a3tA    3 GOL GOL GOL
7a3tA.GOL.1  7a3tA.GOL.2  7a3tA.GOL.3 
7aamA    1 GOL
7aamA.GOL.1 
7ao9D    1 IHP
7ao9D.IHP.1 
7aucA    6 ACT ACT ACT ACT GOL ADP
7aucA.ACT.1  7aucA.ACT.2  7aucA.ACT.3  7aucA.ACT.4  7aucA.GOL.5  7aucA.ADP.6 
7avmA    1 GOL
7avmA.GOL.1 
7bheA    3 GOL ACT GOL
7bheA.GOL.1  7bheA.ACT.2  7bheA.GOL.3 
7bheB    2 ACT ACT
7bheB.ACT.1  7bheB.ACT.2 
7breB    1 SAH
7breB.SAH.1 
7bw1A    1 OLC
7bw1A.OLC.1 
7ckfA    1 GDP
7ckfA.GDP.1 
7cmjA    1 PO4
7cmjA.PO4.1 
7d8xC    4 CLR CLR CLR PC1
7d8xC.CLR.1  7d8xC.CLR.2  7d8xC.CLR.3  7d8xC.PC1.4 
7ddzA    1 FMN
7ddzA.FMN.1 
7e50B    1 GOL
7e50B.GOL.1 
7epuB    1 ADP
7epuB.ADP.1 
7eq2A    1 GDP
7eq2A.GDP.1 
7f6jA    1 GTP
7f6jA.GTP.1 
7fh3A    1 BGC
7fh3A.BGC.1 
7frvA    2 FBP OXL
7frvA.FBP.1  7frvA.OXL.2 
7jfmA    1 SEP
7jfmA.SEP.1 
7jt5A    1 GOL
7jt5A.GOL.1 
7juqB    1 ADP
7juqB.ADP.1 
7k05A    1 AMP
7k05A.AMP.1 
7k3pA    4 GOL GOL GOL ACT
7k3pA.GOL.1  7k3pA.GOL.2  7k3pA.GOL.3  7k3pA.ACT.4 
7kd7D    2 GOL GOL
7kd7D.GOL.1  7kd7D.GOL.2 
7khmA    1 PO4
7khmA.PO4.1 
7knwA    1 GOL
7knwA.GOL.1 
7kt2A    1 DTT
7kt2A.DTT.1 
7lw7A    1 GOL
7lw7A.GOL.1 
7m4nA    1 GOL
7m4nA.GOL.1 
7mdlA    1 FLC
7mdlA.FLC.1 
7mirA    2 AMP ATP
7mirA.AMP.1  7mirA.ATP.2 
7misC    1 AMP
7misC.AMP.1 
7monB    2 TPO SEP
7monB.TPO.1  7monB.SEP.2 
7mqjA    1 ADP
7mqjA.ADP.1 
7msrB    2 GOL GOL
7msrB.GOL.1  7msrB.GOL.2 
7mzyA    2 ACT ACT
7mzyA.ACT.1  7mzyA.ACT.2 
7n6qA    3 CLR CLR OLA
7n6qA.CLR.1  7n6qA.CLR.2  7n6qA.OLA.3 
7n8kA    3 ACT ACT ACT
7n8kA.ACT.1  7n8kA.ACT.2  7n8kA.ACT.3 
7n8tA    1 AMP
7n8tA.AMP.1 
7nc4A    2 GOL GOL
7nc4A.GOL.1  7nc4A.GOL.2 
7ncfA    2 PTR SEP
7ncfA.PTR.1  7ncfA.SEP.2 
7nj0B    1 TPO
7nj0B.TPO.1 
7nj0D    1 PO4
7nj0D.PO4.1 
7nr4A    1 SAH
7nr4A.SAH.1 
7nutA    1 GLP
7nutA.GLP.1 
7o7iA    1 PTR
7o7iA.PTR.1 
7oatC    1 SAH
7oatC.SAH.1 
7oehB    1 ACT
7oehB.ACT.1 
7otsA    1 OLA
7otsA.OLA.1 
7oweE    1 AP5
7oweE.AP5.1 
7p9rA    1 GOL
7p9rA.GOL.1 
7pl1A    3 GOL GOL GOL
7pl1A.GOL.1  7pl1A.GOL.2  7pl1A.GOL.3 
7q1uA    3 CLR PLM PLM
7q1uA.CLR.1  7q1uA.PLM.2  7q1uA.PLM.3 
7q40A    2 CIT CIT
7q40A.CIT.1  7q40A.CIT.2 
7q84A    1 GOL
7q84A.GOL.1 
7qbmP    1 ACT
7qbmP.ACT.1 
7qhzA    1 GOL
7qhzA.GOL.1 
7qi1A    1 ARG
7qi1A.ARG.1 
7qnrA    1 SAM
7qnrA.SAM.1 
7reiA    7 GOL GOL GOL GOL GOL GOL GOL
7reiA.GOL.1  7reiA.GOL.2  7reiA.GOL.3  7reiA.GOL.4  7reiA.GOL.5  7reiA.GOL.6  7reiA.GOL.7 
7rjlA    1 GOL
7rjlA.GOL.1 
7rjpA    1 GOL
7rjpA.GOL.1 
7rm9A    1 MLI
7rm9A.MLI.1 
7rr9A    1 CLR
7rr9A.CLR.1 
7rzpA    2 FMN ACY
7rzpA.FMN.1  7rzpA.ACY.2 
7s0yA    1 UDP
7s0yA.UDP.1 
7s0zB    6 UDP ACT ACT ACT GLC ACT
7s0zB.UDP.1  7s0zB.ACT.2  7s0zB.ACT.3  7s0zB.ACT.4  7s0zB.GLC.5  7s0zB.ACT.6 
7s0zC    2 ACT GDP
7s0zC.ACT.1  7s0zC.GDP.2 
7s7gA    1 FAD
7s7gA.FAD.1 
7sfmA    5 GOL GOL GOL GOL ACT
7sfmA.GOL.1  7sfmA.GOL.2  7sfmA.GOL.3  7sfmA.GOL.4  7sfmA.ACT.5 
7snjA    1 CIT
7snjA.CIT.1 
7solB    1 AMP
7solB.AMP.1 
7sxfA    1 PTR
7sxfA.PTR.1 
7t7kB    3 PO4 PO4 PO4
7t7kB.PO4.1  7t7kB.PO4.2  7t7kB.PO4.3 
7t7nB    1 PO4
7t7nB.PO4.1 
7taiB    3 FAD CLR CLR
7taiB.FAD.1  7taiB.CLR.2  7taiB.CLR.3 
7tcyA    1 PO4
7tcyA.PO4.1 
7td5F    1 SAM
7td5F.SAM.1 
7ttrA    1 ADP
7ttrA.ADP.1 
7tvjA    1 FLC
7tvjA.FLC.1 
7u2pA    1 UPG
7u2pA.UPG.1 
7u8gA    2 POV POV
7u8gA.POV.1  7u8gA.POV.2 
7u8gB    1 POV
7u8gB.POV.1 
7ukzA    1 TPO
7ukzA.TPO.1 
7uptF    1 ATP
7uptF.ATP.1 
7uraA    3 CLR CLR OLA
7uraA.CLR.1  7uraA.CLR.2  7uraA.OLA.3 
7uy3A    4 PTR GOL PO4 PO4
7uy3A.PTR.1  7uy3A.GOL.2  7uy3A.PO4.3  7uy3A.PO4.4 
7vdtA    1 ADP
7vdtA.ADP.1 
7vppA    3 GOL GOL GOL
7vppA.GOL.1  7vppA.GOL.2  7vppA.GOL.3 
7w5rA    1 GDP
7w5rA.GDP.1 
7wuzA    1 TLA
7wuzA.TLA.1 
7xc0A    1 PO4
7xc0A.PO4.1 
7xqkA    2 TPO GOL
7xqkA.TPO.1  7xqkA.GOL.2 
7y0aA    1 FAD
7y0aA.FAD.1 
7y5xB    1 PC1
7y5xB.PC1.1 
7y75B    3 3PH 3PH 3PH
7y75B.3PH.1  7y75B.3PH.2  7y75B.3PH.3 
7yanA    1 TLA
7yanA.TLA.1 
7z4vA    1 TPO
7z4vA.TPO.1 
7zbgA    1 ADP
7zbgA.ADP.1 
7zkxA    1 ACT
7zkxA.ACT.1 
7zsqA    1 GOL
7zsqA.GOL.1 
7zu8A    2 ACT ACT
7zu8A.ACT.1  7zu8A.ACT.2 
7zvjA    1 PO4
7zvjA.PO4.1 
8a5lA    1 TAR
8a5lA.TAR.1 
8b9fA    1 SPH
8b9fA.SPH.1 
8babA    7 GOL GOL GOL GOL GOL GOL GOL
8babA.GOL.1  8babA.GOL.2  8babA.GOL.3  8babA.GOL.4  8babA.GOL.5  8babA.GOL.6  8babA.GOL.7 
8bjjB    1 GOL
8bjjB.GOL.1 
8bosG    1 GAI
8bosG.GAI.1 
8bq1A    1 GOL
8bq1A.GOL.1 
8bu1I    2 GOL GOL
8bu1I.GOL.1  8bu1I.GOL.2 
8bubH    2 TPO CIT
8bubH.TPO.1  8bubH.CIT.2 
8bwgR    1 GDP
8bwgR.GDP.1 
8c2zA    1 PTR
8c2zA.PTR.1 
8cb1A    3 GOL GOL GOL
8cb1A.GOL.1  8cb1A.GOL.2  8cb1A.GOL.3 
8cb1G    1 GOL
8cb1G.GOL.1 
8cspX    2 ATP GDP
8cspX.ATP.1  8cspX.GDP.2 
8cubC    1 CLR
8cubC.CLR.1 
8d33A    1 DCP
8d33A.DCP.1 
8d3uA    1 ADP
8d3uA.ADP.1 
8dc9A    1 GTP
8dc9A.GTP.1 
8dd7A    1 FAD
8dd7A.FAD.1 
8dydA    1 FAD
8dydA.FAD.1 
8dyjB    1 ADP
8dyjB.ADP.1 
8e1hA    1 ADP
8e1hA.ADP.1 
8eecA    6 PO4 PO4 PO4 PO4 PO4 PO4
8eecA.PO4.1  8eecA.PO4.2  8eecA.PO4.3  8eecA.PO4.4  8eecA.PO4.5  8eecA.PO4.6 
8efgA    6 GOL GOL GOL GOL 3D1 ADE
8efgA.GOL.1  8efgA.GOL.2  8efgA.GOL.3  8efgA.GOL.4  8efgA.3D1.5  8efgA.ADE.6 
8eg3A    1 PO4
8eg3A.PO4.1 
8ejmA    3 ADP GOL GOL
8ejmA.ADP.1  8ejmA.GOL.2  8ejmA.GOL.3 
8enkA    1 ADP
8enkA.ADP.1 
8f5fA    1 ADP
8f5fA.ADP.1 
8fduA    2 ADP ADP
8fduA.ADP.1  8fduA.ADP.2 
8fgpA    2 GOL GOL
8fgpA.GOL.1  8fgpA.GOL.2 
8fiiA    3 PO4 PO4 PO4
8fiiA.PO4.1  8fiiA.PO4.2  8fiiA.PO4.3 
8fzbA    1 SAH
8fzbA.SAH.1 
8g7mG    1 ATP
8g7mG.ATP.1 
8g8oA    2 PTR PTR
8g8oA.PTR.1  8g8oA.PTR.2 
8gbqB    1 GOL
8gbqB.GOL.1 
8gdtB    1 GOL
8gdtB.GOL.1 
8gjuD    1 GDP
8gjuD.GDP.1 
8gm4A    2 TPO ADP
8gm4A.TPO.1  8gm4A.ADP.2 
8gs8C    1 UQ1
8gs8C.UQ1.1 
8gt0A   14 GOL GOL GOL GOL GOL GOL GOL GOL GOL GOL GOL GOL GOL GOL
8gt0A.GOL.1  8gt0A.GOL.2  8gt0A.GOL.3  8gt0A.GOL.4  8gt0A.GOL.5  8gt0A.GOL.6  8gt0A.GOL.7  8gt0A.GOL.8  8gt0A.GOL.9  8gt0A.GOL.10 8gt0A.GOL.11 8gt0A.GOL.12 8gt0A.GOL.13 8gt0A.GOL.14
8gt0B   13 GOL GOL GOL GOL GOL GOL GOL GOL GOL GOL GOL GOL GOL
8gt0B.GOL.1  8gt0B.GOL.2  8gt0B.GOL.3  8gt0B.GOL.4  8gt0B.GOL.5  8gt0B.GOL.6  8gt0B.GOL.7  8gt0B.GOL.8  8gt0B.GOL.9  8gt0B.GOL.10 8gt0B.GOL.11 8gt0B.GOL.12 8gt0B.GOL.13
8gvvA    1 PO4
8gvvA.PO4.1 
8gzeA    1 SAH
8gzeA.SAH.1 
8h4rB    1 GOL
8h4rB.GOL.1 
8h53A    9 GOL GOL GOL GOL GOL GOL GOL GOL GOL
8h53A.GOL.1  8h53A.GOL.2  8h53A.GOL.3  8h53A.GOL.4  8h53A.GOL.5  8h53A.GOL.6  8h53A.GOL.7  8h53A.GOL.8  8h53A.GOL.9 
8hf3A    4 PLM PLM PLM PLM
8hf3A.PLM.1  8hf3A.PLM.2  8hf3A.PLM.3  8hf3A.PLM.4 
8i92B    1 GLN
8i92B.GLN.1 
8ijqA    1 16C
8ijqA.16C.1 
8ikmA    1 GOL
8ikmA.GOL.1 
8ikmC    1 SEP
8ikmC.SEP.1 
8j2fA    2 HP6 C14
8j2fA.HP6.1  8j2fA.C14.2 
8jc5A    1 GTP
8jc5A.GTP.1 
8jfkB    1 FAR
8jfkB.FAR.1 
8jkvA   19 D12 OCT OCT C14 C14 C14 C14 C14 OCT C14 OCT CLR OCT C14 C14 OCT D10 D12 OCT
8jkvA.D12.1  8jkvA.OCT.2  8jkvA.OCT.3  8jkvA.C14.4  8jkvA.C14.5  8jkvA.C14.6  8jkvA.C14.7  8jkvA.C14.8  8jkvA.OCT.9  8jkvA.C14.10 8jkvA.OCT.11 8jkvA.CLR.12 8jkvA.OCT.13 8jkvA.C14.14 8jkvA.C14.15 8jkvA.OCT.16 8jkvA.D10.17 8jkvA.D12.18 8jkvA.OCT.19
8juyA    1 ADP
8juyA.ADP.1 
8odoA    2 5GP PO4
8odoA.5GP.1  8odoA.PO4.2 
8orjB    1 FDA
8orjB.FDA.1 
8owyA    1 SAH
8owyA.SAH.1 
8oypA    1 PO4
8oypA.PO4.1 
8p0sA    1 DTT
8p0sA.DTT.1 
8p5gA    1 TPO
8p5gA.TPO.1 
8p90A    6 3PE DXC DXC DXC DXC DXC
8p90A.3PE.1  8p90A.DXC.2  8p90A.DXC.3  8p90A.DXC.4  8p90A.DXC.5  8p90A.DXC.6 
8phdA    1 ATP
8phdA.ATP.1 
8pm6A    8 CLR CLR CLR CLR CLR CLR CLR CLR
8pm6A.CLR.1  8pm6A.CLR.2  8pm6A.CLR.3  8pm6A.CLR.4  8pm6A.CLR.5  8pm6A.CLR.6  8pm6A.CLR.7  8pm6A.CLR.8 
8poaA    1 GOL
8poaA.GOL.1 
8ppgB    1 ADP
8ppgB.ADP.1 
8ptyC    2 5AD MET
8ptyC.5AD.1  8ptyC.MET.2 
8pyrA    2 SEP TPO
8pyrA.SEP.1  8pyrA.TPO.2 
8ql0A    1 GOL
8ql0A.GOL.1 
8qz6A    2 PLM PC1
8qz6A.PLM.1  8qz6A.PC1.2 
8romA    3 FAD PO4 PO4
8romA.FAD.1  8romA.PO4.2  8romA.PO4.3 
8s94A    1 ADP
8s94A.ADP.1 
8s94D    1 ADP
8s94D.ADP.1 
8sg2B    2 TPO SEP
8sg2B.TPO.1  8sg2B.SEP.2 
8sgpA    1 FAD
8sgpA.FAD.1 
8sgrA    1 FAD
8sgrA.FAD.1 
8swbA    2 GOL PO4
8swbA.GOL.1  8swbA.PO4.2 
8swyA    2 GOL GOL
8swyA.GOL.1  8swyA.GOL.2 
8t2jA    2 GOL GOL
8t2jA.GOL.1  8t2jA.GOL.2 
8tbxA    1 ADP
8tbxA.ADP.1 
8tciA    1 SAH
8tciA.SAH.1 
8tg3A    2 GOL GOL
8tg3A.GOL.1  8tg3A.GOL.2 
8ticA    1 GOL
8ticA.GOL.1 
8u0hA    1 ACT
8u0hA.ACT.1 
8u3zN    1 ATP
8u3zN.ATP.1 
8u86A    3 FAD D12 D10
8u86A.FAD.1  8u86A.D12.2  8u86A.D10.3 
8ui6A    1 UDP
8ui6A.UDP.1 
8v3mA    2 MLT MLT
8v3mA.MLT.1  8v3mA.MLT.2 
8va2g    1 GDP
8va2g.GDP.1 
8w0tA    1 FAD
8w0tA.FAD.1 
8w2gA    5 F6P ADP ADP ADP FBP
8w2gA.F6P.1  8w2gA.ADP.2  8w2gA.ADP.3  8w2gA.ADP.4  8w2gA.FBP.5 
8xqlR    1 CLR
8xqlR.CLR.1 
8xybA    1 FAR
8xybA.FAR.1 
8y6kA    1 FAD
8y6kA.FAD.1 
8z0fA    2 ATP ATP
8z0fA.ATP.1  8z0fA.ATP.2 
9bkrA    1 ATP
9bkrA.ATP.1 
9ftwA    1 ACT
9ftwA.ACT.1 
