# Supplementary material for: Entabolons: How Metabolites Modify the Biochemical Function of Proteins and Cause the Correlated Behavior of Proteins in Pathways
Source: J Chem Inf Model. 2025 May 16;65(11):5785–800. doi: 10.1021/acs.jcim.5c00462 (PMC12152931; doi:10.1021/acs.jcim.5c00462)
Supplement: Supplementary file 1 [file ci5c00462_si_001.zip › LISTS/Table S7.LIST.metabolites.txt]

770
03V
07L
07V
0A0
0L1
0MK
0WU
0XW
114
11A
11C
12H
13X
152
16C
16G
173
18C
1AL
1CA
1GP
1HU
1OH
1QQ
1S0
20E
211
23B
26A
27K
27L
28U
2AL
2AS
2EH
2HA
2HC
2HG
2IP
2KT
2M4
2ML
2ND
2OH
2OP
2PC
2PG
2Q2
2RA
2RH
2TD
2TL
32O
34H
34V
35G
36M
37X
3D1
3EV
3GB
3GR
3HA
3HG
3HL
3HO
3HR
3IL
3KL
3L1
3MA
3NF
3OH
3PE
3PG
3PH
3PO
3PY
3VB
3XU
3YM
42H
4D8
4IP
4MA
4MV
4MY
4OA
4OP
4OX
4PL
56D
5AC
5AD
5CL
5FA
5GP
5HE
5IP
5MY
5RP
5SD
6CM
6MD
6NA
6PC
6PG
6PL
7E8
8AR
8K6
8NA
8PG
9CA
9HO
9PY
A2G
A3B
A3P
AAC
AAE
AAG
ACD
ACK
ACN
ACT
ACX
ACY
ADA
ADE
ADM
ADN
ADO
ADP
ADQ
AEF
AFP
AG2
AHN
AKG
ALA
ALE
ALG
ALL
ALO
ALQ
AME
AMG
AMP
AMZ
AN0
AND
ANN
AOM
AOR
AOX
AP5
APG
AQP
AR3
ARA
ARB
ARC
ARG
ASD
ASE
ASN
ASO
ASP
ATE
ATP
B2G
B4G
B4P
B6P
B7N
B81
BA3
BAL
BAQ
BCD
BCN
BCR
BDF
BDP
BDR
BDT
BET
BG6
BGC
BGP
BHE
BIO
BIP
BKA
BMA
BMX
BU3
BUA
C0R
C14
C3S
C5P
CAM
CAQ
CBI
CBK
CBW
CDF
CDL
CE5
CE6
CH5
CHC
CHD
CHT
CI2
CIR
CIS
CIT
CLR
CMP
CNA
COI
CPL
CPQ
CPS
CRN
CS2
CT3
CTN
CTP
CTR
CTT
CYS
CYT
D10
D12
D8T
DA2
DAB
DAH
DAL
DAO
DAR
DAS
DAV
DBB
DCK
DCM
DCP
DCR
DCY
DCZ
DD9
DDR
DG2
DGL
DGN
DGU
DGY
DH7
DHK
DHT
DHY
DI6
DKA
DLY
DMD
DMF
DMG
DMN
DNO
DOB
DOR
DPF
DQA
DQY
DR2
DR9
DSB
DSN
DTH
DTP
DTR
DTT
DTU
DTV
DUR
DUT
DXC
DXX
E3O
E4P
EAX
EB1
EEE
EIC
EPA
EPH
EPZ
ERD
ESL
EST
ETA
ETX
F15
F2P
F6P
F6R
FAD
FAR
FBP
FCA
FCB
FDA
FFA
FGM
FIX
FLC
FMN
FN5
FNR
FOA
FOH
FPP
FRU
FU2
FUB
FUD
FUM
G16
G1P
G3H
G3P
G6P
G6Q
G9A
GAE
GAI
GAL
GAM
GBL
GCH
GCS
GDP
GDS
GDU
GER
GGL
GIV
GKR
GLA
GLC
GLN
GLP
GLU
GLY
GMP
GN1
GNG
GOL
GP3
GPE
GRE
GRG
GSH
GTP
GTQ
GTR
GUA
GUN
GXL
GXV
GYP
H2B
H2U
H35
HAI
HBA
HBI
HBX
HC2
HC3
HC9
HCA
HCD
HCI
HCS
HCY
HE2
HE4
HEX
HEZ
HF2
HFA
HGX
HHH
HID
HIU
HNE
HP6
HPP
HPR
HRG
HSE
HSM
HSO
HSX
HXA
HXD
HYP
HZP
I3P
I3S
I4P
IAC
IAS
IBP
ICT
IHP
ILE
IMP
IND
INS
IOM
IOP
IP9
IPD
ISD
IU5
IVA
IYR
IZC
IZP
J2Z
J3Z
JN3
JZ3
JZR
K2B
KDG
KIV
KMT
KNA
KYN
L14
L9R
LA8
LAC
LAI
LAT
LBT
LDC
LDP
LEA
LEN
LEU
LFC
LFR
LGC
LGT
LHG
LIO
LIP
LLT
LMR
LNK
LNR
LOP
LPB
LPE
LPP
LPX
LQZ
LSC
LTH
LUT
LVA
LXC
LYS
LYZ
M1A
M1P
M2P
M3L
M6P
M7U
MAE
MAH
MAL
MAN
MBG
MC3
MCT
MD0
MDM
MED
MET
MEV
MFB
MFU
MG8
ML1
MLA
MLI
MLR
MLT
MLY
MLZ
MMA
MQ7
MRY
MTA
MTL
MTT
MV2
MX7
MY6
MYI
MYR
MYS
MYY
MYZ
N2P
NAJ
NAK
NCA
NCD
NCM
NEO
NGA
NGC
NGE
NIO
NKP
NLC
NLE
NLG
NM2
NM3
NMG
NOS
NPI
NPU
NPY
NRH
NTM
NVA
OAA
OAS
OC9
OCA
OCT
OHP
OLA
OLB
OLC
OLN
OMP
OPE
OPL
ORD
ORN
ORO
OTR
OXD
OXL
OYA
OZ2
P0A
P18
P1A
P2D
P2E
P5S
P6L
P6P
P7I
PAB
PAC
PAF
PAM
PBE
PBG
PC1
PC6
PC8
PCF
PCG
PCR
PCW
PEF
PEP
PG2
PGO
PGT
PGV
PGW
PHB
PIE
PIF
PIO
PIV
PL3
PLC
PLM
PLO
PML
PMP
PNH
PO4
POL
POP
POV
PPI
PPV
PPY
PRH
PRP
PSJ
PT5
PTL
PTR
PTY
PUR
PUT
PXL
PXM
PXP
PYC
PYG
PYR
Q9C
QFH
QSC
R1P
RAB
RAF
RB0
RCO
REA
REL
RET
RGG
RGT
RIB
RM4
RMN
RP5
RUU
S2G
S7M
SAC
SAH
SAM
SAR
SBY
SDD
SE2
SEP
SER
SHF
SHR
SHU
SHV
SIM
SIN
SKM
SLB
SLF
SMB
SMN
SOE
SOL
SOR
SP5
SPD
SPH
SPK
SPM
SQS
SR1
SRO
SRT
SS2
SSN
SSS
STE
STR
SUO
SXX
SYM
T44
T6C
T7M
TA6
TAG
TAR
TAU
TBU
TCA
TCH
TDA
TDR
TDX
TEN
TEP
TES
THE
THM
THR
TLA
TMH
TMO
TMP
TPO
TRC
TRE
TRP
TSS
TXD
TYC
TYL
TYR
U10
U5P
UD1
UD2
UDP
UEG
UFM
UNK
UNU
UP2
UP3
UPG
UQ1
UQ7
UQ8
UQ9
URA
URC
URI
URP
UTP
V55
VCA
VDX
VGL
VTP
WOC
WTZ
X15
X1X
X2X
X9X
XAN
XGP
XLF
XP4
XXR
XYA
XYL
YCP
YRL
Z6J
ZEB
ZTP
ZYD
