# Supplementary material for: Entabolons: How Metabolites Modify the Biochemical Function of Proteins and Cause the Correlated Behavior of Proteins in Pathways
Source: J Chem Inf Model. 2025 May 16;65(11):5785–800. doi: 10.1021/acs.jcim.5c00462 (PMC12152931; doi:10.1021/acs.jcim.5c00462)
Supplement: Supplementary file 1 [file ci5c00462_si_001.zip › LISTS/Table S6.LIST.nonenzymes_human.txt]

4779
1a12A
1a1xA
1a1zA
1a22A
1a9nB
1a9wE
1ae5A
1aewA
1ainA
1am9A
1atzA
1au1A
1aueA
1avoA
1avoB
1axiB
1azeA
1b3uA
1b47A
1b72A
1b72B
1b8kA
1b98A
1bbyA
1bbzA
1bc7C
1bd8A
1bh8B
1bikA
1bj8A
1bkcA
1bkrA
1bl6A
1blxA
1blxB
1bndA
1bnlA
1br9A
1bt6A
1bv8A
1by2A
1c9hA
1c9qA
1cd8A
1cd9B
1ceeB
1cgiE
1ch4A
1ci6A
1ci6B
1cjfA
1cksA
1cm0B
1cm8A
1cnt2
1cs3A
1cvjF
1cwdL
1cwsA
1cxzB
1cyvA
1czsA
1czyA
1d1jA
1d2qA
1d8kA
1dbhA
1debA
1deuA
1dleA
1dqgA
1duxC
1dxsA
1dxxA
1dynA
1e0oB
1e8aA
1e8bA
1e8oB
1ea6A
1eavA
1eazA
1ebaA
1eemA
1eerA
1eesB
1ef1C
1eg3A
1egjA
1egwA
1eigA
1ejfA
1ekgA
1elkA
1elwA
1emnA
1eujA
1evsA
1evtC
1f0mA
1f2hA
1f2lA
1f3uA
1f3uB
1f45B
1f4oA
1f62A
1f9eA
1f9eB
1faoA
1fdqA
1feeA
1fibA
1fkhA
1fnhA
1foeA
1fp0A
1fq9A
1fqyA
1fs1A
1fs1B
1ft8B
1ft8E
1fujA
1fxyA
1fyvA
1fzdA
1g13A
1g1cA
1g1qA
1g1tA
1g2sA
1g3jB
1g3jC
1gcqA
1gcqC
1ggzA
1gifA
1gjjA
1gk4C
1gk6A
1gmnB
1go4E
1gp0A
1gq4A
1gr3A
1gsmA
1guxB
1gxrA
1h28A
1h2kA
1h30A
1h3hA
1h3oA
1h3oB
1h4lA
1h4lD
1h59B
1h5pA
1h6eA
1h6fA
1h6gA
1h6hA
1h7cA
1h8aC
1h9eA
1h9fA
1hafA
1hbxA
1hccA
1hcgA
1hcgB
1hdaA
1hdaB
1hdlA
1hdpA
1hfiA
1hh8A
1hjbC
1hkfA
1hlzA
1hp8A
1hrnA
1hryA
1htjF
1hu3A
1humA
1hupA
1hynP
1i0uA
1i3zA
1i4dA
1iapA
1iaqA
1iarB
1ibrB
1ichA
1ifrA
1ig6A
1ihkA
1iiuA
1ijqA
1ijtA
1ilr1
1imjA
1imvA
1inrA
1iraY
1irsA
1iu1A
1iyjB
1j1eB
1j2fA
1j2xA
1j55A
1j74A
1jebB
1jeqB
1jeyA
1jh5A
1jhjA
1jj7A
1jjrA
1jkgB
1jkwA
1jl9A
1jliA
1jljA
1jmaB
1jmcA
1jmjA
1jmtA
1jocA
1jplA
1jrhI
1jrrA
1jsgA
1jwfA
1k1aA
1k5dB
1k78I
1k8fA
1k9iA
1k9jA
1ka6A
1kacB
1kb2A
1kbhB
1kcgA
1kcgC
1kcqA
1kduA
1kf9A
1kgdA
1khuA
1kkqA
1kl9A
1klgA
1km7A
1ko6A
1koeA
1koyA
1ku6A
1kw2A
1kwaA
1kwsA
1kydA
1l9lA
1lb4A
1lfdA
1lg1A
1lgbC
1lj7A
1lm5A
1lm7A
1lqsR
1lqvA
1lslA
1lv2A
1lx5B
1lxiA
1ly2A
1m1lA
1m4rA
1m5iA
1m6iA
1m9iA
1mdiA
1mhnA
1mhqA
1mizB
1mjeA
1mjsA
1mknA
1mr1C
1mwpA
1mx2A
1n0wA
1n1fA
1n1jA
1n3cA
1n3yA
1n4hA
1n6aA
1n7fA
1n84A
1n8eB
1napA
1ncnA
1nctA
1nd7A
1nebA
1nf1A
1nf3C
1nfiB
1nfiE
1nhlA
1nlwB
1npeA
1npeB
1nqlA
1nr2A
1nrvA
1ntyA
1nunA
1nunB
1nuoA
1nupA
1nvpB
1nvpC
1nvpD
1nw3A
1nw9A
1nw9B
1nwrA
1nyuC
1nyuD
1nznA
1o77A
1o7zA
1o9kA
1oaiA
1obxA
1oc3A
1oeyA
1oeyJ
1ohcA
1oj5A
1olzA
1om9A
1onvB
1osxA
1othA
1ou5A
1p1aA
1p4uA
1p53A
1pbwA
1phtA
1pk4A
1pkrA
1pljA
1plkA
1prxA
1pvhB
1pwaA
1q1qA
1q1vA
1q2hA
1q3lA
1q5hA
1q7sA
1q8mA
1q9cA
1qa9A
1qa9B
1qb2A
1qbjA
1qfwB
1qgvA
1qlsA
1qm9A
1qmtA
1qoiA
1qpwA
1qpwB
1qqlA
1qrpE
1qu0A
1quqA
1quqB
1quuA
1qyyA
1qzpA
1r03A
1r0nB
1r4aE
1r4mA
1r4mB
1r4xA
1r8yA
1rcbA
1rfnA
1rfxA
1rhgA
1rjtA
1rkbA
1rn7A
1rodA
1rrpB
1rv6V
1rv6X
1ry7B
1ryuA
1rz4A
1s1cX
1s1gA
1s1nA
1s35A
1s9kD
1s9kE
1sawA
1sbxA
1scfC
1senA
1sg1X
1shwA
1shwB
1shyA
1shyB
1si3A
1soaA
1sraA
1srqA
1srqD
1st0B
1suvE
1swxA
1syxB
1szbA
1t0pB
1t6nA
1t8tA
1t94A
1tceA
1tdhA
1tdqA
1tdqB
1tfgA
1th1C
1titA
1tkiA
1tn3A
1tnrA
1tu3F
1tvgA
1twqA
1u3bA
1u3qA
1u5dA
1u5sB
1uadC
1ubdC
1uctA
1ug3A
1uiiA
1uklC
1ul1X
1uotP
1up1A
1upqA
1uptA
1uqsA
1us7A
1uuhA
1uv0A
1uvzA
1uw4A
1uw5A
1ux6A
1ux9A
1uzeA
1uzjA
1vcaA
1vecA
1vf6C
1vfqA
1vihA
1vmcA
1vmpA
1volB
1w0tA
1w4mA
1w6xA
1w9cA
1werA
1wmvA
1wp0A
1wqjB
1wr6A
1wrdA
1wvnA
1wwaX
1wwbX
1wwcA
1wyxA
1wz9A
1x11B
1x3sA
1x79A
1x86A
1xa6A
1xapA
1xawA
1xb0A
1xcgA
1xedA
1xgwA
1xhnA
1xiwA
1xiwB
1xk4C
1xk5A
1xkiA
1xksA
1xktA
1xkuA
1xlsE
1xm9A
1xqrA
1xqsC
1xr0B
1xtgB
1xu1A
1xv9B
1xwdB
1xwdC
1xwiA
1y02A
1y1iX
1y4jA
1y76B
1y8qA
1y8qB
1y96A
1y96B
1ya0A
1ya9A
1yagA
1yckA
1ycqA
1ydeA
1ydlA
1ygsA
1yh2A
1yhnB
1yqbA
1yrkA
1ysxA
1yu9A
1yukB
1yxaA
1yyhA
1yztA
1z0aA
1z0fA
1z0jA
1z2cB
1z3sA
1z6xA
1z78A
1z7cA
1z92A
1z9mA
1zc3B
1zdtA
1zetA
1zglB
1zh5A
1ziwA
1zj1A
1zlmA
1zm0A
1zmsA
1zs9A
1zsvA
1zsxA
1zv4X
1zwsA
1zxqA
1zy7A
2a1iA
2a1uA
2a1uB
2a5eA
2a66A
2a72A
2achA
2ag5A
2ak5A
2angA
2aoaB
2arpF
2asuB
2augA
2awgA
2axnA
2azeB
2azmA
2b0oE
2b25A
2b3aA
2b4xI
2b6hA
2b8wA
2b9rA
2bc4A
2bc4B
2bjnA
2bp1A
2bp3A
2brsA
2bygA
2bz8A
2bzxA
2c0lA
2c0lB
2c2lA
2c63A
2c6uA
2c6yA
2c7aA
2c7nE
2ccqA
2ci8A
2ciaA
2ck2A
2ckkA
2cl3A
2clpA
2cvdA
2cw9A
2d10A
2d1xA
2d3vA
2d46A
2d5xA
2d5xB
2d68A
2d8nA
2d9qB
2db7A
2df3A
2dfkA
2dsqH
2dsrG
2dudA
2dvwB
2e31A
2e3hA
2e50A
2e6wA
2e6zA
2e8jA
2e9xA
2e9xB
2e9xC
2eaqA
2eavA
2ebvA
2efkA
2eflA
2eh9A
2ehoA
2ej8A
2eqlA
2ersA
2eryA
2es0A
2ew1A
2ew3A
2exxA
2eynA
2eyvA
2eyxA
2f0xA
2f15A
2f1xA
2f37A
2f5kA
2f5yA
2f60K
2f7sA
2f8vA
2f8vT
2fauA
2fcwB
2fe5A
2ff6G
2ffdD
2fg5A
2fh1A
2fh5B
2ficA
2fj9A
2flbH
2flbL
2flbT
2fmaA
2fmeA
2fmrA
2fn2A
2fn4A
2fneA
2folA
2frgP
2frsA
2fryA
2fu5C
2fxmB
2fylB
2g1lA
2g30A
2g4sA
2g6bA
2gd5A
2gf7A
2gf9A
2ggmA
2ggzA
2gh0A
2gh0C
2gl8A
2gp3A
2gryA
2gs0B
2gtpC
2gutA
2gv2A
2h32B
2h3nA
2h41A
2h57A
2h8nA
2h8rA
2hazA
2hd1A
2hdzA
2he2A
2he4A
2hehA
2heiA
2hevF
2hi9A
2hntC
2hntE
2hntF
2hq6A
2hthB
2hupA
2hv8F
2hwwA
2hwyA
2hyeC
2hyeD
2hz6A
2hzcA
2hzqA
2i04A
2i0iA
2i1nA
2i46B
2i53A
2i5tA
2i6aA
2i7aA
2i7tA
2i99A
2iccA
2if7A
2igpA
2ihbB
2ihdA
2iimA
2ik8B
2il1A
2ilaA
2ilrA
2iq1A
2iqcA
2iqjA
2iu1A
2iugA
2ivxA
2iwgB
2iwnA
2iwoA
2iwqA
2iwrA
2izvA
2j0gA
2j0uA
2j1dG
2j4oA
2j59M
2j5zA
2j67B
2j76E
2j9lA
2ja4A
2jabA
2javA
2jhsA
2jihA
2jilA
2jjuA
2jjvA
2jjwA
2jk9A
2jnwA
2jp1A
2jp3A
2jq3A
2jrjA
2jtxA
2jv5A
2jx3A
2jxcA
2jy5A
2jytA
2jyvA
2k2dA
2k2iA
2k6dA
2k7fA
2k85A
2k8bB
2k8oA
2ka4B
2kapA
2kddA
2kdeA
2kdkA
2kffA
2kftA
2kggA
2kiqA
2kisA
2kjyA
2kkrA
2kktA
2kldA
2kmzA
2kntA
2krbA
2kriA
2ksoA
2ksoB
2kveA
2kxnB
2kxqA
2kyuA
2l0yA
2l0yB
2l5fA
2l75A
2l7sA
2l80A
2l9vA
2lbfA
2lbfB
2lceA
2le9A
2lgwA
2lj0A
2lvrA
2lvtA
2lvuA
2lw9A
2lxwA
2ly4A
2ly4B
2lz6B
2m0dA
2m0eA
2m0fA
2m20A
2m6nA
2ma2A
2mhpA
2mjwA
2mkvA
2mpcA
2mq0A
2mulA
2n1dA
2n1uA
2n25A
2n26A
2n2aA
2n4qB
2n52A
2n5xA
2n80A
2nllA
2nllB
2nmoA
2nmpA
2nmsA
2no2A
2nplX
2nqcA
2nwmA
2nwnA
2nxpA
2nyzD
2nz7A
2o0oA
2o2tA
2o2wA
2o39C
2o4xB
2o52A
2o71A
2o96A
2ocbA
2oduA
2oexA
2ohfA
2oitA
2oj4A
2olmA
2om5A
2omvB
2onbA
2oo4A
2opgA
2oq0A
2osaA
2ot3A
2otpA
2ox8A
2oy3A
2ozbB
2ozfA
2p0aA
2p0dA
2p0kA
2p1fA
2p28A
2p2rA
2p39A
2p57A
2p64A
2p6bA
2p6bB
2p6vA
2p8vA
2p9rA
2pa2A
2pe8A
2pezA
2pf5A
2pfiA
2pi0A
2pjlA
2pkdA
2plaA
2poiA
2ppiA
2pquA
2psoA
2psrA
2puyA
2pv0B
2pxxA
2pz1A
2pzeA
2q0zX
2q3fA
2q3gA
2q3hA
2q5gA
2q7mA
2q7nA
2q87A
2q8rE
2q9vA
2q9xA
2qdjA
2qfaB
2qg1A
2qjaC
2qjzA
2qk0A
2qkhA
2qm4A
2qmrA
2qnaA
2qndA
2qpfA
2qpwA
2qq8A
2qqhA
2qrzA
2qykA
2qylA
2qymA
2qypA
2qyqA
2qzdA
2qzfA
2qzhA
2r2jA
2r2oA
2r4hA
2r4vA
2r55A
2ra4A
2raiA
2raxA
2rblM
2rczA
2rd7C
2rexB
2rg8A
2rhkC
2rhpA
2ri5A
2riaA
2rl0I
2tclA
2uurA
2uv4A
2uvlA
2uvxA
2uz8A
2uzcA
2uzkA
2v0oA
2v4zB
2v53A
2v5tA
2v5wA
2v64D
2v66B
2v70A
2v76A
2v7cA
2v83A
2v8sV
2v90A
2v9sA
2v9tA
2vajA
2vc8A
2verN
2vghA
2vifA
2vkmA
2vkpA
2vm5A
2vpbA
2vqmA
2vsvA
2vswA
2vszA
2vweA
2vx8A
2vxdA
2vxpA
2w0gA
2w0pA
2w51A
2w83C
2w84A
2w86A
2wbiA
2wfhA
2wfxB
2wg4A
2wh5A
2wiiC
2wj7B
2wl1A
2wl8A
2wm9A
2wnoA
2wnpF
2wqzC
2wt8A
2wuhA
2wvrC
2wweA
2wwwA
2wy3A
2wyqA
2x19A
2x1wA
2x1wL
2x57A
2x6uA
2x7aC
2x8aA
2xb6A
2xc7A
2xdgA
2xeqA
2xeuA
2xjzC
2xk9A
2xn3A
2xn4A
2xqbA
2xqnM
2xs6A
2xstA
2xtcB
2xu7A
2xubA
2xv5A
2xvsA
2xvtA
2xwcA
2xwtC
2xy1A
2xycA
2y0mA
2y0mB
2y0nA
2y38A
2y4tA
2y6wA
2y8fB
2yadA
2yb6A
2ydlA
2ydyA
2yg2A
2yggA
2ygnA
2yhfA
2yk1L
2yktA
2ylfA
2yobA
2ypsA
2yrcA
2yt4A
2yviA
2yw8A
2yx8A
2yxmA
2yynA
2z0nA
2z0vA
2z62A
2z65C
2z66A
2z80A
2zfuA
2zg1A
2zmeA
2zmeB
2zmvA
2zotA
2zv6A
2zvvA
3a1fA
3a2aA
3a7fA
3a8yC
3a98A
3a98D
3adlA
3agxB
3aihA
3akmA
3aknA
3al2A
3al6A
3apuA
3au3A
3b08B
3b0iA
3b0kA
3b13A
3b2dA
3b2dC
3b3qA
3b4dA
3b6uA
3b6vA
3b6yA
3b93B
3b95A
3bdwA
3bdwB
3bh6B
3bjiA
3bk3A
3bn3B
3bpjA
3bpuA
3bqoA
3bqpA
3bs5B
3bszE
3bvoB
3bx7A
3bxwB
3byiA
3c0yA
3c3oA
3c43A
3c5hA
3c5kA
3c5rA
3c5wA
3c5wC
3c6wA
3cbbA
3cbrB
3cf6E
3cf6R
3cfwA
3chnJ
3cjwA
3cl3D
3cmyA
3cnkA
3cpfA
3cqcB
3cqgA
3cuqD
3cvfA
3cw1A
3cw1K
3d1mC
3d34A
3d3jA
3d48P
3d7cA
3d8eA
3d9hA
3dacM
3dalA
3db5A
3di2A
3djnB
3dkfA
3dm1A
3doeB
3dqvC
3dshA
3dwdA
3e0nB
3e17A
3e1yC
3eapA
3eb5A
3ebbA
3eciA
3edtB
3edvA
3eedA
3efoB
3egaA
3egnA
3eh1A
3eh2A
3ei4B
3ejhA
3emwA
3enpA
3eo2A
3epyA
3eq5A
3es6A
3es6B
3eskA
3eu7A
3evsC
3ew3C
3eyiA
3ezqA
3f04A
3f0wA
3f18A
3f1iH
3f1iS
3f1rA
3f1sB
3f31A
3f3sA
3f4mA
3f57A
3f59A
3f70A
3fa2A
3falB
3fayA
3fb2A
3fbkA
3fbyA
3fdrA
3fdtA
3fdwA
3feaA
3ferA
3fexB
3ff7C
3ff8C
3fflA
3ffmA
3fg6A
3fghA
3fiaA
3fitA
3flvA
3fm8A
3fo5A
3fq4A
3frrA
3fubA
3fubB
3fuzA
3fw4B
3fx0A
3fxiA
3fzfB
3g43F
3g4eA
3g9vA
3g9wA
3gd7A
3gd8A
3gf9A
3gjoD
3gkhA
3gniA
3gniB
3grwA
3gutA
3h13A
3h6nA
3h7hA
3h7hB
3h8nA
3h8zA
3h91A
3hbwA
3hcsA
3hd6A
3herA
3hfhA
3hhcD
3hk0A
3hmsA
3honA
3horA
3hqbA
3hr0A
3hrfA
3hrnA
3htuA
3hveA
3hveB
3hw2B
3hxoA
3hymB
3i00A
3i08A
3i08B
3i33A
3i3cA
3i84A
3i8zA
3i90A
3if8A
3if8B
3ifqA
3ifqC
3ihwA
3ikkA
3imxA
3isuA
3iu5A
3iu6A
3iucA
3iugA
3iv1A
3iwpA
3iz0D
3j0aB
3j2iB
3j41A
3j6oS
3j7y8
3j7yU
3j7ye
3j7yf
3j9jA
3jbkM
3jt0A
3jueA
3juiA
3jveA
3jzyA
3k2jA
3k6gA
3k6sC
3k77A
3kb5A
3kfcC
3kfdE
3kfdI
3kg5A
3kivA
3kj6A
3kjoA
3kltA
3kmuA
3kn1A
3knvA
3kq0A
3kq4B
3kqiA
3krmA
3ks9A
3kufA
3kuqA
3kuzA
3kv5D
3kw6A
3kxcA
3kynA
3kzdA
3kzyA
3l1xA
3l2cA
3l42A
3l46A
3l4cA
3l50A
3l5iA
3l6aA
3l6yA
3l82B
3l8nA
3l9jC
3lb6C
3lbdA
3lbxA
3lbxB
3ldzA
3le4A
3lgfA
3ljbA
3llhA
3lnxA
3lofA
3lpwA
3lq9A
3lqiA
3lraA
3lreA
3lruB
3lsdA
3ltlA
3lyiB
3lyrA
3m03A
3m06A
3m0aD
3m0dC
3m1dA
3m45A
3m5bA
3m6fA
3m93A
3mb4A
3mi8D
3mjkA
3mk4A
3mq4A
3mqiA
3mudC
3mupA
3musA
3mw3A
3mw4A
3mxnA
3mxnB
3n01A
3n1gB
3n1gC
3n2nF
3n3fA
3n5cA
3n7pC
3n7rA
3n8eA
3n9uC
3nbiA
3ncbB
3ndqA
3nerA
3nfkA
3nfpK
3nh6A
3nmdB
3nmzD
3nqjA
3nr1A
3nv1A
3nvnB
3nvqA
3nwnA
3nx0A
3nzlA
3o3iX
3o3qA
3o4oC
3o55A
3o5zA
3o8xB
3oa6A
3ocbA
3of6D
3og4A
3og4B
3ojyA
3oktA
3okwA
3oq9A
3ow8A
3p0lD
3p0uA
3p1mA
3p3yA
3p45B
3p5tL
3p6aA
3p6iA
3p7zA
3p8mA
3pdyA
3pe0A
3pfsA
3pjaA
3pryA
3ptrB
3pv6B
3pvlA
3pycA
3pyyA
3pzdA
3q0kA
3q0lA
3q13A
3q1jA
3q1sI
3q2cA
3q2eA
3q2rA
3q3jA
3q6nA
3q84A
3q9pA
3qb5K
3qbvB
3qc8A
3qiiA
3qijA
3qikA
3qirA
3qkgA
3qkjA
3qmbA
3qntA
3qo4A
3qorA
3qqnA
3qrfF
3qweA
3qwmA
3qwrD
3qx8A
3qybA
3qyeA
3qymA
3r27A
3r2pA
3r45C
3r6nA
3r8jA
3rbgA
3rbnA
3rcpA
3rezA
3rfeA
3rghA
3rjdA
3rk6A
3rleA
3rn2A
3rnjA
3rpxA
3rsnA
3rv5A
3rytA
3rzwA
3s26A
3s2kC
3s84A
3s8sA
3s8wA
3s90A
3s98A
3s9dA
3s9nD
3sbwA
3se4B
3sekC
3sgkC
3sh4A
3shtA
3skpA
3sl9A
3so6A
3soeA
3sogA
3somA
3sqdA
3sr2A
3ssuA
3sv1B
3syxA
3szkE
3t1hR
3t3mA
3t6gB
3t6rA
3t7lA
3t7uA
3tadA
3teqA
3tgxA
3thmF
3tj3C
3tlpA
3tnuA
3tnuB
3to8A
3towA
3tq7A
3tq7P
3tsoA
3tt9A
3tuoC
3tv0A
3tvmE
3tw8A
3tyyA
3u10A
3u12A
3u1uA
3u21A
3u23A
3u8zA
3uczP
3ue2A
3uenA
3uj1A
3ukmA
3umhA
3umzA
3un9A
3unpA
3uoaB
3urfZ
3ut3A
3uunA
3uvuA
3uvvA
3uw4A
3uw5A
3ux9A
3v30A
3v42A
3v4pB
3v53A
3v5xA
3v6oA
3v79M
3v7tA
3va4A
3vd6C
3vhlA
3vhxH
3vi6A
3vkeA
3voqA
3vrnA
3vwkA
3w5kB
3w9yA
3wbgA
3wbpA
3wgdA
3wgeA
3wh2A
3whdA
3wo3B
3wp0A
3wsoA
3wszA
3wwtA
3wxeA
3wyrA
3x3fA
3zcfA
3zjyC
3zp5A
3zpoA
3zqkA
3zrtD
3zrzA
3zycA
3zygA
3zyiA
3zyjA
3zyjB
3zynA
3zyqA
3zzyA
4a0bB
4a0qA
4a14A
4a3nA
4a4pA
4a63B
4a64A
4a82A
4aa6A
4abmA
4acrA
4adfG
4adqE
4ae2A
4ae7A
4ae8A
4afiA
4aflA
4aifA
4aj5A
4aj5K
4akmA
4amhA
4ap2A
4apuA
4aqbA
4atzD
4au2A
4avsA
4ayaB
4aydA
4b0fC
4b3zA
4b6dA
4b7yD
4b90A
4b93A
4b93B
4bcxA
4bgcA
4bikB
4bknA
4bkwA
4bmjA
4bqaD
4bqbA
4bsmA
4bsnA
4bsrA
4bsxA
4bw5A
4bwdA
4bxpA
4c0dA
4c0fA
4c0gA
4c0oC
4c3zA
4c8wI
4c9vA
4c9yA
4cahB
4cbzB
4ccaA
4cdkA
4cegA
4cekA
4cemA
4cj6A
4cjmA
4cpcA
4crfA
4cudA
4cz2D
4d01A
4d0gC
4d0pA
4d11F
4d9qA
4ddpA
4depC
4dhxB
4dkeB
4dkxA
4dmuA
4dn8A
4dndA
4do0A
4dohA
4dohB
4domA
4drbC
4dt6A
4dtgK
4dx1A
4dx8K
4dy0A
4dzoA
4e2i2
4e6rA
4e71A
4e74A
4edlA
4ehpB
4ejqA
4ekxB
4emoA
4emzA
4eotA
4eozA
4ersA
4ervA
4esrA
4euwA
4ewiA
4exnA
4ezaA
4f25A
4f2aA
4f59A
4f7hA
4f8cB
4f9kA
4flaA
4flbA
4fmcF
4fo0A
4fqgA
4fu6A
4fxvA
4fxwA
4fxxA
4fzsB
4g1tA
4g2yA
4g5qA
4ga0A
4ga7A
4gafA
4gdkA
4geiA
4gh7A
4glpA
4gmjB
4gmlA
4go6B
4gokB
4gosA
4gzaG
4gzaH
4h22A
4h5sB
4h9nC
4hc7B
4hczA
4hdoA
4hgkA
4hh8A
4hl4A
4hn5A
4houA
4hpfA
4hplB
4hqaA
4hqrA
4hs2A
4ht1T
4hwbA
4hxiA
4i0pC
4i0pD
4i5jA
4i6nA
4i9yA
4ia1A
4iawA
4iaxA
4icuA
4iejA
4iimA
4iioA
4iqhA
4irzA
4iulA
4iveA
4iw4E
4izeA
4j0qA
4j0wA
4j1vA
4j2cA
4j8sA
4je4A
4je4B
4jegA
4jegB
4jkqA
4jmhA
4jolA
4jpzB
4jq0A
4jt6D
4jupA
4juyA
4jvhA
4jvyA
4jwlA
4jyoX
4jzjC
4jzpA
4k0vA
4k12A
4k2oA
4k55A
4k5yC
4k81A
4k92A
4kaxB
4kboA
4kc3A
4kc3B
4kg8A
4kgoA
4ki5M
4kjyB
4kkiA
4kl1A
4klzA
4kmyA
4ksjA
4kt1A
4ku8B
4kv5C
4kvgB
4l0pA
4l0rA
4l1dA
4l2wC
4l3iA
4l3jA
4l7xA
4l9cA
4l9mA
4l9uB
4lg8A
4lg9A
4lhxC
4li0C
4li1B
4ljxA
4lkpA
4llaA
4llrA
4lnpA
4lnzA
4logB
4lpkA
4lqdA
4ltbA
4m48A
4m4dA
4m67A
4m6tA
4m7rA
4m8gA
4m8nA
4mddB
4mewA
4mgxA
4mheC
4mhlA
4mhvA
4mmzC
4mqeA
4mqeB
4mqjB
4mroA
4msvA
4mviA
4mz2A
4n1dA
4n3zA
4n68A
4n6v2
4nacA
4nc6A
4nkqB
4nlhA
4nnlA
4npjA
4nt5A
4ntwA
4nuxA
4nw3A
4ny9A
4nymS
4o46F
4o64A
4o6xA
4o7qA
4o9bA
4oavB
4odbD
4oe9A
4oeoA
4ofbA
4ogaE
4ol0A
4oleA
4om2A
4om7A
4oqtA
4ot9A
4ou0A
4ouhA
4ovaA
4owrA
4owrB
4owtA
4owtB
4ozgA
4ozrU
4p0cA
4p22A
4p3aA
4p3eC
4p4sA
4p4tA
4p5wA
4p60A
4p6zB
4p6zG
4p6zS
4p7aA
4pcwA
4pd3A
4pj1A
4pjuA
4pl7A
4ps4A
4pxjA
4pypA
4pznA
4q28A
4q2qA
4q57A
4q57B
4q58C
4q94A
4q9uC
4q9uF
4q9vA
4qaeA
4qafB
4qciC
4qkgA
4qksA
4qmdA
4qmgA
4qmiA
4qobA
4qt6A
4qu6A
4qu7A
4qxfA
4qxfE
4qy4A
4r14A
4r32A
4r9wA
4rboA
4rduA
4rfeL
4rlyA
4rmaA
4rocA
4rqrA
4rs1B
4rueA
4rylA
4s0sD
4s0uC
4s15A
4tq0B
4ts6A
4twkA
4txpA
4txrC
4u2xD
4u4pA
4u4pB
4u7lA
4u7mA
4uchA
4uf7C
4ufrB
4ui2D
4ui9R
4ui9S
4uj3B
4up0A
4uu5A
4uucA
4uuvA
4uxtC
4uyjA
4uywA
4v01A
4v2aA
4v2bA
4v2cA
4v2eA
4v2oA
4wauA
4wciA
4whdA
4wikA
4wjkA
4wjnA
4wmqA
4wn5A
4wqoD
4wtwA
4wtxA
4wtzG
4wv4A
4wv4B
4wv5A
4wvdA
4wy4A
4wy4B
4wy4C
4wy4D
4x0lC
4x0rB
4x52A
4x6dC
4x6dD
4x6sA
4x8yA
4x9jA
4xa1C
4xa1D
4xa3A
4xa6C
4xbmA
4xdxA
4xh9B
4xhtA
4xokA
4xosA
4xq7A
4xw2A
4xw3A
4xwxA
4xxbA
4xxbB
4xynA
4y5uA
4y89A
4y8aA
4y8wA
4yc7B
4yd8A
4ydhA
4ydyA
4yepA
4ygbA
4ygcF
4yliA
4yooA
4yu8A
4yv3C
4z6gA
4z6yC
4z79A
4z8eA
4z8gA
4zbnA
4zeqA
4zeyA
4zgzA
4zgzB
4zh1F
4zk9B
4zkbB
4zkcB
4zmqA
4znyA
4zouA
4zrjB
4zryA
4zryB
4zs7A
5a1mA
5a2eA
5a2fA
5a31D
5a31R
5a40E
5a5iA
5a8lG
5a9jA
5a9q1
5a9q2
5a9q5
5a9q6
5a9q7
5a9q8
5a9qR
5absA
5aeaA
5agwA
5ai0A
5ailA
5aj2A
5aj2B
5aj2C
5aulA
5awrA
5azwA
5b1wA
5b38G
5b4wA
5b4yB
5b71E
5b83E
5bnqA
5bnqR
5bnvF
5bo1A
5bo4A
5bowA
5bupA
5bxbA
5c2jA
5c4vB
5c5xA
5c8hA
5c9jA
5cbaE
5cbvA
5cfbA
5chlA
5ci8A
5cirE
5cj1A
5cj4A
5cjpE
5cmdA
5cmmA
5cniA
5ctdA
5cufA
5cuzA
5cvaD
5cvaE
5cvaF
5cvlA
5cyhA
5czvA
5d3aA
5d3iA
5d3yA
5d5uB
5d69A
5d7gA
5d94A
5dcpA
5ddaA
5dftA
5dgoA
5dhgA
5dn2A
5do7A
5do7B
5dpwA
5dqsD
5e1tA
5e4lB
5e6pB
5e7nA
5e86A
5e8dA
5e95B
5ecgC
5efxA
5ekiA
5el3A
5eluB
5eq0A
5eqxA
5er7B
5ercA
5erpA
5ewjA
5ezdA
5f3kA
5f5sB
5fb8C
5fbhB
5fd3A
5fdyA
5ffwA
5fg6A
5fjvA
5fm9A
5fmwA
5fo9C
5forA
5fp4A
5fpfA
5fr6A
5fugC
5furK
5fwkK
5fwsA
5fwxB
5fwyB
5g04E
5g3qB
5g6uA
5gjhA
5gjkA
5gjkB
5gpyA
5gpyB
5gtuA
5gwnA
5gxhA
5h07C
5h1dA
5h38A
5h3dA
5h4yA
5h65A
5h65B
5h78A
5h8fA
5h8fB
5h8oB
5hbtB
5hdtA
5hheD
5hi4A
5hk5E
5hlzA
5hn1A
5hnsA
5hpyA
5hxbX
5i0hA
5i4zA
5i6jA
5i7zA
5i83A
5i9jA
5iaaA
5ibkB
5ii0A
5ijoA
5ijoD
5ijoH
5ikcM
5im0A
5ip4D
5ipvB
5ircA
5irlA
5irsA
5iryA
5it3A
5iueA
5iwlC
5ixfA
5iyyA
5izmA
5izqA
5j03A
5j11A
5j11C
5j12B
5j1fA
5j1gA
5j4oA
5j5cB
5j7eA
5jbtA
5jcyA
5jczI
5jd0A
5jg6A
5jhoA
5ji7A
5jk9D
5jlhF
5jm4A
5jp2A
5jpnA
5jpoA
5jv3A
5jvmA
5jvrA
5jvsA
5jw9B
5jx1A
5jylA
5k19A
5k1hB
5k31A
5k5hA
5k5lE
5k89A
5k8dA
5kazA
5kc8A
5kc9A
5ke2A
5kf4A
5khrB
5khrF
5khrO
5khrQ
5khtA
5khuM
5khuQ
5khuS
5kjxA
5kl2A
5kmgP
5komC
5kvyA
5kzoA
5l0oA
5l3qA
5l3xA
5l5lA
5l73A
5l74A
5l7nA
5l8iA
5l9tI
5l9tN
5l9tT
5l9uP
5lbiA
5lc3A
5lefC
5lfnA
5lfrA
5lgdA
5lgkE
5llkA
5ln1A
5lsiD
5lsiE
5lsjD
5lsjN
5lt0A
5lupA
5lvzA
5lweA
5lxnA
5m3xA
5m5eB
5m73B
5m73H
5m9nA
5mc7A
5me8A
5meyA
5mf9A
5mgrA
5mkvA
5mlaB
5mlbB
5mpfA
5mq1A
5mqfC
5mqfE
5mqfQ
5mqiA
5mr4A
5mr5C
5mraA
5mv9A
5mvxA
5mw5A
5mwbA
5mx0A
5mxxA
5n48A
5n48B
5n6oA
5n6pA
5n7iA
5n86A
5n88D
5n9bA
5naxA
5nazA
5nb0A
5nb1A
5nb2B
5ng4B
5nh1A
5nirA
5nj8D
5njgA
5njjA
5nkqE
5nksA
5nl2A
5nlvA
5nm9A
5nmrA
5nmvK
5nnxA
5no0A
5noiA
5nqhA
5nstB
5nuvA
5nvkA
5nw2C
5nw4G
5nw4X
5nw4Y
5nw4Z
5nw4h
5nw4k
5o3jA
5o4eE
5o6sA
5o85A
5o85B
5o8fA
5o9hA
5oa3T
5ob5A
5occA
5ochA
5ocyL
5oecB
5ohoA
5ohqA
5oj2A
5ok6A
5onaA
5or8A
5ougA
5owoA
5pxvA
5q3rA
5qsmA
5qstC
5qtlA
5qu1A
5r5tA
5rymA
5svjA
5szjA
5t0hG
5t0hH
5t0hI
5t0hJ
5t0hK
5t0hL
5t0hV
5t44A
5t8eA
5t8rA
5tbkJ
5tbnA
5tf2A
5tgiA
5thpC
5tjbA
5tljX
5to5A
5tptA
5tupA
5tuuB
5tuvB
5tuvD
5twqA
5u1dB
5u4vA
5u6oA
5u77A
5u7zA
5u7zB
5udzA
5uj7E
5ul6A
5umuA
5un5B
5uphA
5ur7A
5uv6A
5uv8B
5uzqA
5v02B
5v0lB
5v5vG
5v69B
5v89C
5v8zA
5vakA
5vbdA
5vebX
5vfrU
5vftW
5vftX
5vftf
5vhjA
5vhjB
5vhjE
5vhjF
5vhjG
5vhjf
5vkjA
5vm9A
5vpaB
5vybA
5vztB
5w0hA
5w1vA
5w3nA
5w3rA
5w5zA
5wakB
5wbjA
5wdeA
5wdhA
5wdmA
5wh1A
5wi2A
5wlqA
5wlzC
5wmeA
5wpqA
5wrwA
5wsuC
5wvcC
5wvcD
5wvdB
5wveA
5wveB
5x57A
5x6tA
5x6uC
5x72A
5x83A
5x83B
5xauA
5xauB
5xauF
5xcqA
5xcsA
5xcsB
5xcvA
5xcvB
5xcxB
5xfrA
5xjl2
5xjlE
5xjlG
5xm2A
5xmyA
5xnvA
5xo2A
5xskA
5xuyA
5xxgA
5xyfA
5xzxA
5y2zA
5y2zB
5y30A
5y38B
5y3nA
5y3sA
5y4eA
5y4fA
5y4mA
5y7iA
5y7yA
5yc1A
5ydfA
5yhlA
5yjeA
5yjmA
5yk3l
5yk3m
5ykeA
5ykeB
5ykhA
5yp7A
5yq4A
5yq5A
5ysoA
5yt3A
5yu6A
5yufA
5yy8A
5yz1A
5z7aA
5z8xA
5zazA
5zhxf
5zk1A
5zkoG
5zkpA
5zm5A
5zm8A
5zojD
5zxdA
5zyaD
5zyqA
6a3wF
6a5qB
6a6iG
6a70B
6a71A
6a77A
6a9pA
6ac0A
6aciH
6agfA
6ahyF
6aj4A
6akkA
6akmA
6anuf
6ar4A
6arqA
6asbF
6atgA
6atuA
6aw0A
6axfA
6axgA
6ayeA
6b0bA
6b0fB
6b3xA
6b7hA
6b8lA
6b8oA
6b8qA
6bc0A
6bcbA
6bcsA
6bfqG
6blwA
6blyA
6bp6A
6bphA
6bpqA
6bqhA
6bqrA
6bqtA
6brbD
6bsbA
6bsbB
6bynM
6byoA
6bzeA
6c09A
6c0aA
6c48A
6c48B
6c5xD
6c9lE
6caaA
6cc8A
6ceoA
6cetD
6cetN
6cnjA
6cnjB
6cnmA
6cnmE
6cnpB
6co7A
6cozA
6cpsA
6csuB
6cu8E
6cudA
6cxiM
6cxoA
6d07A
6d0bA
6d48E
6d6qA
6d6qB
6d6qC
6d6qD
6d6qE
6d6qF
6d6qH
6d6qL
6d6tE
6d7lA
6d8cD
6d9hR
6dbpA
6ddaB
6ddmC
6dedA
6dewA
6df3C
6df3L
6df4A
6dg1A
6dhbA
6dhsA
6dieA
6digA
6dn7A
6du8A
6duwA
6dvuA
6e27C
6e2hE
6e2jA
6e2jB
6e3kA
6e3kE
6e5uB
6e5vA
6e8rA
6ee0A
6ehpE
6ehrF
6ehrG
6eilA
6eit4
6ekkA
6eldA
6euaA
6eubA
6ew1A
6ezoC
6ezoG
6ezoI
6f1vf
6f1vm
6f1zp
6f2rD
6f3tE
6f4uA
6f55A
6f5xA
6f63A
6f7hA
6f7jA
6f7jB
6f8fD
6faeA
6fb4A
6fcvB
6fczA
6fczB
6fczC
6fehA
6ff3B
6ff4E
6ff4V
6ff7F
6ff7U
6ffaB
6fibA
6fieB
6fk7A
6fn1A
6fn8A
6fq1A
6fqqA
6fufB
6fviA
6fzsA
6fzwD
6g16B
6g18u
6g18w
6g4st
6g51t
6g53V
6g5hC
6g5ha
6g6jA
6g6lB
6g6sA
6g6uA
6g79S
6g7wA
6g82A
6g8tA
6g8wA
6gb1A
6gbuB
6gc5A
6gfaA
6gfbA
6gg1A
6gh8A
6gjeA
6gjeB
6gk3A
6gmeA
6gnmA
6gpxB
6gqeA
6gqzA
6h15A
6h25G
6h25I
6h25J
6h3rA
6h47B
6h5tA
6h60A
6h7eA
6harE
6hc2J
6hduA
6hg4A
6hgaB
6hlvA
6hm6A
6hmqA
6hrrA
6hufA
6hw2A
6hx4B
6i07C
6i0zA
6i3nM
6i3vA
6i3vF
6i9sA
6iceA
6id0I
6id0c
6id0s
6id1C
6if2B
6if3A
6igoC
6igxA
6igxB
6inoA
6iomA
6isbC
6iscA
6iscB
6ismA
6iuhA
6iybB
6iyyA
6j0gA
6j56A
6j80A
6j8eA
6j8gA
6jbjA
6jbmB
6jckA
6jckB
6jjwA
6jliA
6jm4B
6jmqA
6jodA
6jx6A
6jxrg
6k3lB
6k60H
6k7oA
6k7vJ
6k9fA
6kakA
6kkrA
6km7A
6kn9B
6krzA
6ksqA
6kswC
6kzjA
6kzoA
6l1dA
6l1eA
6l1rA
6l34A
6l6lA
6l6nA
6l6pA
6l6rC
6l81A
6l88A
6l93A
6laeA
6lbiH
6lcbA
6lffA
6lhrA
6li9A
6litA
6ljeA
6lmwA
6lyyA
6m1hA
6m33A
6m3qE
6m3qF
6m49A
6m49B
6m4iA
6m90A
6mbaA
6mbwA
6mdwA
6mekE
6meoB
6mgnA
6mi3A
6mksA
6moeA
6mohA
6mojA
6mq5A
6mstA
6msvA
6mudB
6munB
6mzcB
6mzcG
6mzcM
6mzmA
6mzmJ
6n31A
6n34A
6n50B
6n8pA
6n9nA
6ne1A
6neqB
6neqC
6neqE
6neqF
6neqG
6neqI
6neqJ
6neqK
6neqL
6neqN
6neqO
6neqa
6neqb
6neqc
6neqd
6neqe
6neqg
6neqh
6neqi
6neqj
6neqk
6neqm
6neqn
6neqp
6neqz
6nggB
6nihA
6njeA
6njgC
6nloA
6nq3C
6nq5A
6nxkC
6o0qA
6o0sA
6o1nA
6o1qA
6o39C
6o5bJ
6o5oA
6o6aA
6o8dC
6ob2B
6od3G
6oddA
6oddB
6of7A
6of7B
6ofpA
6ojsA
6om2B
6omlX
6omoI
6oonA
6oqjA
6oqmA
6orrA
6otnA
6ov2A
6ov7A
6ox7C
6p0iB
6p0qA
6p48A
6p50C
6p6bA
6p7fA
6pa1A
6pa7K
6pa7N
6pagD
6paxA
6pbgA
6pceA
6pdqA
6pdqB
6pe9J
6pe9V
6peqE
6pf2A
6pfpA
6pogA
6pokA
6pseB
6pt0R
6pt2B
6ptsD
6puvA
6pv7A
6pv7B
6pvqA
6pwcR
6pxbF
6py8C
6pyoA
6pztB
6q2iA
6q3pA
6q3pC
6q41B
6q43A
6q43B
6qeyA
6qg8A
6qhdA
6qjaA
6qjdA
6qmsC
6qntD
6qnxB
6qv6B
6r3pA
6r3qA
6r3vA
6r65A
6r80A
6r99A
6rlrA
6rmlB
6rnqA
6ro9A
6rolA
6rptE
6rtbH
6rtfA
6rtwA
6rv2A
6rvcA
6rz3B
6rz5A
6rzaX
6s0bC
6s5fA
6s8lF
6s8xA
6sa5A
6sdfA
6senA
6serA
6sgeA
6sloA
6snkA
6snzA
6sruA
6stjC
6suaA
6swsE
6sxwA
6sygA
6t7bK
6t9qA
6td6B
6thgD
6tl8A
6tlcD
6tm1B
6tn7B
6tnoA
6to7A
6tokA
6tqrA
6tqsA
6ts3A
6tu9A
6tybC
6tydV
6tztA
6tztB
6u0nD
6u1nR
6u41A
6u66A
6u6tA
6u6uR
6u7nA
6u9sC
6ubyI
6uciC
6udkB
6ueiA
6uhaB
6uhcA
6uhcB
6uhcC
6uhcD
6uhcE
6uhcF
6uhcG
6ui9A
6ukaB
6ulmB
6umtB
6up7B
6upvM
6urgC
6usjU
6uurA
6uveA
6ux8B
6uxmA
6uz8A
6v01C
6v01J
6v02A
6v22E
6v34A
6v4xC
6v4xD
6v4xI
6v4xJ
6v5aA
6v5vg
6v6bC
6v6cL
6v6dA
6v7mA
6v7mB
6v7oA
6v97A
6v9iR
6vadA
6vadB
6valA
6vcdB
6vcsA
6vfeA
6vg2A
6vgcA
6vmeB
6vmeC
6vmeE
6vskA
6vtxA
6vu5B
6vu8B
6vvoA
6vvoB
6vvoC
6vvoD
6vvoE
6vvoF
6w2gA
6w3hC
6w5vD
6wauA
6waxA
6wb8A
6wc2M
6wcwA
6wdqC
6wdqD
6wg4A
6wg4B
6wh2A
6wjlG
6wjnM
6wjnT
6wjnY
6wjna
6wjnb
6wjnc
6wjnd
6wlw0
6wlw1
6wlwQ
6wlwR
6wlwS
6wlwU
6wlwV
6wm2A
6wm2D
6wm2G
6wm2H
6wm2K
6wm2N
6wm2O
6wm2P
6wm8A
6wp0A
6wqkA
6wthA
6wthB
6wthC
6ww7E
6wwzR
6wx6A
6x0uD
6x0vF
6x2oB
6x4gA
6x4sA
6x5zG
6x5zO
6x85B
6x93A
6x93C
6xbmR
6xf1A
6xf2A
6xfm1
6xfvA
6xh1A
6xibA
6xibB
6xjxA
6xkdA
6xpdB
6xr0M
6xt9A
6xt9D
6xt9H
6xtbE
6xteA
6xwgD
6xx0C
6xz1A
6y09A
6y09C
6y508
6y50p
6yaiB
6yaiH
6yaiI
6yaiJ
6yaiL
6yaiO
6ybso
6ybsx
6ybt2
6ybtu
6ybwM
6ybwy
6ybwz
6yieC
6yipB
6yqfA
6yqfD
6yupD
6yx9A
6yxoA
6z10A
6z2cA
6z30A
6z31A
6z3gB
6z3hB
6z3wE
6z5nA
6z6zA
6zbkB
6zbvA
6zmmA
6zmnA
6zn6A
6zphB
6zpiA
6zqtA
6zqtC
6zs5A
6zs5D
6zvoA
6zw1A
6zxdB
6zxdE
6zxdG
6zxdH
6zxdI
6zxdJ
6zxdL
6zxdM
6zxdN
6zxdO
6zxdW
6zxdX
6zxdY
6zxdb
6zxde
6zxez
6zxfy
6zymC
6zymE
6zymR
6zymT
6zymt
7a00A
7a5pK
7a5pL
7a5pN
7a5pO
7a5pP
7a5pS
7a5pT
7a5po
7a6uA
7aalA
7aavI
7aavN
7aavP
7aavR
7aavv
7abhF
7abhL
7abhY
7abhw
7abhz
7abiO
7abiS
7abit
7accA
7ag0A
7aieA
7akvA
7alvA
7apkA
7apkB
7apkC
7apkE
7apkF
7apkG
7apkH
7asuA
7asvB
7aweH
7aweI
7aweK
7aweL
7awlA
7b05A
7b26A
7b26B
7b2mC
7b48A
7b4lA
7b91A
7bdxE
7bloA
7bp3A
7bprA
7bspC
7bssA
7btaB
7bu5A
7bu5B
7bv7A
7bv7C
7bw0R
7c00A
7c4sA
7c76B
7ccsB
7ceaA
7ceaB
7cebA
7cebB
7cebC
7cfoA
7cfzA
7chzI
7creA
7cteC
7cunA
7cunB
7cunE
7cunF
7cunG
7cunH
7cynA
7cyuA
7cyzA
7czbA
7czgA
7d2eA
7d2sA
7d2sB
7d3sR
7d68R
7d7sC
7d8zB
7d90A
7d99A
7daaA
7db6D
7dcvA
7dklA
7dl2A
7dl2D
7dl2E
7dneA
7dnfA
7dpxA
7drwH
7drwX
7dscA
7dsvA
7dtoA
7dv4A
7dwvA
7e0fA
7e1tA
7e4tA
7e5bC
7e74A
7e7zA
7e83E
7eb6A
7eb9B
7emfY
7emfZ
7enjP
7eodA
7epeA
7epzB
7eyfA
7f09A
7f4uA
7f6gA
7f6hA
7f9lG
7f9wA
7fh1A
7fijR
7filA
7fj2A
7fwzA
7fxoA
7fy1A
7jhxA
7jicB
7jlqA
7jm4B
7jm6A
7jm7B
7jofA
7jpoD
7jppA
7jpsB
7jqdA
7jsaJ
7jsjA
7jsqA
7jt9A
7jupA
7jwsA
7jxuD
7jxvA
7jydA
7k15A
7k1wF
7k48A
7k7jA
7kc4D
7kcmC
7kdcA
7kfkA
7kh0R
7khjB
7kljA
7kmaA
7kp7B
7ks0A
7ktrB
7ktrE
7ktrF
7ktrI
7kwmA
7kx0A
7kxtA
7kxyA
7kxyB
7kzhA
7l4tA
7l61A
7l9pJ
7lawR
7ldgB
7lf7K
7lfbX
7ljcR
7lk3A
7lk4P
7lkfA
7lrgG
7lrqA
7luoA
7lx2L
7lybM
7lybN
7lybP
7m4rB
7m8wA
7mbpA
7mbxR
7mbyA
7mc2A
7mc3A
7mcrA
7mgeE
7mgwA
7mh6D
7mhyA
7mo0B
7mriA
7mtoA
7mwhA
7mxiC
7mxiE
7mztA
7mztB
7n19B
7n40B
7n4uA
7na7R
7namA
7nbiA
7ndgA
7ndoA
7npwA
7nscE
7nsgA
7nvnT
7nvoD
7nvoG
7nvoH
7o06C
7o0bA
7o5fA
7occA
7oclA
7oduA
7of06
7of0C
7of0I
7of0J
7of0N
7of0P
7of0R
7of0W
7of0a
7oi62
7oi6M
7oi6q
7oi6s
7oi70
7oi75
7oi77
7oi79
7oi7E
7oi7F
7oi7H
7oi7K
7oi7L
7oi7O
7oi7Q
7oi7S
7oi7T
7oi7X
7oi7Y
7oi7Z
7oi7b
7oi7c
7oief
7oixB
7ok7A
7ok7G
7om8Y
7om8Z
7ougF
7ouuA
7owcB
7ox1G
7ox4C
7ox5E
7oxeA
7p0vA
7p3iB
7p4iA
7p54A
7p5cA
7p5jA
7p6rA
7p9uA
7pb4I
7pb4K
7pcvA
7perC
7pglA
7pkiA
7pknK
7pknL
7pknO
7pknP
7plwB
7plxA
7pmwA
7pmyA
7poiA
7poiC
7pqtA
7pr7A
7pr7B
7ptbA
7pzdG
7q3dB
7q3dC
7q3lB
7q3nU
7q6cA
7qaaB
7qbdC
7qdtA
7qf7A
7qg6C
7qg6D
7qh6D
7qh6g
7qh6h
7qh6i
7qh6j
7qh6r
7qh73
7qh7o
7qhbI
7qivA
7qj0H
7qj0I
7qj0J
7qj2j
7qkfA
7qkwD
7qkyA
7qn5A
7qn5B
7qn5E
7qooR
7qooT
7qooW
7qotA
7qoxA
7qpgW
7qqdA
7qrwA
7qs0A
7qs4A
7qttG
7qttI
7qttJ
7qttN
7qttj
7qttl
7qu6B
7quvA
7qvmR
7r1dB
7r5vH
7r5vI
7rc9A
7re5A
7recG
7rewG
7rfpA
7rg9R
7rgwA
7rh9B
7rh9C
7rhqA
7rhqG
7rlkA
7rloI
7rmaA
7rmgR
7rn7A
7rn7B
7rnoB
7rnuA
7rpmE
7ru6A
7ruoA
7s11E
7s2rA
7s4aA
7s5aA
7sa9A
7sc0A
7scsB
7sf7B
7sfzB
7sg0B
7sgmA
7shfD
7sk6B
7sk7A
7sl8A
7sl9A
7spsA
7sqkA
7sqkB
7sqkC
7sqkD
7sqkE
7sqkF
7sqkG
7sqkH
7srqR
7st5F
7staA
7sulA
7sx3C
7t0oO
7t2aB
7t2bA
7t2gR
7t58A
7t6sR
7t6tR
7t91A
7t9iB
7td0R
7tfnJ
7thgA
7tj7M
7tj8A
7tngA
7tpbA
7tpsA
7ts0P
7tueB
7tufD
7tvgD
7txdJ
7txrA
7tyoR
7tzhD
7u5vA
7u9dA
7u9jA
7uapL
7uasA
7uhyA
7uhyC
7uhyD
7uihA
7ukhA
7ukhI
7ul2R
7ul3A
7ul5A
7ullA
7um4A
7umqJ
7urvC
7uslA
7utzA
7uwfA
7uwjA
7uwjC
7uwnE
7uwnF
7uxpB
7uz3B
7uzqJ
7v0xJ
7v62A
7v63A
7v6qA
7v8nA
7v9mR
7vc9M
7vd2A
7vd2B
7vd2G
7vd2H
7vdvP
7vdvQ
7vdvY
7vdvZ
7vgfA
7vh0A
7vkgA
7vkiA
7vkjA
7vmbB
7vnpA
7vpxD
7vpxE
7vpxF
7vpxJ
7vpxN
7vq2A
7vqpA
7vqqA
7vqxR
7vr7A
7vrbA
7vsyA
7vupA
7vytA
7w3zA
7w59I
7w59T
7w59Y
7w59v
7w59w
7w5af
7w5dA
7w5qA
7w6aA
7w91A
7welA
7wfyC
7wg3I
7wjvA
7wliA
7wm3A
7wmvA
7wn3A
7wn4F
7wrhD
7wrnA
7wrqA
7wrqB
7wsmA
7wsoA
7wt3E
7wts3
7wts5
7wtsr
7wtsx
7wttR
7wtta
7wttt
7wtwy
7wtxR
7wtzF
7wtzP
7wtzQ
7wtzS
7wtzZ
7wtzc
7wu0v
7wu9A
7wu9R
7wwbA
7wwpA
7wz3G
7x2uA
7x2uC
7x5dA
7x5eA
7x5eB
7x8qA
7x91H
7x9gA
7x9gC
7xbdA
7xbwR
7xfrA
7xfrD
7xhnQ
7xhnU
7xowR
7xq9A
7xrrA
7xt9R
7xurA
7xurB
7xurC
7xv6A
7xw9R
7xwoB
7xxhR
7xxiA
7y13R
7y1fR
7y1pA
7y1tD
7y3iA
7y48B
7y4aA
7y4aB
7y4pA
7y4qD
7y62A
7y7vA
7y89A
7y8rI
7y8rK
7yfmB
7yg4B
7yg5B
7yidA
7yirA
7yj4R
7yk4B
7ylbF
7yldG
7yqcA
7yr5B
7yugA
7yxcA
7yyhl
7yzbA
7yzeA
7z0iA
7z21A
7z3qA
7z53A
7z53T
7z5iA
7z6zA
7z72A
7z72B
7z73E
7z8hA
7z8lq
7z8rD
7za1A
7zcgB
7zdzA
7zetA
7zh0A
7zhsE
7zj2A
7zl1B
7zmkA
7zmxA
7zn7D
7zozA
7zubD
7zwlC
7zxkA
7zxkB
7zxmA
7zy4A
7zyfA
7zyhA
7zyhC
7zyiA
8a1gC
8a4aB
8a4bB
8a59A
8a5jB
8a5uB
8a6lB
8a6lC
8a8qA
8acfA
8actC
8actE
8afoA
8ag1a
8ag6B
8amrA
8amwA
8arfB
8as5A
8athA
8atiA
8aw2A
8ax8A
8b10A
8b46A
8b4fA
8b5wA
8b6lA
8b6lE
8b6lF
8b6lG
8b6lH
8b6lI
8b6lM
8b6lN
8b6lO
8b6lP
8b6zA
8bbeC
8bbeD
8bbeF
8bbfA
8bbfC
8bf4F
8bfhA
8bfiA
8bhgB
8blaA
8bljA
8bloA
8br9A
8bskA
8bwfA
8bylC
8bzmA
8bzyA
8c0cB
8c1bR
8c1lA
8c1pE
8c2hA
8c7mA
8c9xA
8cb6A
8cb6F
8cisA
8ckgA
8cn1B
8cn3A
8cokA
8cr8A
8cr8B
8css0
8css1
8css3
8css4
8css8
8cssB
8cssC
8cssD
8cssE
8cssF
8cssG
8cssH
8cssI
8cssJ
8cssL
8cssM
8cssN
8cssP
8cssQ
8cssR
8cssS
8cssT
8cssU
8cssV
8cssW
8cssX
8cssY
8cssZ
8csxL
8cuhA
8cz8M
8cz9A
8d1gA
8d1oE
8d3fA
8d41A
8d4sA
8d51A
8d6aB
8d74C
8d7hA
8d7hD
8d85A
8d8iA
8d9rS
8dc0B
8dd2B
8dd2E
8depA
8dfwA
8dgmA
8dh8C
8dhaA
8dhaB
8dj7C
8dkeP
8dmkA
8dmkB
8dmkG
8dn2E
8dnvB
8dnxA
8do8A
8dwnA
8dy1B
8dyuB
8dzmA
8e0aA
8e3gB
8e6vA
8e7jA
8e92B
8e93D
8e9wA
8eb0A
8eb0B
8edlA
8edmA
8edmB
8ednA
8edoA
8edoB
8eewA
8efdB
8eg5A
8egwA
8egwB
8ehwA
8ej6F
8ekwA
8el7A
8el8A
8emaC
8emaD
8entA
8enyA
8epcA
8epmA
8eq6A
8equC
8etpA
8etpD
8ez6A
8f0kE
8f0pA
8f2rC
8f5xA
8f60C
8f76A
8f7cA
8f7uA
8f8tT
8fd7C
8fdzA
8fgwE
8fh3A
8fh3C
8fhpA
8fk9C
8fmmC
8fnaA
8fp9E
8fpkB
8fvj2
8fw2A
8fw5C
8fw5D
8fw5E
8fx5R
8fxsA
8fy3B
8fz4A
8fzvC
8g04A
8g04B
8g0pA
8g0pB
8g2yA
8g2yB
8g4aA
8g87X
8gbjB
8gbjC
8gbjD
8gbjX
8gd2B
8gdxA
8gehG
8gejG
8ggfR
8ghrA
8gkgA
8gl7A
8gmpC
8gmqA
8gn7A
8gngA
8gocA
8gquA
8grgA
8grgB
8gruB
8gs3A
8gs4A
8gsuB
8gt9A
8gw8R
8gxlA
8gz1B
8h0iA
8h24A
8h4xA
8h7gB
8h7gD
8h7gE
8h7gG
8h7gI
8h7gK
8h7gL
8h9vQ
8h9zA
8hb0A
8hbmB
8hbvA
8hckA
8hcuA
8hdoR
8hk11
8hk1A
8hk1B
8hk1E
8hkiA
8hkiB
8hkiE
8hkiQ
8hkiZ
8hlbA
8hloA
8hlpC
8hn1A
8hptA
8hptB
8hqvA
8hr0A
8hr0B
8hs2R
8htiA
8hvtA
8hxrD
8i1bA
8i3jA
8i60D
8i6kA
8i79B
8i79F
8i93B
8i9mA
8i9mB
8i9sC
8ibuR
8icoA
8iemP
8ietA
8ifoA
8igtA
8ih4A
8iiaA
8ijbA
8ikhR
8im7A
8im7C
8im7D
8inrR
8inzC
8iocR
8ityB
8ityC
8ityD
8ityE
8ityF
8ityG
8ityH
8ityI
8ityJ
8ityK
8ityL
8ityN
8ityP
8ityQ
8ityU
8ityW
8iu1A
8iukR
8ivdC
8ivzA
8iy6R
8izyA
8j0lA
8j0qA
8j3vA
8j4fB
8j62A
8j6fI
8j7rB
8j7tA
8j8iA
8j9sA
8jbfB
8jeyA
8jf0A
8jhkE
8jj6A
8jloR
8jniB
8jpjA
8jpsB
8jrkA
8jrkB
8jruH
8jruR
8jt6R
8jtsA
8jzuA
8jzwC
8k1jA
8k2wR
8k3dA
8k4oF
8k5rA
8k5rB
8k81A
8k86A
8k8cA
8k9iK
8k9iL
8kb8C
8kbxA
8kbxB
8kfqA
8kgiA
8khfN
8oeeA
8oerA
8oerC
8oerI
8of4L
8ogiA
8ogiB
8oi2A
8ok0A
8omdA
8onsA
8opqA
8oqyB
8oqyC
8or9A
8os2A
8os5B
8ouhC
8ouoA
8ovuA
8ow4A
8owiA
8oxrA
8ozbE
8p0mA
8p0zA
8p2wC
8p7aA
8p9cC
8peqJ
8pg0A
8phwA
8pi8A
8pksA
8pnmC
8poeA
8poiA
8pokA
8ppkA
8ppkD
8ppkK
8ppkU
8ppkd
8ppkp
8pprM
8pprP
8pqwD
8pqwF
8pr2B
8pr2h
8pr3B
8pr3f
8q26A
8q4lA
8q5h4
8q5h5
8q61A
8q68A
8q7n7
8q7nF
8q7nJ
8q7nN
8q7nS
8q7nX
8q7oC
8q91D
8q91E
8q91F
8qa4A
8qbnY
8qe84
8qgyA
8qj7A
8qj7B
8qj7C
8qj7D
8qngA
8qv7A
8qvwA
8qxkA
8qy4B
8qy4C
8qyjH
8qyjK
8qylL
8qysQ
8qytA
8qz9N
8qz9O
8r02C
8r07A
8r2dD
8r5nA
8r7oA
8r8dB
8r8rB
8r99A
8rakA
8rgiA
8rgiB
8rh4A
8rhqA
8rj3J
8rjwI
8rk2A
8rkfA
8rkhA
8rm6B
8rnuA
8rppA
8rppD
8sahA
8sc1A
8sdjA
8sduA
8sgiA
8sleA
8slxA
8smoO
8smwK
8so3D
8spbA
8spbB
8spbC
8speG
8ssbE
8steA
8t13A
8t23A
8t2uB
8t3rA
8ta6A
8tceA
8tcfA
8tcgB
8teoA
8tggA
8tgtC
8th3B
8tlcA
8tldB
8tldC
8tldF
8tlmC
8tlyA
8tm0C
8tnwA
8tohA
8tqdA
8ts0A
8ts1A
8twxA
8twyA
8typA
8tzbB
8tzeA
8tzfB
8tziA
8tzoA
8tzoB
8tzoC
8tzpC
8tzrA
8u02R
8u0tA
8u15C
8u1eA
8u1lA
8u1lC
8u1lD
8u3dA
8u4cC
8u4nR
8u4vA
8u4wA
8u5hA
8u7mA
8u8xA
8u9jA
8uapA
8ubyA
8uc6C
8uc9A
8ucdA
8udzA
8ue1A
8uf7C
8ufsA
8ug1A
8ugyR
8uibI
8uinJ
8ujlA
8uoaA
8urfA
8usoA
8utqK
8uueB
8uw8A
8uwbB
8v04A
8v04B
8v06A
8v15A
8v52A
8v54B
8v55A
8v8iB
8v9qB
8vrwC
8w2oB
8w2oM
8w2oP
8w2oQ
8w41A
8w5cA
8w6bD
8w6cA
8w6hA
8w77A
8w8tA
8wa8A
8wc9R
8we8D
8wejA
8wf4A
8wffA
8wfgA
8whhE
8whlF
8wjhA
8wlrA
8wnsB
8wqrB
8wr2B
8wuyA
8wx2A
8x16R
8x1nA
8x23A
8x2aA
8x2sA
8x2tA
8x5jA
8x5mA
8x5xB
8x5zA
8x72A
8x77B
8x8tA
8x8tB
8xb2A
8xflA
8xgmD
8xqrR
8xwxE
8xzfR
8y2cA
8y65A
8y6fA
8y85A
8ybxA
8ybxH
8yr7A
8yuuR
8zh8R
8zjfA
8zkdA
8zmsA
9apiA
9aygA
9b6dA
9borA
9bq2A
9bq2B
9c0oA
9eocD
9eofG
9ey5A
9f42E
9g2rA
9ijdR
m
