# Supplementary material for: Entabolons: How Metabolites Modify the Biochemical Function of Proteins and Cause the Correlated Behavior of Proteins in Pathways
Source: J Chem Inf Model. 2025 May 16;65(11):5785–800. doi: 10.1021/acs.jcim.5c00462 (PMC12152931; doi:10.1021/acs.jcim.5c00462)
Supplement: Supplementary file 1 [file ci5c00462_si_001.zip › LISTS/Table S3.LIST.protmet_MET.txt]

20
6PG
ADP
AKG
ATP
BG6
CIT
CMP
F6P
GLU
GMP
GTP
MET
MLT
NAD
NAP
PEP
PHE
PYR
R52
VAL
