# Supplementary material for: Entabolons: How Metabolites Modify the Biochemical Function of Proteins and Cause the Correlated Behavior of Proteins in Pathways
Source: J Chem Inf Model. 2025 May 16;65(11):5785–800. doi: 10.1021/acs.jcim.5c00462 (PMC12152931; doi:10.1021/acs.jcim.5c00462)
Supplement: Supplementary file 1 [file ci5c00462_si_001.zip › LISTS/Table S11.LIST.metabolites_pockets.txt]

91269
4h6qA.GOL.3    2  18   9
4hjqA.PO4.1    4  13  13
4oelA.SER.1    4  10  10
4oelA.TYR.2    4  11  11
4p7eA.PTR.1    2  15   9
4p7eA.PTR.2    2  15  15
5c9jA.DAO.1    2  13  13
5c9jA.DAO.2    2  20  20
5c9jA.STE.3    2  27  27
5c9jA.GOL.6    1  11   7
5c9jA.PO4.7    2  11   8
5c9jA.PO4.8    1  12   7
5dhgA.OLA.3    4  13  13
5h8qB.GLY.1    3  13  13
5i57A.GLY.1    3  13  13
5jgkA.SAH.1    1  29  29
5lmzA.GOL.3    3  11   8
5yn8A.SAH.1    1  27  27
6aajA.PTR.1    2  12   9
6aajA.PTR.2    2  14  14
6apfA.CIT.1    1  19  19
6apfA.GOL.2    9  11   7
6apfA.GOL.4    1  10  10
6apgA.MLI.1    1  14  14
6bmsA.PLM.6    1  26  26
6bmsA.POV.7    1  15  15
6bmsA.PO4.8    3  13   7
6cngA.EIC.1    7  30  30
6cngA.GOL.3    9  11   5
6cngA.GOL.4    1  11   8
6cngA.GOL.5    4  11   6
6cngA.GOL.6    4  10   7
6cngA.ACT.7    3  11   3
6cngA.ACT.8    2  11   8
6ecwA.SAH.1    1  24  24
6edhA.ACT.1    7  11  11
6gugA.GOL.1    1  10  10
6gugA.GOL.2    1  17   8
6gugA.GOL.3    1  11   8
6tpeA.PTR.1    2  15   8
6tpeA.PTR.2    2  15  15
1e14L.U10.4    1  28  28
1e6dL.U10.4    1  26  26
1f6nL.U10.5    1  21  21
1fnpL.U10.4    1  26  26
1fnqL.U10.4    1  16  16
1k6lL.U10.4    2  28  28
1k6nL.U10.4    2  28  28
1m3xL.U10.5    1  14  14
1m3xL.PC1.6    1  12  12
1mpsL.U10.5    1  17  17
1pcrL.U10.5    2  28  28
1qovL.U10.4    1  27  27
1rg5L.U10.4    1  28  28
1rgnL.U10.4    1  30  30
1rqkL.U10.4    1  30  30
1rvjL.U10.4    1  17  17
1ry5L.U10.5    1  22  22
1rzhL.U10.4    1  17  17
1yf6L.U10.4    2  14  14
1z9jA.U10.4    2  19  19
1z9kA.U10.4    2  18  18
1zrqA.FAD.3    1  34  34
2bozL.U10.4    2  29  29
2gnuL.U10.3    1  17  17
2hg3L.PO4.2    3  12   2
2hg3L.U10.6    2  32  32
2hg3L.GOL.12   3  13  13
2hg3L.GOL.13   4  12   5
2hg9L.U10.6    2  30  30
2hh1L.U10.5    2  30  30
2hhkL.U10.4    2  29  29
2hhkL.GOL.5    5  12  12
2hhkL.GOL.6    3  11   5
2hitL.U10.4    1  31  31
2hj6L.U10.4    2  30  30
2i7cA.GOL.3    2  14   3
2j8cL.U10.6    1  21  21
2j8cL.PO4.8    3  11   4
2j8cL.GOL.12   4  13   9
2j8dL.U10.7    1  22  22
2j8dL.GOL.12   3  14   9
2jiyL.U10.5    1  22  22
2jj0L.U10.5    1  18  18
2pwpA.SPD.1    1  21  21
2uwuL.PO4.8    2  12   3
2uwuL.GOL.12   3  11   7
2uwvL.PO4.6    2  12   3
2uwvL.GOL.9    3  11   7
2uwwL.PO4.10   2  12   3
2uwwL.GOL.13   3  13   9
2ux3L.PO4.6    3  12   3
2ux3L.GOL.9    4  13   8
2ux4L.PO4.8    3  11   3
2ux4L.GOL.11   4  14   9
2ux5L.PO4.7    3  11   3
2ux5L.GOL.10   4  13   9
2uxjL.PO4.7    6  11   4
2uxjL.GOL.9    4  12   7
2uxjL.GOL.10   3  14   8
2uxkL.PO4.9    5  12   4
2uxkL.GOL.12   3  11   7
2uxlL.GOL.6    5  11   7
2uxmL.PO4.6    3  13   5
2uxmL.GOL.9    4  11   7
2xmqA.ACT.1    3  11   8
2xmrA.ACT.2    2  12   8
2xmrA.GOL.3    6  14  14
3b7pA.MTA.1   10  26  26
3b7pA.SPM.2    1  23  23
3dsyL.U10.4    2  28  28
3dtaL.U10.4    2  28  28
3dtrL.U10.4    2  28  28
3dtsL.U10.3    2  28  28
3du2L.U10.4    2  29  29
3du3L.U10.4    2  25  25
3duqL.U10.4    2  29  29
3fb1A.R1P.1    6  18  18
3fb1A.ACT.2    6  14  14
3i4dL.U10.4    2  26  26
3i4dL.PO4.6    6  11   4
3i4dL.PO4.9    5  11   6
3i4dL.GOL.11   6  13  13
3i4dL.GOL.12   3  11   5
3i4dL.GOL.14   3  12   5
3i4dL.GOL.17   6  10   2
3i4dL.GOL.18   4  11   7
3pxpA.MYR.12   7  23  23
3rieA.MTA.1    6  26  26
3rieA.GOL.3    1  13   3
3v3yL.U10.3    1  26  26
3v3zL.U10.5    1  23  23
3zumL.U10.11   2  25  25
3zuwL.U10.5    1  28  28
4bp1A.MTA.1   10  27  27
4bp1A.PUT.2   10  17  17
4cxmA.MTA.1    7  26  26
4cxmA.SPD.2    2  18  18
4h99L.U10.4    1  22  22
4hbhL.U10.4    1  15  15
4hbhL.U10.5    1  18  18
4hbjL.U10.4    1  14  14
4in5L.U10.4    1  22  22
4in5L.PO4.6    2  11   3
4in5L.GOL.9    3  12   8
4in5L.GOL.10   2  15  15
4in5L.GOL.11   1  12   6
4in6L.U10.2    1  23  23
4in6L.PO4.4    3  12   3
4in6L.GOL.7    4  12   8
4in6L.PO4.10   4  13   8
4in6L.GOL.11   3  13  13
4in6L.GOL.12   1  11   8
4in7L.U10.5    1  21  21
4in7L.PO4.7    2  13   3
4in7L.GOL.10   4  13   8
4in7L.GOL.11   5  11   3
4lwyL.U10.4    1  28  28
4n7kL.U10.6    1  22  22
4n7kL.GOL.12   2  14   9
4n7lL.U10.4    1  22  22
4n7lL.GOL.9    4  11   7
4o27B.ADP.1    1  25  25
4rncA.PO4.1    2  12  12
4tqqL.UQ1.4    3  17  17
5kq5C.AMP.1    2  22  22
5kq5C.AMP.2    1  20  20
5kq5C.ADP.3    2  24  24
5lriL.U10.3    2  30  30
5lseL.U10.4    1  30  30
6e4tC.AMP.1    2  18  18
6e4tC.AMP.2    1  22  22
6e4tC.ADP.3    1  25  25
6hy1A.MTA.2    8  26  26
6hy1A.GOL.4    1  14   3
6z02L.U10.3    1  29  29
6z02L.D12.5    3  12  12
6z02L.MYS.6    1  11  11
6z02L.D10.7    7  11   8
6z1jL.OLC.6    1  17  17
1ev11.PLM.1    1  23  23
1fduA.EST.2    2  21  21
1os7A.TAU.2    8  16  16
1os7A.AKG.3    8  15  15
1otjA.TAU.2    2  16  16
1w73A.GOL.8    3  15   8
2rd5A.ARG.1    7  21  21
2rd5A.ADP.2    3  22  22
2rd5A.NLG.3    3  20  20
3ikhA.ATP.6    1  28  28
4q4w1.HEZ.1    3  11   5
4q4x1.HEZ.2    3  11   5
4q4x1.HEZ.3    5  11   4
4q4y1.HEZ.2    3  12   6
4q4y1.HEZ.3    1  10   4
4usjA.ARG.1    1  21  21
4usjA.ADP.2    1  25  25
4usjA.NLG.3    1  21  21
4wm8A.DKA.1    1  16  16
6b73A.CLR.2    1  13  13
6o8uA.TPO.1    4  14   9
6o8uA.SEP.2    4  13   3
6o8uA.GOL.5    1  10  10
6rjf1.PLM.1    1  23  23
3ob7A.GSH.1    1  18  18
5cq0A.GOL.2    3  14   6
5cq0A.GOL.6    8  12   6
5cq0A.GOL.7    1  10   7
5cq0A.GAL.9    1  18   9
1aigL.U10.5    2  25  25
1aijL.U10.5    2  16  16
1ds8L.U10.5    2  17  17
1dv3L.U10.4    3  21  21
1dv6L.U10.3    2  15  15
1ne7A.16G.1    2  11  11
1rzzL.U10.4    2  17  17
1s00L.U10.5    1  26  26
2cnwD.GDP.1    4  24  24
2cnwD.5GP.4    8  10  10
2issA.5RP.1    9  26  26
2issA.PO4.2    2  14   6
3t88A.GOL.4   10  10   8
3vpbA.ADP.1    7  28  28
3vpbA.GLU.2    1  17  17
5aeiA.ACT.1    2  16   6
5aeiA.ACT.2   10  11   7
5aeiA.GOL.3    6  13   6
5cd1A.SAH.1    2  27  27
6pb0R.CLR.1    4  14   9
6pb0R.CLR.2    2  14   7
6pb0R.CLR.3    3  12   8
6pb0R.CLR.4    4  11  11
6pb0R.PLM.5    3  13   7
6pb0R.CLR.6    4  16   7
6pb0R.PLM.7    2  20   9
6pb0R.PLM.8    1  10  10
6pb0R.PLM.9    4  11  11
6pb0R.PLM.10   4  10   5
6pb0R.PLM.11   1  12   6
6pb0R.PLM.12   1  11   9
6pb1P.CLR.3    2  12  12
6pb1P.CLR.4    2  18   9
6pb1P.PLM.5    2  10   3
6pb1P.PLM.6    1  13  13
6pb1P.PLM.7    3  10  10
6pb1P.PLM.8    2  12   6
6pb1P.PLM.9    2  11   4
6u62C.GDP.1    4  19  19
6wj2F.GDP.1    1  15  15
6wj3F.GDP.1    2  18  18
3cf0A.ADP.1    1  23  23
5gm1A.SAH.1    1  21  21
5gm2A.SAH.1    1  21  21
1a9sA.NOS.2    6  24  24
1booA.SAH.1    1  27  27
1fdsA.EST.1    1  19  19
1nstA.A3P.1    2  26  26
1pb8A.DSN.1    1  14  14
1rr6A.PO4.1    1  13  13
1rr6A.PO4.3    2  14   5
1uo9A.SIN.2    2  14  14
1uobA.AKG.3    2  17  17
1yj3A.MET.4    2  17  17
1yqeA.POP.1    1  12  12
2ivvA.PTR.1    1  14  14
2rj5A.UDP.2    2  13  13
2rj5A.GOL.3    2  15   7
2ygtA.GOL.4    9  11   8
2ygtA.GOL.6    2  11   4
3e0fA.PO4.8    1  10  10
3e0fA.PO4.9    1  12  12
3f9bA.GOL.4    2  11   3
3fysA.PLM.1    1  30  30
3io7A.PTR.1    4  10   9
3io7A.PTR.2    1  14  14
3jy9A.PTR.1    1  13   9
3jy9A.PTR.2    1  13  13
3jyqA.SKM.2    1  16  16
3o7wA.SAM.2    2  23  23
4a06A.SEP.1    1  10  10
4a06A.ATP.2    1  24  24
4a07A.SEP.1    1  11  11
4a07A.ATP.3    1  24  24
4fkrA.GOL.3    6  11   7
4frbA.UDP.1    2  15  15
4frbA.GAL.2    2  13   8
4frdA.UDP.1    2  15  15
4frdA.GAL.2    2  18   9
4grzA.PO4.1    2  13  13
4naoA.AKG.2    1  14  14
4y63A.BHE.1    2  14  14
4y6nA.3PG.2    3  16  16
4y6nA.UPG.3    3  32  32
4yaaA.ACT.1    3  13   7
4z6bA.ACT.2    3  16   7
4zn5A.ACT.3    3  13   7
4zn5A.GOL.4    3  10   7
5c4cA.UPG.2    2  22  22
5hygA.TLA.3    2  13   9
5jsxA.UPG.2    1  28  28
5jsxA.GOL.3    1  12  12
5kabA.GOL.8    4  11  11
5kabA.GOL.9    2  12   9
5lpvA.TPO.1    9  12   9
5lpvA.SEP.2    2  13   6
5lpyA.TPO.1    2  11   9
5lpyA.SEP.3    2  10   6
5lpyA.SEP.4    2  10   6
5lpyA.ATP.5    1  22  22
5vctA.CIT.1    7  12   7
5ve7A.UTP.1    1  25  25
5yohA.MET.4    1  15  15
5yoiA.MET.4    2  16  16
5yoiA.GOL.5    2  13   5
5yoiA.GOL.6    7  10  10
5yoiA.GOL.7    5  14   7
5ypdA.MET.5    3  16  16
5ypdA.GOL.6    3  11   8
5yxfA.MET.4    1  16  16
6bnnA.GSH.1    3  15  15
6csoA.RET.1    1  25  25
6dr7A.ACT.1    3  12   7
6kzdA.PO4.2   10  11   9
7p7xA.PO4.2    2  13   8
2q18X.PO4.1    4  12  12
117eA.PO4.5    3  13  13
117eA.PO4.6    3  13  13
1bo6A.A3P.2    6  27  27
1m38A.PO4.5    1  12  12
1mpgA.GOL.1    2  10  10
1wgjA.PO4.5    3  11  11
1wgjA.PO4.6    3  12  12
1xmlB.PO4.1    1  10  10
1yppA.PO4.5    3  11  11
1yppA.PO4.6    3  12  12
2eufB.ACT.1    1  13  13
2rcaA.GLY.1    5  14  14
2rcaA.GOL.3   10  11   6
2rcbA.DSN.1    5  15  15
2rcbA.GOL.2    4  13   6
2wufA.GOL.1    3  13   6
3a56A.CIT.1    3  11   5
3gfvA.PO4.5    1  17   7
3imeA.GOL.2    3  11  11
3imeA.GOL.3    3  12   2
3l07A.PO4.1    1  10  10
4b4vA.GOL.2    2  12   8
4b4wA.GOL.2    2  12   8
4g5fA.GOL.1    6  11  11
4k77A.PTR.1    1  15   8
4k77A.PTR.2    1  14  14
4q5oA.AKG.2    1  12  12
5dhhA.OLA.1    3  15  15
5dhhA.OLA.3    4  11  11
5dhhA.OLA.5    3  15   9
5egpA.SAH.1    1  29  29
5egpA.ACT.3    1  11   9
5egpA.ACT.4    1  14   9
5h8hB.GLY.2    1  13  13
5h8nB.GLY.2    2  13  13
5i2nB.GLY.2    1  13  13
5kbfA.CMP.1    1  21  21
5kbfA.CMP.2    3  25  25
5vj7B.FAD.1    1  31  31
5vopA.GOL.2    2  12   6
5vopA.GOL.6    3  11   5
6bp4B.SAM.5    1  27  27
6d64A.POV.1    1  41  41
6g6uA.MC3.1    9  13  13
6gudA.GOL.1    3  10  10
6gudA.GOL.3    1  10  10
6gudA.GOL.4    2  11  11
6k8zA.ADP.1    1  24  24
6k8zA.ACT.4    1  10  10
6x8fA.PTR.1    3  10  10
8prkA.PO4.4    2  12  12
1tcuA.ACT.1    1  12  12
1tcuA.PO4.2    1  12  12
1td1A.ACT.1    1  13  13
1uzrA.CIT.3    4  10  10
1zp4A.FAD.3    1  34  34
2btyA.ARG.1    1  17  17
2btyA.NLG.2    1  15  15
2p4sA.PO4.1    5  15  15
2p4sA.PO4.2    3  11   5
3fazA.NOS.1    1  21  21
4earA.PO4.3    1  15  15
5c9aA.SPH.1    1  26  26
5ccbA.SAH.1    1  26  26
5cm0A.GOL.2    1  13   9
6magA.GOL.2    1  12   8
6magA.GOL.3    1  13  13
6magA.GOL.4   10  11   9
6magA.GOL.7    2  13   4
6magA.PO4.8    2  14   6
2xnkA.GOL.10   2  15   9
2xnkA.GOL.11   2  11  11
3ap3A.A3P.1    1  27  27
3f3yA.4OA.1    1  24  24
3f3yA.A3P.2    1  25  25
3vpcA.ADP.1    1  28  28
4q5jA.SEP.11   1  12   7
4q5jA.SEP.12   2  11   6
5jhwC.FLC.2    1  13  13
5jhwC.FLC.3    1  13   2
5o28A.MLY.1    8  11   8
5o28A.MLY.2    2  12  12
5uncA.TLA.8    1  20  20
6g73A.MC3.1    5  13   8
6g73A.MC3.2    5  15   9
6lhkA.SPH.1    1  24  24
7evmR.CLR.2    2  10  10
7evmR.CLR.4    9  12   9
7evmR.CLR.7    9  12  12
7jv5R.CLR.2    4  11   5
7jv5R.CLR.4    2  15   9
7jv5R.CLR.5    3  11   7
7jv5R.CLR.7    3  11   6
7jv5R.PLM.9    4  13   9
7jv5R.PLM.11   3  12   4
7jv5R.PLM.12   8  10   7
7jv5R.PLM.13   3  11  11
4eceA.GUN.1    1  16  16
4hpeA.GOL.13   1  10   6
5u9cA.BDF.7    1  11   9
6s0sA.AKG.2    1  19  19
7koeA.FAD.1    1  33  33
4adsA.PO4.2    1  15  15
4gl9A.PTR.1    8  10   9
4gl9A.PTR.2    8  15  15
5x2bC.A3P.1    5  28  28
1lyvA.PO4.2    7  13  13
1n6cA.SAM.1    1  21  21
2cn5A.ADP.5    3  24  24
2duaA.OXL.2    1  12  12
2irxA.GTP.2    1  22  22
2p18A.SPD.3    4  12  12
2pu7A.MLI.2    1  12   6
2pu7A.MLI.3    3  17  17
2puhA.MLI.2    1  12   6
2pujA.MLI.2    2  12   6
2rhtA.MLI.3    1  11   6
2rhwA.MLI.2    1  12   6
2rhwA.MLI.3    3  15  15
2ri6A.MLI.2    1  12   6
2ri6A.MLI.3    3  15  15
3a7fA.TPO.1    1  10   9
3fveA.DTT.1    7  14  14
3fveA.GOL.2    2  10  10
3iohA.GOL.1    2  11   6
3o0fA.AMP.5    1  20  20
3o0fA.PO4.9    1  10  10
3rwqA.SEP.1    1  10  10
3rwqA.GOL.3    4  11   8
3rwqA.GOL.4    2  11   8
3rwqA.GOL.5    5  10  10
3tkaA.SAM.1    2  29  29
3tkaA.CTN.2    1  14   9
3v1lA.MLA.1   10  11   9
3v1mA.MLI.1    8  13   9
3v1nA.MLA.1    4  13   9
3wblA.ACT.1    5  10   5
4aw0A.SEP.1    1  10  10
4aw0A.ATP.3    1  25  25
4aw1A.SEP.1    1  12  12
4aw1A.ATP.2    2  27  27
4cnmA.CIT.10   4  13   8
4ct1A.SEP.1    1  11  11
4ct1A.ATP.2    1  24  24
4dydA.GOL.3    1  11   6
4dydA.GOL.5    1  13  13
4dydA.GOL.7    2  12   4
4dydA.GOL.8    6  11   6
4dydA.GOL.9    6  11   6
4dydA.GOL.11   2  12   6
4dydA.PO4.14   4  13   5
4e12A.GOL.2    5  13   5
4e12A.GOL.3    4  12   5
4e12A.GOL.4    7  11   6
4e12A.GOL.5    2  10  10
4e13A.GOL.2    7  11   6
4e13A.GOL.3    1  11   6
4e13A.GOL.4    3  13   5
4e13A.GOL.5   10  10  10
4fkqA.GOL.3    2  11   4
4gbmA.A3P.6    7  31  31
4iyaA.FLC.2    4  13   9
4pmsA.ACT.4    4  12   5
4pmsA.ACT.5    3  13   9
4qmnA.TPO.1    5  15   8
4qmsA.TPO.1    8  15   9
4rweA.GOL.5    2  15   7
4wutA.FCB.11   4  19  19
4ytfA.PTR.2    1  13  13
4yv7A.GOL.6    1  14  14
5c4fA.UPG.3    2  22  22
5hnvA.ATP.1    1  22  22
5hnvA.GOL.3    1  10  10
5ko5A.CYT.1    2  15  15
5lpzA.TPO.1    9  12   9
5lpzA.SEP.3    5  11   6
5lpzA.ADP.4    2  24  24
5lvmA.SEP.1    1  10  10
5lvmA.ADE.2    1  13  13
5lvnA.SEP.1    1  10  10
5lvnA.ADN.3    1  19  19
5mrdA.SEP.1    1  11  11
5mrdA.DTT.3    1  10   8
5mrdA.ATP.6    1  25  25
5tbtA.CTN.1    1  19  19
5ugaA.GOL.4    4  12   7
5ugaA.GOL.5    3  11   6
5ugaA.GOL.6    1  12   9
5x1qA.ATP.1    1  21  21
5x1qA.GOL.3    1  12   6
5x1tA.ADP.1    1  20  20
6dkeA.PLM.1    3  30  30
6ecxA.SAM.1    1  27  27
6ecxA.GOL.2    1  10  10
6ecxA.GOL.3    8  12   6
6ecxA.GOL.4    8  10  10
6ecxA.GOL.5    3  13   8
6f6fA.PLM.1    4  30  30
6n4lA.ADP.1    1  24  24
6n4mA.ADP.1    1  26  26
6o9uA.PCW.15  10  10   4
6o9uA.PCW.16   3  15   8
6olvA.GOL.1    2  10  10
6olvA.GOL.2    4  12   4
6olvA.GOL.3    1  14   7
3emnX.MC3.1   10  12  12
4ac1X.ACT.3    3  11  11
4ac1X.ACT.5    1  14   9
4c69X.MC3.2    9  12   5
4c69X.ATP.4    1  14   6
4c69X.MC3.5    9  12  12
1aqyA.A3P.1    9  25  25
1gklA.GOL.2    2  16   9
1gklA.GOL.3    1  10  10
1gklA.ACT.4    1  11   6
1n2xA.SAM.6    2  33  33
1wb4A.SXX.1    3  13  13
1wb4A.GOL.2    3  16   9
1wb4A.GOL.3    1  10  10
1wb4A.ACY.4    1  14   6
1wb5A.GOL.2    2  16   9
1wb5A.GOL.3    1  10  10
1wb5A.ACT.4    1  13   6
1wb6A.GOL.2    6  12   9
1wb6A.GOL.3    1  10  10
1wb6A.GOL.4    3  10   7
1wb6A.ACT.5    1  11   6
1ynpA.GOL.10   1  10  10
2forA.PO4.1    1  10  10
2forA.PO4.2    1  17   8
2forA.PO4.3    1  16   8
2forA.PO4.5    2  12   6
2g09A.PO4.10   1  10  10
2h26A.6PL.5    2  35  35
2h26A.GOL.7    3  12   8
2vs5A.GDU.3    1  24  24
2ww4A.ADP.1    1  23  23
3ag6A.ACY.2    6  18   9
3ah1A.SLB.2    1  10  10
3aj5A.NGA.1    6  11  11
3hcwA.GOL.1    1  15  15
3hcwA.GOL.2    1  12  12
3hcwA.GOL.3    5  11   8
3t4eA.PO4.2    1  11   6
3tb6A.ARB.1    3  14  14
3tb6A.GOL.2    2  12   6
3vf0B.GOL.1    2  12  12
3vf0B.GOL.2    2  12   7
3vf0B.GOL.4    3  12  12
3vf0B.GOL.5    3  13   9
3vf0B.GOL.6    4  11   6
3vf0B.GOL.7    2  10  10
3vf0B.GOL.9    1  12  12
3vf0B.GOL.10   1  11   5
3vf0B.GOL.11   2  14   8
4haoA.ACY.1    2  12  12
4haoA.ACY.2    1  12   8
4munA.GOL.7    3  13   4
4munA.GOL.8    1  13  13
4munA.GOL.12   3  15   9
4qunA.PO4.1    1  14  14
4rrvA.SEP.1    1  11  11
4rrvA.ATP.2    1  24  24
4rrvA.GOL.3    2  11  11
4rrvA.GOL.4    4  10   3
4rsiA.PO4.1    2  11   4
4wpcA.IHP.1    1  12   5
5cf4A.PTR.1    2  15   9
5cf4A.PTR.2    2  14  14
5h38A.PO4.1    1  13   6
5h8fB.GOL.1    1  11   7
5h8fB.GOL.2    1  10  10
5h8fB.GOL.3    1  13   9
5h8fB.GLY.6    1  13  13
5lx9A.OLA.2    2  27  27
5lx9A.OLB.3    1  12   9
5lx9A.OLB.4    1  21  21
5lx9A.OLB.5    1  12   9
5lx9A.OLB.6    1  14  14
5lx9A.OLB.7    9  11  11
5lx9A.OLB.9    7  11  11
5lx9A.OLB.10   3  18  18
5lx9A.OLB.11   3  11   9
5lx9A.OLB.12   4  13  13
5s75A.SRT.7    4  13   5
5s76A.TLA.6    4  13   6
5s77A.TLA.7    6  13   5
5s77A.BAQ.10   3  16   9
5s7eA.TLA.7    5  13   6
5s7fA.TLA.7    7  13   5
5s7rA.TLA.6    4  11   7
5s7xA.TLA.7    6  13   5
5s80A.TLA.7    7  11   7
5s81A.TLA.7    7  13   5
5s83A.TLA.7    5  11   6
5s8aA.TLA.7    5  13   5
5trqA.SIN.3    1  12  12
5trqA.GOL.4    2  10  10
5xdoA.SPD.1    1  15  15
5xdoA.OCT.2    2  13   4
5xdoA.OCT.3    2  13   5
5xdoA.LNK.4    4  11   2
5yn6A.SAM.1    2  26  26
6aahA.PTR.1    3  13   8
6aahA.PTR.2    3  13  13
6b9iA.GOL.2    2  12   3
6b9iA.GOL.3    1  11   3
6b9iA.GOL.4    4  11   7
6b9iA.GOL.6    5  10  10
6b9iA.GOL.7    7  11  11
6b9iA.GOL.8    3  11   2
6guiA.GOL.1    1  10  10
6jauA.GOL.2    3  15   5
6nyuA.MYR.1    6  25  25
6nyuA.GOL.2    8  11  11
6nyuA.PLM.3    6  29  29
6rtpA.GOL.5    2  14   9
6rucA.GOL.5    1  11   5
6yxfA.OLA.2    1  26  26
6yxfA.OLB.3    1  22  22
6yxfA.OLB.4    2  14  14
6yxfA.OLB.5    2  11  11
6yxfA.OLB.6    4  18  18
6yxfA.OLB.7    2  13   9
6yxgA.OLA.2    3  28  28
6yxgA.OLB.3    2  14   9
6yxgA.OLB.4    1  22  22
6yxgA.OLB.5    1  14   9
6yxgA.OLB.6    2  14  14
6yxgA.OLB.7    4  11  11
6yxgA.OLB.8    2  11  11
6yxgA.OLB.9    5  19  19
6yxgA.OLB.10   2  12   9
6yxgA.OLB.11   7  12  12
6z2aA.SAH.5    1  24  24
6z8mA.GOL.5    2  10  10
1abwA.MET.1    1  13  13
1abwA.LEU.2    1  14  14
1abwA.MET.3    1  12   8
1abwA.LEU.5    1  15  15
1i3sA.DTT.1    1  15  15
4a5pA.MLY.1    3  11   8
4a5pA.MLY.2    3  11  11
4a5pA.MLY.3    2  10  10
4a5pA.MLY.4    5  11   8
4a5pA.MLY.5    8  11   9
4a5pA.MLY.6    2  12  12
4a5pA.MLY.8    2  12   7
4a5pA.MLY.9    2  12   7
4a5pA.MLY.10   1  16  16
4a5pA.MLY.11   1  11  11
4a5pA.MLY.12   2  11  11
5ccxA.SAH.1    1  26  26
6e4uC.AMP.1    1  23  23
6e4uC.AMP.2    1  19  19
6e4uC.ADP.3    1  23  23
1k5mA.SPH.1    1  27  27
1kphA.SAH.2    2  28  28
1z7s1.MYR.2    3  24  24
2hk1A.FUD.7    1  21  21
2vg2A.GOL.3    7  11   8
2vg2A.GOL.4    3  12   6
2vg2A.GOL.5    1  10  10
2vg2A.GOL.6    2  14  14
2vg2A.PO4.8    6  11   8
3aikA.PO4.3    1  13  13
3aikA.PO4.4    9  11   6
3aimA.PO4.2    1  14  14
3aimA.PO4.3   10  11   6
3ainA.PO4.2    1  13  13
3ainA.PO4.3   10  11   6
3aioA.PO4.2    1  12  12
3aioA.PO4.3    9  11   5
3innA.ATP.1    6  33  33
3undA.PEP.2    1  17  17
4a5oA.GOL.1    2  11   8
4xs2A.TPO.1    3  12   8
4xs2A.TPO.2    1  10  10
5o2aA.MLY.1    2  12  12
5t1tA.TPO.1    2  12   8
5t1tA.TPO.2    8  10  10
6gt9A.GAL.1    4  18  18
6lhaA.SPH.1    1  20  20
6o9dA.TPO.1    3  13   9
6o9dA.TPO.2    6  10  10
6q1rA.GOL.3    5  11   7
6q1sA.PMP.1    1  23  23
6q1sA.AKG.2    1  13  13
1al21.SPH.1    2  23  23
1ar61.SPH.1    2  23  23
1ar71.SPH.1    1  25  25
1ar81.SPH.1    2  24  24
1ar91.SPH.1    1  24  24
1asj1.SPH.1    1  24  24
3epc1.SPH.1    1  24  24
3jbc1.PLM.1    2  23  23
3jbd1.PLM.1    1  18  18
3jbe1.PLM.1    2  24  24
3jbf1.PLM.1    2  21  21
3jbg1.PLM.1    7  20  20
2ga4A.ADE.4    2  15  15
4xruA.ATP.10   2  16  16
5f7jA.ADE.1    1  14  14
5fakA.ADE.1    2  14  14
6lhqA.SPH.1    1  23  23
6pekA.ADP.1    1  23  23
7eakA.SPH.1    1  25  25
3j3o1.SPH.1    1  14   8
3j9f1.PLM.1    2  24  24
6penA.ADP.1    1  23  23
7b5rL.TPO.1    1  10  10
3orxA.SEP.1    1  11   8
5l3sB.GOL.3    4  11   7
5l3sB.GOL.4    3  12   9
5l3sB.GOL.5    6  10   7
5l3sB.GOL.6    2  13   8
7b5lL.TPO.1    1  10  10
6h78A.ATP.1    3  26  26
1a9tA.R1P.1   10  20  20
1dhtA.DHT.1    1  20  20
1g7uA.PEP.1    1  11  11
1h1wA.SEP.1    1  10  10
1h1wA.GOL.2    2  15   6
1h1wA.GOL.4    2  10   5
1h1wA.GOL.5    1  11   8
1h1wA.GOL.6    3  13   7
1h1wA.GOL.8    1  10  10
1h1wA.GOL.9    3  11   8
1h1wA.ATP.15   1  24  24
1iolA.EST.1    2  20  20
1j99A.AND.5    1  22  22
1oznA.ACY.2    7  12   4
1q1zA.A3P.2    1  26  26
1q44A.MLA.1    1  12  12
1uvrA.SEP.1    1  10  10
1uvrA.GOL.2    4  13   7
1uvrA.GOL.3    1  11  11
1uvrA.GOL.4    1  10  10
1uvrA.GOL.5    4  12   8
1uvrA.GOL.6    2  15   8
1uvrA.GOL.7    2  10  10
1uvrA.GOL.9    1  15   9
2jcjA.UDP.1    1  17  17
2jcjA.GOL.5    9  15   9
2qdcA.PO4.1    1  12  12
2qdcA.PO4.2    1  13   8
2qdcA.GOL.4    2  12   7
2qoqA.PTR.1    1  11  11
2rgpA.PO4.2    8  12   8
2rizA.GOL.1    2  15   8
2rj6A.BHE.1    2  13  13
2yb1A.AMP.4    1  18  18
2yb1A.PO4.5    1  11  11
3d5wA.ADP.2    1  22  22
3dheA.AND.1    1  22  22
3hrfA.SEP.1    1  11  11
3hrfA.ATP.2    2  25  25
3hy5A.RET.1    5  27  27
3hy5A.TLA.2    1  14   9
3n37A.GOL.3    6  10   3
3vjdA.TLA.1    1  12  12
4cizA.RET.1    5  17  17
4cizA.TLA.2    1  11   9
4decA.UDP.1    1  18  18
4decA.3PG.3    1  15  15
4decA.PO4.4    5  12   7
4decA.PO4.6    3  12   5
4gw3A.GOL.4    3  14   8
4pnpA.PO4.1   10  17  17
4qmtA.TPO.1    1  10   8
4qnaA.TPO.1    1  11   9
4ytcA.PTR.1    3  12   9
4ytcA.PTR.2    1  14  14
4ytiA.PTR.1    3  12   9
4ytiA.PTR.2    1  14  14
5azbA.PLM.1    1  14  14
5azbA.PLM.2    1  21  21
5azbA.PGT.4    3  14  14
5azbA.PGT.5    1  29  29
5azbA.PGT.6    1  15  15
5azbA.PGT.9    2  18  18
5azbA.PGT.10   4  10   8
5azbA.PGT.12   6  11   7
5azcA.PGT.1    1  10  10
5azcA.PGT.2    1  14  14
5azcA.PGT.4    8  19  19
5azcA.PGT.7    3  11   7
5azcA.PGT.8    5  11  11
5azcA.PGT.9    1  30  30
5azcA.PGT.10   1  24  24
5bu1A.MLI.1    1  14   6
5hjqA.I3P.1    1  13  13
5ka1A.GOL.9    1  19   8
5ka1A.GOL.10   6  10  10
5ka1A.GOL.11   2  10  10
5ka1A.GOL.13   3  11   7
5ka1A.GOL.14   1  11   5
5lhtA.GOL.6    9  12   7
5lhuA.GOL.8    8  14   7
5m7aA.U5P.2    2  15  15
5omjA.PLM.4    4  29  29
5t69A.ACT.1    1  17   8
5tbsA.ADE.1    1  15  15
6apeA.GOL.3    1  13   9
6apeA.GOL.5    1  10  10
6g0iA.PO4.3    1  12  12
6gnaA.FAD.1    1  44  44
6gnbA.FAD.1    1  44  44
6whbA.GOL.1    1  10  10
6whbA.GOL.2    2  16   5
6whbA.GOL.3    1  15   9
6whbA.ACT.4    2  16   8
6whbA.ACT.5    1  11   7
6whbA.ACT.7    4  12   4
6whbA.ACT.8    5  11  11
4u0pB.SAH.3    1  16  16
2q7oE.PO4.1    1  11  11
1e6aA.POP.5    2  16  16
1e9gA.PO4.5    3  13  13
1e9gA.PO4.6    3  13  13
1pymA.OXL.8   10  15  15
2b7aA.PTR.1    2  16   9
2b7aA.PTR.2    2  14  14
2ivsA.ACK.4    1  21  21
2j0oA.GOL.1    3  11   6
2rc7A.GOL.7    3  12   7
2rc7A.GOL.8    4  13   9
2rc8A.DSN.3    1  15  15
2rc8A.GOL.5    3  14   7
2rc8A.GOL.6    5  12   6
2vf2A.GOL.1    4  10  10
2w1iA.PTR.2    1  13  13
2yysA.GOL.1    1  16   6
2yysA.GOL.2    3  13  13
3c8eA.GSH.1    1  19  19
3c8eA.GSH.2    1  18  18
3d26A.NGA.1    1  13   9
3d44A.GOL.1    1  12   7
3fupA.PTR.2    9  14  14
3iojA.UDP.2    2  16  16
3iojA.GOL.3    2  11   6
3lrtA.ADP.4    1  11   8
3nmeA.PO4.7    1  10  10
3rf1A.LMR.9    1  14   9
3rf1A.GOL.10   2  11  11
3rglA.GLY.9    1  11  11
3rglA.ATP.10   1  21  21
3tjdA.PTR.2    7  13  13
3ufgA.ATP.9    1  24  24
3wv6A.GAL.2    3  13   9
3wv6A.BGC.3    3  12   7
3wv6A.GAL.4    5  14   9
3wv6A.GLC.5   10  12   6
4ea0A.POP.4    1  16  16
4ea0A.TLA.5    1  14  14
4hgeA.PTR.1    1  11   9
4hgeA.PTR.2    1  14  14
4igeA.GOL.3    4  11   9
4igeA.GOL.4    9  11   8
4iqdA.PYR.7    1  13  13
4iqdA.PYR.9    5  10   4
4iqdA.PYR.10   6  11   6
4ji9A.PTR.1    2  16   9
4ji9A.PTR.2    2  14  14
4m69A.SEP.1    1  12   9
4m69A.TPO.2    7  10  10
4m69A.SEP.3    7  13   5
4pf8A.GTR.18   1  18  18
4qlzA.PO4.5    2  12  12
4ri5A.GOL.1    3  14   7
4rmzA.TPO.1    2  11   7
4rmzA.TPO.2    2  10  10
4rmzA.SEP.3    2  11   3
4txmA.TDR.2    1  14  14
5gw8A.MLA.4    1  14   8
5gw8A.ACY.5    6  11   7
5il1B.SEP.1    2  14   6
5il2B.SEP.1    2  13   6
5kdtB.GLY.1    2  13  13
5lxaA.OLA.2    2  25  25
5lxaA.OLB.3    1  12  12
5nrdA.LAT.1    2  12  12
5nrdA.GDU.3    2  26  26
5s7dA.TLA.7    5  13   5
5s7gA.PPI.10   1  13  13
5s7wA.TAR.6    4  14   5
5s7wA.GLY.9    1  12   5
5s84A.TLA.6    5  13   6
5tp9B.GLY.2    1  13  13
5u8cA.GLY.1    1  13  13
5u8cA.GOL.2    8  11   7
5uitA.TPO.1    1  10  10
5uunB.GSH.1    1  20  20
5uunB.GSH.2    1  19  19
5uunB.ACT.4   10  10   4
5uunB.ACT.6    1  11   7
5uunB.ACT.8    1  12   6
5uunB.ACT.9    1  11   6
5uunB.ACT.11   1  13   8
5uuoB.GSH.1    1  19  19
5uuoB.GSH.2    1  18  18
6debA.GUN.1    1  12  12
6debA.GOL.3    2  14   6
6debA.GOL.5    1  10  10
6f6cA.PLM.4    5  30  30
6f6eA.PLM.4    9  30  30
6f6lA.PLM.4    5  30  30
6gghA.PTR.1    3  13   8
6gghA.PTR.2    3  15  15
6q1qA.CIT.1    1  13  13
6q1qA.CIT.2    4  10   4
6rsbA.PTR.1    2  12   8
6rsbA.PTR.2    1  14  14
6rscA.PTR.1    2  12   8
6rscA.PTR.2    1  14  14
6rsdA.PTR.1    3  12   8
6rsdA.PTR.2    1  15  15
6rseA.PTR.1    2  14   8
6rseA.PTR.2    2  13  13
6rshA.PTR.1    3  12   8
6rshA.PTR.2    1  13  13
6t7zA.ACT.1    2  12   6
6z10A.OLC.2    2  16  16
6z10A.OLC.3    2  16  16
6z10A.OLC.4    2  11  11
6z10A.OLC.5    3  13  13
6z10A.OLC.6    3  10  10
6z10A.OLC.7    1  14   8
6z10A.OLC.9    1  11  11
6z10A.OLC.10   1  11   6
6z10A.OLC.11   6  13  13
6z10A.OLC.13   3  13  13
7bwtA.GOL.4    1  10  10
7bwtA.GOL.5    1  11   8
7bwtA.GOL.6    1  12   6
7d8uA.SAM.1    1  25  25
7nccA.MLT.1    4  12   7
7nccA.PO4.2    1  12  12
7nccA.PO4.3    1  10  10
7nccA.PO4.4    5  14   9
1zp3A.FAD.3    2  37  37
2qg5A.SEP.1   10  11   7
7loxA.GAI.3    2  10  10
7loxA.GAI.4    2  15   9
2vg3A.PO4.3    3  15   7
4yp8A.TPO.1    3  12   8
4yp8A.TPO.2   10  10  10
5by6A.DTT.2    1  10  10
5by6A.GOL.3    8  12   8
5by6A.GOL.5    2  12   5
5by6A.GOL.6    2  11   6
5hulA.PO4.1    1  11  11
5hulA.PO4.2    1  11   1
5hulA.PO4.3    1  13   2
5hulA.PO4.4    1  12  12
5hulA.PO4.5    2  12   7
6acuA.SPH.1    2  25  25
6agxA.PTR.1    9  12  12
6s6dC.GDP.1    2  25  25
6grg1.GOL.3    3  12  12
1qpqA.NTM.2    1  12  12
2jj4A.NLG.1    1  19  19
3b8iA.OXL.2    1  14  14
3b8iA.GOL.4    4  15   7
6kdaA.SAH.1    2  26  26
6kdbA.SAH.1    2  26  26
6lhpA.SPH.1    1  23  23
6w8dA.SAH.1    1  25  25
6w8jA.SAH.1    1  25  25
7ly3A.XYL.4    1  10  10
6o64A.ACT.1    1  11   5
6krzA.PO4.1    6  10   6
6krzA.OLA.2    1  25  25
6krzA.OLA.3    1  18  18
7ck6A.PC1.1    4  15  15
2v5hA.NLG.1    1  21  21
1a27A.EST.1    2  21  21
1eamA.SAH.1    1  26  26
1fdtA.EST.2    2  21  21
1i5rA.GOL.2    2  12  12
1i5rA.GOL.3    1  12   7
1i5rA.GOL.4    1  15   8
1tpyA.SAH.2    2  29  29
2hvlA.PO4.1    3  12  12
2hvlA.PO4.2    3  16   9
2hvlA.GOL.3    1  11   7
2uy5A.H35.1    2  19  19
2wsiA.FAD.2    1  30  30
3c6cA.ACT.11   1  13   7
3eyhA.PTR.2    1  14  14
3g3lA.GOL.9    2  13   9
3g3lA.GOL.10   7  11   7
3g3lA.GOL.11   1  10  10
3g3lA.GOL.12   1  12   7
3g3lA.GOL.13   5  10  10
3g3lA.GOL.14   2  12  12
3g3lA.GOL.16   3  12   8
3iokA.PTR.1    1  13   9
3iokA.PTR.2    1  14  14
3kckA.PTR.2    1  13  13
3lxpA.PTR.1    3  11  11
3rvgA.PTR.1    2  11   8
3rvgA.PTR.2    2  13  13
3sx7A.UDP.1    2  18  18
3sx7A.GAL.2    2  10  10
3sx7A.GOL.3    2  12  12
4p40A.MLY.1    2  13  13
4p40A.MLY.2    2  15   7
4p40A.MLZ.3    1  10  10
4pmmA.ACT.6    3  12   9
4r2jA.PO4.2    3  11   2
4r2jA.GLC.4    2  10   4
4rqkA.SEP.1    1  11  11
4rqkA.GOL.2    2  10  10
4rqkA.GOL.3    3  10   4
4rqkA.ATP.4    1  25  25
4wy9A.ACT.1    1  16  16
4xb9A.PLM.3    3  29  29
5a8eA.OLC.5    1  18  18
5a8eA.OLC.6    1  13  13
5a8eA.OLC.7    6  10   6
5a8eA.OLC.8    1  17  17
5a8eA.OLC.9    2  19  19
5dcoA.PLM.3    5  29  29
5dcrA.PLM.3    2  30  30
5ekbA.PLM.3    5  29  29
5f5lA.GOL.7    1  13  13
5f5lA.GOL.8    1  14  14
5f5lA.GOL.9    1  13   8
5f5lA.GOL.10   3  10  10
5f5lA.DTT.11   9  11   9
5i1tA.GOL.4    2  11   4
5ko6A.CYT.1    1  15  15
5ko6A.R1P.2    1  17  17
5lvlA.SEP.1    1  11  11
5lvoA.SEP.1    1  10  10
5lvoA.ATP.2    1  24  24
5nxlA.ACT.3    1  17   7
5nxlA.ACT.4    1  11   7
5nxlA.ACT.5    2  14   7
5nxlA.ACT.6    3  11   7
5nxlA.ACT.7    1  12   6
5nxlA.ACT.8    3  10   4
5nxlA.ACT.10   1  11   5
5nxlA.ACT.11   2  13   4
5nxlA.ACT.12   3  11   6
5nxlA.ACT.13   4  11   4
5nxlA.ACT.14   1  15   9
5omkA.PLM.3    4  29  29
6f65A.OCA.4    5  18  18
6g0jA.PO4.7    1  12  12
6gx1A.UD2.2    1  17  17
6gx1A.UDP.3    1  15  15
6i93A.OCA.3    4  18  18
6lvmA.PTR.2    1  11   8
6lvmA.PTR.3    1  12  12
6nokA.MYR.1    1  25  25
6qjvA.PLM.1    3  29  29
6qk1A.PLM.1    4  29  29
6tymA.GOL.1    4  10   5
6wtnA.PTR.1    2  10  10
6wtnA.PTR.2    2  14  14
7lvpA.SIN.3    2  13   8
7lvpA.PO4.5    1  10  10
7lvpA.GLY.6    2  10   5
1wa6X.PO4.15   1  13  13
1wa6X.PO4.16   3  11  11
1ko7A.PO4.1    4  10  10
1ko7A.PO4.2    2  10  10
1ko7A.PO4.3    2  18   9
2gwhA.A3P.1    1  26  26
2og1A.GOL.4    1  17   9
2pu5A.MLI.1    1  16  16
2pvfA.PTR.1    1  13   9
2pvfA.PTR.2    3  11   7
2pvfA.PTR.3    3  13  13
2xyvA.SAH.8    3  25  25
3e8jA.ACT.1    1  11  11
3e8jA.GOL.2    5  12   6
3e8jA.GOL.4   10  10   6
3m4uA.PO4.1    1  14  14
3nyiA.STE.9    5  31  31
3rqsA.GOL.8    1  11  11
3rqsA.GOL.9    1  14   9
3rqsA.GOL.10   1  13   6
3rqsA.GOL.11   2  12   7
3v1kA.MLA.1    1  16  16
3zgdA.ACT.2    2  11   5
3zgdA.ACT.3    4  14   8
3zgdA.ACT.4    2  14   7
4cmvA.CIT.1    1  11   8
4cmvA.CIT.2    1  10   9
4ee7A.MLY.1    6  10  10
4ee7A.MLY.2    9  10  10
4ee7A.MLY.3    3  11   6
4ee7A.MLY.5    1  18  18
4fk6A.PTR.1    2  16   8
4fk6A.PTR.2    2  14  14
4nf8A.GLY.1    7  14  14
4rg1A.SAH.1    4  24  24
4xbvA.PLM.4    6  31  31
4zimA.PTR.1    2  15   9
4zimA.PTR.2    2  14  14
5c1tA.GTP.1    2  16  16
5cf6A.PTR.1    3  13   8
5cf6A.PTR.2    3  14  14
5cf8A.PTR.1    2  16   9
5cf8A.PTR.2    2  13  13
5kadA.GOL.5    3  15   9
5louA.PO4.1    1  13   9
6cmjA.SEP.2    5  10  10
6f6hA.PLM.4    5  27  27
6ikxA.GOL.1    5  11   2
6knjA.UTP.2    1  24  24
6ncsA.CIT.2    2  21  21
6ncsA.TAR.5    4  12   6
6obpC.PO4.1    8  12   3
6oxhA.AKG.2    1  19  19
6qk2A.PLM.4    5  28  28
6rnkA.OLC.2    1  17  17
6rnkA.OLC.3    1  16  16
6rnkA.OLC.4    3  12  12
6rnkA.OLC.5    1  13  13
6rnkA.OLC.6    2  13  13
6rnkA.OLC.7    2  10  10
6rnkA.OLC.12  10  12  12
6rnkA.OLC.13  10  10  10
6rnkA.OLC.14   2  13  13
6rnkA.GOL.15   1  18   8
6sp1A.ACT.2    1  16   9
6sp1A.ACT.3    6  12   6
6sp1A.ACT.4    2  11   6
6sp1A.ACT.5    6  11   7
6sp1A.ACT.7    8  11   8
6sp1A.ACT.8    3  14   8
6sp1A.ACT.9    4  11   6
6uz6A.GLY.1    2  13  13
6uzgA.GLY.1    1  13  13
7ooxA.PO4.1    4  13   5
1jsuA.TPO.1    1  10  10
3c18A.GOL.6    8  12   8
3e9rA.ACT.2    1  11  11
3fsuA.FAD.1    1  37  37
3zgcA.ACT.2    1  11   8
4eakC.ATP.1    1  27  27
4eakC.ATP.2    1  24  24
4ealC.AMP.1    1  23  23
4ealC.AMP.2    1  23  23
4kntA.GOL.2    1  12   7
4kntA.GOL.3    9  13  13
4kntA.GOL.4    6  13   5
4kntA.GOL.6    8  11   6
5lwyA.OLB.3    4  12  12
5lwyA.OLB.4    1  13   4
5lwyA.OLB.5    4  13  13
5lwyA.OLB.7    4  14   9
5lwyA.OLB.8    7  12  12
5lwyA.OLB.9    1  22  22
5lwyA.OLA.10   7  24  24
6fmpA.ACT.1    6  11   5
6fmpA.ACT.2    6  11   6
6fmpA.ACT.4    5  15   8
6fmpA.ACT.5    7  11   6
6fmpA.ACT.6    2  17   9
6fmqA.ACT.3    7  10   5
6fmqA.ACT.5    1  14   9
6fmqA.ACT.6    1  15   8
6fmqA.ACT.7    2  11   4
6yx9A.OLB.2    2  13   9
6yx9A.OLB.3    2  12  12
6yx9A.OLB.4    3  13  13
6yx9A.OLB.5    7  16  16
6yx9A.OLB.6    1  22  22
6yx9A.OLA.7    6  28  28
6yxdA.OLB.2    1  10   4
6yxdA.OLB.3    3  13  13
6yxdA.OLB.4    2  15  15
6yxdA.OLA.5    4  26  26
1aym1.DAO.2    6  23  23
1ayn1.DAO.2    2  23  23
1nd2A.MYR.2    3  23  23
2cjmA.PTR.1    8  10   9
2cjmA.TPO.2    1  10  10
2cjmA.ATP.3    1  23  23
3bczA.GOL.9    1  14   9
3bczA.GOL.10   2  17   8
3kzfA.GOL.1    1  10  10
3mueA.GOL.1    1  11  11
3mueA.GOL.4    2  11   9
3mueA.ACY.5    7  11   6
3na8A.MLT.8    2  16   8
3q10A.AMP.1    5  28  28
3q10A.GOL.2    5  13  13
3q12A.PAF.1    5  15  15
4p2nA.GAL.1    6  11  11
4tvvA.PO4.1    1  12  12
4tvvA.PO4.2    1  11  11
5bp2A.GOL.14   1  14  14
5i6dA.GOL.3    1  13   8
5kx8A.TPO.1    4  12   8
5kx8A.TPO.2   10  10  10
5oktA.TPO.1    9  10   7
5oktA.ACT.8    4  11   6
5oktA.ACT.9    3  11   6
5zm3A.AKG.2    3  17  17
5zm4A.AKG.2    1  18  18
6la3A.SPH.1    2  26  26
6la4A.SPH.1    2  26  26
6laoA.SPH.1    2  26  26
6n8gA.TPO.1    3  10  10
6n8gA.TPO.2   10  10  10
6uyaA.TPO.2    7  10  10
6v6qA.PTR.1    1  14  14
7l50A.ACT.1    1  11   6
7l50A.ACT.2    2  19   8
6la5A.SPH.1    1  26  26
7d7mA.P2E.1    7  28  28
7e32R.SRO.1    1  16  16
7ljdR.LDP.1    1  17  17
7ljdR.CLR.3    2  12   7
7ljdR.CLR.4    4  13   7
7ljdR.CLR.5    2  11  11
7ljdR.CLR.6    3  11   5
7ljdR.CLR.7    3  12   8
7ljdR.PLM.8    4  13  13
7ljdR.PLM.9    3  11   5
7ljdR.PLM.10   3  11   6
7ljdR.PLM.11   3  13  13
1t3qC.FAD.1    1  41  41
1t3qC.GOL.2    4  15   8
1t3qC.GOL.3    8  11   6
2q80A.GRG.3    1  33  33
2wquA.GOL.2    3  10   5
2wquA.GOL.3    1  14   6
3dlsA.ADP.1    1  21  21
3p0eA.PO4.2    2  15  15
4knuA.GOL.3    4  11   6
5f7zA.PO4.1    4  12  12
5umeA.FAD.1    1  35  35
5umeA.ACY.3    1  17   5
5yx2A.GOL.2    1  11   6
5yx2A.GOL.3    4  11   5
5yx2A.SAH.5    1  25  25
6ad0A.SPH.1    1  25  25
6brrA.SAH.1    1  27  27
7f9yR.CLR.1    6  12   8
7f9yR.CLR.2    5  12  12
6f57A.SAH.1    1  25  25
4mzuA.TDR.3    3  12   7
6w89A.CIT.1    5  12  12
6w89A.SAH.2    1  25  25
6w8bA.SAH.1    1  25  25
6rqfK.PGV.2   10  10  10
1h01A.GOL.2    1  10  10
1h01A.GOL.3    1  11  11
1ltqA.ADP.13   1  15  15
1tisA.PO4.1    1  14   7
1zc0A.PO4.1    1  12  12
2ei0A.GOL.6    1  14  14
2fauA.GOL.3    1  11   8
2hlhA.PO4.1    1  14   9
2hlhA.PO4.2    2  10   6
2hlhA.PO4.3    1  11  11
2hlhA.PO4.4    2  14   9
2jflA.TPO.1    1  10  10
2oc4A.PO4.1    1  12  12
2qdmA.PO4.1    3  12  12
2qdmA.PO4.2    3  10  10
2rj8A.BHE.2    2  15  15
2rj8A.UDP.3    2  19  19
2uv2A.TPO.1    2  11  11
2x7wA.BCN.4    1  11   8
3a7iA.TPO.1    3  17   9
3a7iA.ADE.2    1  11  11
3a7jA.TPO.1    9  14   9
3a7jA.ADP.2    1  24  24
3am2A.GOL.4    1  14  14
3bgsA.PO4.1    3  11   6
3bgsA.PO4.2    1  14  14
3bgsA.PO4.3   10  11   2
3c7qA.PTR.4    1  14   8
3k8qA.PO4.2    2  14  14
3lm9A.MLY.5    5  10  10
3lm9A.MLY.6    5  13  13
3lm9A.FRU.9    1  15  15
3lm9A.ADP.11   1  19  19
3n9tA.HGX.1    1  19  19
3n9tA.FLC.2    1  16  16
3qcgA.ACY.2    2  13   6
3r8mA.PO4.1    1  13  13
3sx5A.UDP.1    2  18  18
3sx5A.GAL.2    2  13   7
3we4A.TPO.1    2  12  12
4hr0A.PLM.5    4  29  29
4hr4A.PLM.4    6  30  30
4iwyA.ADP.9    1  22  22
4iwyA.GLU.10   2  10   7
4ks7A.SEP.1    1  11  11
4ks8A.SEP.1    1  12  12
4p7xA.AKG.2    2  17  17
4p7xA.YCP.3    5  13  13
4qmuA.TPO.1    2  15   8
4qmwA.TPO.1    4  18   9
4qmzA.TPO.1    1  11   9
5a3aA.GLY.2    3  11   6
5a3aA.GLY.3    1  11   7
5a3aA.GLY.4    1  15   3
5a3bA.GLY.1    1  10   7
5a3cA.GLY.2    9  10   6
5a3cA.GLY.3    2  12   7
5a9rA.ACT.1    1  12  12
5ackA.SEP.1    1  11  11
5ackA.ATP.2    1  24  24
5ih6A.SRT.2    2  12   5
5oj7A.GOL.7    1  11  11
6j7pA.SEP.1    1  11  11
6j7tA.GOL.20   3  12   7
6vnyA.PTR.1    3  14   9
7dhlA.PTR.2    1  11   9
7dhlA.PTR.3    1  13  13
1jqdA.SAH.1    1  22  22
1jqdA.HSM.2    1  12  12
1n2bA.PAF.4    1  14  14
1n2bA.GOL.5    9  11  11
1n2iA.GOL.4    7  11  11
2aotA.SAH.4    1  25  25
2aouA.DCY.2    1  14  14
2o05A.MTA.1    1  26  26
2x2mA.PTR.1    2  14  14
3covA.GOL.3    2  13  13
3covA.GOL.4    7  11  11
3covA.GOL.5    7  11   2
3cowA.GOL.2   10  11  11
3cowA.GOL.3   10  11   3
3d7rA.GOL.24   3  11   6
3dwrA.ACT.1    1  13  13
3dwrA.ACT.3    1  10  10
3dwrA.ACT.4    5  10   4
3g3qA.PO4.3    1  13   4
3g3qA.PO4.4    1  14   6
3g3qA.PO4.5    1  13   6
3g3qA.PO4.6    1  14   8
3g3qA.PO4.7    1  11   8
3g3qA.PO4.8    1  10  10
3g3qA.PO4.9    1  13   9
3g3qA.PO4.10   1  10  10
3g3qA.PO4.11   1  18   9
3g3qA.PO4.12   1  17   7
3g3qA.PO4.13   1  12   5
3g3qA.PO4.14   1  11   3
3g3uA.POP.1    1  12  12
3g3uA.POP.2    1  13  13
3ioeA.GOL.2    9  11  11
3ioeA.GOL.3    9  11   3
4c9qA.CDL.3    8  17  17
4c9qA.CDL.4    1  18  18
4e6dA.PTR.1    2  13   9
4e6dA.PTR.2    2  15  15
4g5yA.ATP.1    1  29  29
4g5yA.GOL.4    7  11  11
4hmpA.GOL.20   2  13   3
4hocA.UD1.1    1  33  33
4p6sA.DAH.4    2  19   9
4p6sA.DAH.5    4  22  22
4wlzA.UDP.2    1  17  17
5i56A.GLY.1    2  14  14
5uiuA.TPO.1    4  11   9
6smbA.PTR.1    1  11   8
6smbA.PTR.2    1  14  14
6tiaA.TPO.1    8  10  10
6tiaA.SEP.2    8  10   3
6tpfA.PTR.1    2  14   8
6tpfA.PTR.2    2  14  14
6uqwA.ACT.1    2  13  13
6uqwA.GOL.3    2  11  11
6uqyA.GOL.2    1  12  12
6ur0A.GOL.3    1  10  10
6ur1A.ACT.1    2  13  13
6ur1A.GOL.3    2  10  10
6uzrA.GLY.1    1  13  13
6uzrA.GOL.2    1  10  10
6uzrA.GOL.3    1  12   9
6z36A.TAR.3    1  11   6
7cj6A.PSJ.2    1  26  26
7cj7A.SOL.1    1  26  26
3fstA.FAD.1    1  35  35
4bxwA.GOL.3    1  18   6
4l7cA.ACT.2    4  15   6
4l7dA.ACT.2    1  15   7
4lo1A.GAL.1    3  12  12
4lo2A.GAL.1    4  11  11
4lo2A.BGC.2    3  15   4
4lo3A.GAL.1   10  12  12
5f76A.MTA.1    2  24  24
5f7oA.ADE.1    1  14  14
5lrvA.GOL.2    7  12   4
5lrvA.GOL.3    3  11   4
5lrvA.GOL.4   10  12   7
5lrvA.GOL.5    6  10   6
6ks0A.PO4.1    1  12   6
6ks1A.OLA.2    2  25  25
6ks1A.OLB.3    1  12   4
6ks1A.OLB.4    3  11  11
6ks1A.OLB.5    3  11   5
6ks1A.OLB.6    3  12   9
6ks1A.OLB.7    2  12  12
6ks1A.OLC.8    1  13  13
6ks1A.LPX.9   10  14  14
1cqiA.PO4.1    1  13   7
1cqjA.PO4.1    1  15   6
1ua2A.TPO.1    1  10  10
1ua2A.ATP.2    1  26  26
2nryA.TPO.1    1  12  12
2r94A.PYR.1    1  14  14
3mgbA.ACT.2    2  13   7
3wn7A.ACT.1    1  10  10
4x04A.BDP.16   4  19  19
4yo6A.TPO.1    2  10  10
4yo6A.TPO.2    9  10  10
4ztnA.TPO.1    2  12   8
4ztnA.TPO.2   10  10  10
5dteA.ALL.1    1  19  19
6d3hA.AKG.3    8  19  19
6d3iA.AKG.2    2  19  19
6d3mA.AKG.3    1  19  19
6momA.TPO.1    1  10  10
6momA.TPO.2    1  10  10
7b7sA.TPO.1    1  11   9
7c2vA.TPO.1    3  12   8
7c2vA.TPO.2   10  10  10
7c2vA.SEP.3   10  10   3
3rlfG.PGV.1    1  14   9
3rlfG.PGV.2    6  12  12
6smtA.2EH.5    1  14   7
6smtA.GOL.6    1  14   9
7jvqR.CLR.2    2  12   7
7jvqR.CLR.3    3  12   7
7jvqR.CLR.4    2  10  10
7jvqR.CLR.5    3  11   5
7jvqR.CLR.6    3  12   8
7jvqR.PLM.7    3  12   6
7jvqR.PLM.8    3  11   5
7jvqR.PLM.9    3  10  10
1n60C.FAD.1    1  41  41
1n62C.FAD.1    1  41  41
2bckA.GOL.4    1  11   7
3zuhA.ADP.2    1  18  18
5mqvA.PO4.2    2  11   6
5mqvA.PO4.3    5  12   7
5ugfA.PO4.1    6  15  15
5ugfA.PO4.3    1  13   6
5ugfA.PO4.5    8  13   3
5ugfA.PO4.6    3  11   5
5ugfA.PO4.7    1  12   6
6g32A.GOL.1    1  14  14
7l2cA.ACT.16   3  14   2
6yw7B.ATP.1    1  20  20
3hgkA.SEP.1    4  14   7
3pefA.GOL.3    1  11  11
3pefA.GOL.4    1  11   8
3pefA.GOL.5    1  11  11
4eg2A.URI.13   2  16  16
4eg2A.ACT.14   1  11   5
7cj9A.FUD.2    1  24  24
5eomJ.CTP.1    1  16  16
1g8oA.U5P.2   10  19  19
1hanA.TBU.3    1  10  10
1q33A.BGC.6    1  18  18
1qfcA.PO4.4    8  10  10
1qvjA.RP5.14   1  16  16
1t9hA.ACT.14   1  14   7
2biyA.GOL.1    2  14   8
2biyA.GOL.2    8  11   6
2biyA.GOL.3    3  10  10
2biyA.GOL.7    2  10  10
2biyA.ATP.15   3  25  25
2ciqA.GOL.3    1  18   9
2cirA.BG6.2    1  14  14
2cisA.TA6.2    1  15  15
2jfmA.TPO.1    1  10  10
2jl1A.GOL.2    3  15  15
2jl1A.GOL.3    2  18   8
2jl1A.GOL.4    4  15  15
2jl1A.GOL.5    1  15  15
2jl1A.GOL.6    2  14   4
2ocxA.PO4.6    9  10   8
2ocxA.PO4.7    3  10   6
2ocxA.PO4.8    2  13   7
2uy2A.GOL.1    2  12  12
2uy2A.GOL.2    2  28   9
2x2lA.PTR.1    4  14  14
3ln3A.MLY.1    2  12   9
3ln3A.MLY.2    1  13  13
3ln3A.MLY.4    1  10  10
3ln3A.MLY.5    1  12   9
3ln3A.MLY.6    2  14  14
3ln3A.MLY.8    2  11   7
3ln3A.MLY.9    9  13  13
3ln3A.MLY.10   9  12   9
3ln3A.MLY.11   2  12   7
3ln3A.MLY.12   1  12  12
3ln3A.MLY.15   5  11  11
3ln3A.MLY.16   5  11   7
3ln3A.MLY.17   3  15  15
3ln3A.MLY.18   2  10  10
3ln3A.MLY.19   6  10  10
3ln3A.MLY.20   3  10   5
3ln3A.MLY.21   3  10  10
3ln3A.MLY.22   7  11   9
3ln3A.MLY.23   3  10  10
3ln3A.MLY.26   4  11   8
3ln3A.MLY.28   1  10   7
3ln3A.MLY.31   4  11   8
3ln3A.MLY.32   7  11   9
3lxnA.PTR.1    2  11  11
3nyxA.DTT.2    8  12   6
3nyxA.DTT.3    3  11   7
3wf8A.TPO.1    3  12  12
3wf8A.GOL.4    4  16   6
3wf9A.TPO.1    4  12  12
3wf9A.GOL.4    2  12   6
4bx0A.GOL.2    2  11   3
4dnmA.GOL.2    1  13   8
4dnmA.GOL.3    1  11  11
4ez8A.GOL.3    3  10   5
4ez8A.GOL.4    1  11   7
4gljA.PO4.3    2  13  13
4hs9A.GOL.3    1  12   6
4mc3A.28U.1    1  19  19
4r78A.AMP.2    1  19  19
4rj3A.ACT.2    2  12   8
4wpgA.PO4.3    1  11   6
4ythA.PTR.1    1  13   9
4ythA.PTR.2    1  13  13
5aepA.PTR.2    1  13  13
5amnA.PTR.1    2  11   7
5amnA.PTR.2    2  15  15
5cr9A.GOL.5    2  15   9
5cr9A.GOL.6    1  12   7
5cr9A.GLU.7    1  11  11
5dcsA.PLM.3    3  30  30
5et8A.F6P.1    2  16  16
5hyhA.TLA.3    1  14   9
5ih4A.SRT.2    2  12   5
5ih5A.SRT.3    2  11   5
5jctA.GOL.2    3  10  10
5jq5A.ACT.1    2  11   8
5kvtA.GOL.2    2  11  11
5vfzA.GOL.1    3  12   7
6gncA.FAD.1    1  44  44
6h1hA.GOL.3    2  13   7
6h1hA.GOL.4    1  10   9
6h1iA.GOL.3    2  12  12
6h1iA.GOL.4    2  10  10
6h1uA.ASP.1    1  17  17
6h20A.ASN.1    1  18  18
6nptA.SEP.1    2  11  11
6qf4A.ACT.4   10  10   5
6qf4A.ADP.5    2  19  19
6uqvA.GOL.2    2  12  12
6y5uA.SEP.1    1  13  13
7c3nA.PTR.1    4  11   8
7c3nA.PTR.2    4  11  11
5y7rB.AKG.2    1  18  18
5y7tB.AKG.3    1  18  18
6jzmB.SIN.2    1  19  19
6k0eB.AKG.2    2  18  18
6k30B.SIN.3    1  18  18
1gwvA.UDP.1    1  21  21
1gwwA.UDP.1    1  20  20
1gx0A.UDP.1    1  20  20
1gx0A.GOL.3    1  14   6
1gx4A.UDP.1    1  20  20
1gx4A.GOL.3    1  13   6
1gx4A.GOL.4    6  11   9
1k4vA.UDP.2    1  20  20
1k4vA.GOL.3    1  14   6
1n2jA.PAF.3    2  16  16
1n2jA.BAL.4    5  11   6
1n2jA.GOL.5    9  11  11
1o7oA.UDP.2    1  20  20
1o7qA.UDP.4    1  20  20
1o7qA.UDP.5    1  13   9
1opjA.MYR.2    3  18  18
1td2A.PXL.1    1  18  18
1vqvA.PO4.6    2  11   6
1vqvA.PO4.7    2  11  11
1vztA.UDP.2    1  20  20
1vzuA.UDP.2    1  20  20
1vzxA.UDP.2    1  19  19
1vzxA.GOL.3    1  12   6
2a3rA.A3P.1    1  25  25
2a3rA.LDP.2    8  17  17
2g59A.PO4.1    1  12  12
2g59A.PO4.2    1  15   6
2i1yA.GOL.1    2  19   7
2vs3A.UDP.1    2  21  21
2vs3A.NLC.2    2  12  12
2wgzA.UDP.3    1  21  21
2wgzA.GOL.4    9  13  13
2wgzA.GOL.5    3  11   8
2wgzA.GOL.6    3  12   1
2xncA.FAD.1    1  24  24
2xyqA.SAH.3    1  25  25
3go6A.RIB.1    1  16  16
3go7A.RIB.1    1  18  18
3imcA.GOL.4    1  13  13
3imcA.GOL.5    7  11  11
3iobA.GOL.3    7  11  11
3iobA.GOL.4    1  13  13
3iobA.GOL.5    7  10   2
3isjA.GOL.5   10  11  11
3isjA.GOL.6    2  12   6
3isjA.GOL.7    1  14  14
3ivgA.GOL.1    1  12  12
3ivgA.GOL.2    7  11   3
3ivgA.GOL.8    1  17  17
3ivgA.GOL.9    7  12   7
3k25A.PO4.3    2  11   3
3pvqA.GOL.12   1  10  10
3pvqA.GOL.13   2  10  10
3pvqA.GOL.14   2  15   4
3u1tA.MLI.14   1  10  10
3u3jA.A3P.1    1  27  27
4etpB.GOL.2    2  16   5
4joqA.ACT.11   1  13   7
4mugA.GOL.6    1  15  15
4n01A.GOL.12   1  15   8
4n01A.GOL.13   1  11   6
4n01A.GOL.14   2  10  10
4p6rA.TYR.3    4  18  18
4p6tA.YRL.1    6  18  18
4r7bA.CHT.1    1  11  11
4s1hA.ADP.1    2  28  28
5cf5A.PTR.1    2  16   8
5cf5A.PTR.2    2  13  13
5dh3A.TPO.1    4  11   6
5dh3A.TPO.2    4  11   7
5hesA.TPO.1    2  12   7
5m0tA.AKG.2    2  20  20
5m4zA.GOL.2    4  13  13
5m4zA.GOL.3    9  11  11
5m4zA.GOL.4    1  11  11
5nx5A.GOL.4    6  11   4
5nx5A.GOL.5    2  14   7
5s7oA.TLA.6    4  11   7
5s7sA.TLA.7    6  13   5
5s7zA.TLA.7    7  13   5
5usyA.PTR.1    3  11   9
6ddnA.ACT.7    6  12   7
6ddnA.ACT.8    2  14   7
6ddnA.ACT.9    3  10  10
6du4A.GOL.1    3  10  10
6du4A.GOL.2    1  13   6
6elrA.PTR.1    2  12   8
6elrA.PTR.2    1  14  14
6gvaA.TPO.1    6  10  10
6hmrA.MLA.2    7  12   7
6kd9B.SIN.3    1  17  17
6lvkA.PTR.1    4  14  14
6uqzA.ACT.1    2  13  13
6vrfA.ADP.1    1  22  22
6vrfA.PO4.2    1  11   8
6vrfA.PO4.6    8  12   6
7kiaA.FLC.2    3  13  13
7mc5A.TLA.14   3  11   8
7mc5A.TLA.15   1  15   9
3vvhA.ATP.2    1  28  28
4qfgC.AMP.1    2  22  22
6peyA.FAD.1    2  35  35
1jkjA.PO4.1    2  19   8
1jkjA.GOL.3    5  12  12
1jllA.PO4.1    1  18   8
1xg4A.ICT.2    1  22  22
2nu7A.PO4.1    2  19   9
2nu8A.PO4.1    2  16   9
2nu8A.GOL.4    5  11  11
2nuaA.PO4.1    1  15   7
3mbiA.PO4.1    1  13  13
3mbiA.ADP.3    1  11  11
3pkyA.UTP.1    1  19  19
3qxbA.ACT.22   1  13   7
4qdeA.PO4.1    1  10  10
4qdvA.PO4.2    1  11  11
4qdvA.PO4.3    5  13   9
4qdvA.PO4.4    1  10  10
4qebA.PO4.1    1  10  10
4qebA.PO4.2    3  18   8
4ztmA.TPO.1    3  10  10
4ztmA.TPO.2    9  10  10
5c4wA.SPH.1    1  26  26
5hezA.PTR.1    1  10   8
5hezA.PTR.2    1  14  14
6aksA.SPH.1    1  26  26
6gzbA.ACT.1    2  11   5
6gzbA.ACT.3    2  11   4
6iijA.SPH.1    3  25  25
6k5hA.URA.1    1  12  12
6k5hA.R1P.2    1  16  16
6k5kA.PO4.1    1  14  14
6k5kA.DUR.2    1  15  15
6vqlA.TPO.1    1  10  10
6vqlA.SEP.2    1  10   3
7ld4R.ADN.1    3  19  19
3sjdA.ADP.1    1  22  22
1ffuC.FAD.1    1  44  44
1ffvC.FAD.1    1  44  44
1n5wC.FAD.1    1  17  17
1n61C.FAD.1    1  41  41
1n63C.FAD.1    1  41  41
1zxiC.FAD.1    1  42  42
4l7qC.GOL.1    1  12  12
4ndzA.A3P.1    2  23  23
4ndzA.BDP.8    2  10   5
5i20A.OLC.1    1  17  17
5i20A.OLC.2    3  16   9
5i20A.OLC.3    3  11   7
5i20A.OLC.4    2  12   7
5x5aA.PO4.1    1  15   8
7cj8A.PSJ.3    3  23  23
7m6jB.GTP.1    1  21  21
2yzbA.URC.1    7  11   8
2yzcA.1AL.1    1  13  13
3pduA.GOL.2    2  11   4
7kmaA.M6P.1    1  21  21
7kmaA.ACT.2    4  12   5
3fi0A.TRP.11   1  15  15
3fi0A.PO4.12   1  13   6
3fi0A.AMP.13   1  15  15
1h3dA.AMP.1    1  14  14
1h3dA.TLA.2    2  13   7
1kmyA.TBU.3    1  10  10
1kndA.CAQ.3    1  14  14
1kndA.TBU.4    1  10  10
1kndA.TBU.5    1  12  12
1knfA.TBU.4    1  10  10
1knfA.TBU.5    1  12  12
1ls6A.A3P.1   10  25  25
1q1kA.TLA.2    6  13   7
1q1kA.TLA.3    2  14   7
1rpjA.ALL.3    2  18  18
1unbA.AKG.2    1  16  16
1yvjA.PTR.1    3  11   8
1yvjA.PTR.2    3  12  12
1yvjA.DTV.3    1  15  15
1yvjA.DTV.4    1  11   7
1zwxA.PO4.1    1  12  12
1zwxA.GOL.2    1  10   7
2gp0A.PO4.1    2  12  12
2gp0A.GOL.2    3  13   7
2ivtA.PTR.1    2  14  14
2ivtA.AMP.4    1  24  24
2ivuA.PTR.1    2  15  15
3dv3A.ATP.2    1  28  28
3dv3A.GOL.4    1  11  11
3nizA.ADP.3    1  24  24
3u3oA.A3P.3   10  26  26
3u3rA.A3P.2   10  26  26
3wf7A.TPO.1    2  12  12
3wf7A.GOL.4    1  12   8
3zf8A.GDP.1    2  19  19
4f09A.PTR.1    4  12   9
4f09A.PTR.2    4  13  13
4fuuA.PO4.4    4  12   5
4gieA.ACT.1    1  13   8
4gsjA.CIT.1    3  13   8
4ho2A.THM.1    1  18  18
4ho2A.THM.2    1  16  16
4ho6A.UPG.1    1  34  34
4ho6A.UTP.2    1  18  18
4p3zA.MLZ.1    4  12   7
4p3zA.MLZ.2    2  10  10
4p3zA.MLZ.3    1  12  12
4p3zA.MLZ.4    1  15  15
4p3zA.GOL.10   1  12   8
4p3zA.GOL.11   4  12   9
4qmoA.TPO.1    1  10  10
4rqvA.SEP.1    1  11  11
4rqvA.GOL.2    2  10  10
4rqvA.GOL.3    2  12   8
4rqvA.GOL.4    3  11   4
4rqvA.ATP.6    1  26  26
4wjiA.TYR.7    1  17  17
4xx9A.SEP.1    1  11  11
4xx9A.ATP.2    2  24  24
4xx9A.GOL.5   10  10  10
4xx9A.GOL.6    4  17   4
4xx9A.GOL.7    5  11   5
5b6aA.PO4.3    1  12  12
5c36A.UDP.3    2  15  15
5c4bA.UPG.4    2  25  25
5dapA.AKG.2    1  17  17
5daqA.AKG.2    1  17  17
5dawA.AKG.2    1  18  18
5daxA.AKG.2    1  18  18
5dmmA.HCS.5    1  13  13
5dz6A.GOL.1    2  13  13
5i0bA.SEP.1    4  11  11
5oa7A.AKG.2    1  18  18
5oa8A.AKG.2    1  18  18
5uabA.GOL.2    4  14   8
5zo1A.GOL.1    1  12   7
6eozA.AKG.2    1  18  18
6g49A.PO4.1    7  12   5
6g49A.PO4.2    9  12   7
6g49A.PO4.3    2  11  11
6g49A.PO4.4    4  11   8
6g49A.PO4.5    3  13   6
6gwyA.GOL.1    2  11   6
6gwyA.GOL.2    1  12  12
6gx0A.GDU.2    1  21  21
6h2tA.GLU.1    1  18  18
6j7sA.SEP.1    1  13  13
6pmcA.SEP.1    1  10  10
7c48A.SEP.1    1  14  14
6k0fB.AKG.2    2  18  18
1rctE.NOS.4    3  22  22
1rfgE.GMP.4    2  24  24
1v2hE.GUN.5    2  16  16
2zptX.A3P.1    9  27  27
2zptX.GOL.2    1  10   7
2zvqX.A3P.1    9  27  27
2zvqX.GOL.4    1  11   4
1k3aA.PTR.1    2  11   6
1k3aA.PTR.2    2  10   8
1k3aA.PTR.3    2  13  13
1mopA.GOL.3    3  11  11
1mopA.GOL.4    2  11  11
1mopA.GOL.5    2  12   9
1n2eA.PAF.3    1  16  16
1n2eA.GOL.4    4  11  11
1n2hA.GOL.5    8  11  11
2a86A.AMP.2    1  27  27
2a86A.BAL.3    1  18   9
2a86A.BAL.4    3  13   6
2a86A.GOL.5    3  11  11
2a86A.GOL.6    1  12  12
2a86A.GOL.7    1  11   7
2a86A.GOL.8    3  14   5
2b8wA.5GP.3    1  26  26
2b92A.GDP.2    1  27  27
2d06A.A3P.1    1  26  26
2d06A.EST.2    5  25  25
2ekgA.FAD.2    1  31  31
2jgzA.TPO.1    1  10  10
2nuyA.PYR.2    1  13  13
2vs4A.UDP.2    2  21  21
2vs4A.NLC.3    2  12  12
2vs4A.GOL.4    4  12   9
3b2tA.PO4.2    2  16   8
3cozA.GOL.3    8  11  11
3f66A.GBL.2    2  11  11
3f66A.GBL.3    2  11  11
3f66A.GBL.4    1  15   8
3imgA.GOL.5    8  11  11
3iueA.GOL.3    2  12   4
3iueA.GOL.4    3  10  10
3iueA.GOL.5    7  11   6
3ivxA.GOL.11   4  10  10
3le8A.GOL.4    5  13   8
3lomA.PO4.1    1  12   8
3peuB.IHP.8    1  11  11
3peuB.GOL.9    3  11  11
3peuB.GOL.10   5  12  12
3pevB.IHP.8    1  11  11
3pevB.GOL.9    1  11  11
3pevB.GOL.10   7  12  12
3qvuA.A3P.3    6  25  25
3qvvA.A3P.1    1  26  26
3tnhA.TPO.1    1  12  12
3u0yA.UDP.2    1  15  15
3u0yA.GOL.3    1  11   6
3v0nA.GOL.3    1  11   6
4cmwA.CIT.4    1  11  11
4d4zA.GOL.4    1  12  12
4f08A.PTR.1    2  14   8
4f08A.PTR.2    2  13  13
4graA.A3P.1    6  25  25
4irxA.INS.9    2  18  18
4jdjA.SEP.1    1  11  11
4jdjA.TPO.2    2  10  10
4jdkA.SEP.1    1  11  11
4jdkA.TPO.2    2  13   8
4ovrA.GTR.13   2  21  21
4pbcA.PO4.1    1  11   3
4qxdA.PO4.1    1  12  12
5n7mA.GAL.10   1  12   7
5utoA.PLM.1    6  30  30
5wooA.MYR.1    7  27  27
5wooA.GOL.2    6  10  10
6alwA.GOL.3    2  13   6
6alwA.GOL.4    3  12   5
6alwA.GOL.6    1  14   9
6alwA.GOL.7    8  10  10
6alwA.GOL.8    7  11   7
6mh9A.PLM.1    2  28  28
6nm1A.MYR.1    2  24  24
6srhA.TLA.7    3  11   5
6vn8B.PTR.1   10  10  10
6vnbB.PTR.1    2  12   9
6vncB.PTR.1    2  10  10
6vneB.PTR.1    3  12   9
6vngB.PTR.1    4  12   9
6vnhB.PTR.1    2  10  10
6vniB.PTR.1    3  10  10
6vnmB.PTR.1    2  12   9
6vs3A.PTR.1    2  10  10
7cjeA.GOL.3    6  14   8
1w46A.ADP.1    2  13  13
1w47A.ADP.1    2  13  13
1w4bA.ADP.1    2  13  13
2fmnA.FAD.1    2  35  35
2vhjA.ADP.1    2  14  14
2vhuA.ADP.1    2  13  13
3er9A.GOL.1    2  12   7
3er9A.GOL.2    3  14   8
4eb8A.PO4.1    7  16  16
4in4A.PO4.2    6  11   7
4in4A.PO4.3    1  13   6
4in4A.PO4.4    1  13   5
5upkB.SEP.1    3  11  11
1hxs1.PLM.1    1  24  24
1xg3A.PYR.2    1  17  17
1xg3A.SIN.3    1  15  15
1xmmB.PO4.1    1  10  10
2plv1.SPH.1    2  24  24
3gn6A.GOL.9    1  13  13
3hpyA.MCT.2    1  12  12
3m9uA.GOL.1    2  11  11
3m9uA.GOL.2    1  13  13
3m9uA.GOL.3    8  11  11
3m9uA.GOL.4    2  12   3
3r5xA.ATP.16   1  16  16
3sjbA.PO4.1    1  11  11
3tnlA.SKM.2    1  19  19
4ho8A.UPG.1    1  35  35
4ho8A.THM.2    1  16  16
4nuvA.GOL.1    1  10  10
4p25A.GAL.2    3  10  10
5bu2A.ADP.1    3  14  14
5bu2A.ADP.2    1  21  21
5ekeA.UDP.1    8  16  16
6d9hR.ADN.1    7  18  18
6hxfB.SEP.2    1  12   5
6hxfB.TPO.3    9  10   6
6o95A.TPO.1    3  12   9
6o95A.TPO.2    6  10  10
6vglD.PTR.1    2  10  10
6vnkD.PTR.1    2  13   9
6vnlD.PTR.1    2  10  10
6vsnD.PTR.1    2  13   9
7ld3R.ADN.1    2  19  19
3puvG.PGV.4    1  11   7
3puvG.PGV.6    4  12  12
3puwG.PGV.6    4  13  13
3a46A.GOL.1    1  11   6
3phbE.PO4.2    9  15  15
3phbE.PO4.3    4  11   3
3vk8A.GOL.1    1  11   7
3w12E.MAN.5    1  13   2
5etjA.PO4.2    6  14  14
5etjA.PO4.3    7  11   3
6r4vA.GOL.5    2  20   8
6xv6A.NCA.3    1  14  14
6xv6A.GOL.4    6  10   9
6xv6A.GOL.5    1  10  10
6ut6A.GDP.1    1  18  18
4ru1A.INS.1    1  19  19
6pa7K.SAH.1    1  24  24
1a9oA.PO4.1    1  13  13
1a9pA.PO4.1    2  15  15
1s9jA.ATP.2    1  29  29
1ulbA.GUN.3    2  15  15
1xkkA.PO4.2    5  12   8
1z28A.A3P.1    9  26  26
2c30A.SEP.1    2  11   9
2c30A.PO4.2    8  13   6
2c7sA.ACT.1    4  11  11
2cdzA.SEP.1    2  11  11
2j0iA.SEP.1    1  12  12
2p55A.ATP.3    1  27  27
2vovA.KYN.1    1  16  16
2voxA.KYN.1    1  16  16
2vpjA.ACT.1    7  11   7
2vpjA.ACT.2    2  11   8
2wd1A.GBL.2    2  14  14
2wd1A.GBL.3    1  10  10
2x2kA.PTR.1    3  14  14
3a8tA.ATP.1    1  19  19
3a8tA.PO4.2    1  10  10
3clyA.PTR.2    3  16  16
3ee4A.MYR.1    6  28  28
3eqbA.ATP.1    1  27  27
3g59A.ATP.1    2  28  28
3g59A.ACT.2    2  12   6
3kb7A.TLA.4    2  12   5
3m0kA.OXL.1    1  16  16
3u3mA.A3P.1    7  25  25
3v01A.ATP.2    1  28  28
3v04A.ATP.2    1  27  27
4bvnA.OLC.5    2  15  15
4bvnA.OLC.6    1  13  13
4bvnA.OLC.7    1  18  18
4bvnA.OLC.8    2  13   9
4bvnA.OLC.9    6  11   9
4bvnA.OLC.11   1  17  17
4d0wA.PTR.2    1  14  14
4gfmA.PTR.2    1  15  15
4jm6A.PO4.3    1  10  10
4jm6A.PO4.4    2  12   5
4jm8A.PO4.3    3  10  10
4jm9A.PO4.4    1  10  10
4jplA.PO4.3    1  10  10
4jptA.PO4.3    4  10  10
4jptA.PO4.4    1  10  10
4jpuA.PO4.3    8  10  10
4jpuA.PO4.4    1  10  10
4jqjA.PO4.3    1  10  10
4jqkA.PO4.4    1  10  10
4jqkA.PO4.5    7  10  10
4jqmA.PO4.2    1  11   5
4jqnA.HBA.2    2  14  14
4jqnA.PO4.4    1  10  10
4jqnA.PO4.5    2  13   6
4kc1A.BHE.2    2  13  13
4kc2A.BHE.2    2  14  14
4kc4A.BHE.2    2  13  13
4kt8A.PO4.1   10  11   7
4kt8A.PO4.2    3  12   9
4kt8A.PO4.3   10  11   6
4mlqA.ACY.3   10  11   6
4nvlA.PO4.4    6  10  10
4nvlA.PO4.5   10  10  10
4pc9A.CS2.12   2  21  21
4pcdA.2Q2.12   2  21  21
4py1A.PTR.1    2  14   9
4r1vA.GBL.2    1  10  10
4r1vA.GBL.3    4  11   6
4r1vA.GBL.4    1  15   9
4yziA.RET.1    1  22  22
4yziA.OLA.2    6  11   9
4yziA.OLA.3    1  12  12
4yziA.OLA.4    1  11   5
4yziA.OLA.5    1  11  11
5u8lA.GOL.3    2  15   6
5vedA.SEP.1    1  10  10
5veeA.SEP.1   10  11   9
5vefA.SEP.1    1  11  11
5vefA.ACT.3    1  14   9
5xvfA.SEP.1    1  12   9
6dbkA.PTR.1    2  14   9
6drwA.PTR.1    3  12   9
6pl1A.SEP.1    9  11  11
6pmaA.SEP.1    3  11  11
6qt8A.GOL.6    1  10   4
6tm3A.GOL.2    4  12   8
6vnsA.PTR.1    2  14   9
6vnxA.PTR.1    3  10  10
6zk6A.PO4.7    1  12  12
7n7hA.SAM.2    2  28  28
7n7hA.CTP.3    2  32  32
7nloA.ARG.1    7  19  19
4nvgB.PO4.4    9  11  11
4nviB.PO4.3   10  10  10
4nviB.PO4.6    3  11   8
4nvkB.PO4.3    6  11  11
4nvmB.PO4.2    3  10  10
4nvnB.PO4.3    5  10   6
4nvnB.PO4.4    8  10  10
4nvnB.PO4.5    1  10  10
6hyiB.NOS.1    2  19  19
6hyiB.NOS.2    9  22  22
2zvpX.A3P.1    8  27  27
2zvpX.GOL.4    2  12   6
2zyuX.GOL.3    2  13   7
2zyvX.GOL.4    2  13   4
2zyvX.GOL.5    8  10  10
2zyvX.GOL.7    2  13   7
2zyvX.GOL.8    5  10   4
2zyvX.GOL.9    2  12   6
2zywX.A3P.1    8  27  27
2zywX.GOL.4    2  13   7
2zywX.GOL.5    1  12   7
2zywX.GOL.6    4  12   4
1av6A.SAH.1    1  27  27
1m6yA.SAH.6    3  32  32
1mp4A.UPG.1    2  34  34
1n2gA.GOL.4    9  11  11
1n2gA.GOL.5    1  11  11
1n2gA.GOL.6    9  13   5
1qapA.NTM.1    2  12  12
1xd9A.ADP.3    1  24  24
2aqxA.ATP.3    2  29  29
2zl5A.ACT.3    1  10  10
3a7gA.TPO.1    1  11   8
3a7hA.TPO.1    1  12   8
3a7hA.ATP.2    1  23  23
3cklA.A3P.2    3  27  27
3d42A.TAR.1    4  11   9
3d42A.GOL.2    3  11  11
3dl2A.PO4.2    3  12   6
3ednA.SIN.19   5  14   8
3lftA.TRP.7    8  24  24
3lreA.ADP.2    1  19  19
3o47A.GDP.2    4  21  21
3ts7A.PO4.1    1  10  10
3ts7A.PO4.2    1  10  10
3u3kA.A3P.1    9  26  26
3u3kA.03V.2    6  17  17
3v0mA.BHE.3    1  14  14
3vklA.GAL.1    3  12  12
3vklA.BGC.2    3  13   5
3vklA.GAL.3    2  14   9
3vklA.BGC.4    2  13   4
4aqcA.PTR.1    2  13   9
4aqcA.PTR.2    2  13  13
4ddkA.GOL.2    2  13  13
4ddkA.GOL.3    6  11  11
4ddmA.GOL.1    3  11  11
4ddmA.GOL.2    3  11   2
4de5A.GOL.2    3  11  11
4de5A.GOL.3    3  11   2
4ei4A.PTR.1    2  12   8
4ei4A.PTR.2    1  14  14
4ho4A.G1P.1    1  20  20
4ho4A.THM.2    1  18  18
4ho4A.THM.3    1  17  17
4jdhA.SEP.1    1  10  10
4jdiA.SEP.1    9  11  11
4kfqA.GOL.2    1  11  11
4kfqA.GOL.3    1  10  10
4kfqA.GOL.4    1  11   8
4kfqA.GOL.7    1  11   7
4kfqA.GOL.9    1  10  10
4l67A.SEP.1    4  10  10
4y5sA.AKG.1    1  17  17
5bk9A.SIN.1    2  18  18
5bk9A.PO4.3    2  15   7
5bk9A.PO4.4    2  13   6
5bkbA.AKG.2   10  19  19
5bkcA.AKG.2    1  19  19
5bkdA.AKG.2    1  20  20
5f5nA.GOL.3    6  12  12
5f5nA.GOL.4    1  12   5
5f5nA.GOL.7    3  11   7
5ggdA.PO4.1    4  11   8
5o0rA.GOL.4    2  12   3
5ow0A.FAD.4    1  33  33
5xd5B.ATP.1    3  22  22
5xd5B.GOL.3    2  15   9
5xd5B.GOL.4    9  11   8
5xd5B.GOL.5    2  10   7
5xd5B.GOL.6    7  11   9
5y8mA.GOL.2    1  12  12
5y8mA.GOL.3    1  11   6
6bmmA.OLB.5    1  19  19
6g0zB.GDP.1    1  20  20
6iwdA.PO4.3    4  12   7
6oidA.ADP.1    1  16  16
6s4fA.PO4.2    1  13   4
6s4fA.PO4.3    3  11   2
6s4fA.PO4.4    3  14   7
6s4fA.ADP.7    1  19  19
6s4fA.GOL.8    2  12   8
6tusA.GOL.4    2  11   9
6vnjB.PTR.1    2  10  10
6yatA.TPO.2    5  11   9
6yatA.GOL.4    1  12   8
6yatA.GOL.7    2  13   4
6yatA.GOL.8    1  11   8
6yatA.GOL.10   8  10   6
7cjgA.DMD.1    1  15  15
7cjgA.GOL.2    6  13   8
1kqgB.CDL.5    3  14  14
2f5xA.ASP.11   2  21  21
2xrfA.URA.2    1  13  13
2xrfA.GOL.3    1  10  10
3op1A.GOL.10   2  14  14
3op1A.GOL.14   1  11  11
3op1A.GOL.15   2  13  13
4eagC.ATP.1    1  27  27
4eagC.ATP.2    1  23  23
4eaiC.AMP.1    1  23  23
4eaiC.AMP.2    1  20  20
4eaiC.AMP.3    1  21  21
4eajC.ATP.1    1  22  22
4eajC.ATP.2    2  25  25
4eajC.AMP.3    2  21  21
5f77A.ADE.1    2  14  14
5ufuC.AMP.1    1  21  21
5ufuC.AMP.2    1  21  21
5ufuC.ADP.3    1  24  24
6xi8A.TPO.1    2  14  14
6xi8A.ADP.2    1  19  19
7kueA.TPO.1    9  14  14
7kueA.ADP.2    1  19  19
1fp6A.ADP.3    1  25  25
1iinA.UPG.1    4  37  37
1mp5A.UPG.1    4  35  35
1xcpA.ADP.2    1  23  23
3be6A.GOL.8    9  10   4
3pdeA.GOL.5    2  11  11
3sdcA.3GB.5    2  51  51
3vnmA.SDD.1    2  21  21
4y73A.TPO.1    2  12   9
4y73A.TPO.2   10  10  10
5c1pA.GOL.2    7  13  13
5c1pA.GOL.3    6  12   7
5fyrA.INS.1    1  14  14
5fyrA.PO4.3    2  11   5
5g4cA.CNA.2    2  34  34
5idtA.THM.1    1  18  18
6fjyB.MLY.1   10  15  15
6fjyB.MLY.2    3  12  12
6nybB.ADP.1    1  26  26
6o94A.TPO.2    1  10  10
6rijA.TPO.1    7  10  10
7nj0B.TPO.1    1  10  10
1zbhA.AMP.3    2  21  21
3rh7A.FMN.4    1  30  30
4l5cA.ADE.1    1  14  14
4l5cA.GOL.2    1  10  10
4l6iA.ADE.1    2  14  14
4lg4A.GOL.1    8  10  10
4lg4A.GOL.2    5  11   7
4lg4A.GOL.3    1  11  11
4lg4A.GOL.4    1  11  11
6aplA.C5P.6    2  24  24
6ilmA.SPH.1    4  25  25
1g23A.G1P.4    1  21  21
3cisA.ATP.3    1  30  30
3cisA.ATP.4    2  32  32
6o65A.HAI.2    1  15  15
5ayyA.NTM.1    1  13  13
2jbmA.SRT.1    4  13   9
5k36H.GOL.1    1  10   6
1b38A.ATP.3    2  26  26
1b39A.ATP.3    1  28  28
1lc0A.PO4.1    1  11  11
1lc0A.PO4.2    4  13   8
1lc0A.PO4.3    1  11   4
1mlwA.HBI.2    1  19  19
1xqwA.LEU.2    2  17  17
1xqwA.LEU.4    2  15   8
1xrmA.ALA.2    2  12   6
1xrnA.ALA.1    8  16  16
1xroA.LEU.1    2  21  21
1xrqA.LEU.1    2  20  20
2hc1A.ACT.1    4  12   5
2rj4A.UDP.2    2  19  19
2vowA.GOL.1    8  10   6
2x4zA.SEP.1    2  11  11
2x4zA.GOL.2    1  11  11
2x4zA.GOL.3    1  11  11
2yacA.TLA.3    1  11   5
3e63A.PTR.1    4  11   8
3e63A.PTR.2    1  14  14
3gohA.GOL.9    1  14  14
3mblA.ADP.1    1  26  26
3obzA.AKG.1    1  18  18
3siwA.GDP.1    1  24  24
3siwA.PO4.2    2  11   7
3siwA.PO4.3    4  11   8
3siwA.PO4.4    1  14   9
3w9zA.FMN.1    1  28  28
3zx7A.PO4.9    4  11   7
4a4lA.TLA.2    1  11   5
4a91A.GLU.1    1  14  14
4c0tA.SEP.1    1  12   8
4f2gA.PO4.2    1  12  12
4f2gA.PO4.6    3  11   8
4f2gA.PO4.7    4  11   6
4f2gA.PO4.8    2  11   5
4gvjA.ADP.1    1  25  25
4ivaA.PTR.1    2  13   9
4ivaA.PTR.2    2  13  13
4mlvA.ACY.3    9  11   6
4njdA.SEP.1    9  12  12
4o0vA.SEP.1    2  11  11
4o0xA.SEP.1    6  11  11
4o0yA.SEP.1    1  11  11
4w8eA.TPO.1    7  15   9
4ypmA.CIT.4    1  11   6
5bmsA.SEP.1    1  11  11
5c4eA.UDP.2    2  19  19
5gzaA.ADP.1    1  28  28
5i1fA.UPG.1    2  36  36
5k55A.F6P.1    1  16  16
6d1zA.GOL.2    1  10  10
6jdbA.ADP.1    1  23  23
6jdbA.BMX.2    1  30  30
6m65A.GDP.1    1  15  15
6m65A.POP.2    7  15  15
6m65A.GOL.3    7  12   4
6m69A.GDP.1    1  16  16
6m69A.POP.2    7  15  15
7cmbA.SEP.1    1  11  11
7ljoA.ADP.1    1  15  15
7ljoA.ADP.2    1  19  19
7o3oA.ETA.1    6  14  14
7reeA.PTR.1    2  12   9
7reeA.PTR.1    2  12   9
1dgpA.FOH.2    1  16  16
1g3mA.A3P.1    9  27  27
1knvA.ACT.1    1  11   6
1pkgA.PTR.2    5  10   5
1pkgA.ADP.4    1  26  26
1vzyA.ACT.2    1  14   5
1vzyA.ACT.4    1  12   4
1vzyA.ACT.5    1  14   5
2jhjA.GOL.3    4  15  15
2jhjA.GOL.4    5  10  10
2ojpA.GOL.3    2  12   7
2qkwB.TPO.2    5  10  10
2regA.CHT.1    1  14  14
3a5fA.GOL.2    2  16   8
3di1A.PYR.1    1  14  14
3kukA.DUR.2    2  18  18
3kvyA.URA.3    2  13  13
3o1lA.GOL.9    5  10  10
3o1lA.GOL.10   5  11   3
3o1lA.GOL.11   1  10  10
3o1lA.GOL.12   3  10  10
3s95A.GOL.5    2  13   6
3s95A.GOL.7    2  10  10
3s95A.GOL.8    2  11   3
3s95A.GOL.11   8  11   7
3u0xA.GOL.4    2  13   8
3u0xA.GOL.5    5  11  11
3u0xA.GOL.6    2  11   8
3u0xA.GOL.7    6  10   4
3v0oA.BHE.3    2  13  13
4d50A.GAI.4    2  11   7
4d50A.GAI.5    6  12   5
4ef6A.GOL.7    2  11   6
4irrA.DTT.2    2  11  11
4irrA.DTT.3    5  12   3
4ivdA.PTR.2    1  14  14
4kcdA.GOL.1    1  14   8
4ovtA.LFC.14   1  23  23
4x6rB.GOL.5    3  15   9
4xgxA.ADP.3    2  22  22
4zevA.M6P.2    1  23  23
4zewA.G6P.2    1  24  24
4zexA.G3H.2    1  21  21
5bo7A.CTP.10   1  25  25
5d9hA.ATP.1    1  29  29
5dxiA.TRE.3    7  24  24
5jpfA.MLI.3    4  11   9
5jpfA.MLI.4    1  11  11
5jpfA.MLI.5    2  12   5
5lorA.UPG.1    2  29  29
5o4aA.GOL.3    2  11   8
5uplA.SEP.1    2  11  11
5vloA.DTT.2    2  11   7
5x17A.ADP.7    1  27  27
5y8jA.GOL.2    9  11   9
5y8kA.SER.1    1  11  11
5y8kA.GOL.2    4  10   8
5y8nA.SER.2    1  10  10
5y8nA.SER.3    1  18   8
5y8nA.GOL.4    4  11   9
5y8pA.GOL.1    2  12   8
5ynmA.SAM.1    2  30  30
6a73A.IHP.1    4  11  11
6g76A.SEP.1    1  11   8
6ikzA.PPV.5    1  12   6
6ikzA.GOL.6    1  12  12
6k92A.ADP.1    2  25  25
6k92A.PO4.7    2  16   7
6knlA.URI.1    1  18  18
6knlA.3PO.2    1  13   7
6q2qA.SAH.2    6  29  29
6q2qA.UTP.4    6  31  31
6vnfB.PTR.1    2  12   9
7ehjA.PO4.3    1  13   4
7nlnA.NLG.1    3  20  20
2cc2A.5AD.1    1  12   9
2pbzA.ATP.4    1  17  17
3dahA.PO4.1    1  11   6
3dahA.PO4.2    1  11   8
3dahA.AMP.3    1  12   6
3s6xA.GAL.2    1  12   1
5cyfA.FLC.1    1  17  17
5e25A.AKG.2    1  14  14
1h5rA.THM.1    1  15  15
1h5rA.THM.2    1  17  17
1h5rA.G1P.3    1  19  19
1h5sA.TMP.1    2  15  15
1h5sA.TMP.2    1  20  20
1qy9A.GOL.6    2  12  12
1qy9A.GOL.7    5  11   4
2qumA.TAG.1    1  22  22
2qunA.FUD.1    1  22  22
3r1xA.GOL.8    1  13   9
3r1xA.GOL.9    1  12   8
3vnjA.PSJ.1    1  21  21
3vnkA.FUD.1    1  21  21
4apqA.CIS.10   2  11  11
4ehzA.PTR.1    6  11   8
4ehzA.PTR.2    1  14  14
4okoA.ACT.2    2  11  11
4p3iA.GAL.1    7  10  10
4txjA.THM.1    2  22  22
4txlC.URA.2    2  15  15
5l3rB.GOL.3    6  12   7
5o0qA.PO4.5    4  11   5
5o0qA.PO4.7    3  11   7
5o0qA.GOL.8    7  12   5
6aaxA.SAM.1    2  26  26
6babA.TLA.2    2  12   7
6k8dA.UPG.1    1  31  31
6xt8A.GOL.2   10  11   7
7e9wA.GOL.2    3  11   7
7e9wA.GOL.3   10  11  11
7e9wA.GOL.4   10  14  14
2cnwA.GDP.1    2  23  23
1z7aA.GOL.14   7  13  13
3pkpA.DTP.1    1  23  23
4lefC.PO4.3    1  13  13
4lefC.PO4.4    1  15   7
4lefC.PO4.5    3  11   3
4woqA.2KT.1    1  11   7
5k36A.GOL.2   10  11   9
5k36A.GOL.3    1  13   9
1b42A.SAH.1    1  26  26
1b42A.M1A.2    1  15   9
1bkyA.SAH.1    1  26  26
1bn7A.ACT.1    7  12  12
1eqaA.SAH.1    3  26  26
1jszA.SAH.1    1  26  26
1jteA.SAH.1    1  26  26
1jtfA.SAH.1    1  26  26
1kpiA.SAH.6    8  31  31
1p39A.SAH.1    1  26  26
1q22A.A3P.2    1  25  25
1q22A.AND.3    1  16  16
1rjgA.SAH.1    1  26  26
1up2A.BGC.4    1  20   9
1up2A.BGC.6    1  13  13
1up2A.ACT.9    1  12   7
1up2A.ACT.10   2  11   5
1v39A.SAH.1    1  26  26
1vp3A.SAH.1    1  26  26
1vp9A.SAH.1    1  27  27
1vptA.SAM.1    1  27  27
2hhcA.PO4.1    1  12   8
2hhcA.PO4.2    2  12   6
2hhcA.PO4.3    8  11   7
2rj1A.BHE.2    2  17  17
2rj1A.UDP.3    2  21  21
2rj1A.GOL.4    2  10  10
2vp3A.SAH.1    1  26  26
2xycA.PO4.6    3  14   4
2xycA.PO4.7    3  21   9
3b3sA.LEU.13   1  15  15
3b3tA.ILE.8    1  16  16
3b3wA.LEU.6    1  16  16
3b7iA.LEU.8    2  16  16
3d02A.GOL.13   1  14  14
3dc4A.ADP.2    3  17  17
3e62A.PTR.1    3  11   8
3e62A.PTR.2    3  15  15
3e64A.PTR.2    1  15  15
3e8nA.ATP.2    1  28  28
3irdA.MLT.1    1  17  17
3irdA.GOL.5    2  15   8
3irdA.GOL.6    3  10   7
3krrA.PTR.1    3  12   9
3krrA.PTR.2    3  13  13
3lhsA.GOL.1    9  11   7
3lhsA.GOL.2    4  11   5
3m23A.PO4.2    2  11   6
3m25A.PO4.2    2  15   6
3m26A.PO4.2    2  11   6
3m27A.PO4.2    2  11   6
3m28A.PO4.2    2  11   6
3m29A.PO4.2    2  12   6
3m2aA.PO4.2    2  12   6
3m2bA.PO4.2    2  12   6
3m2cA.PO4.2    2  12   6
3m2dA.PO4.2    2  11   6
3m2eA.PO4.2    2  11   6
3m2fA.PO4.2    2  11   6
3m2gA.PO4.2    2  11   6
3m2hA.PO4.2    2  11   6
3m2iA.PO4.2    2  11   6
3magA.SAH.1    1  26  26
3magA.3MA.2    1  16   9
3mctA.SAH.1    1  26  26
3pp1A.ATP.1    1  29  29
3pp1A.ACT.4    1  10  10
3pxnA.ADP.2    3  17  17
3q53A.TPO.1    1  10   8
3q53A.ATP.2    1  23  23
3qkpA.GOL.2    5  10  10
3qkpA.GOL.3    7  11   8
3sx3A.UDP.1    2  19  19
3sx3A.GOL.2    2  11  11
3sx3A.GAL.3    2  14   8
3sxaA.UDP.1    2  20  20
3sxaA.GAL.2    2  10  10
3sxaA.GOL.3    2  12  12
3sxgA.UDP.1    2  19  19
3sxgA.GAL.2    2  14   9
3uimA.SEP.1    5  12  12
3uimA.TPO.3    4  13   8
3uimA.TPO.4    3  13   9
3uimA.TPO.5    3  10  10
3uimA.TPO.6    1  10  10
3ulzA.SEP.1    1  12  12
3ulzA.TPO.3    3  14   7
3ulzA.TPO.4    3  13   7
3ulzA.TPO.5    3  11  11
3ulzA.TPO.6    2  11  11
3wqkA.PO4.1    4  10  10
4appA.SEP.1    1  10  10
4appA.GOL.3    1  11  11
4arkA.ADP.1    1  26  26
4bprA.FAD.1    1  24  24
4bprA.GOL.2    4  18   9
4c6hA.HE2.3    8  16  16
4d0xA.PTR.2    1  13  13
4dcaA.ADP.6    1  16  16
4dcgA.SAH.1    1  26  26
4fe3A.U5P.5    4  24  24
4fihA.SEP.1    1  11  11
4fijA.SEP.1    1  11  11
4fkoA.ACT.3    4  10   6
5c1gA.GDU.3    2  26  26
5ejxA.PO4.2    2  13   6
5uxcA.GDP.7    1  25  25
5uxcA.PO4.13   1  15   9
5uxcA.GOL.17   1  11   7
5xd3A.ATP.1    4  20  20
5xd3A.ATP.2    1  21  21
5xd3A.GOL.3    9  11   9
5zk6A.ADP.1    1  25  25
6i83A.PTR.1    2  14  14
6jdaA.GOL.3    1  19   8
6m72A.POP.2    3  15  15
6xjjA.ACT.3    1  11   4
7c43A.AMP.9    1  16  16
7cp4A.SEP.1    1  12  12
2q1aX.2KT.2    2  18  18
2q1cX.2KT.2    2  18  18
2zytX.GOL.2    7  10   6
2zytX.GOL.3    5  11   7
1bf6A.GOL.6    4  12   5
1f0cA.DTT.1    1  13   9
1szcA.CNA.3    1  36  36
1szcA.GOL.5    1  11   6
1szcA.GOL.6    2  12   9
1szcA.GOL.7    4  11   6
1szdA.GOL.4    2  11   7
1szdA.GOL.5    1  12   6
1szdA.GOL.6    2  11   8
2jk8A.ATP.3    1  10  10
2od2A.CNA.2    1  36  36
2od2A.GOL.3    8  11   7
2od2A.GOL.4    1  11   6
2od2A.GOL.5    4  11   9
2od9A.NCA.3    1  11  11
2qcsB.GOL.6    1  11   9
2qqgA.NCA.3    1  11  11
2vz6A.PGO.2    2  12   7
2vz6A.PGO.3    3  11   4
2wy7A.GOL.1    8  11  11
2wy7A.GOL.2    1  18   9
2wy7A.GOL.3    2  10  10
3a2lA.GOL.3    3  13   7
3blhA.TPO.1    2  12  12
3bu5A.PTR.1    2  12   6
3bu5A.PTR.2    2  15   8
3bu5A.PTR.3    2  13  13
3bu5A.ATP.4    1  26  26
3c0jA.GOL.3    1  12   4
3c0jA.GOL.4    1  13   6
3d6nB.FLC.1    1  15  15
3denA.GOL.4    3  13   3
3di0A.GOL.1    1  11  11
3du0A.GOL.4    2  15   6
3du0A.GOL.5    2  13   4
3hjuA.GOL.1    1  14  14
3hwrA.BCN.10   1  13  13
3i48A.PO4.2    1  13  13
3pudA.GOL.3    3  11   3
3pulA.GOL.1    6  14  14
3q32A.PTR.1    2  12   8
3q32A.PTR.2    2  14  14
3rk8A.PYR.1    1  14  14
3rk8A.GOL.2    8  11   9
3rk8A.GOL.3    2  12   8
3rk8A.GOL.5    3  10   5
3takA.GOL.1    1  14  14
3takA.PYR.3    1  14  14
3tceA.LYZ.1    2  13  13
3tdfA.2KT.1    1  14  14
3twkA.GOL.3    1  12   5
3twkA.GOL.4    9  11   6
3u8gA.OXL.1    1  13  13
3vkmA.GAL.2    6  11  11
3vkmA.BGC.3    6  12   5
3vkmA.GAL.4    1  11   8
3vkmA.BGC.5    4  11   5
3wi7A.GOL.3    2  11   8
3zgfA.UDP.2    2  18  18
4arzA.GTP.1    2  30  30
4bx3A.GOL.2    1  17   9
4c2sA.UDP.4    2  19  19
4e4nA.PTR.1    3  12   8
4e4nA.PTR.2    2  13  13
4eouA.GOL.3    1  14   6
4fiiA.SEP.1    1  11  11
4ivbA.PTR.1    2  14   8
4ivbA.PTR.2    2  14  14
4ivcA.PTR.1    3  12   8
4ivcA.PTR.2    2  14  14
4jvnA.A3P.2    1  28  28
4l7bA.ACT.2    1  14   9
4l7bA.ACT.4    2  12   8
4rxmA.INS.1    1  19  19
4rxmA.BGC.2    2  11   8
4ut2A.PO4.6    1  11  11
4xz6A.TMO.1    3  15   9
4xz6A.GOL.3    4  11   6
4zrsA.GOL.2    1  11  11
5gg7A.POP.3    1  15  15
5hx8A.PTR.1    2  12   8
5hx8A.PTR.2    1  14  14
5l3vA.GDP.1    3  24  24
5o0kA.GOL.4    3  15   8
5o0kA.GOL.5    1  13   7
5o0kA.GOL.6    1  15   7
5o0pA.GOL.4    2  11   8
5uckA.G3H.5    1  12  12
5y8hA.GOL.4   10  12   8
5y8lA.GOL.2    3  11   9
5y8lA.GOL.3    2  12   8
5y8lA.GOL.4    1  12  12
5ynoA.SAH.1    2  27  27
5ynqA.SAH.1    2  26  26
6gzmA.CIT.1    5  11   5
6gzmA.GOL.3    1  11   9
6hl8A.GUA.2    2  13  13
6p90A.GOL.1    4  11   6
6q2pA.SAH.2    1  29  29
6q2pA.CTP.3    1  32  32
6sp8A.GOL.17   5  11   6
6wlxA.SEP.1    1  11  11
6wlyA.SEP.1    1  11  11
7jzaA.LYS.3    1  14  14
7jzgA.LYS.3    1  14  14
7kieA.FLC.2    1  12  12
7kieA.GOL.3    7  11   7
1rqpA.SAM.1    1  17  17
2c5hA.MET.1    1  16   9
2c5hA.3D1.2    4  14  14
2cbxA.GOL.2    3  11   8
2cbxA.GOL.4    1  12   8
2cbxA.GOL.6    1  11  11
2v7tA.SAH.1    1  14  14
2v7uA.SAM.1    1  14  14
2v7xA.MET.1    1  12   6
2wocA.GOL.4    1  12   8
2wocA.GOL.6   10  11   8
2woeA.TLA.3    3  12   2
2woeA.GOL.4    7  14   8
3dcoN.ADP.2    1  17  17
3r7dA.PO4.1    2  10   5
3r7dA.PO4.2    4  11   5
3r7dA.PO4.3    2  13   4
3r7fA.PO4.4    4  10   5
3r7fA.PO4.5    7  12   5
3r7fA.PO4.6    9  11   5
3r7fA.PO4.7    5  10   5
4xt1A.OLC.4    7  11  11
4xt1A.OLC.6    4  14  14
4xt1A.OLC.7    4  10   9
4xt1A.OLC.8    1  10  10
4xt1A.SIN.16   8  10  10
5fiuA.TLA.2    1  16   9
6imaA.CIT.7    4  12   9
6qgrB.FAD.2    1  41  41
6qgrB.BU3.5    1  13   9
6qgrB.BU3.6    1  10  10
6qgtB.FAD.2    3  41  41
6qiiB.FAD.2    1  41  41
6qiiB.BU3.5    4  10   7
6qiiB.BU3.6    1  12  12
6u3yA.ACT.10   2  13   5
6u3yA.ACT.11   2  11   7
2qvcA.BGC.12   1  17  17
3c6mC.MTA.1    1  26  26
3c6mC.SPM.2    1  23  23
3ef2A.GAL.3    2  10  10
3ef2A.GLA.4    2  12  12
3ef2A.GAL.6   10  10  10
3ef2A.GLA.7   10  13   8
3ef2A.GLA.9    9  11  11
3ef2A.GLA.10   9  12   9
3ef2A.ACT.14   3  12   7
3hijA.GOL.2    7  11   5
3lcwA.3PY.1    1  15  15
3vnlA.TAG.1    2  21  21
3zzfA.GOL.5    1  14   7
3zzfA.NLG.6    1  21  21
3zzhA.MLI.8    2  11  11
3zzhA.NLG.9    1  21  21
4kzpA.GOL.7    1  10  10
4phqA.GOL.1    4  12   3
4phqA.GOL.2    1  15   9
5bpfA.GOL.3    6  12  12
6gucA.TPO.1    6  10  10
6jilA.TLA.7   10  11  11
6jilA.TLA.8    6  17  17
6jilA.ADP.9    6  24  24
6o63A.GOL.2    2  12   4
2c4uA.GOL.1    1  11   7
2c4uA.GOL.2    5  13   8
2c4uA.GOL.3    1  13   8
6bm7E.PUT.1    1  16  16
6u8pA.SAH.2    1  28  28
6u8vA.SAH.1    1  26  26
6u8wA.SAH.1    1  25  25
6u8xA.SAH.2    1  25  25
6u90A.GOL.1    6  10  10
6u90A.SAH.2    1  25  25
6u91A.SAH.3    1  26  26
3apyA.FAD.1    1  32  32
3hrdC.FAD.1    6  45  45
4nf0A.LMR.1    1  18  18
5odcB.GOL.4    1  12  12
5odhB.GOL.4    1  17   6
5odhB.GOL.5    1  17   5
1dp2A.LPB.2    1  10  10
1dseA.PO4.1    6  13   7
1lc3A.PO4.1    6  11  11
1lc3A.PO4.2    1  10   8
1lc3A.PO4.3    1  17   9
1n4kA.I3P.1    1  14  14
1okcA.CDL.2    2  15  15
1okcA.CDL.3    8  19  19
1okcA.CDL.4    6  16  16
1okcA.PC1.7    2  12   7
1up0A.ACT.3    2  11   5
1v93A.FAD.1    1  36  36
2dvzA.GLU.14   1  23  23
2ou7A.ACT.3    2  11   7
2qdpA.PO4.1    2  12  12
2rj7A.GDU.1    2  26  26
3fxzA.TPO.1    1  11   8
3hzuA.GOL.1    2  13   5
3julA.TA6.8    1  19  19
3q52A.TPO.1    9  11   8
3sixA.GDP.1    1  17  17
3sixA.PO4.2    2  10   7
3wqnA.PO4.1    6  13   7
3wqnA.PO4.2    1  11   9
4ckjA.PTR.1    3  13  13
4ckjA.ADN.2    1  20  20
4kq9A.GOL.7    3  10   8
4kq9A.GOL.8    1  15   8
4kq9A.GOL.9    1  10   9
4l16A.ADP.1    1  23  23
4ovqA.BDP.12   8  18  18
4pyrA.GSH.8    1  13  13
4tyeA.PO4.1    2  11  11
4xfeA.BDP.15   1  19  19
5dfpA.TPO.1    1  12   8
5gg9A.POP.3    2  15  15
5ggaA.POP.3    3  15  15
5mu9A.ACT.2    5  12   3
5tc4A.PO4.3    1  11   4
5xd1A.5FA.1    4  20  20
5xd1A.ATP.2    1  21  21
5xd2A.5FA.1    3  21  21
5xd2A.ATP.2    2  21  21
5xd2A.GOL.3   10  10   9
5xvaA.SEP.1    1  11  11
5xvgA.SEP.1    5  12  12
5zjwA.SEP.1    2  12  12
6bh5A.GOL.8    1  11  11
6d69A.GOL.1    2  11  11
6iftA.SAM.1    1  31  31
6m6yA.POP.2    4  15  15
6njaA.PTR.1    3  10   6
6njaA.PTR.2    3  14  14
6njaA.ADE.3    1  13  13
6s42A.HEZ.1    9  16  16
6s4eA.PO4.2    1  13   4
6s4eA.PO4.3    2  15   7
6s4eA.PO4.4    2  14   7
7cneA.SIN.2    1  12  12
7d1eA.AHN.2    1  15  15
7ml6A.GOL.1    1  11  11
7ml6A.GOL.2    3  14   6
7msyA.GOL.2    1  10   9
7msyA.GOL.5    9  11   7
7msyA.GOL.6    5  10   5
2rbtX.PO4.1    2  13   5
2rbvX.PO4.1    1  14   9
2rbwX.PO4.1    1  10  10
2rbwX.PO4.3    1  10  10
2rbwX.PO4.4    2  13   6
2rbxX.PO4.1    2  13   6
2rbyX.PO4.1    2  12   6
2rbzX.PO4.1    1  12   6
2rc0X.PO4.1    5  13   9
2rc0X.PO4.2    2  11   7
19hcA.ACT.2    1  11   5
19hcA.ACT.3    1  13   5
1ofwA.GOL.10   1  10  10
1tmxA.HGX.5    1  17  17
1xvaA.ACT.1    1  11   7
1xvaA.SAM.2    1  32  32
2atsA.DLY.3    1  13  13
2atsA.DLY.4    1  13   4
2b5oA.FAD.6    1  22  22
2e8vA.GRG.1    3  27  27
2g37A.FAD.1    1  30  30
2q7xA.MLY.3    2  10  10
2q7xA.MLY.4    7  10  10
2q7xA.MLY.5    8  11   9
2q7xA.MLY.14   2  12   8
2q7xA.MLY.15   2  12   7
2q7xA.MLY.17   3  10  10
2q7xA.MLY.18   9  11   7
2q7xA.MLY.20   4  13   9
2q7xA.MLY.24   2  14   7
2r8wA.ACT.6    1  11  11
2wy8A.GOL.1    7  11  11
2wy8A.GOL.2    1  18   9
2ydaA.GOL.1    9  10   6
2ydaA.GOL.2    4  11  11
3aptA.FAD.1    1  32  32
3ejoA.ACT.1    1  13  13
3i7qA.GOL.2    1  18   7
3i7rA.GOL.3    1  13   7
3i7rA.GOL.6    1  16   7
3i7rA.PO4.8    5  12   3
3i7sA.GOL.1    1  15   6
3i7sA.GOL.5    1  17   8
3i7sA.PYR.6    1  12  12
3noeA.PGO.3    2  12   3
3noeA.PGO.4    2  11   3
3oyrA.POP.1    1  14   8
3ps7A.PGO.1    5  11   2
3ps7A.PGO.3    2  12   3
3puoA.LYS.1    2  13  13
3puoA.GOL.2    4  11   2
3puoA.LYS.3    5  10  10
3r24A.SAM.1    1  27  27
3s8hA.3OH.1    2  14  14
3syqA.PIO.1    1  12   9
4btjA.ADP.1    1  25  25
4btjA.PO4.2    1  13   9
4btjA.PO4.3    3  14   6
4btjA.PO4.4    3  13   3
4bx2A.GOL.3    1  11  11
4bx2A.GOL.4    1  13   9
4e5wA.PTR.1    2  14   8
4e5wA.PTR.2    2  14  14
4figA.SEP.1    1  10  10
4i5wA.PO4.1    2  10   6
4i5wA.AMP.2    1  18  18
4i5wA.AMP.3    1  20  20
4jvlA.A3P.1    4  27  27
4jvlA.EST.2    1  21  21
4jvmA.A3P.2    1  27  27
4nteA.FAD.1    6  50  50
4r0kA.GOL.14   1  10  10
4ug2A.OLB.1    6  13  13
4xbuA.SEP.1    1  12  12
5ae5A.GOL.1    4  11   6
5ae5A.GOL.3    2  11   5
5ae5A.GOL.4   10  16  16
5b6iA.MET.1    2  13   7
5b6iA.ADN.2    2  15  15
5d61A.GAL.2    3  10  10
5d61A.GLA.3    3  12  12
5d61A.GLA.5   10  10  10
5d61A.GLA.6   10  13   8
5d61A.GLA.8    7  11  11
5d61A.GLA.9    7  12   9
5d62A.GAL.2    3  10  10
5d62A.GLA.3    3  12  12
5d62A.GLA.5    8  10  10
5d62A.GLA.6    8  11   8
5d62A.GLA.8    4  11  11
5d62A.GLA.9    4  15   9
5d63A.GAL.2    3  10  10
5d63A.GLA.3    3  12  12
5d63A.GLA.5    9  10  10
5d63A.GLA.6    9  11   8
5d63A.GLA.8    7  11  11
5d63A.GLA.9    7  12   9
5j6dA.GOL.3    7  11   7
5lacA.GOL.7    1  11  11
5mn5A.GTP.1    1  30  30
5t25A.LYS.2    1  13  13
5wo4A.PTR.1    2  16   8
5wo4A.PTR.2    2  14  14
5y8iA.GOL.2    6  13   8
6bmlA.PLM.3    1  23  23
6bq4A.ADN.1    1  24  24
6bq4A.GOL.3    1  10  10
6bq5A.MTA.2    1  24  24
6bq5A.GOL.4    2  12   4
6bq7A.SPD.1    1  14  14
6gciA.CDL.2    3  19  19
6gciA.CDL.3    1  13   8
6gciA.CDL.4    5  10  10
6gl9A.GOL.3    1  15  15
6hzuA.PTR.1    1  14   8
6hzuA.PTR.2    1  13  13
6jyxA.CHT.1    1  11   5
6u0kB.PO4.1    1  11   8
6u0kB.PO4.4    4  16   9
6u0kB.GOL.5    2  12   3
6vqpA.GOL.3    4  15   6
6wb4A.ATP.7    1  27  27
7cj5A.FUD.2    1  24  24
7cj5A.BDF.4    3  10  10
7jzdA.GOL.2    1  14  14
7jzeA.GOL.2    1  12   7
7jzeA.GOL.3    1  14  14
7jzeA.GOL.5    7  11   8
7otsA.OLA.2    4  22  22
4phoA.GOL.1    1  10  10
6jlqA.GOL.2    2  11   2
1fdyA.3PY.1    1  15  15
1fdzA.PYR.1    2  13  13
1nbhA.ACT.1    1  15  15
1nbhA.SAM.2    1  29  29
2iw6A.TPO.1    1  10  10
3daqA.GOL.1    1  13  13
3daqA.GOL.2    1  14  14
4asjA.PO4.3    4  19   9
4bcqA.TPO.1    6  14   9
4napA.DTR.17   3  17  17
4p26A.A2G.1    4  12  12
5iqgA.GDP.1    1  26  26
5izoA.PO4.3    1  11   5
5w3uA.GOL.4    5  12   8
5w3uA.GOL.5    7  10   8
5w3zA.GOL.5    2  11   9
6ckxA.TPO.1    2  10  10
6fu4A.HSM.6    9  11  11
6fu4A.PO4.7    2  10   2
6fu4A.GOL.8    3  11   8
6l86A.LMR.2    9  17  17
6l86A.MLT.3    1  18  18
6lxyA.TPO.1    1  10  10
6ru7A.ADP.1    1  26  26
6zgcA.PO4.3    1  10  10
6zgcA.PO4.5    1  14   9
6zgcA.PO4.6    1  14   8
7eivA.GLY.11   2  14  14
1ojlA.PO4.1    1  10  10
3rj3A.GOL.1    4  12  12
5tvfE.PUT.1    1  15  15
7l6gA.KYN.1    2  15  15
1fxoA.TMP.2    1  25  25
1fxoA.TMP.3    1  16  16
1g0rA.G1P.1    1  21  21
1g0rA.THM.4    1  18  18
1g0rA.THM.5    1  16  16
1g1lA.CIT.8    6  11   8
1g1lA.CIT.9    2  12   4
2qkiC.GOL.3   10  11   8
5kzeA.GOL.2    1  11  11
5ogkA.OLC.2    7  10  10
5ogkA.OLC.3    3  10  10
6qskA.OLC.1    2  10  10
2bufA.NLG.1    1  19  19
6zeeP.GOL.9    2  12   9
1csnA.ATP.4    1  26  26
1orbA.ACT.1    2  12  12
1us4A.GLU.5    2  23  23
1xmvA.ADP.5    2  22  22
1yjqA.ACT.1    2  15   4
1yjqA.ACT.2    2  11   4
2c3eA.CDL.3    2  20  20
2c3eA.CDL.4    1  24  24
2ei1A.GOL.4    1  14  14
2ng1A.GDP.1    5  21  21
2qv7A.ADP.12   1  21  21
2x3aA.GOL.7    1  11  11
2xilA.PO4.8    2  14   6
2xj5A.PO4.3    2  12   6
2ycgA.PO4.4    2  15   5
2yv5A.GDP.3    3  21  21
3fc2A.ACT.4    1  10  10
3fc2A.GOL.10   1  11   8
3g5tA.SAH.15   3  29  29
3o4sA.GOL.8    6  15   5
3o4sA.GOL.9    2  13   7
3o4sA.GOL.10   2  10  10
3pnnA.GOL.9    1  11   6
3pnnA.GOL.10   1  11   7
3pnnA.GOL.11   1  13   7
3pnnA.GOL.12   1  16   9
3pnnA.GOL.13   4  13   9
3pnnA.GOL.14   9  12   7
3sxeA.UDP.1    2  20  20
3sxeA.GAL.2    2  14   8
3sxeA.GAL.3    2  15  15
3ws7A.ACY.3    9  11   7
4a6zA.JZ3.3    1  15  15
4ckiA.PTR.1    2  11   6
4ckiA.PTR.2    2  14  14
4ckiA.ADN.11   1  19  19
4dawA.TPO.1    1  12   8
4di9A.ACT.2    1  16   7
4dymA.GOL.4    6  12   7
4dymA.GOL.5    2  20   9
4dymA.GOL.7    2  11   6
4e46A.ACT.2    3  14   8
4e46A.ACT.3    3  12   5
4j52A.ACT.3    1  11   7
4j53A.ACT.2    1  12   7
4nfmA.GOL.1    1  10  10
4pafA.MLI.17   2  10   5
4pyhA.PO4.2    1  11  11
4pyhA.GOL.3    1  12   6
4rr5A.ACT.1    1  12  12
4tygA.ACT.1    2  12   7
4tygA.ACT.2    2  13   9
4tygA.ACT.3    2  16   8
4wcvA.ACT.3    3  12   5
4wcvA.ACT.4    3  14   8
5fwtA.PO4.5    2  11   5
5gg8A.POP.3    7  15  15
5hxrA.OLC.3    1  12   8
5hxrA.OLC.4    2  11   8
5hxrA.MYS.5    3  12   8
5hxrA.MYS.6    1  11   7
5hxrA.MYS.7    2  11   5
5hxrA.MYS.8    4  11   4
5hxrA.MYS.10   2  13   8
5hxrA.MYS.11   1  11  11
5hxrA.MYS.12   4  11   4
5ivbA.AKG.1    1  18  18
5ivbA.GOL.3    1  17   9
5ivbA.GOL.4    1  15   7
5ivbA.GOL.5    2  17   9
5m79A.U5P.2    2  19  19
5m79A.GOL.4    2  12   6
5m79A.GOL.5    2  11  11
5m7bA.UDP.2    2  19  19
5m7bA.GOL.3    2  12   6
5m7bA.GOL.4    2  11  11
5wevA.PTR.1   10  11   9
5wevA.PTR.2   10  13  13
5x16A.TBU.3    1  11   6
5x16A.TBU.4    2  11   9
5xd4A.ATP.1    4  19  19
5xd4A.ATP.2    3  21  21
5xd4A.GOL.3    5  10  10
5xd4A.GOL.4    4  10  10
5xd4A.GOL.5    8  11  11
5yw0A.GOL.7    3  13  13
5yw0A.SIN.8    1  14  14
5yw0A.ACT.9    1  13   6
5yw0A.ACT.10   1  10  10
6a42A.ACY.1    1  11   5
6bgzA.GOL.3    1  12   7
6bgzA.GOL.4    1  11  11
6ne7A.PTR.1    2  12   7
6ne7A.PTR.2    2  14  14
6ne7A.AMP.5    1  11  11
6y7aA.GOL.3    3  11  11
6zvuA.GOL.3    3  11  11
6zvxA.GOL.3    1  12   4
7d18A.GOL.11   7  11   5
7d18A.GOL.13   1  11   9
7ntiA.GOL.1    2  14   7
7ntiA.GOL.4    7  11   9
7ntiA.GOL.5    4  12   8
1f6kA.GOL.4    9  10  10
1f6kA.GOL.5    4  11   8
1f6kA.GOL.6    5  10   6
1f74A.GOL.2    4  11   8
1f74A.GOL.3    3  11   6
2jhnA.GOL.4    1  15  15
2jhnA.GOL.6    6  10  10
2ofpA.PAF.2    1  13  13
2q0nA.SEP.1    1  10  10
2z5fA.A3P.1    3  26  26
3cfxA.GOL.4    1  12   8
3ieuA.GDP.1    1  21  21
3pztA.GOL.2    4  14   9
3rrnB.IHP.1    1  10  10
3rrnB.IHP.2    1  12   2
3tk1A.GDP.1    9  19  19
4ei0A.GOL.9    1  11  11
4i7wA.LYS.2    1  14  14
4movA.PO4.3    1  11  11
4p1lA.BDP.10   6  16  16
4rdkA.GAL.3    3  11   9
4twcA.GOL.5    4  12   7
4ut3A.PO4.4    1  11  11
4y14A.GOL.6    6  11  11
4zsxA.PO4.1    1  13   3
4zsxA.PO4.2    1  11   7
5f9eB.SEP.1    3  11  11
5hxhA.MYS.3    4  12   7
5hxhA.MYS.5    4  11   6
5inbA.MLI.1    1  12  12
5inbA.GOL.4    1  11  11
5inbA.GOL.5    2  17   9
5inbA.GOL.6    3  15   9
5inbA.GOL.7    1  10  10
5m7cA.UDP.2    2  19  19
5nx4A.GOL.1    2  10   4
5nx4A.GOL.2    1  12   7
5nx4A.GOL.3    9  10   7
5ybtA.AKG.2    1  20  20
6co6A.GOL.3    4  17   9
6co6A.GOL.6    4  11   7
6co6A.GOL.7    1  10  10
6co6A.GOL.8    1  10   6
6gcbA.GSH.1    1  18  18
6gv2A.GXV.3    2  15   9
6gv2A.GOL.5    2  13   9
6gv2A.GOL.6    5  11   9
6gv2A.GOL.7    4  11   6
6jibA.PO4.2    1  11   4
6jibA.GOL.4    1  11   7
6jibA.GOL.5    1  11   5
6jibA.PO4.6    2  11   2
6kg2A.PO4.3    1  13   4
6obsA.PO4.3    1  11  11
6obsA.GOL.4    1  11  11
6ra5A.TPO.1    3  11   6
6ra5A.TPO.2    2  13   8
6t8nA.TLA.3    1  12  12
6tq6A.PGW.4    1  17  17
6zvyA.GOL.4    5  11  11
3m1gA.GOL.6    1  15   6
3m1gA.GOL.8    8  12   5
3m1gA.GOL.9    1  16   7
5t5tC.AMP.1    2  22  22
5t5tC.AMP.2    1  23  23
5t5tC.ADP.3    2  26  26
1o58A.PO4.1    1  12  12
1o58A.PO4.2    1  14  14
1oiyA.TPO.1    1  11  11
1w37A.GOL.1    1  11   9
1w3iA.PYR.1    1  13  13
1w3iA.GOL.2    1  11   9
1w3iA.GOL.3    9  11   8
1w3nA.GOL.2    1  11   9
1w3tA.PYR.2    1  13  13
1w3tA.3GR.3    1  12  12
1w3tA.GOL.4    1  11   9
2iw9A.TPO.1    6  10  10
2nruA.TPO.1    2  10  10
2nruA.SEP.2    2  12   3
2q2tA.AMP.1    1  20  20
3e7aA.GOL.13   2  14   9
3eufA.PO4.2    1  14  14
3lbcA.LAI.1    1  12   7
3zs9A.ADP.1    1  24  24
3zxdA.GOL.1    5  11   9
4eokA.TPO.1    3  10  10
4eorA.TPO.1    1  10  10
4fifA.SEP.1    1  10  10
4riwB.ADP.1    1  22  22
4rixB.ADP.1    1  21  21
4riyB.ADP.1    1  20  20
5gzyA.2OP.1    1  17  17
5j28A.MLI.1    1  12  12
6czoA.PO4.3    2  11  11
6gubA.TPO.1    6  10  10
6gueA.TPO.1    1  11  11
6h2rA.GOL.3    1  13   9
6h2sA.PYR.1    1  13  13
6h2sA.GOL.2    1  12   9
6kxhA.MLT.2    2  11   6
6obuA.GOL.3    5  10   3
6obuA.GOL.4    2  10  10
6obuA.GOL.5    4  10   6
6obuA.GOL.6    3  11  11
6obuA.GOL.7    2  17   9
6zvvA.GOL.3    4  10   7
7clzA.MLT.3    2  14   5
1h24A.TPO.1    6  10  10
1h25A.TPO.1    1  11  11
3puxG.PGV.4    1  11   7
3puxG.PGV.6    2  12  12
4c7oA.GDP.3    1  24  24
6snwA.SPH.1    1  27  27
4iruA.ACT.5    7  10   7
4iruA.GOL.6    4  12   7
4iruA.GOL.7    5  11   8
4iruA.GOL.10   1  11  11
4iruA.GOL.11   3  12  12
4zh1A.GOL.1    3  11  11
3v4yA.GOL.3    3  10  10
3v4yA.GOL.4    3  15   9
3v4yA.GOL.5    1  11  11
6nvaA.GOL.2    2  14   6
6ru8A.ADP.1    1  25  25
5zt0A.PO4.3    1  12  12
4xwoA.ADP.3    2  21  21
4xwoA.ATP.4    2  23  23
1c3dA.GOL.1    3  11  11
1c3dA.GOL.2    4  11  11
1c3dA.GOL.3    7  12   8
1c3dA.GOL.4    3  12  12
1c3dA.GOL.5    1  11   6
1ctuA.ZEB.2    4  19  19
1hckA.ATP.2    2  26  26
1ng1A.GDP.6    1  23  23
1ng1A.ACY.10   2  11   4
1ng1A.ACY.13   5  13   9
1q20A.A3P.2    1  25  25
1q20A.PLO.3    1  17  17
1wdiA.CIT.1    1  16  16
1xt4A.GUN.2    1  11  11
2cmwA.PO4.5    2  16   7
2fxlA.2AL.2    1  11  11
2o2hA.ACT.2    1  23   9
2owbA.ACT.2    6  12   4
2owbA.ACT.3    1  12   7
2rkuA.TLA.3    1  11   5
2rkuA.TLA.4    1  12   5
2rkuA.SRT.5    3  12   6
2rkuA.SRT.6    1  10  10
2rkuA.TAR.7    1  11   7
2v03A.GOL.2    1  11  11
2v03A.CIT.4    1  19  19
3g9xA.ACT.2    4  12   8
3lkvA.GOL.8    3  11   5
3pxyA.PO4.2    1  13  13
3py0A.PO4.2    1  13  13
3qqgA.PO4.3    1  13  13
3qqhA.PO4.6    1  13  13
3qqjA.PO4.3    1  13  13
3unjA.PO4.2    1  12  12
3wqmA.PO4.4    1  10  10
3wqmA.PO4.5    9  11   4
4at5A.GOL.2    5  11  11
4h77A.GOL.1    3  12   4
4h77A.GOL.2    1  13   7
4h77A.GOL.3    2  11   7
4h7dA.GOL.1    4  12   4
4h7dA.GOL.2    2  11   7
4h7eA.GOL.1    1  13   4
4h7eA.GOL.2    1  11   7
4h7fA.GOL.1    2  12  12
4h7fA.GOL.2    8  10   4
4h7fA.GOL.3    6  11   7
4h7iA.GOL.4    6  11   7
4h7iA.GOL.5    2  11   4
4h7jA.GOL.1    5  13   7
4h7jA.GOL.2    4  11   7
4iwxA.ADP.1    1  23  23
4iwxA.GLU.2    4  11   7
4p3lA.BDP.12   8  16  16
4z55A.GOL.1   10  10  10
4z55A.GOL.2    2  10  10
4zk8A.ACY.27   1  14   7
4zk8A.ACY.28   3  12   7
5e6hA.AKG.2    2  18  18
5e6hA.GOL.3    4  13   9
5ejtA.PO4.2    2  15   6
5hwxA.MYS.7    2  13   5
5hwxA.MYS.8    1  12   9
5hwxA.MYS.10   3  12   8
5jdfA.OLC.3    2  16   9
5jdfA.OLC.4    3  13   9
5jdfA.OLC.5    1  13  13
5jdfA.OLC.6    1  10   4
5jdfA.OLC.7    4  13   9
5jdfA.MYS.8    1  12   9
5jdfA.MYS.12   4  12   8
5jdfA.MYS.13   3  11   4
5jdgA.OLC.8    2  14   9
5jdgA.OLC.10   3  12   8
5jdgA.MYS.11   1  13   9
5jdgA.MYS.13   3  13   8
5jdgA.MYS.14   1  10  10
5jdgA.MYS.16   3  11   5
5jdgA.MYS.17   3  12   6
5jdgA.MYS.18   4  13   7
5jdgA.MYS.19   4  11   7
5jdgA.MYS.20   2  15   8
5jdgA.MYS.22   4  12   4
5jdgA.MYS.23   4  11   5
5jdgA.MYS.24   1  15   6
5jdmA.OLC.4    2  12   7
5jdmA.OLC.5    1  16   9
5jdmA.MYS.6    1  11   8
5jdmA.MYS.7    3  12   8
5jdmA.MYS.8    1  12   7
5jdmA.MYS.10   1  12   8
5jdmA.MYS.11   1  10   3
5jdmA.MYS.14   9  10   6
5ytlA.ACY.8    1  10   7
5yvzA.AKG.2    1  16  16
5yvzA.GOL.3    3  13  13
6a43A.ACY.1    3  11   5
6dq7A.GOL.4    4  12   6
6dqeA.GOL.3    3  11   7
6fekA.PTR.1    2  12   6
6fekA.PTR.2    2  14  14
6fekA.ADN.6    1  19  19
6l6xA.TAR.3    8  17  17
6lkjA.BGP.1   10  21  21
6lkkA.G6P.1    2  22  22
6v4cA.ADP.1    3  20  20
6v4cA.GOL.2    1  16   9
6v4cA.GOL.3    3  14   8
6v4cA.GOL.4    4  17   8
6v4cA.ETX.6    2  11   3
6v4cA.ETX.7    1  11   5
6xo2A.ACT.2    1  10  10
7lolA.AG2.1    2  16   7
1px2A.ATP.2    1  25  25
1vcfA.FMN.7    1  31  31
2q0xA.GOL.1    2  10  10
3bu3A.PTR.1    2  11   6
3bu3A.PTR.2    2  15   8
3bu3A.PTR.3    2  13  13
3bu6A.PTR.1    2  11   6
3bu6A.PTR.2    2  15   9
3bu6A.PTR.3    2  13  13
3e7bA.GOL.5    2  15   9
3fbsA.FAD.1    1  51  51
3kd6A.AMP.7   10  25  25
3kd6A.GOL.8    3  11  11
3npfA.GOL.13   4  11  11
3npfA.GOL.16   5  13   9
3npfA.GOL.17   8  14   7
3p8vA.ASP.1    2  22  22
3p8yA.ASN.1    5  24  24
3reuA.ATP.4    2  27  27
3rexA.AMP.1    5  25  25
3rl6A.ASN.1    3  23  23
3rl6A.AMP.2    3  23  23
3zg6A.GOL.4    3  21   8
4di8A.ACT.2    1  17   7
4eumA.AMP.1    3  22  22
4ho9A.GDU.1    1  35  35
4ho9A.UTP.2    1  18  18
4moyA.PO4.4    1  11  11
4moyA.GOL.5    2  14   9
4moyA.GOL.6    1  13   9
4nhbA.G3P.14   3  24  24
4o90A.TLA.1    8  12   5
4pfmA.LYS.2    1  13  13
4pfmA.LYS.3    1  12   5
4pfmA.GOL.4    6  11   7
4wt7A.X9X.1    1  17  17
4x8rA.BDP.11   3  19  19
4x8rA.PO4.12   1  17   8
4x8rA.PO4.13   1  12   6
4yslA.GSH.2    2  22  22
5hhjA.PO4.1   10  11   4
5hhjA.GLY.3    5  14   8
5mxpA.ACT.1    3  13  13
5o9hA.TLA.2    1  11  11
5o9hA.OLA.4    1  13  13
5o9hA.OLA.5    8  11  11
5o9hA.OLA.8    2  11   6
5o9hA.OLA.9    2  12   7
5o9hA.OLA.12   8  10   8
5o9hA.OLA.15   1  15   8
5o9hA.OLA.16  10  11   9
5o9hA.OLA.17   1  10  10
5teuA.TLA.3    1  17  17
5x18A.GOL.1    1  11  11
5x18A.GOL.2    1  11  11
5x18A.GOL.3    8  12   9
5yboA.AKG.2    2  19  19
5yniA.SAM.1    2  27  27
5zefA.NVA.1    1  13  13
5zefA.GOL.4    2  13   7
5zefA.GOL.5   10  11   8
5zehA.ORN.1    1  19  19
6bxnA.SAM.2    1  21  21
6fm0A.ATP.1    1  26  26
6ggiA.PPV.6    4  15  15
6jidA.PO4.2    1  13   4
6jidA.GOL.3    2  16   9
6kunA.AKG.1    1  16  16
6kunA.IAC.2    1  12  12
6kunA.GOL.3    1  13  13
6lkiA.MLA.1    2  13  13
6lklA.MLA.1    1  13  13
7rsiC.ADP.2    1  17  17
1u75A.PO4.1    3  12   7
4lrsB.GOL.3    7  11   5
4lrsB.GOL.5    7  12  12
4lrsB.GOL.7    7  11   2
6hkeA.MLT.1    2  19  19
6hkeA.LMR.2    2  19  19
1u74A.PO4.1    5  16   8
1ws3A.URA.2    1  14   8
2b4sB.PTR.2    1  12   8
2b4sB.PTR.3    1  15  15
2ehhA.PO4.1    2  13   5
2pa4A.UPG.3    1  37  37
3eggA.GOL.2    5  10  10
3eggA.GOL.3    7  12   9
3fluA.GOL.7    1  16   8
3fluA.GOL.8    2  14   9
3fluA.GOL.11   5  10   5
3hvqA.PO4.3    1  11  11
4cztA.CPS.1    1  24  24
4eoiA.TPO.1    2  10  10
4eolA.TPO.1    1  10  10
4eooA.TPO.1    4  10  10
4eooA.ATP.3    1  24  24
4fk1A.FAD.6    4  50  50
4xslA.GOL.2    1  17  17
4xslA.GOL.3    1  10  10
4xslA.GOL.4    2  12  12
5f0lB.GOL.5    2  12   5
5f0lB.GOL.6    1  13   8
5iqhA.GOL.5    2  11   9
6k8pA.PO4.1    1  13  13
6k8pA.THM.2    2  15  15
6lkgA.G6P.1    1  22  22
6lkhA.G6P.1    2  24  24
6xgsA.CIT.1    1  15  15
6xgsA.PO4.2    3  11   5
7ackA.TPO.1    1  10  10
1rqqA.PTR.1    7  10   7
1rqqA.PTR.2    6  11   8
1rqqA.PTR.3    6  13  13
3eghA.GOL.2    4  10  10
3eghA.GOL.3   10  13   8
4cfeE.AMP.1    1  20  20
4cfeE.AMP.2    1  20  20
4cfeE.AMP.3    1  21  21
4pwxA.ATP.1    1  26  26
4z1zA.GOL.2    1  13   7
6pdwB.ADP.1    1  21  21
1xy3A.GUN.2    2  11  11
5zqvA.FLC.2    1  13  13
3wo3B.BMA.8    2  10   2
3wo3B.MAN.9    2  10   1
5h8kA.GOL.1    6  11   7
5h8kA.GOL.2    1  13   9
4u39A.PO4.1    2  13  13
4u39A.PO4.2    2  11   5
1b2rA.FAD.2    1  23  23
1bjkA.FAD.2    1  23  23
1bqeA.FAD.2    1  22  22
1e62A.FAD.1    1  23  23
1e63A.FAD.1    1  23  23
1e64A.FAD.1    1  23  23
1gjrA.FAD.1    1  23  23
1go2A.FAD.1    1  24  24
1gr1A.FAD.1    1  23  23
1h42A.FAD.1    1  24  24
1h85A.FAD.1    1  24  24
1hq0A.PO4.1    8  11   6
1hq0A.PO4.2    1  11  11
1hq0A.PO4.3    1  11  11
1hzgA.PO4.1    1  11  11
1hzgA.PO4.2    1  11  11
1k6eA.PGO.8    4  11  11
1ogiA.FAD.1    1  24  24
1ogjA.FAD.1    1  24  24
1qgyA.FAD.2    1  24  24
1qgzA.FAD.2    1  24  24
1qh0A.FAD.2    1  24  24
1w34A.FAD.1    1  21  21
1w35A.FAD.1    1  23  23
1xc3A.GOL.4    1  15  15
1xc3A.GOL.5    1  12  12
1yi9A.GOL.5    4  10  10
1yi9A.GOL.6    3  11   6
2bmwA.FAD.1    1  23  23
2bsaA.FAD.1    1  21  21
2evaA.ADN.1    1  20  20
2jboA.PO4.1    1  11  11
2vyqA.FAD.1    1  22  22
2vyqA.GOL.3    5  14   9
2vyqA.GOL.4    7  10   9
2vzlA.FAD.1    1  22  22
2x3uA.FAD.1    1  23  23
2x3uA.GOL.3    4  13   9
2x7iA.CIT.1    1  19  19
3bjpA.URC.4    1  11  11
3ib7A.ACT.3    3  11  11
3ib7A.ACT.7    4  14   7
3ib8A.AMP.3    1  20  20
3ib8A.ACT.8    3  14   7
3icpA.PO4.2    5  10   4
3l8wA.XAN.2    1  11  11
3l9gA.URC.2    1  11  11
3nhiA.GOL.2    1  11   6
3obpA.URC.2    1  15   9
3tx1A.FAD.1    1  45  45
3tx1A.GOL.2    1  15   9
3tx1A.GOL.3    1  13   6
3unkA.PO4.2    1  13  13
3w0oA.ADP.1    1  17  17
3w0pA.ADP.1    1  16  16
3zbtA.FAD.1    1  22  22
3zbtA.GOL.3    4  12   8
3zbuA.FAD.1    1  24  24
3zbuA.GOL.4    3  13   8
3zbuA.GOL.5    5  11   9
4c43A.GOL.2    7  14   9
4c43A.FAD.3    1  22  22
4d17A.URC.4    1  11  11
4d19A.URC.4    1  11  11
4kkvA.BGC.1    9  10   5
4pr8A.URC.2    1  11  11
4rxtA.ARA.1    2  20  20
5igyA.GDP.2    1  24  24
5qinA.GOL.3    2  11   8
6bh2A.GOL.3    1  21   8
6hniA.TYR.1    1  22  22
6ic1A.ACT.4   10  10   7
6ic1A.ACT.6    3  11   3
6jbcA.GOL.2    6  11   8
6jbcA.GOL.3    1  12  12
6jbcA.PPV.6    1  15  15
6jbdA.GOL.1    1  11   8
6jbdA.GOL.2    1  13  13
6jbdA.ATP.6    1  23  23
6lrzA.ACT.3    1  13   5
6lvhA.GOL.1    2  17   7
6lvhA.GOL.2    1  12   8
6lvhA.GOL.3    2  10  10
6ol4A.GOL.2    2  11   3
6ol4A.GOL.3    2  10  10
7c5eA.FUM.1    2  13   6
7c5eA.FUM.2    5  10  10
7c5eA.FUM.5    1  10  10
7c5eA.ACT.6    1  11   6
7cx9A.GOL.2    1  11  11
7ml9A.ACT.3    6  11   8
7nthA.GOL.1    5  12   8
7nthA.GOL.3    4  11   6
1fq1B.TPO.1    1  11   5
1fq1B.ATP.3    1  25  25
1jpnB.ACY.3    3  13  13
1jpnB.ACY.4    1  15   9
1o87A.GDP.4    1  22  22
1p4kA.GOL.1    1  16  16
1p4kA.GOL.2    1  17  17
1p4vA.GLY.1    1  15  15
1w87A.FAD.1    1  24  24
1wkmA.MET.3    9  15  15
2c03A.GDP.1    2  23  23
2faqA.ATP.5    1  19  19
2farA.DTP.5    1  18  18
3blqA.TPO.1    1  12  12
3blqA.ATP.3    1  21  21
3g0sA.GOL.4    1  17   8
3js2A.PO4.2    1  10  10
3pfiA.ADP.7    2  23  23
3vo1A.FAD.1    1  23  23
3zc3A.FAD.1    1  24  24
3zc3A.GOL.3    9  10   9
4o0hA.IAS.1    1  16  16
4osyA.GLY.2    1  17  17
4osyA.GLY.3    2  11  11
4pvsA.ASP.2    1  19  19
5c1mA.OLC.4    1  14   8
5c1mA.CLR.5    1  14  14
5ovoA.ADP.1    2  19  19
5t4tB.ACT.1    2  11  11
5t4tB.ACT.2    3  11   8
5ybpA.AKG.2    3  18  18
5ybqA.AKG.2    2  18  18
5ybrA.AKG.2    2  20  20
5ybsA.AKG.2    1  19  19
6k90A.PXM.1    2  18  18
6k90A.ADP.2    2  24  24
6k90A.PO4.8    2  16   7
6k91A.ADP.1    2  26  26
6k91A.UEG.2    2  18  18
6k91A.PO4.7    2  16   7
6sm8A.PTR.1    3  12   8
6sm8A.PTR.2    2  14  14
6su9A.PXL.2    2  14  14
7atdA.ACT.7    2  17  17
7atqB.ACT.6    3  16  16
3rrmB.IHP.1    1  19   9
6b2eC.AMP.1    1  20  20
6b2eC.AMP.2    2  21  21
1e9hA.TPO.1    1  10  10
1hl2A.3PY.1    1  14  14
1lvwA.GOL.6    1  11   8
1lvwA.GOL.7    8  11   8
1oi9A.TPO.1    1  10  10
2c6tA.TPO.1    1  10  10
2uzbA.TPO.1    1  10  10
2uzdA.TPO.1    1  10  10
2uzeA.TPO.1    1  10  10
2uzlA.TPO.1    1  10  10
3arbA.D12.10   2  17  17
3tnwA.TPO.1    8  10  10
4atfA.GAL.5    1  14  14
4atfA.GAL.7    1  15   8
4atfA.GAL.9    1  10   6
4bcmA.TPO.1    1  10  10
4eojA.TPO.1    1  10  10
4eojA.ATP.2    1  23  23
4eoqA.TPO.1    1  10  10
4eoqA.ATP.2    1  23  23
4h2sA.AMP.2    1  23  23
4h2uA.ATP.2    2  23  23
4h2vA.AMP.2    1  24  24
4h2wA.5GP.3    2  25  25
4h2yA.ATP.2    2  22  22
4i3zA.TPO.1   10  10  10
4i3zA.ADP.2    1  22  22
4i3zA.GOL.6    3  13   8
4i3zA.GOL.7    1  13   7
4ii5A.TPO.1    1  10  10
4ii5A.ADP.2    1  24  24
4ii5A.GOL.4    7  12   8
4lrtB.GOL.4    4  11   7
4m19A.LYS.2    1  13  13
4mp0A.GOL.3   10  11   9
4mp0A.GOL.4    1  11  11
4mp0A.PO4.5    1  11  11
4rqsG.BMA.3    4  12   2
4rqsG.MAN.5    4  10   4
4rqsG.MAN.6    4  11   5
4rqsG.MAN.7    2  11   3
4xeqA.PAF.9   10  16  16
5nevA.TPO.1    4  10  10
6gufA.TPO.1    1  10  10
6gunA.GOL.1    7  11   7
1gy3A.TPO.1    5  10  10
1gy3A.ATP.2    1  25  25
3l21A.GOL.12   2  14  14
3oxuA.GOL.1    2  11  11
4ontA.GOL.1    4  11  11
6ahyB.MLY.1    1  10  10
6ahyB.MLY.2    2  11  11
6ahyB.MLY.3    1  11  11
6ahyB.MLY.4    6  10  10
6ahyB.MLY.5    6  10   8
6ahyB.MLY.6    1  12  12
6ahyB.MLY.7   10  12  12
6ahyB.MLY.9   10  10  10
6ahyB.MLY.10   1  13  13
6ahyB.MLY.11   1  12  12
6ahyB.MLY.12   3  12   8
6ahyB.MLY.18   5  11   9
6z3qA.SPH.1    1  26  26
4ei5A.FLC.8    1  10   9
4ei5A.CIS.9    2  40  40
4i5lC.MLI.5    1  10   8
4mlrA.LYS.2    1  14  14
4mlrA.LYS.3    1  11   6
4mlrA.ACT.5    6  11   4
4ifdH.GOL.2    1  11  11
4ifdH.GOL.3    4  15   6
4ifdH.GOL.4    1  11   6
5h8lA.GOL.1    8  11   7
5h8lA.GOL.2    2  10  10
6vfsA.ADP.1    1  21  21
1bx0A.PO4.1    1  12   5
1bx0A.FAD.3    1  21  21
1bx1A.PO4.1    1  15   6
1bx1A.FAD.3    1  21  21
1fnbA.PO4.1    1  11   5
1fnbA.FAD.3    1  21  21
1fncA.FDA.2    1  22  22
1fndA.FAD.2    1  22  22
1frnA.PO4.1    1  12   6
1frnA.FAD.3    1  21  21
1frqA.PO4.1    1  12   5
1frqA.FAD.3    1  22  22
1h73A.THR.1    2  11  11
1pdaA.ACY.2    1  15   7
1ptgA.INS.1    1  13  13
1qufA.FAD.1    1  23  23
1wf3A.GOL.3    4  11   9
1wf3A.GOL.4    1  11  11
1zx5A.LFR.5    1  12   9
1zx5A.ACY.9    2  10  10
1zx5A.ACY.10   1  11   8
1zx5A.ACY.12   1  12  12
1zx5A.GOL.14   1  11  11
2cngA.GOL.3    5  10  10
2cngA.GOL.4    2  17   8
2hw1A.FRU.1    1  18  18
2nz6A.PO4.6    9  11  11
2wm3A.PO4.4    2  11   5
2wm3A.GOL.5    6  12   8
3fwhA.ACT.1    5  14   8
3fyhA.ADP.1    5  17  17
3hc1A.GOL.8    4  13   7
3hc1A.GOL.9    3  14   8
3hc1A.GOL.10   1  11   8
3ngvA.GOL.1    1  10  10
3ocjA.GOL.5    3  11  11
3ocjA.GOL.6    3  12   9
3ocjA.PLM.7    1  26  26
3qkqA.GOL.3    3  11  11
3qkqA.GOL.5    1  12   6
3x1fA.ACY.8    1  12   6
3x1fA.ACY.9    1  11   3
3x1fA.ACY.13   1  13   7
3x1gA.ACY.7    2  17   7
3x1gA.ACY.8    2  11   3
4a14A.ADP.1    2  18  18
4batA.GOL.1    1  10   3
4batA.GOL.11   7  11  11
4bazA.GOL.14   5  12   6
4bazA.GOL.15   2  11   9
4bazA.GOL.16   5  13   8
4hznA.GOL.5    1  11  11
4p9kA.EAX.8    7  16  16
4pakA.PAF.15   5  17  17
5e8vA.GOL.1    3  12   8
5hxsA.MYS.3    1  14   5
5hxsA.MYS.5    3  13   6
5hxsA.MYS.6    7  13   9
5hxsA.MYS.7    7  12   4
5hxsA.MYS.8    4  11   4
5hxsA.MYS.9    6  10   2
5hxsA.OLC.11   4  11  11
5hxsA.OLC.12   2  10  10
5igwA.GDP.1    1  19  19
5ivjA.GOL.3    1  12   6
5jdqA.OLC.7    3  12   7
5jdqA.OLC.8    1  14  14
5jdqA.MYS.9    2  12  12
5jdqA.MYS.10   2  11   7
5jdqA.MYS.11   1  10  10
5jdqA.MYS.12   4  12   4
5jdqA.MYS.13   1  11  11
5m7dA.GDU.2    2  26  26
5m7dA.GOL.3    2  11   6
5m7dA.GOL.4    1  10   7
5m7dA.GOL.6    3  11   8
5wdhA.ADP.1    1  20  20
5xvhA.TLA.1    1  14  14
5xvhA.ACY.3    9  11   7
6a2eA.ACT.1    1  10  10
6a2eA.ACT.2    1  11   6
6a2eA.ACT.3    1  12   7
6an9A.ADP.1    1  17  17
6an9A.GOL.2    2  10  10
6aqnA.GOL.6    9  12  12
6aqnA.SRT.7    3  11  11
6bh4A.GOL.10   1  11   6
6dchA.ACT.1    4  11  11
6dchA.CHT.4    4  16  16
6efzA.ACT.2    1  12   5
6fd3A.ADP.4    1  26  26
6fnuA.FAD.1    1  32  32
6p2dA.FRU.1    1  17  17
6p2dA.ADP.2    1  27  27
6pl2A.SEP.1    1  10  10
6rgmA.ACT.5    1  15   5
6rgmA.ACT.6    1  11   1
6rgmA.ACT.7    2  12   9
6xn6A.ACT.2    8  12   5
6xn6A.ACT.3    7  13  13
6xn6A.ACT.4   10  11  11
6xo3A.AKG.1    3  17  17
6xojA.AKG.2    4  16  16
6xojA.ACT.3    3  10   5
6xojA.ACT.4    3  11   5
6xpaA.ACT.3    3  10   5
7c86A.RET.1    3  22  22
7c86A.OLC.2    1  17  17
7c86A.OLC.5    1  16   9
7c86A.OLC.7    4  11   8
7c86A.OLC.8    1  11   7
7e6xA.RET.1    1  22  22
7e6xA.OLC.2    1  17  17
7e6xA.OLC.4    2  12   6
7e6xA.OLC.7   10  11   8
7e6xA.OLC.8    1  12   7
7e6xA.OLC.9    3  11   6
7e6yA.RET.1    1  22  22
7e6yA.OLC.2    1  16  16
7e6yA.OLC.4    2  12   4
7e6yA.OLC.5    4  10   9
7e6yA.OLC.7    1  13   7
7e6yA.OLC.8    1  12   7
7e6zA.RET.1    3  21  21
7e6zA.OLC.2    1  19  19
7e6zA.OLC.7    8  11   8
7e6zA.OLC.8    1  12   6
7e70A.RET.1    2  22  22
7e70A.OLC.2    2  18  18
7e70A.OLC.7    6  11   8
7e70A.OLC.8    2  11   7
7e71A.RET.1    3  22  22
7e71A.OLC.2    3  14  14
7e71A.OLC.8    1  11   6
7e71A.OLC.9    2  11   6
1h72C.HSE.1    2  15  15
1qg0A.FAD.1    1  22  22
1sm4A.PO4.1    1  11   5
1sm4A.FAD.2    1  22  22
2i3cA.PO4.8    1  12  12
2i3cA.PO4.9    1  12   9
2i3cA.PO4.10   1  11   5
2i3cA.PO4.11   1  11   5
2j46A.ACT.3    6  13  13
3d4uA.ACT.2    3  11  11
3ea2A.INS.1    1  13  13
3fidA.GOL.6    7  11  11
3fidA.GOL.7    1  15   8
3fxqA.GOL.4    2  11   9
3fxrA.GOL.8    2  12  12
3fxuA.GOL.8    2  17  17
3fxuA.GOL.9    2  12   8
3i0nA.MLY.1    2  11   9
3i0nA.MLY.2    1  13   9
3i0nA.MLY.3    5  11   6
3i0nA.MLY.4    5  10   9
3i0nA.MLY.6    7  14  14
3i0nA.MLY.7    5  13   5
3i0nA.MLY.8    7  10  10
3i0nA.MLY.9    7  13   8
3i0nA.MLY.11   1  12  12
3i0nA.MLY.13   5  11   7
3i0nA.MLY.14   1  14  14
3i0nA.MLY.15   1  12   9
3i0nA.MLY.16   2  14  14
3i0nA.MLY.17   1  11   9
3i0nA.MLY.18   1  11   6
3i0nA.MLY.19   9  13   6
3i0nA.MLY.20   9  11   7
3i0nA.MLY.21   4  11   5
3i0nA.MLY.22   3  11  11
3i0nA.MLY.23   3  10  10
3i0nA.GOL.25   1  11  11
3meyA.ATP.3    1  24  24
3mtfA.PO4.1    1  11   7
3mtfA.PO4.2    1  10  10
3mtfA.PO4.3    2  15   7
3mtfA.PO4.4    2  14   8
3nbvA.FRU.2    1  17  17
3nbwA.GOL.1    1  12  12
3o1hB.TMO.1    1  16   9
3pzcA.GOL.3    1  12   9
3pzcA.GOL.4    1  12   8
3v0pA.BHE.3    2  15  15
3vo2A.FAD.1    1  21  21
4af6A.FAD.1    1  23  23
4af7A.FAD.1    1  25  25
4dt9A.GMP.1    1  18  18
4dtbA.GMP.1    1  21  21
4e6qA.PTR.1    7  11   7
4e6qA.PTR.2    7  13  13
4gkrA.ADP.2    1  19  19
4i5vA.B4P.1    1  34  34
4n57A.ADP.3    1  24  24
4o0fA.GLY.3    1  19  19
4o0fA.GLY.4    4  10  10
4yl8A.GOL.1    4  11   7
5i2uA.GOL.1    2  10  10
5i2uA.GOL.2    2  13  13
5i2uA.GOL.5    3  12   5
5i2uA.PO4.7    9  12   9
5i2uA.PO4.8    8  13  13
5mn6A.GDP.1    1  30  30
5niiA.FAD.1    1  41  41
5niiA.GOL.4    1  11   9
5niiA.GOL.7    8  12   6
5niiA.GOL.9    1  11   8
5tu6A.MET.3    4  13   9
5wboA.CIT.3    1  16  16
5wbrA.CIT.3    1  17  17
5wbzA.CIT.3    1  17  17
5ybnA.AKG.2    1  19  19
5ynuA.GOL.6    1  12   7
5ynuA.POP.7    1  16  16
6l71A.NCA.1    1  11  11
6r7uA.GOL.16   1  15   8
6r7uA.GOL.17   2  11  11
6w0nA.CIT.3    1  19  19
7ci1A.SPD.1    2  11   6
7ci1A.SPD.9    5  10   8
7cl1A.GOL.6    1  13   9
7kjsA.TPO.1    6  10  10
1gaqA.FAD.1    1  22  22
1pssM.U10.6    7  23  23
1pstM.U10.5    6  23  23
2qpqA.CIT.1    2  21  21
3havA.ATP.1    1  18  18
3mhpA.FAD.1    1  22  22
4rcrM.U10.6    7  20  20
6s2aA.INS.1    1  13  13
1fwkA.ADP.1    1  27  27
1h1pA.TPO.1    7  10  10
1h1qA.TPO.1    7  10  10
1h1rA.TPO.1    5  10  10
1h1sA.TPO.1    4  10  10
1h74A.ILE.1    2  14  14
1h74A.ADP.2    1  27  27
1oguA.TPO.1    5  10  10
1oiuA.TPO.1    1  10  10
1p5eA.TPO.1    1  10  10
1pkdA.TPO.1    6  11  11
3akkA.ADP.2    1  22  22
3bnxA.FPP.2    1  18  18
3brhA.PO4.1    1  14  14
3ddqA.TPO.1    1  10  10
3my5A.TPO.1    1  10  10
3wduA.BGC.1    1  14   9
3wduA.CBI.2    1  16  16
3wdyA.CBI.1    1  14  14
3zfeA.SPH.1    1  25  25
4aedA.DAO.1    1  18  18
4bcnA.TPO.1    1  10  10
4bggA.FLC.2    3  12   8
4bggA.FLC.3    2  15   9
4bggA.FLC.4    1  11   8
4cfmA.TPO.1    1  10  10
4cfnA.TPO.1    6  10  10
4dmkA.GOL.1    4  13  13
4e4mA.PTR.1    1  11   9
4e4mA.PTR.2    1  13  13
4eomA.TPO.1    1  10  10
4eomA.ATP.2    1  23  23
4eosA.TPO.1    1  10  10
4jnaA.FAD.1    1  49  49
4xpnA.PO4.3    2  12  12
4xpnA.GOL.4    4  12   9
4zm9A.GLY.2    1  16  16
4zm9A.DTT.7    1  14  14
5lmkA.TPO.1    1  10  10
5tbbA.PPV.7    1  11  11
5z5cA.MLY.1    1  12   2
5z5cA.MLY.2    1  13   5
5z5cA.MLY.3    1  13   8
5z5cA.MLY.5    1  18  18
5z5cA.MLY.6    1  10   9
5z5cA.MLY.7    8  11  11
5z5cA.MLY.9    8  11   8
5z5cA.MLY.11   1  12  12
5z5cA.MLY.13   4  11   5
5z5cA.MLY.14   7  14  14
5z5cA.MLY.15   7  12   8
5z5cA.MLY.16   7  10   7
5z5cA.MLY.17   9  10   9
5z5cA.MLY.18   2  11  11
5z5cA.MLY.19   2  12  12
5z5cA.MLY.20   6  12  12
5z5cA.MLY.21  10  11   9
5z5cA.MLY.22   4  11   8
5z5cA.MLY.23   2  12   8
5z5cA.MLY.24   2  12   5
5z5cA.MLY.25   3  13  13
5z5cA.MLY.27   6  11  11
5z5cA.MLY.28   5  10  10
5z5cA.MLY.29   1  12   5
5z5cA.MLY.30   1  16  16
5z5cA.MLY.32  10  13   5
5z5cA.MLY.33  10  13   9
5z5cA.MLY.34   5  12   8
6rvmA.GOL.2    1  13  13
6rvmA.GOL.3    1  15  15
6rvmA.GOL.4    1  15  15
6smgA.SPH.1    1  26  26
1h26A.TPO.1    1  11  11
1h27A.TPO.1    4  11  11
2wmaA.TPO.1    8  11  11
2wmbA.TPO.1    5  10  10
1h28A.TPO.1    1  10  10
1qmzA.TPO.1    1  10  10
1qmzA.ATP.2    1  25  25
2a74C.GOL.2    1  10  10
2a74C.GOL.3    1  13   9
2cchA.TPO.1    1  10  10
2cchA.ATP.2    1  29  29
2cchA.GOL.5    7  11   4
2cciA.TPO.1    1  10  10
2cciA.ATP.2    1  25  25
2cw6A.3HG.2    1  12  12
2wylA.GOL.10   9  16  16
3g5aA.FMN.2    1  16  16
3mp3A.3HG.1    1  13  13
4c10A.SPH.1    1  25  25
4yb6A.AMP.1    1  16  16
5tvmE.PUT.1    2  16  16
6lcnA.GOL.1    5  11  11
6lcnA.GOL.2    1  10  10
6qi8D.ADP.1    1  24  24
6z3pA.SPH.1    2  27  27
7lvlA.LYS.1    1  13  13
1xxxA.DTT.3    1  17   9
2vdwA.SAH.2    7  28  28
3w5uA.FAD.1    1  21  21
4yb7B.PO4.2    1  11   9
4yb7B.ATP.3    1  22  22
5h8iA.GOL.1    6  12   7
5h8iA.GOL.2    4  11   1
5h8iA.GOL.3    2  10  10
5h8jA.GOL.1    2  11   5
5h8jA.GOL.2    7  11   4
1ecvA.ACT.1    2  17   7
1ecvA.ACT.2    2  16   7
1ecvA.ACT.3    3  15   6
1gc6A.I3P.1    1  11   6
1iipA.GOL.1    1  15   7
1ptvA.PTR.1    1  17  17
1pxhA.ACY.4    2  11   6
1pxhA.ACY.5    9  12   8
1t46A.PO4.2    3  12   5
1us5A.GLU.1    3  22  22
2izuA.PO4.3    1  12   8
2oh4A.PTR.1    1  11  11
2qluA.ADE.3    1  14  14
2rbcA.GOL.21   1  12  12
3df7A.ACT.5    1  12  12
3elbA.C5P.6    2  26  26
3elbA.GOL.7    7  12  12
3ga7A.SEP.4    1  20  20
3hbcA.GOL.13   6  10   5
3hbcA.GOL.14   7  11   4
3hbcA.GOL.16   1  13   7
3oomA.PO4.1    2  11   6
3q0iA.GOL.9    1  13  13
3q6wA.PTR.1    1  10  10
3q6wA.PTR.2    1  15  15
3thpA.AKG.10   1  15  15
3v5uA.ACT.6    3  12   5
3v5uA.ACT.7    1  11   6
3v5uA.OLC.10   2  10  10
3v5uA.OLC.11   2  13  13
3v5uA.OLC.12   1  17  17
3v5uA.MYS.13   2  12   9
3v5uA.MYS.14   1  13  13
3v5uA.MYS.15   4  11   6
3v5uA.MYS.18   2  10  10
3v5uA.MYS.19   4  11   6
3v5uA.MYS.20   1  12  12
3v5uA.OLC.23   1  16  16
3v5uA.OLC.24   1  18  18
4b9eA.GOL.10   1  10  10
4ol9A.ACT.3    2  11  11
4ol9A.GOL.5    4  13   5
4ovyA.CIT.9    7  11   6
4u0iA.PO4.2    3  11   6
4u0iA.PO4.3    4  12   6
5ahnA.IMP.1    2  15  15
5bxcA.UDP.3    2  19  19
5hxeA.MYS.6    2  15   7
5hxeA.MYS.7    1  13  13
5hxeA.MYS.8    4  12   6
5hxeA.MYS.9    3  12  12
5hxeA.MYS.10   4  11   7
5hxeA.MYS.11   2  12   5
5hxeA.MYS.12   2  10   3
5hxeA.OLC.13   3  12  12
5hxeA.OLC.14   1  13  13
5hyaA.ACT.5    4  12   5
5hyaA.ACT.6    1  11   6
5hyaA.OLC.9    2  10  10
5hyaA.OLC.10   2  13  13
5hyaA.OLC.11   1  18  18
5hyaA.MYS.12   2  12   9
5hyaA.MYS.13   1  13  13
5hyaA.MYS.14   6  11   6
5hyaA.MYS.17   2  10  10
5hyaA.MYS.18   6  11   7
5hyaA.MYS.19   1  12  12
5hyaA.OLC.22   1  16  16
5hyaA.OLC.23   1  18  18
5ih1A.GDP.1    1  20  20
5j5tA.TPO.1    1  14  14
5jdhA.MYS.7    1  12   6
5jdhA.MYS.10   1  11  11
5jdhA.MYS.11   4  12   9
5jdhA.MYS.12   4  11   4
5jdhA.MYS.13   3  13   7
5jdhA.MYS.14   2  12   7
5jdhA.MYS.15   1  11   6
5jdnA.OLC.4   10  12  12
5jdnA.OLC.5    1  10   9
5jdnA.MYS.9    2  13   7
5jdnA.MYS.10   2  12   7
5l3wA.GDP.1    1  22  22
5y9iA.ACT.7    3  10   5
5y9iA.ACT.8    3  10   5
5y9yA.SIN.2    1  15  15
5y9yA.GOL.3    3  13  13
5y9yA.ACT.12   1  12   7
5ykaA.GOL.6    4  13  13
5ykaA.ACT.15   1  10  10
5ykaA.ACT.16   1  11   5
5ykaA.ACT.17   2  12   6
5ykaA.ACT.18   2  11   7
6angA.AMP.1    1  14  14
6bgyA.GOL.9    1  10   7
6ctzA.GDP.1    1  23  23
6djtA.GOL.3    2  10  10
6djtA.GOL.4    7  12   8
6djtA.GOL.5   10  10   7
6djtA.GOL.6    1  10  10
6djtA.GOL.8    7  11   8
6dqaA.GOL.4    1  10  10
6gx2A.UDP.2    2  20  20
6gx2A.GOL.3    2  13   6
6gx2A.GOL.4    2  10  10
6hp2A.SAH.1    1  26  26
6itvA.PTR.1    1  11  11
6njeA.ADP.2    2  19  19
6olqA.ACT.1    1  10  10
6olqA.GOL.2    2  10  10
6olqA.GOL.3    1  13   6
6omyA.GOL.1    3  10  10
6omyA.GOL.2    3  11   3
6pfwA.GOL.1    8  13   7
6pfwA.GOL.2    1  15   8
6pfwA.ACT.3    7  10   6
6pg0A.GOL.3    3  15   9
6pg0A.GOL.4    4  16   9
6pg0A.GOL.5    1  11   8
6phaA.GOL.2    1  12   8
6phaA.GOL.4    3  11   6
6phaA.GOL.6   10  11   6
6phaA.ACT.7    5  11   8
6phaA.ACT.8    7  12   8
6phaA.ACT.9    3  13   9
6phsA.GOL.2   10  13   8
6pm8A.GOL.2    3  16   9
6pm8A.GOL.4    1  13   8
6uakA.SAH.1    1  28  28
6ul7A.FRU.1    1  16  16
6yx3A.ATP.5    1  23  23
7c60A.ACT.2    1  13   5
1w98A.TPO.1    2  10  10
2auhA.PTR.1    2  11   7
2auhA.PTR.2    2  11   9
2auhA.PTR.3    2  13  13
2e2qA.ADP.3    1  25  25
2f57A.SEP.1   10  10  10
2g9zA.PO4.5    2  16   7
2o06A.MTA.3    4  25  25
2o06A.PUT.4    1  15  15
2qt8A.ACT.6    1  12  12
2z8cA.PTR.2    1  10  10
2z8cA.PTR.3    1  11  11
3dwsA.ACT.6    1  13  13
3i7zA.GOL.3    4  14   5
3i7zA.GOL.4    3  15   9
3pzuA.GOL.1    1  11   2
3tniA.TPO.1    1  13  13
3v0qA.UDP.2    2  19  19
3v0qA.BHE.3    2  17  17
3v0qA.GOL.4    2  13   9
3v0qA.GOL.5    1  14   6
3zgvA.ACT.2    1  20   8
3zgvA.ACT.5    1  13   7
3zwzA.GOL.2    3  10  10
3zwzA.GOL.3    1  16   6
3zwzA.GOL.4    4  10  10
4awdA.GOL.2    1  12  12
4gn8A.ASO.4    3  19   9
4gn8A.ASO.5    1  16  16
4gn8A.ASO.6    2  10  10
4gn9A.BGC.4    1  19  19
4gn9A.BGC.5    2  14  14
4gn9A.BGC.6    5  12   8
4gnaA.XYL.2    1  16  16
4go1A.GOL.1    1  10  10
4la7B.GOL.3    6  11   6
4mxrA.GOL.3    7  11   7
4nx1A.X1X.12   5  17  17
4pvpA.MLI.1    1  15  15
4rdlA.GAL.2    2  12   9
4ry9A.GOL.2    1  12   8
4ry9A.GOL.3    3  10  10
4ry9A.GOL.4    2  11  11
4ry9A.GOL.6    1  14  14
4x3pA.CNA.3    2  34  34
4zrtA.GOL.3    2  11  11
5l2wA.TPO.1    2  10  10
5l2wA.GOL.3    6  10  10
5y2fA.GOL.7    5  11   5
6alaA.FLC.2    2  20  20
6alaA.GOL.3    3  11   9
6alaA.GOL.4    6  10  10
6alaA.GOL.5    1  13   6
6alaA.GOL.6    2  15   8
6alaA.GOL.7    3  15  15
6alaA.GOL.8    4  10   8
6alaA.GOL.9    2  13   5
6tq4A.PGW.4    2  19  19
7bq7A.SAM.1    1  23  23
7d78D.GOL.2    1  16  16
7koaA.SAM.2    1  27  27
2eiyA.4MV.2    1  13  13
2gmrM.U10.4    8  21  21
3vg9A.STE.2    4  12   6
3vg9A.STE.3    9  10   9
3vg9A.STE.4    9  13  13
3vg9A.STE.5    2  11   8
3vg9A.STE.7    9  12   8
3wb9A.GOL.1    1  12  12
3wb9A.GOL.3    1  11   6
3wbbA.GOL.4    1  12   5
3wbfA.GOL.4    5  12   9
3wbfA.GOL.6    4  10   5
3wbfA.GOL.7    2  13   4
4blrA.UTP.1    2  13  13
6xbzJ.SEP.1    4  13   8
6xd3J.SEP.1    2  12   8
1jstA.TPO.1    8  10  10
1jstA.ATP.3    1  26  26
2iw8A.TPO.1    1  10  10
3bhtA.TPO.1    1  10  10
3bhuA.TPO.1    1  10  10
3bhvA.TPO.1    1  10  10
3c3eA.GDP.10   1  31  31
3ddpA.TPO.1    5  10  10
3dogA.TPO.1    1  10  10
3f5xA.GOL.1    4  13   8
3gbuA.ATP.6    1  24  24
3vbfA.SPH.1    1  25  25
3vbhA.SPH.1    1  26  26
3vbsA.SPH.1    1  27  27
3vovA.GOL.2    2  11   7
3w5vA.FAD.1    1  22  22
3zllA.GOL.4    1  14  14
4czuA.CPS.1    1  23  23
4dmhA.GOL.1   10  15  15
4eopA.TPO.1    4  10  10
4ly8A.ACT.9    2  14   6
4ly8A.GOL.15   1  12  12
4n53A.SPH.1    1  24  24
4o7mA.LMR.8    3  15  15
4oa4A.SIN.8    2  15  15
5bv1B.MLT.1    1  12   8
5hkbA.ACT.2    5  12  12
5hvkA.TPO.1    1  16   9
5ud6A.LYS.3    3  11  11
6dizA.SPH.1    1  25  25
6ghmA.GOL.9    9  11   8
6uh1A.SPH.1    1  27  27
6uh6A.SPH.1    1  27  27
6uh7A.SPH.1    1  26  26
6w75A.SAM.2    1  27  27
6wjtA.SAH.2    1  25  25
2ej0A.PMP.1    1  24  24
5ee4A.GOL.1    1  13   8
6ommR.CLR.2    3  16   7
6ommR.CLR.3    7  10   7
6ommR.CLR.5    5  13   9
6ommR.PLM.6    6  12   6
6ommR.PLM.7    3  12  12
6ommR.PLM.8    6  12   9
1pznA.GOL.9    6  10   1
3qhrA.TPO.1    1  10  10
3qhrA.ADP.2    1  26  26
3qhrA.GOL.7    9  12   8
3qhrA.GOL.8    7  10   5
3qhrA.GOL.9    2  12   9
3qhwA.TPO.1    1  10  10
3qhwA.ADP.2    1  26  26
5odrE.ACT.1    4  12   7
3a4kA.GOL.3    6  11   4
7dxha.BCR.4    4  23  23
1cpoA.MAN.3    5  11   6
1cpoA.MAN.4    7  10  10
1cpoA.MAN.5    5  15  15
1cpoA.MAN.6    5  11   5
1cpoA.MAN.8    1  10   9
1cpoA.MAN.9    1  12   7
1cpoA.MAN.12   1  11   3
1in4A.ACT.1    3  13   9
1in4A.ADP.4    1  24  24
1in4A.HEZ.5    3  13   7
1in7A.ACT.1    1  12   5
1in7A.ACT.2    1  11   4
1in7A.ADP.3    1  25  25
1in8A.ADP.1    1  25  25
1obdA.ATP.2    1  19  19
1obdA.AMP.7    1  13  13
1ptyA.PTR.2    1  16  16
1ptyA.PTR.3    1  14  14
1sugA.GOL.2    2  10  10
1sugA.GOL.4    1  15   8
1sugA.GOL.5    1  12   9
1xkgA.GOL.4    3  13   9
1xkgA.GOL.5    2  15  15
2civA.MAN.6    6  12   7
2civA.MAN.7    8  11  11
2civA.MAN.8    6  15  15
2civA.MAN.10   5  13   8
2civA.MAN.11   5  15   9
2civA.MAN.13   3  10   5
2civA.MAN.15   2  11   3
2ciwA.MAN.6    6  13   6
2ciwA.MAN.7    4  10  10
2ciwA.MAN.8    6  15  15
2ciwA.MAN.10   5  10   3
2ciwA.MAN.11   5  12   7
2ciwA.MAN.12   5  16   9
2ciwA.MAN.13   5  11   6
2ciwA.MAN.14   3  10   5
2ciwA.MAN.16   2  11   3
2cixA.MAN.5    6  14   6
2cixA.MAN.6    5  11  11
2cixA.MAN.7    6  16  16
2cixA.MAN.9    4  13   9
2cixA.MAN.10   4  14   7
2cixA.MAN.14   2  11   3
2ciyA.MAN.5    6  11   6
2ciyA.MAN.6    4  10  10
2ciyA.MAN.7    6  15  15
2ciyA.MAN.8    4  12   6
2ciyA.MAN.9    5  12   8
2ciyA.MAN.10   5  15   8
2ciyA.MAN.13   1  11   5
2ciyA.MAN.15   2  11   3
2cizA.MAN.5    6  12   7
2cizA.MAN.6    4  11  11
2cizA.MAN.7    6  15  15
2cizA.MAN.8    6  11   6
2cizA.MAN.9    5  13   8
2cizA.MAN.10   5  14   7
2cizA.MAN.12   3  10   5
2cizA.MAN.13   2  11   3
2cizA.ACT.16   6  13   7
2cizA.ACT.17   6  11  11
2cj0A.MAN.5    6  11   6
2cj0A.MAN.6    3  11  11
2cj0A.MAN.7    6  15  15
2cj0A.MAN.8    6  12   5
2cj0A.MAN.10   5  12   8
2cj0A.MAN.11   5  13   7
2cj0A.MAN.15   4  11   5
2cj0A.MAN.16   2  11   3
2cj1A.MAN.6    6  11   6
2cj1A.MAN.7    3  11  11
2cj1A.MAN.8    6  15  15
2cj1A.MAN.9    3  11   6
2cj1A.MAN.11   5  11   7
2cj1A.MAN.12   5  14   8
2cj1A.MAN.17   2  11   3
2cj2A.MAN.5    6  12   7
2cj2A.MAN.6    4  11  11
2cj2A.MAN.7    6  15  15
2cj2A.MAN.8    4  11   6
2cj2A.MAN.9    5  13   9
2cj2A.MAN.10   5  13   7
2cj2A.MAN.12   3  11   5
2cj2A.MAN.13   1  10   3
2cj2A.MAN.14   2  11   4
2cpoA.MAN.3    6  13   6
2cpoA.MAN.4    3  10  10
2cpoA.MAN.5    6  15  15
2cpoA.MAN.8    4  14   9
2cpoA.MAN.9    4  13   7
2ei3A.GOL.6    1  14  14
2ei3A.GOL.7    2  14  14
2izrA.PGO.8    1  11  11
2izsA.PGO.6    1  11  11
2j18A.MAN.5    6  11   6
2j18A.MAN.6    4  10  10
2j18A.MAN.7    6  15  15
2j18A.MAN.8    6  12   5
2j18A.MAN.10   5  13   9
2j18A.MAN.11   5  14   8
2j18A.MAN.13   2  11   3
2j19A.MAN.5    6  11   6
2j19A.MAN.6    8  11  11
2j19A.MAN.7    6  15  15
2j19A.MAN.8    6  12   5
2j19A.MAN.10   5  13   8
2j19A.MAN.11   5  14   7
2j19A.MAN.13   2  11   3
2j5mA.MAN.6    5  11   6
2j5mA.MAN.7    6  11  11
2j5mA.MAN.8    5  15  15
2j5mA.MAN.9    5  11   5
2j5mA.MAN.11   4  12   8
2j5mA.MAN.12   4  14   8
2j5mA.MAN.14   1  10   5
2j5mA.MAN.15   2  11   3
2j5mA.ACT.17   5  14   9
2v05A.CHT.2    7  12   5
2v05A.CHT.3    4  13   7
2v05A.CHT.5    4  11   6
2v05A.CHT.6    1  12   7
2v05A.CHT.7    3  11   6
2w39A.LGC.2    1  13  13
3b9qA.MLI.1   10  11  11
3dy9A.GOL.10   2  12  12
3dy9A.GOL.11   2  14  14
3dy9A.GOL.13   1  15   8
3dztA.GOL.4    2  11  11
3dztA.GOL.5    1  14   8
3dztA.GOL.6    1  10  10
3i80A.GOL.3    3  14   9
3i80A.GOL.4    1  11   7
3i80A.GOL.5    2  12   8
3optA.AKG.1    1  15  15
3pydA.GOL.1    1  13  13
3pygA.ADP.1    1  17  17
3vrhA.BCN.3    1  18  18
3wnjA.ACY.15   1  11   2
3wnjA.ACY.17   5  13   7
3wnjA.ACY.18   2  11  11
3wzeA.DTT.3    7  10   7
4b9aA.GOL.13   3  16   8
4b9aA.GOL.14   5  12   6
4gmyA.PTR.1    2  11   8
4gmyA.PTR.2    2  13  13
4jiaA.PTR.1    2  15   8
4jiaA.PTR.2    2  13  13
4jiaA.GOL.4    1  12  12
4k89A.GOL.1    6  10   6
4k89A.GOL.2    6  12  12
4k89A.PO4.6    1  21   9
4k89A.PO4.7    4  12  12
4lurA.GOL.13   8  11   8
4lurA.GOL.14   1  12   9
4lurA.GOL.15   4  11   5
4lurA.OLA.16   3  18  18
4p98A.MLZ.1    5  10  10
4p98A.MLY.2    1  13  13
5igvA.GDP.3    1  19  19
5k9wA.GOL.8    5  11  11
5ka7A.GOL.2    6  11  11
5ktoA.NTM.2    8  20  20
5kttA.LMR.2   10  16  16
5tcwA.ACT.1    1  12  12
5uwyA.FAD.9    1  49  49
5uwyA.PO4.11   2  11   8
5vjvA.PO4.1    2  13  13
5y9xA.AKG.2    1  17  17
5y9xA.ACT.10   1  11   5
5y9xA.ACT.11   1  15   9
5y9xA.ACT.15   1  12   6
5y9xA.GOL.16   1  12   8
5ytmA.ACY.6    1  13   3
5zvjA.SEP.1    5  15   6
6b8eA.GOL.1    1  13   7
6b8eA.GOL.3    1  14   7
6b8eA.GOL.4    1  10  10
6b8xA.GOL.1    1  11   6
6b8xA.GOL.3    4  14   9
6b8xA.GOL.4    1  13   8
6b90A.GOL.1    1  11   7
6b90A.GOL.3    1  16   8
6b90A.GOL.4    3  11  11
6b90A.GOL.5    5  11   9
6dq6A.GOL.3    1  11   6
6fzxA.GOL.5    9  11  11
6modA.GOL.3    8  15  15
6modA.GOL.4    2  11  11
6or8A.PO4.3    3  12   5
6pgtA.GOL.2    4  17   9
6pgtA.GOL.4    1  11   8
6pl4A.SEP.1    1  11  11
7jr4A.MLZ.1    8  14  14
4xzmX.MLZ.1    8  11   9
4xzmX.MLY.2    7  10  10
4xzmX.MLZ.3    7  12  12
4xzmX.MLY.4    7  11  11
4xzmX.MLZ.5    7  12  12
4xzmX.MLY.6    7  10   6
4xzmX.MLY.7    5  12  12
4xzmX.MLZ.8    5  10   8
4xzmX.MLZ.9    1  10   9
4xzmX.MLZ.10   2  11  11
4xzmX.MLZ.11   9  14  14
4xzmX.MLZ.12   2  12   8
4xzmX.MLY.13   2  10  10
4xzmX.MLZ.14   3  11   7
4xzmX.MLY.15   3  11  11
4xzmX.MLZ.17  10  11  11
4xzmX.MLY.18   1  15  15
2blnA.U5P.2    1  15  15
2blnA.ACT.3    1  10  10
2e2pA.ADP.2    1  17  17
2q1xA.CIT.1    1  16  16
3ivcA.GOL.2    8  11   9
3ivcA.GOL.4   10  11  11
3ivcA.GOL.5    4  11   3
3qeeA.ACT.2    3  11  11
3wdxA.BGC.2    1  11   6
3wdxA.BGC.3    1  10  10
3wdxA.BGC.5    1  14   8
3wdxA.GLC.6    1  15  15
4dtaA.ADN.1    1  19  19
4f9uA.GOL.5    2  11  11
4gncA.ASO.2    4  11   8
4gncA.ASO.3    1  16  16
4nwiA.CTN.2    1  17  17
4o48A.ASP.2    1  19  19
4pfhA.PSJ.3    4  22  22
4pfhA.FUD.4    4  23  23
4pfrA.MLT.9    1  13   8
4pvrA.ASP.2    1  21  21
4q7iA.GOL.2    2  16  16
4q7iA.GOL.3    2  11  11
5b55A.MLY.1    1  14   4
5b55A.MLY.2    1  12   7
5b55A.MLY.3    1  13   7
5b55A.MLY.4    1  15   9
5b55A.MLY.5    7  11   5
5b55A.MLY.6    1  18  18
5b55A.MLY.7    1  10  10
5b55A.MLY.8    1  12  12
5b55A.MLY.9    1  13   6
5b55A.MLY.10   8  11   6
5b55A.MLY.12   4  15  15
5b55A.MLY.13   9  11   9
5b55A.MLY.14   5  11   5
5b55A.MLY.15   9  13  13
5b55A.MLY.16   9  11   9
5b55A.MLY.17   8  11   7
5b55A.MLY.18   6  11  11
5b55A.MLY.19   2  12  12
5b55A.MLY.20   2  12  12
5b55A.MLY.21   3  11  11
5b55A.MLY.22   3  12   9
5b55A.MLY.23   5  13   8
5b55A.MLY.24   2  12   8
5b55A.MLY.25   2  11   5
5b55A.MLY.26   7  13  13
5b55A.MLY.28   3  11  11
5b55A.MLY.29   3  12   9
5b55A.MLY.30   4  12   5
5b55A.MLY.31   4  16  16
5b55A.MLY.32   7  13   5
5b55A.MLY.33   5  11   5
5b55A.MLY.34   7  10  10
5gj9A.VGL.2    1  17  17
6fksA.GOL.2    2  14   8
6fksA.GOL.3    7  10  10
6fksA.GOL.4    1  17   9
6htyA.GOL.1    2  12   5
6nfeA.HSX.3    1  15  15
6nfeA.AMP.6    1  10  10
6obpA.PO4.1    1  13  13
6qtsA.GOL.9    1  14   9
6qtsA.GOL.11  10  11   9
6qtwA.MLI.4    3  11   5
6qtwA.GOL.5    2  10  10
6qtwA.GOL.6    1  11   8
6ssyA.P7I.1    3  20  20
6ssyA.GOL.6    2  11   6
6stlA.TAU.1    1  20  20
6tfiA.GOL.2    3  14   9
6tfiA.PO4.4    7  10   6
6tp4A.PGW.6    2  20  20
6w61A.SAM.5    1  25  25
6xkmA.SAM.2    1  26  26
6ym1A.GDP.1    2  29  29
7c2iA.SAM.1    1  26  26
7c2jA.SAM.1    1  25  25
7lw3A.SAH.3    1  22  22
7lw4A.ACT.2    4  11   8
7lw4A.ACT.3    1  12   7
7lw4A.ACT.6    2  12   9
7lw4A.ACT.8   10  11   8
7lw4A.ACT.10   2  10   6
7lw4A.ACT.11   6  11   7
7lw4A.SAH.12   1  21  21
7lw4A.ACT.13   7  12   5
3dtrM.U10.5    4  21  21
3dtrM.CDL.7    1  16  16
3duqM.U10.5    4  21  21
3duqM.CDL.7    1  15  15
5f0jB.GOL.10   8  10   5
5mp7A.ACT.1    1  12   8
7e34A.GOL.1    1  11   4
1finA.ATP.1    1  23  23
2g9xA.TPO.1    1  10  10
2wwwA.GDP.2    3  19  19
2xfwA.PYR.2    2  10  10
3ap1A.A3P.1    2  27  27
3c3dA.PO4.10   1  13  13
3d87B.PO4.1    1  12   3
3q4uA.FLC.7    1  12   9
3q4uA.FLC.8    1  11  11
3wdvA.BGC.1    1  13   8
3wdvA.CBI.2    1  16  16
4bckA.TPO.1    1  13   9
4bcoA.TPO.1    4  10  10
4bcpA.TPO.1    4  10  10
4cfxA.TPO.1    1  10  10
4fx3A.DTT.2    8  11   6
4oe7A.GOL.2    3  12   5
4oe7A.PYR.10   1  13  13
4ombA.PO4.1    1  19  19
4onvA.GOL.2    5  14   7
4onvA.GOL.4    3  11   4
4onvA.KDG.6    1  19  19
4pglA.SOL.2    2  21  21
4pglA.SOE.3   10  11   6
4ptnA.GXV.3    1  16  16
4rzsC.GOL.1    1  11  11
4u4mA.PYR.4    1  13  13
4xkyA.ACT.2    2  12   6
5cyiA.TPO.1    1  10  10
5fuhA.GOL.4    3  11  11
5iqfA.GDP.1    1  28  28
5ma5A.CIT.1    6  10   9
5ma5A.CIT.2    6  11   7
6obnA.PO4.1    1  12  12
6obnA.PO4.2    3  12   3
6s6aA.GTP.1    1  32  32
6pt0R.PLM.2    3  12  12
6pt0R.CLR.3    8  10   7
6pt0R.CLR.4    2  10  10
6pt0R.CLR.5    8  14   9
6pt0R.CLR.6    2  12  12
6pt0R.PLM.7    1  11   7
6pt0R.PLM.8    3  11   8
6pt0R.PLM.9    2  11   4
2cevA.GAI.3    3  16   7
2cevA.GAI.4    2  14   4
3cevA.ARG.2    4  12  12
3cevA.ARG.3    1  18  18
4cevA.ORN.3    1  17  17
4cevA.GAI.9    3  12   5
4n2xA.GOL.1    4  10  10
5cevA.LYS.3    4  17  17
5isoE.AMP.1    2  21  21
5isoE.AMP.2    1  24  24
5isoE.AMP.3    2  21  21
6p3wA.PO4.1    4  13   3
6p3wA.PO4.3    5  11   6
4x6gA.GOL.2    9  11   8
4x6gA.GOL.3    7  12   6
4x6gA.GOL.4    1  15   6
6u62B.GTP.1    1  31  31
6sb2C.GTP.1    1  33  33
3uk6A.ADP.1    1  27  27
5odhE.GOL.4    3  10  10
6sb0C.GTP.1    1  33  33
7dxaa.BCR.7    3  22  22
3wvkA.GOL.1    1  11   9
3wvpC.GOL.1    2  14   8
1fotA.TPO.1    1  12   8
1izcA.PYR.2    1  11  11
1j7kA.ACT.1    4  13   9
1j7kA.ACT.2    1  11   4
1j7kA.ATP.4    1  26  26
1j7kA.HEZ.5    4  11   6
1n26A.CYS.5    3  11   7
1vhnA.FMN.10   2  24  24
2cnvA.ASP.2    2  13   8
2cnvA.SSS.4    1  24  24
2e2oA.BGC.1    1  22  22
2ehzA.MCT.3    4  16  16
2ehzA.MCT.4    4  17  17
2ehzA.MCT.5    8  11   6
2ehzA.MCT.6    2  11  11
2ehzA.MCT.7    3  11   8
2ehzA.MCT.8    2  12   7
2ei2A.GOL.3    1  14  14
2ei2A.GOL.4    2  17  17
2f1jA.ADP.3    4  18  18
2fpkA.ADP.4    4  19  19
2gvkA.ACY.21   5  10  10
2p4oA.ACT.4    1  17   9
2p4oA.GOL.5    3  12   6
2r6sA.BCN.5    1  13  13
2r6sA.GOL.8    1  11  11
2r6sA.GOL.9    1  10  10
2r6sA.GOL.11   6  11   5
2r6sA.GOL.13   1  12   6
2r6sA.GOL.15   3  11   8
2r6sA.GOL.16   6  11   6
2r6sA.GOL.19   5  10   5
2r6sA.GOL.22   1  12  12
3dxlA.GOL.3    9  11  11
3dxlA.GOL.4    9  14  14
3dxlA.GOL.5    2  11  11
3dxlA.GOL.6    1  16   8
3h41A.ALA.7    1  10  10
3h41A.DGL.8    1  12  12
3h41A.PO4.9    2  14   8
3nwoA.GOL.2    1  15  15
3r7oA.PTR.1    1  10  10
3r7oA.PTR.2    1  15  15
3uhmA.GAI.3    1  11   7
4ed4A.ATP.1    2  27  27
4emdA.C5P.1    2  17  17
4iwdA.AME.1    5  11   4
4iwdA.PTR.2    2  10  10
4iwdA.PTR.3    2  15  15
4n91A.BDP.11   3  18  18
4qqnA.GOL.2    4  12   6
4rdbA.ACN.18   1  11  11
5c1cA.GOL.7    3  10  10
5c1cA.GOL.8    1  13   7
5c1cA.ACT.10   3  13   4
5c1eA.GOL.8    3  11  11
5c1eA.GOL.10   5  14   8
5c1eA.GOL.11   2  12   4
5c1eA.ACT.12   3  10   4
5hdeA.PO4.2    1  12  12
5igzA.GDP.1    3  28  28
5ih0A.ACT.2    1  12  12
5ih0A.GDP.3    1  20  20
5iwuA.GOL.1    1  10  10
5iwuA.ACT.2    1  11   8
5jdlA.OLC.4    2  11   8
5jdlA.OLC.7   10  10   6
5jdlA.MYS.10   2  11   9
5ka9A.GOL.1    3  10  10
5oeiA.GOL.7    1  15   8
5okuA.0L1.1    2  25  25
5okuA.GOL.5    1  15   8
5okuA.GOL.6    5  11   6
5rg8A.ACT.1    1  14  14
6b18A.PO4.2    1  10  10
6b18A.GOL.3    1  12  12
6b8tA.GOL.1    1  11   7
6b8tA.GOL.3    1  14   7
6barA.OLC.1    2  13  13
6barA.OLC.2    1  18  18
6dq9A.GOL.3    1  11   7
6hpvA.ACT.3    4  14   7
6kvcA.UPG.2    2  30  30
6oh2A.C5P.1    3  20  20
6qmoA.GOL.1    4  11   6
6qmoA.GOL.2    1  11  11
6qmoA.GOL.3    3  12   7
6qmoA.GOL.5    1  11  11
7ci9A.PO4.2    2  10  10
7eccA.PO4.2    1  10  10
4xznX.MLZ.1    3  12   9
4xznX.MLY.2    8  11   9
4xznX.MLZ.3    8  12  12
4xznX.MLY.4    8  12  12
4xznX.MLZ.5    8  14  14
4xznX.MLY.6    7  10   6
4xznX.MLY.7    9  12  12
4xznX.MLZ.8    9  10   8
4xznX.MLZ.9    3  11  11
4xznX.MLZ.10   5  14  14
4xznX.MLZ.11   3  13   9
4xznX.MLY.12   3  11   9
4xznX.MLZ.13   6  11   7
4xznX.MLY.14   6  11  11
4xznX.MLY.15   6  11   7
4xznX.MLY.17   1  15  15
5m2fX.MLZ.1    5  12   9
5m2fX.MLY.2    7  12   9
5m2fX.MLZ.3    7  12  12
5m2fX.MLY.4    7  11  11
5m2fX.MLZ.5    7  14  14
5m2fX.MLY.6    7  10   6
5m2fX.MLY.7    4  12  12
5m2fX.MLZ.8    4  11   8
5m2fX.MLZ.9    2  11  11
5m2fX.MLZ.10   9  14  14
5m2fX.MLZ.11   2  11   8
5m2fX.MLY.12  10  10   9
5m2fX.MLZ.13   3  11   7
5m2fX.MLY.14   3  12  12
5m2fX.MLY.15   3  11   7
5m2fX.MLZ.16   3  11  11
5m2fX.MLY.17   1  15  15
1eenA.ACY.2    5  10  10
1eenA.ACY.3    1  17   7
1j1uA.TYR.2    1  17  17
1jlxA.A2G.2    2  11   8
1mkiA.SEP.4    1  16  16
2c49A.ADN.1    1  21  21
2d4hA.5GP.1    3  23  23
2e90A.PPV.3    1  14   7
2e90A.FPP.4    1  26  26
2fpbA.TSS.7    1  18  18
2yabA.AMP.1    1  22  22
3gyeA.FMN.1    1  32  32
3gyeA.GOL.2    6  11   7
3gz3A.FMN.1    1  33  33
3gz3A.ORO.2    1  12  12
3gz3A.GOL.3    2  11   7
3gz3A.GOL.4    2  14   8
3hamA.GOL.2    2  12   6
3hamA.GOL.3    1  13   9
3ih0A.GOL.7    1  11   9
3iq0A.ATP.10   1  29  29
3mf2A.AMP.2    1  23  23
4ewlA.GOL.2    5  14   9
4ewlA.ACT.4    1  10  10
4ewlA.GOL.5    1  15  15
4ewlA.GOL.6    4  11   9
4ewlA.GOL.7    3  10  10
4jn9A.FAD.1    2  51  51
4jn9A.PO4.4    7  12   7
4o0dA.GLY.2    1  17  17
4wmaA.UPG.2    1  25  25
4wmbA.UDP.2    1  19  19
4wmiA.UDP.2    1  18  18
4wmkA.UDP.2    1  18  18
4wn2A.UDP.2    1  17  17
4zk6A.NTM.2    8  20  20
5mn8B.GTP.1    1  34  34
5uk5B.MLY.1    2  14  14
5uk5B.MLY.2   10  18  18
5uk5B.MLY.3    2  11  11
5uk5B.MLY.4    3  13   7
5uk5B.MLY.5    1  12  12
5uk5B.MLY.6    1  12  12
5uk5B.MLY.9    1  10  10
6cwaA.3PG.1    1  15  15
6fiyA.GOL.2    6  10  10
6fiyA.GOL.3    3  15   9
6hl9A.SIN.2    2  14  14
6oh4A.C5P.1    2  18  18
6oraA.ACT.2    1  11   3
6rpdA.GOL.2    4  13   8
6rpdA.GOL.3    2  10  10
6rpdA.GOL.4    1  10  10
6rpdA.GOL.5    3  12   8
6rpeA.GOL.2    1  15   9
6unpA.ADP.4    1  24  24
6unpA.ADP.5    5  11   5
6w4hA.SAM.2    1  26  26
6w4hA.ACT.3    1  17   7
6w4hA.ACT.4    1  14   9
6w4hA.BDF.5    2  15   8
6wq3A.SAH.1    1  26  26
6wrzA.SAH.1    1  27  27
6wvnA.SAM.12   1  27  27
6wvnA.ADE.15   4  10   3
6wvnA.ADE.16   2  10   3
7a5qA.SLB.1    5  25  25
7a5qA.GOL.2    1  11   5
7a5qA.GOL.3    2  11   8
7a5qA.GOL.4    8  10  10
7a5qA.GOL.6    1  14   8
7a5qA.GOL.7    4  11   6
7a5qA.GOL.8    3  12   4
7jheA.SAH.2    1  26  26
7jibA.SAM.3    1  27  27
7jibA.SAH.4    1  26  26
7jpeA.SAM.2    1  27  27
7k99A.GOL.1    4  13  13
7k99A.GOL.7    4  11   3
7k99A.GOL.8    4  12  12
7k9aA.GOL.3    3  13  13
7k9aA.GOL.4    3  13  13
1p35A.PO4.1    2  10   6
6c9hC.AMP.1    2  23  23
6c9hC.AMP.2    1  23  23
6c9hC.AMP.3    2  22  22
7l6tA.SAH.4    2  26  26
7l6tA.GLC.5    2  13   7
7l6tA.GLC.6    2  11   9
2awoD.ADP.2    5  15  15
3e49A.ETX.10   4  11  11
4b3uA.GOL.3    2  12  12
4cfuA.TPO.1    1  10  10
4cfwA.TPO.1    7  10  10
4eonA.TPO.1    1  10  10
4hgdA.GOL.1    2  11   5
4hgdA.GOL.3    3  12   7
4hgdA.GOL.4    8  11   7
4hgdA.GOL.5    2  12  12
4oh4A.SEP.3    1  11   7
4oh4A.SEP.4    4  11   6
4orkA.GDP.1    1  29  29
4uuiA.PYR.2    2  14   8
5w3wA.GOL.6    2  11   9
6sk4A.GOL.2    1  11   6
1aigM.U10.4    3  22  22
1ds8M.U10.5    3  22  22
1dv3M.U10.6    3  22  22
1dv6M.U10.7    3  21  21
1rzzM.U10.5    2  21  21
3fhjA.TRP.1    1  16  16
3fhjA.PO4.2    1  12   7
3fhjA.AMP.3    1  20  20
3g6kA.POP.1    1  16  16
3g6kA.FAD.2    1  29  29
4cffE.AMP.1    1  21  21
4cffE.AMP.2    2  21  21
4i4lA.ADP.1    1  20  20
6b1uE.AMP.1    1  23  23
6b1uE.AMP.2    2  21  21
7jz0A.SAH.1    1  26  26
1y3aA.GDP.1    3  28  28
5gjaA.6PC.2    1  16  16
5ogeA.OLC.1    9  11  11
5ogeA.OLC.2    3  15   9
5ogeA.OLC.3    1  10   4
5ogeA.OLC.4    1  14  14
1ofiA.ADP.1    1  23  23
1ofiA.PO4.3    1  11  11
2e52A.GOL.1    6  14   9
3f5pA.PTR.1    3  10   6
3f5pA.PTR.2    3  10  10
3f5pA.PTR.3    3  14  14
6z5sM.U10.4    1  22  22
6z5sM.CDL.6    1  18  18
1h11A.GOL.2    2  10   6
1h2jA.GOL.2    3  10   6
1h2jA.GOL.3    3  14   7
1hf6A.ACY.2    8  10   3
1hf6A.GOL.4    1  12   7
1in6A.ACT.2    2  10   9
1in6A.ADP.3    1  24  24
1ocqA.BGC.2    4  11  11
1ocqA.GOL.3    1  10   6
1ocqA.GOL.4    2  14   7
1uozA.GOL.2    2  12  12
1w3kA.BGC.1    4  11  11
1w3kA.GOL.3    1  10   6
1w3kA.GOL.4    2  14   7
1w3lA.GOL.1    1  10   6
1w3lA.GOL.2    2  14   6
2ftpA.GOL.2    1  11  11
2ftpA.GOL.3    1  11  11
2xt3A.ADP.1    2  18  18
3ckjA.CIT.2    1  16  16
3cknA.UDP.3    1  22  22
3ckoA.UDP.2    1  20  20
3ckoA.GOL.3    5  11   5
3ckoA.GOL.4    1  13  13
3ckvA.UDP.2    1  18  18
3ckvA.GOL.3    1  13   6
3ckvA.GOL.4    1  10  10
3gs9A.MLY.1    3  11  11
3gs9A.MLY.2    6  10  10
3gs9A.MLY.5    2  12  12
3gs9A.MLY.6    8  13   9
3gs9A.MLY.7    7  11  11
3gs9A.MLY.8    1  12  12
3gs9A.MLY.9    4  12   7
3gs9A.MLY.10   1  14  14
3gs9A.MLY.11   1  12  12
3gs9A.MLY.12   1  13  13
3gs9A.MLY.16   1  11   9
3gs9A.MLY.17   4  11   3
3gs9A.MLY.18   1  13  13
3gs9A.MLY.19   1  10  10
3gs9A.MLY.20   1  12  12
3gs9A.MLY.22   1  10  10
3gs9A.MLY.23   1  12   5
3p7iA.P7I.1    1  20  20
3p7iA.GOL.2    1  11   5
3p7iA.GOL.4    1  13  13
3uc1A.ACT.2    2  12   6
3uc1A.ACT.3    2  11   6
3uc1A.GOL.4    2  11   6
4dddA.GOL.5    5  11  11
4pdhA.EAX.2   10  20  20
4s3gA.INS.2    1  14  14
4s3gA.ACT.3    1  11   5
4tl0A.GOL.6    2  12   8
5afdA.GOL.1    6  12   4
5dy5A.BU3.5    1  11  11
5hg8A.GOL.4    5  11   6
5hwyA.OLC.1    1  11  11
5hwyA.MYS.5    1  10   6
5hwyA.MYS.6    1  14   7
5hwyA.MYS.9    5  11   9
5hwyA.MYS.12   1  19   9
5hwyA.MYS.15   2  11   6
5hwyA.MYS.16   1  15   9
5hwyA.MYS.17   1  11   4
5hwyA.MYS.18   1  13   4
5hxcA.MYS.11   5  10  10
5hxcA.MYS.12   5  10   8
5hxcA.MYS.15   5  10   7
5hxcA.OLC.18   2  10  10
5hxcA.OLC.19   1  11  11
5igiA.GMP.1    1  18  18
5igjA.GMP.1    1  18  18
5igpA.GDP.1    1  23  23
5igrA.GDP.1    1  22  22
5igsA.GMP.3    1  18  18
5igtA.GMP.1    1  18  18
6a3hA.GOL.1    3  15   7
6a3hA.GOL.2    2  15   9
6a3hA.GOL.3    2  13   7
6a3hA.GOL.4    2  16  16
6a3hA.GOL.5    1  12   7
6a3hA.GOL.6    7  11   4
6a3hA.GOL.7    3  10   6
6au0A.GOL.2    2  10  10
6au0A.GOL.3    7  10  10
6cn2A.ATP.1    1  18  18
6hemA.GOL.1    2  11  11
6lh1A.CIT.1    2  18  18
6ra7A.TPO.1    2  14   8
6ra7A.TPO.2    1  12   9
7a3hA.GOL.1    1  10   6
7jt0A.PO4.2    3  11   3
8a3hA.GOL.5    2  10   6
8a3hA.GOL.7    5  12   7
8a3hA.GOL.10   1  13   7
1f9wA.ADP.2    1  21  21
1gagA.PTR.1    2  11   7
1gagA.PTR.2    2  11   8
1gagA.PTR.3    2  14  14
1ir3A.PTR.3    1  15  15
1kimA.THM.2    9  18  18
1qgjA.GSH.4    2  14   7
1rq2A.CIT.1    1  17  17
1rq7A.GDP.1    1  28  28
1x9iA.G6Q.1    1  21  21
1x9iA.GOL.2    1  11   6
2dskA.GOL.1    1  13   3
2dskA.GOL.2    3  11  11
2dskA.GOL.3    3  14   6
2dskA.GOL.4    1  13   7
2wt2A.GAL.4    2  10  10
2wt2A.GAL.6    2  19   9
2wt2A.GAL.8    2  13   9
2yaaA.ATP.1    1  28  28
3a4xA.GOL.7    4  12   7
3a4xA.GOL.8    1  11   3
3afbA.GOL.2    2  12   8
3afbA.GOL.3    2  11  11
3afbA.GOL.4    1  11   2
3blrA.TPO.1    2  12  12
3blrA.PO4.2    2  10  10
3c0hA.AMP.1    1  20  20
3k1mA.GOL.3    1  11   6
3n9vA.GOL.3    6  15   8
3wsuA.GOL.3    1  11  11
4fieA.SEP.1    1  11  11
4icnA.GOL.2    1  14  14
4icnA.GOL.3    3  10  10
4inpA.ACT.4    1  13   9
4n8yA.ADA.1    1  20  20
4n8yA.GTR.2    1  20  20
4nq8A.PAF.1    2  19  19
4osxA.GLY.2    1  16  16
4osxA.GLY.3    1  14  14
4osxA.GLY.4    2  10  10
4ovsA.SIN.11   4  15  15
4uwcA.PPI.9    1  12   8
4uwcA.PPI.10   1  14   8
5ayvA.ACT.2    2  11   6
5ayvA.ACT.3    1  14   5
5ayvA.ACT.4    1  12   6
5czcA.GOL.1    1  11  11
5ig1A.PO4.1    1  14   5
5ig1A.PO4.2    2  17   5
5n0jA.FAD.1    1  50  50
5n0jA.FAD.2    1  23  23
5n6cA.TLA.1    1  15  15
5rg9A.ACT.1    2  12  12
5xenA.SER.2    2  15  15
5xenA.ACT.4    6  11  11
5yntA.GOL.3    2  11   7
6htaA.ACT.2    1  10  10
6qtqA.GOL.7    1  14   8
6srwA.GOL.1    6  10   6
6srzA.GOL.1    1  20   7
6to7A.CIT.3    2  12  12
6to7A.PGW.26   5  18  18
6totA.PGW.9    2  19  19
6totA.PGW.10   2  16  16
2gnuM.U10.7    1  21  21
2gnuM.CDL.8    1  11   6
2ya3E.AMP.3    1  22  22
3tasA.ACT.13   2  12   8
4rerG.AMP.1    2  22  22
4rerG.AMP.2    1  19  19
4rerG.AMP.3    2  22  22
5lriM.U10.8    4  22  22
5lriM.CDL.10   1  17  17
5lseM.U10.4    3  23  23
5lseM.PO4.8    1  10   6
5lseM.CDL.9    1  16  16
6c9fC.AMP.1    2  21  21
6c9fC.AMP.2    1  23  23
6c9fC.AMP.3    2  22  22
6c9gC.AMP.1    2  21  21
6c9gC.AMP.2    1  22  22
6c9gC.AMP.3    2  22  22
6c9jC.AMP.1    2  21  21
6fv1A.GOL.2    1  12  12
6ieaA.GOL.1    1  12   8
7l6rA.SAH.5    1  26  26
7l6rA.GLC.6    1  16   7
7l6rA.GLC.8    2  15   9
1v1bA.ATP.1    1  27  27
2wsuA.GOL.1    1  11   6
2zm3A.PTR.2    1  11   8
2zm3A.PTR.3    1  13  13
3ap2A.A3P.1    3  27  27
3edcA.HEZ.1    4  14  14
3zq6A.ADP.1    2  23  23
4cfvA.TPO.1    1  10  10
4d7eD.FAD.1    1  41  41
4eb4A.DTT.3    2  11  11
4eb4A.GOL.4    2  11   5
4eb4A.GOL.6    4  11   5
4fw6A.GOL.3    2  14  14
4fw6A.GOL.4    2  11   4
4fw6A.ACT.5    7  10   7
4iq0A.MLY.2    2  14  14
4iq0A.MLY.3    2  10  10
4m9nA.DTP.4    1  17  17
4mdtA.PO4.3    1  11  11
6arhA.ACT.1    1  10  10
6arhA.ACT.2    1  11   6
6p8jC.ATP.1    1  33  33
6s6dA.GTP.1    1  32  32
6u1iA.ADP.1    1  19  19
6znxA.ADP.1    1  25  25
7jijG.ATP.1    1  21  21
7jijG.AMP.2    2  22  22
7jijG.ADP.3    2  20  20
3fsxA.ACY.1    1  13   7
2xszD.ATP.11   1  29  29
3ibgA.ADP.1    1  24  24
3pb2A.GOL.1    8  11   4
3pb2A.GOL.2    8  11   5
3pb2A.GOL.3    1  11  11
3pb2A.GOL.4    2  13   7
3pb2A.GOL.5    1  11   5
7jyyA.SAM.1    1  27  27
7jhgG.ATP.1    1  20  20
7jhgG.ADP.2    2  26  26
7jhgG.AMP.3    2  20  20
7jhhG.ATP.1    1  19  19
7jhhG.ADP.2    2  24  24
7jhhG.AMP.3    2  20  20
3tl8A.TPO.1    1  11   8
3tl8A.TPO.2    7  13   9
3tl8A.TPO.3    6  13   7
3tl8A.TPO.4    6  10  10
4z9mB.ADP.1    1  15  15
1bg4A.GOL.12   1  13   5
1bg4A.GOL.14   1  13  13
1bg4A.GOL.15   5  11  11
1bg4A.GOL.16   1  15   8
1gooA.GOL.2    1  14  14
1in5A.ADP.1    1  25  25
1t9rA.PO4.2    1  13  13
1u99A.PO4.1    2  12   8
1xivA.GOL.2    1  17   9
2a1yA.5GP.1    2  29  29
2cnqA.ADP.2    1  21  21
2cnqA.AMZ.3    1  20  20
2cnqA.AMZ.4    2  13  13
2cnqA.AMP.5    2  13  13
2cnqA.ADP.6    1  16  16
2cnqA.SIN.8    1  15   7
2g3jA.PO4.1    8  12   9
2g3jA.PO4.2    1  11  11
2g3jA.PO4.3   10  11   7
2g3jA.PO4.5    6  10  10
2g3jA.PO4.6    1  11   8
2nunA.ADP.1    1  21  21
2pn1A.GOL.8    1  14  14
2v38A.GOL.1    1  10   6
2v38A.GOL.2    2  12   6
2v38A.GOL.3    2  14   8
2w4kA.ADP.1    1  25  25
2xuuA.ADP.1    1  27  27
3e4yA.GOL.2    1  11  11
3e4yA.PO4.4    2  12   3
3ipwA.GOL.1   10  13   9
3md0A.GDP.1    3  20  20
3mdqA.GOL.19   4  12   6
3mdqA.GOL.20   1  12  12
3olqA.GOL.7    1  14  14
3zbpA.GDP.1    1  29  29
4d12A.URC.2    1  11  11
4kzkA.GAL.1    7  20  20
4mhfA.BDP.1   10  20  20
4n15A.BDP.2    1  19  19
4n17A.GTR.1    2  22  22
4nguA.DAL.18   1  12  12
4nguA.DAL.19   1  10  10
4rv3A.ACT.2    2  13   9
4rv3A.INS.3    1  13  13
4xv0A.GOL.12   4  11   7
4z0nA.GAL.11   1  20  20
4z0nA.ACT.12   6  11   6
4zjgA.GOL.9    1  10  10
4zjgA.GOL.11   9  13  13
4zjgA.GOL.12   1  15   9
5dmuA.GOL.3    1  16  16
5nuvA.BU3.1   10  14   8
5uq6A.PO4.4    2  14  14
5wr7A.SEP.1    1  10  10
6i0kA.PO4.3    9  11   7
6i0pA.PO4.4    1  15   2
6ig8A.GOL.3    1  14   7
6jqrA.GOL.6    9  12   7
6ll6A.GDP.1    1  29  29
6nhxA.ATP.1    1  22  22
6q2lA.GOL.2    9  12   9
6ujfA.BGC.1    1  14  14
7c1oA.GDP.2    1  30  30
7jstA.PO4.1    3  11   3
7l5dA.GOL.6    6  11  11
7l5dA.GOL.7    1  10  10
7l5dA.GOL.8    2  11   6
7l5dA.GOL.9    6  11   8
7oezA.LEU.14   1  15  15
3dm9B.PO4.5    3  12   9
3dm9B.PO4.7    3  11   6
4iccX.MLZ.1    4  12   9
4iccX.MLY.2    8  10  10
4iccX.MLZ.3    8  11  11
4iccX.MLY.4    8  11  11
4iccX.MLZ.5    8  13  13
4iccX.MLY.6    8  10   6
4iccX.MLY.7    3  12  12
4iccX.MLZ.8    3  12   8
4iccX.MLZ.9   10  11  11
4iccX.MLZ.10  10  11   8
4iccX.MLY.11   2  13   9
4iccX.MLZ.12   6  12   8
4iccX.MLZ.14   6  11  11
4iccX.MLY.15   1  15  15
4wevX.MLZ.1    3  11   9
4wevX.MLY.2    9  12   9
4wevX.MLZ.3    9  12  12
4wevX.MLY.4    9  12  12
4wevX.MLZ.5    9  14  14
4wevX.MLY.6    9  10   6
4wevX.MLY.7    4  12  12
4wevX.MLZ.8    4  12   8
4wevX.MLZ.9   10  11  11
4wevX.MLZ.10  10  11   8
4wevX.MLY.11   2  10  10
4wevX.MLZ.12   5  12   7
4wevX.MLY.13   5  10   7
4wevX.MLZ.14   5  11  11
4wevX.MLY.15   1  15  15
5lixX.MLY.2    4  10  10
5lixX.MLZ.3    4  12  12
5lixX.MLY.4    4  11  11
5lixX.MLZ.5    4  14  14
5lixX.MLY.6    3  10   6
5lixX.MLZ.8    3  10   8
5lixX.MLZ.9    3  11  11
5lixX.MLZ.10  10  10   8
5lixX.MLZ.12   7  11   8
5lixX.MLY.15   1  15  15
1hzxB.PLM.7    5  12   8
1hzxB.RET.8   10  28  28
1l9hB.PLM.7    1  11  11
1l9hB.RET.8   10  26  26
1l9hB.PLM.9    9  11   8
1tzbA.GOL.5    1  13   6
1tzbA.GOL.6    7  10   5
1v1aA.KDG.1    1  18  18
1v1aA.ADP.2    1  28  28
1x9hA.F6R.4    1  20  20
1x9hA.GOL.5    1  11   6
1x9hA.GOL.6    6  10   6
1x9hA.GOL.7    1  11   8
2vn9A.PO4.1    4  10  10
2vn9A.PO4.2    1  11   4
2x7xA.PO4.1    1  15   7
2x7xA.FRU.3    1  19  19
3alpA.CIT.1    7  11   6
3tdvA.GDP.1    1  25  25
3wgmA.GTP.1    1  34  34
4dt8A.ADN.1    1  19  19
4gcmA.FAD.8    1  45  45
4gcmA.GOL.11   2  14   7
4p2yA.ACT.10   2  12  12
4p2yA.ACT.11   3  13   5
4p2yA.ACT.12   3  12   5
4p2yA.ACT.14   2  10  10
4p2yA.ACT.15   8  12  12
4rmjA.NCA.2    1  13  13
4xuyA.GOL.2    1  11   7
4xuyA.GOL.4    1  13   8
5rg5A.ACT.1    1  12  12
5ui0A.FLC.1    6  13  13
5ynwA.GOL.2    2  11   9
5zc2B.FMN.1    1  29  29
6nc1A.GDP.1    2  18  18
6rqyA.GOL.2    1  11  11
6rqyA.GOL.3    1  12   9
6rqyA.GOL.5    4  15   9
6rqyA.GOL.6    4  11   8
6rr1A.GOL.2    1  11  11
6rr1A.GOL.3    1  11   9
6rr1A.GOL.5    3  13   8
6rr1A.GOL.6    3  11   8
6rr1A.GOL.7   10  11   6
6rr4A.GOL.2    1  11  11
6rr4A.GOL.3    2  15   9
6rr4A.GOL.5    6  15   9
6rr4A.GOL.6   10  11   6
6rr5A.GOL.2    1  12  12
6rr5A.GOL.3    1  16   9
6rr5A.GOL.5    6  12   6
6rr6A.GOL.2    1  12  12
6rr6A.GOL.3    1  14   9
6rr6A.GOL.5    3  15   9
6rr6A.GOL.6    2  12   8
6rr6A.GOL.7    6  12   6
6rr8A.GOL.2    1  11  11
6rr8A.GOL.3    2  15   9
6rr8A.GOL.5    6  17   9
6rr8A.GOL.6    3  11   8
6todA.CIT.6    2  12  12
6todA.PGW.29   3  19  19
6tq7A.PGW.11   3  18  18
6y1uA.GDP.9    2  30  30
6y2zA.PO4.1    1  12   9
7cutA.GOL.3    2  11   7
7cutA.GOL.4    3  11   6
7dk1A.GLY.4    1  11  11
1fnpM.PO4.2    3  12   2
1fnpM.U10.6    3  22  22
1jh0M.U10.5    3  22  22
1ogvM.U10.4    1  22  22
1ogvM.CDL.5    1  16  16
1rvjM.U10.6    8  22  22
1rvjM.CDL.10   1  14  14
1ry5M.PO4.3    1  10   6
1ry5M.U10.6    2  22  22
1ry5M.CDL.10   1  17  17
1rzhM.PO4.2    1  10   6
1rzhM.U10.6    9  22  22
1rzhM.CDL.10   1  15  15
1yf6M.U10.8    4  11  11
1yf6M.CDL.10   1  16  16
2bnpB.U10.5    1  20  20
2bnpB.PO4.7    1  11   3
2bnpB.PO4.8    1  11   5
2bnsB.U10.5    1  21  21
2bnsB.PO4.7    1  11   3
2bnsB.PO4.8    1  14   6
2jiyM.CDL.2    5  17  17
2jiyM.U10.7    2  21  21
2jiyM.D12.9    2  12   3
2jj0M.CDL.2    4  16  16
3zumM.U10.7    7  21  21
4aw4A.GOL.7    1  13   7
4aw4A.GOL.8    4  12   5
4aw4A.GOL.10   4  12   5
4h9lM.U10.5    7  22  22
4hbhM.U10.5    1  22  22
4rewG.AMP.1    2  23  23
4rewG.AMP.2    1  19  19
4rewG.AMP.3    2  23  23
6fv2A.GOL.1    2  12   5
6z1jM.U10.5    1  22  22
6z1jM.NKP.14   1  15  15
6z1jM.NKP.15   1  11   4
2wojA.ADP.1    1  22  22
2ym9A.GOL.3    7  11   6
3vywA.SAM.3    1  30  30
4cfhE.AMP.1    1  22  22
4cfhE.AMP.2    2  21  21
4fw5A.ACT.3    7  11   6
4fw5A.GOL.4    2  12  12
4fw7A.GOL.3    2  12  12
4fw7A.GOL.4    1  11   7
4fw7A.GOL.5    4  13   8
4fw7A.ACT.7    1  17   8
4fw7A.ACT.8    1  11   5
5i2cA.ARG.1    2  21  21
5i2cA.ACT.2    1  13  13
5wfiA.GOL.1    3  12  12
5wfiA.GOL.2    5  21   9
6ibbA.OLC.2    2  11  11
6ibbA.OLC.3    2  16  16
6ibbA.OLC.4    3  14  14
6ibbA.OLC.5    3  11  11
6ibbA.OLC.6    2  12  12
6ibbA.OLC.7    3  15  15
6ibbA.OLC.8    8  13  13
6ibbA.GOL.9    4  11  11
6pkiA.M6P.4    2  12  12
1aijM.U10.4    1  21  21
1s00M.U10.4    2  23  23
6h77A.ATP.1    1  28  28
4xvuA.ATP.1    2  24  24
5nwlA.ATP.2    6  19  19
1i1wA.GOL.15   2  11  11
1i1wA.GOL.16   2  13   5
1i1wA.GOL.17   1  13  13
1jp4A.PO4.1    7  13  13
1jp4A.AMP.5    7  25  25
1uteA.PO4.1    3  13  13
1yoeA.RIB.1    1  16  16
2b69A.UDP.12   1  25  25
2b69A.UDP.13   9  13  13
2cnuA.ASP.2    1  10  10
2cnuA.ASP.3    3  12   7
2cnuA.ASP.4    1  11   9
2ecoA.4MV.2    1  16  16
2ecqA.3HL.2    1  13  13
2g62A.GOL.5    1  12  12
2og2A.MLI.2    3  11  11
2qc3A.ACY.1    1  12  12
3ckqA.UPG.3    1  28  28
3dyeA.LNR.5    3  17  17
3dyeA.GOL.6    2  10  10
3h2xA.PO4.1    2  13  13
3h2xA.PO4.2    3  11  11
3h2xA.PO4.3    3  11   9
3h2xA.PO4.4    3  14   6
3h2xA.PO4.5    2  18   9
3i6iA.ACY.2    1  15   9
3lo8A.FAD.1    1  23  23
3tdwA.GDP.1    1  26  26
3wn0A.FUB.3    1  17  17
3wn0A.CIT.4    2  13   7
3wn1A.CIT.4    2  12   7
3wn1A.CIT.5    1  11   9
3wn2A.CIT.4    2  14   7
3wn2A.CIT.5    2  13   8
4ex9A.5RP.2    1  21  21
4f2tA.ACT.1    1  11   6
4f2tA.ACT.2    4  13   9
4f2tA.ACT.3    1  11  11
4htgA.ACT.2    1  10  10
4i90A.ACT.1    1  11   5
4i90A.ACT.2    3  12   8
4i90A.CHT.3    1  11   7
4i90A.CHT.4    2  12   5
4i9jA.ACT.1    2  11   5
4ijyA.GOL.9    7  11   4
4ijyA.GOL.11   5  12   5
4ijyA.GOL.12   3  12   5
4ln5A.GOL.3    2  17  17
4mijA.GTR.5    5  21  21
4mijA.ADA.6    5  21  21
4pytA.FAD.1    1  42  42
5a8dA.ACT.6    2  12   5
5a8dA.GOL.7    8  11   8
5a8dA.GOL.8   10  11   7
5a8dA.GOL.9    2  12   7
5a8dA.GOL.10   2  16  16
5e8tA.GOL.2    1  13  13
5e8tA.GOL.3    8  11   8
5ec6A.GOL.1    3  12   3
5ec6A.GOL.2    4  11  11
5h3qA.DTT.2   10  12  12
5hg5A.GOL.3    3  11   6
5x9dA.TLA.2    1  12   4
6bh3A.GOL.5    1  20   8
6eheA.ACT.10   1  13   6
6eheA.ACT.11   9  10   8
6f4lA.NTM.2    5  20  20
6fhbA.GOL.9    6  12   7
6krxA.FLC.3    1  16  16
7be6A.PO4.6    6  12   3
7d1bA.GOL.7    8  11   9
7d1bA.GOL.8    5  11  11
7d1bA.GOL.11   4  11   7
7d1bA.GOL.12   3  11   7
7rn0A.GOL.1    2  11   7
7rn0A.GOL.2    3  12   9
4xzlX.MLZ.1    5  11   9
4xzlX.MLY.2    9  10  10
4xzlX.MLY.3    9  12  12
4xzlX.MLZ.4    9  13  13
4xzlX.MLY.5    6  11   7
4xzlX.MLY.6    4  12  12
4xzlX.MLZ.7    4  12   8
4xzlX.MLZ.8    8  11  11
4xzlX.MLZ.9    8  11   9
4xzlX.MLY.10   2  12   9
4xzlX.MLY.14   1  15  15
5likX.MLY.2    5  10  10
5likX.MLY.3    5  12  12
5likX.MLZ.4    5  14  14
5likX.MLY.5    3  12   8
5likX.MLY.6   10  12  12
5likX.MLZ.7    3  12   8
5likX.MLZ.8    3  11  11
5likX.MLZ.9    2  12   9
5likX.MLZ.13   4  11  11
5likX.MLY.14   1  15  15
5liuX.MLZ.1    2  12   9
5liuX.MLY.2    5  10  10
5liuX.MLY.3    5  12  12
5liuX.MLZ.4    5  14  14
5liuX.MLY.5    4  11   6
5liuX.MLY.6    7  12  12
5liuX.MLZ.7    7  10   8
5liuX.MLZ.8    2  11  11
5liuX.MLZ.9    2  11   9
5liuX.MLY.10   2  13   9
5liuX.MLZ.11   6  11   8
5liuX.MLY.14   1  15  15
2abqA.PO4.5    1  11   5
2abqA.PO4.7    2  11   5
2c40A.RIB.2    1  17  17
2g76A.MLT.1    1  15  15
2o53A.PO4.2    1  13  13
2o53A.PO4.3    1  12  12
3bo9A.PO4.13   2  15  15
3cl8A.5AC.1    1  18  18
3cz8A.GOL.1    2  12  12
3cz8A.GOL.2    1  20   8
3cz8A.GOL.4    1  10  10
3g2fA.ADP.4    1  24  24
3mg1A.GOL.1    6  10  10
3r9wA.ACT.3    2  10   1
3r9wA.ACT.5    6  12   9
3r9wA.ACT.6    7  11   8
3tloA.GOL.1    1  12  12
3tloA.GOL.3    1  12   9
3vlcA.ADP.1    1  22  22
4es8A.GOL.1    3  12   6
4es8A.ACT.2    2  11  11
4iygA.1HU.1    1  15  15
4j96A.FLC.2    7  13  13
4m1qA.PO4.11   2  13   5
4y7eA.GOL.2   10  11  11
4y7eA.BMA.4    1  12   6
4y7eA.BMA.5    1  11  11
4y7eA.BMA.6    1  11  11
4y7eA.BMA.7    1  10  10
4y7eA.BMA.8    1  15   8
4y7eA.BMA.9    1  13   6
4y7eA.BMA.10   1  11  11
4y7eA.BMA.11   1  11  11
4y7eA.BMA.12   1  12   6
4y7eA.BMA.14   1  13   6
4y7eA.BMA.15   1  15   8
4y7eA.BMA.16   1  11  11
4ybhA.ACT.9    8  12  12
4ybhA.ACT.10   3  12   5
4ybhA.ACT.11   9  12  12
4zrjA.GOL.1    1  12   7
4zrjA.GOL.2    4  14  14
4zrjA.GOL.4    9  16  16
4zrjA.GOL.5    1  12   8
4zrjA.GOL.7    4  11  11
4zrjA.GOL.8    1  13   7
5i79A.CTT.1    1  22  22
5marA.GOL.11   2  13  13
5marA.GOL.12   8  14   9
5ocpA.GOL.1    2  14   9
5ocpA.GOL.3    6  12   8
5ocpA.GOL.6    1  11   9
5ocpA.FUB.8    1  15  15
5xemA.ACT.3   10  11  11
5xemA.ACT.4    3  13   7
5xeoA.ACT.2    7  11  11
5xeoA.ACT.3    6  13   7
6dgsA.FMN.2    1  34  34
6dgsA.GOL.3    3  12   7
6mdeA.MEV.1    1  14  14
6mdeA.GOL.3    5  11   6
6mdeA.GOL.4    8  14   9
6mdeA.GOL.5    1  12   6
6mdeA.GOL.6    1  12   4
6mdeA.GOL.7    4  10  10
6mdeA.GOL.8    5  12  12
6mdeA.GOL.9    1  11  11
6ovqA.GOL.1    3  11   7
6tosA.CIT.3    6  13  13
6tosA.CIT.4    1  10  10
6v0kA.GOL.1    2  10  10
6zucB.GOL.11   3  12   5
7ag6A.ADP.1    1  30  30
7jkrA.GOL.1    1  11  11
7k4xA.ACT.2    2  10  10
7k4xA.ACT.3    3  11   4
1e14M.U10.5    4  21  21
1e14M.CDL.9    5  16  16
1e6dM.U10.5    3  21  21
1e6dM.PO4.12  10  11   3
1e6dM.PO4.13   1  11   5
1f6nM.PO4.2    3  11   3
1f6nM.U10.5    3  22  22
1fnqM.PO4.2    3  11   3
1fnqM.U10.6    3  21  21
1jgwM.U10.5    4  23  23
1jgwM.CDL.7    3  15  15
1jgxM.U10.4    3  23  23
1jgyM.U10.5    3  21  21
1jgyM.CDL.7    1  15  15
1jgzM.U10.5    6  21  21
1jgzM.CDL.7    3  15  15
1k6lM.U10.5    3  21  21
1k6lM.CDL.7    1  16  16
1k6nM.CDL.7    1  16  16
1kbyM.U10.4    3  23  23
1kbyM.CDL.6    4  15  15
1m3xM.U10.5    3  23  23
1m3xM.CDL.7    4  15  15
1mpsM.PO4.2    5  13   3
1mpsM.U10.5    3  22  22
1pcrM.PO4.2    3  11   3
1pcrM.U10.5    3  21  21
1qovM.CDL.6    2  15  15
1rg5M.U10.5    4  21  21
1rg5M.CDL.7    1  15  15
1rgnM.PO4.2    6  11   2
1rgnM.U10.6    4  22  22
1rqkM.U10.5    2  21  21
1rqkM.CDL.7    4  15  15
1umxM.U10.7    1  22  22
1umxM.PO4.8    1  14   4
1z9jB.U10.6    5  19  19
1z9kB.U10.5    4  19  19
2bozM.PO4.7    1  11   3
2bozM.PO4.8    5  10   6
2bozM.U10.11   8  21  21
2hg3M.U10.7    3  21  21
2hg3M.CDL.8    1  17  17
2hg9M.U10.8    9  21  21
2hg9M.CDL.9    1  16  16
2hh1M.PO4.3    8  11   4
2hh1M.U10.8    3  21  21
2hh1M.CDL.9    4  18  18
2hhkM.U10.9    3  21  21
2hhkM.CDL.10   1  16  16
2hitM.U10.9    4  22  22
2hitM.CDL.10   5  16  16
2hj6M.U10.7    3  21  21
2hj6M.CDL.9    1  17  17
2hj6M.GOL.16   5  10   4
2j8cM.U10.7    4  21  21
2j8cM.CDL.9    8  15  15
2j8cM.PC1.10   1  14  14
2uwsM.U10.11   1  21  21
2uwtM.U10.11   3  21  21
2uwuM.U10.11   3  21  21
2uwuM.CDL.13   6  16  16
2uwvM.U10.12   3  21  21
2uwwM.U10.9    3  21  21
2uwwM.CDL.11   6  15  15
2ux3M.U10.12   5  21  21
2ux3M.CDL.14   3  15  15
2ux4M.U10.10   4  22  22
2ux4M.CDL.12   5  14  14
2ux5M.U10.12   3  21  21
2ux5M.CDL.14   4  16  16
2uxjM.U10.12   3  22  22
2uxjM.CDL.14   1  15  15
2uxkM.U10.10   4  22  22
2uxkM.CDL.12   1  15  15
2uxlM.U10.8    3  22  22
2uxmM.U10.8    3  21  21
2vhqA.ATP.1    2  12  12
2wx5M.CDL.3    5  20  20
2wx5M.U10.14   4  21  21
3dsyM.U10.5    3  21  21
3dsyM.CDL.7    1  16  16
3dtaM.U10.5    3  21  21
3dtaM.CDL.7    1  16  16
3dtsM.U10.6    3  23  23
3dtsM.CDL.8    1  15  15
3du2M.U10.5    3  21  21
3du2M.CDL.7    1  16  16
3du3M.U10.5    1  24  24
3du3M.CDL.7    3  16  16
3gbjA.ADP.1    1  20  20
3i4dM.U10.5    3  22  22
3i4dM.PO4.10   2  10  10
3i4dM.GOL.12   7  11   7
3i4dM.GOL.13   2  11   6
3i4dM.GOL.15   2  14   7
3i4dM.CDL.16   1  16  16
3v3yM.PO4.13   3  11   2
3v3yM.PO4.14   3  11   4
3v3zM.U10.4    3  22  22
3v3zM.PO4.10   3  11   3
3v3zM.PO4.11   1  11   4
3zuwM.PO4.4    1  10   6
3zuwM.PO4.5    4  13   3
3zuwM.U10.11   3  21  21
4hbjM.U10.5    4  21  21
4in5M.U10.6   10  21  21
4in5M.PC1.8    9  13  13
4in5M.PO4.9    5  14   6
4in5M.PO4.11   3  11   3
4in6M.U10.7    1  20  20
4in6M.CDL.9    3  16  16
4in6M.PC1.10   9  15  15
4in6M.PO4.11   4  14   6
4in7M.U10.7    4  22  22
4in7M.CDL.9    5  17  17
4in7M.PC1.10   1  14  14
4lwyM.CDL.1    1  17  17
4lwyM.U10.6    1  20  20
4lwyM.PO4.16   1  13   8
4n7kM.U10.7    3  22  22
4n7kM.CDL.9    3  17  17
4n7kM.PC1.10   1  14  14
4n7lM.U10.8    5  23  23
4n7lM.CDL.10   4  17  17
4n7lM.PC1.11   1  13  13
4pddA.EAX.2    3  19  19
4pddA.MLA.4    2  10  10
4pddA.MLA.5    1  14   8
4tqqM.U10.1    1  21  21
5klpA.IHP.8    2  22  22
5klpA.CIT.9    1  11  11
5klpA.CIT.10   1  12  12
5v33M.U10.1    1  22  22
6wttA.GOL.3    5  12   7
6z02M.U10.6    3  21  21
6z02M.MYS.11   1  11   5
6z02M.D12.12   2  11   7
6z02M.CDL.14   4  17  17
6z02M.PO4.16   7  11   7
6z27M.OLC.1    1  24  24
6z27M.U10.8    4  21  21
6z27M.PO4.12   1  12   3
6z27M.PO4.13   6  12   8
6z27M.PO4.15   1  11   4
6z27M.PO4.16   3  10   7
1sq5A.ADP.2    1  22  22
2zdgA.ADP.1    1  22  22
3thtA.AKG.3    1  18  18
4e0bA.ACT.4    2  17   8
4fw3A.GOL.3    6  12  12
4h5uA.GOL.2    9  12   9
4h5uA.GOL.4    9  10   4
4h5uA.GOL.5    8  10  10
4o94A.SIN.10   4  17  17
5b1hA.GOL.6    1  11   6
5b1hA.GOL.8    6  11   6
5mjkA.FAD.1    1  46  46
6a0fA.GOL.1    4  11   6
6a0fA.GOL.4    1  13   9
6a0fA.GOL.5    1  12  12
6a0fA.GOL.7    2  11   3
6a0fA.GOL.8    2  13   4
6a0fA.PO4.10   1  11   6
6a0fA.PO4.12   2  18   8
6a0fA.PO4.13   1  13  13
6a0fA.PO4.14   5  14   9
6a0hA.GOL.2    1  11   6
6a0hA.GOL.3    7  12   8
6a0hA.PO4.4    3  17   9
6a0hA.PO4.5    1  13  13
6a0hA.PO4.6    4  15   9
6ebpA.DAH.1    2  20  20
6ebpA.GOL.6    4  11   5
6k5gA.GOL.1    1  15   9
7novA.PO4.2    6  12   9
7novA.PO4.3    1  15   9
3khjA.IMP.1    1  22  22
4iqrA.MYR.1    7  23  23
6wj6A.BCR.6    3  24  24
1hskA.FAD.1    4  41  41
1queA.FAD.2    1  23  23
1ubeA.ADP.1    4  20  20
1yjkA.GOL.3    3  13  13
1yjkA.GOL.4    1  14  14
1yjkA.GOL.6    7  11   8
2g3iA.PO4.1    3  13   9
2g3iA.PO4.2    1  11  11
2g3iA.PO4.3    4  12   7
2g3iA.PO4.4    7  11   6
2g3iA.PO4.5    1  14   6
2g3iA.PO4.6    8  11   7
2g3iA.PO4.7    1  11   7
2wefA.PO4.4    2  13  13
2wefA.AMP.5    2  26  26
3i1uA.GOL.3   10  10   9
3i1uA.GOL.4    1  11   6
3i1uA.GOL.6    9  11  11
3i1uA.GOL.7    2  11   6
3i1uA.GOL.8    2  14   8
3i1uA.GOL.9    3  13   6
3ie7A.ATP.7    1  28  28
3ie7A.GOL.11   1  13  13
3kgqA.CIT.3    4  16  16
3kgqA.ACN.4    3  11   2
3kgqA.GOL.8    1  11  11
3kgqA.GOL.10   2  12   6
3kgqA.GOL.13   6  12   8
3l9pA.GOL.1    1  11  11
3l9pA.GOL.2    4  12   9
3l9pA.GOL.3    3  10  10
3l9pA.GOL.4    3  12   5
3nh4A.ACT.6    2  11  11
3r8gA.IZP.2    2  16  16
3ry7A.GOL.1    1  14  14
3v16A.INS.1    1  13  13
3wc6A.ACT.1    2  11  11
3wi9A.ACY.8    5  12   4
4h81A.ADP.1    1  24  24
4iikA.GOL.17   6  11   6
4iikA.GOL.18   5  10  10
4mkcA.GOL.1   10  10   9
4mkcA.GOL.2    1  10  10
4nd6A.GOL.1    4  10   4
4otiA.SEP.1    7  13   9
4p7aA.ADP.2    1  24  24
4u9oA.DTT.1    1  13   7
4xcqA.GDP.1    4  29  29
5e8wA.GOL.2    9  10   4
5f35A.FLC.2    1  21  21
5hjaA.GOL.4    4  12   7
5hleA.ADP.1    1  19  19
5jc6A.ACT.6    4  11  11
5lqmA.FLC.2    6  22  22
5lqsA.NTM.2   10  21  21
5lt0A.ACT.3    2  12  12
5lt0A.ACT.5    1  11   8
5mh4A.FAD.1    1  45  45
5mipA.FAD.1    1  45  45
5miqA.FAD.1    1  45  45
5mirA.FAD.1    1  46  46
5misA.FAD.1    1  45  45
5mitA.FAD.1    1  45  45
5qikA.GOL.2    2  11   5
5qtzA.GOL.3    2  11   5
5qtzA.GOL.4    1  13   8
6efyA.GOL.1    6  13   9
6nhzA.ATP.1    1  20  20
6pbgA.TLA.1    1  11   7
6umkA.GDP.1    1  26  26
7jsuA.PO4.3    2  11   5
7kx5A.GOL.3    3  12  12
5xykE.ARG.1    1  11  11
5xykE.UDP.3    1  20  20
1dtdA.GLU.2    1  14  14
1s9iA.ATP.2    1  26  26
3e4wA.HEZ.2    1  12  12
3e4wA.HEZ.3    3  15   8
3e4wA.HEZ.4    1  13  13
3e4wA.PO4.5    1  12  12
3e4wA.PO4.6    1  11   8
3e4wA.PO4.7    2  12   3
3fkrA.PO4.2    2  11   6
3fkrA.PO4.3    2  12  12
3fkrA.PO4.4    8  12   8
3kzhA.BGC.14   1  12  12
3nydA.ACT.2    2  12  12
3nydA.ACT.4    8  10   6
3r9uA.FAD.12   1  45  45
3tqcA.ADP.1    2  21  21
3vpsA.UD1.1    3  30  30
3wglA.GDP.1    2  31  31
4bv9A.PYR.2    1  14  14
4eohA.TEP.2    1  14  14
4njmA.3PG.1    1  15  15
4pmyA.GOL.2    1  11   9
4tpmA.GOL.8    4  14   6
4xx0A.PO4.2    2  12   7
4xx0A.GOL.6    1  10  10
5caeA.GOL.3    2  15  15
5caeA.PO4.4    1  12   8
5emjB.GOL.1    8  13  13
5fa9A.DTT.2    1  12  12
5fa9A.DTT.3    2  21   9
5iypA.GLA.8   10  10   2
5iyqA.GLA.10   9  11   3
5iyrA.GAL.2    8  10   2
5mn7A.GTP.2    1  30  30
5utxA.PO4.1    1  13  13
5xhpF.ARG.1    1  11  11
5xhpF.UDP.3    1  19  19
6iheA.MLT.2    2  12  12
6mdfA.GOL.2    9  12   5
6mdfA.GOL.4    5  12   9
6mdfA.GOL.7    4  10   4
6mdfA.GOL.8    8  11   7
6n5iA.GOL.3    1  14   9
6nc4A.ACT.2    5  12   7
6nc4A.ACT.3    7  10   6
6qtrA.GOL.7    9  11   9
6qtxA.GOL.6    2  11   9
6u3wA.GOL.1    1  10  10
6w26I.POP.6    9  16  16
6w26I.GOL.11   9  13  13
7jfpA.GOL.1    1  11  11
7kqrA.TYR.2    2  15  15
1ewyA.FAD.1    1  22  22
5zixA.GOL.3    5  10   7
2g83A.GDP.3    6  27  27
3oixA.MLY.1    1  18  18
3oixA.MLY.2   10  12  12
3oixA.MLY.3    4  12   9
3oixA.MLY.5    6  10  10
3oixA.MLY.6    3  13  13
3oixA.MLY.7    3  16  16
3oixA.FMN.8    1  31  31
3oixA.GOL.9    4  14   8
3ug6A.ADP.1    1  24  24
4cy1A.GOL.1    1  16   9
4ur7A.GOL.2    3  11  11
4ur7A.GOL.5    6  13  13
4ur7A.GOL.6    3  11   5
5hwnA.PYR.1    1  14  14
5hwnA.GOL.2    3  11  11
5hwnA.GOL.3   10  11   9
5hwnA.GOL.5    8  13  13
5hwnA.GOL.7    3  11   5
2ft3A.FLC.2    1  11  11
2wymA.GOL.3    2  13  13
2xl3A.GOL.1   10  11   8
2xl3A.GOL.2    2  10   5
3b1qA.NOS.1    1  22  22
3b1qA.ACT.2    9  11   7
3b1qA.ACT.3    3  11   5
3b1qA.ACT.4    1  12   7
3b1qA.ACT.5    3  11   5
3u0gA.PO4.1    1  17  17
3wguB.CLR.1    1  10   5
4iv5A.PO4.1    1  12  12
6gjfA.GOL.9    5  13   5
6gjfA.GOL.10   4  11   3
1n03A.ADP.1    1  14  14
3mlpE.CIT.2   10  11   9
4o8mA.2Q2.3    1  20  20
6hjxA.PTY.2    4  10   9
6ssiA.GOL.3    2  11   6
5vl3Q.BMA.5   10  11   1
5vl3Q.MAN.7   10  11   3
1f9tA.ADP.2    1  18  18
1reaA.ADP.1    1  13  13
1t24A.GOL.3    1  14   9
1t25A.GOL.3    1  13   9
1t2cA.GOL.2    1  14   9
2b3hA.GOL.7    5  14  14
2b3hA.GOL.8    2  13   9
2b3kA.ACT.4    1  13   8
2b3kA.GOL.5    2  13  13
2g6pA.GOL.7    2  15  15
2gz5A.GOL.6    5  14  14
2gz5A.GOL.7    4  13   5
2nq6A.GOL.6    2  13  13
2nq7A.GOL.6    4  14  14
2x7pA.GOL.6    3  14  14
2x7pA.ACY.8    2  15   8
2x7pA.ACY.9    1  13   7
2x7pA.ACY.10   1  15   9
2x7pA.ACY.11   2  11   9
2x7pA.ACY.12   9  11   6
2x7qA.GOL.3    6  14  14
3lcsA.GOL.2    3  12   8
3lcsA.GOL.3    4  10  10
3qt4A.PO4.1    1  17  17
3qt4A.PO4.2    9  11   7
3qt4A.PO4.3    1  13   8
3qt4A.PO4.4    2  11   5
3qt4A.PO4.5    2  14   7
3qt4A.PO4.6    1  15   8
3qt4A.PO4.10   1  14   7
3t0qA.ADP.2    1  17  17
3vobA.GDP.2    2  29  29
4dxlA.C5P.1    2  17  17
4dxlA.ATP.2    2  26  26
4fnwA.GOL.1    4  14   8
4fnwA.GOL.2    5  10  10
4h7qA.ADP.1    1  24  24
4h7qA.COI.2    1  15  15
4h85A.ADP.1    1  24  24
4ikrA.GOL.6    2  13  13
4iksA.GOL.6    2  15  15
4iktA.GOL.6    2  13  13
4mniA.173.1    4  18  18
4rq9A.GOL.4    4  12   7
4rq9A.GOL.5    3  12   7
4rq9A.GOL.6    2  12   6
4rq9A.GOL.8    1  12   7
4rq9A.GOL.9    1  15   6
4rq9A.GOL.10   8  10  10
4rq9A.GOL.11   4  11   3
4rq9A.GOL.12   2  16   3
4rq9A.GOL.15   1  10  10
4rq9A.GOL.17  10  12   5
4rq9A.GOL.18   3  15   9
4u1bA.GOL.3    6  13  13
4u6cA.GOL.4    6  12  12
4u6jA.GOL.4    6  15  15
4u6jA.MET.5    2  17  17
4u6wA.GOL.4    1  13  13
4u6zA.GOL.4    1  13  13
4u71A.GOL.4    3  13  13
4u75A.GOL.4    1  14  14
4u75A.MET.5    2  17  17
4u76A.GOL.4    1  12  12
4u76A.GOL.5    2  13   8
4uibA.ACT.4    5  12   6
4uibA.GOL.5    3  11   6
4uibA.GOL.6    5  15   8
4uibA.GOL.7    5  11   5
4uibA.GOL.8    9  11   9
5e8xA.GOL.2    2  10   4
5h60A.UDP.1    1  20  20
5jh8A.MLY.2    2  14   7
5jh8A.MLY.3    6  11   9
5jh8A.MLZ.4    1  10  10
5jh8A.MLZ.5    2  12  12
5jh8A.MLZ.6    1  13   6
5jh8A.MLY.11   5  11  11
5jh8A.MLZ.13   4  10  10
5ktrA.MAE.2    1  18  18
5mn4A.GDP.1    2  30  30
5tv0A.GOL.1    3  10  10
5y90A.GOL.1    2  12   6
5y90A.GOL.2    2  11   3
5y90A.GOL.3    5  11   7
5yr4A.GOL.6    1  14  14
5yr7A.MET.6    1  17  17
6aguA.UDP.1    1  19  19
6f4dA.PO4.3    7  17  17
6f4dA.PO4.4    2  12   3
6fm3A.ADP.1    1  24  24
6lzbA.GOL.4    1  11   7
6lzbA.GOL.5   10  10   6
6lzbA.GOL.6    2  16   8
6lzcA.GOL.5    1  11   7
6lzcA.GOL.6    6  12   9
6lzcA.GOL.7    3  14   7
6oi0A.ARG.1    1  17  17
6oi0A.GOL.5    3  12  12
6oi0A.GOL.7    1  11   5
6oi1A.GOL.3    8  12   7
6oi2A.GOL.6    1  11   6
7ju7A.GOL.3    9  12   7
7ju7A.GOL.4    2  10  10
7lyhA.GOL.2    1  11   3
1ea6A.ADP.2    3  19  19
1gawA.FAD.1    1  21  21
1oc4A.GOL.3    1  17   9
2fctA.AKG.5    6  17  17
2fcvA.AKG.5    6  17  17
2pcuA.GOL.4    5  13   8
2q8mA.BG6.7    8  10   7
2q8mA.FBP.8    6  20  20
2q8mA.AMP.13   1  19  19
2vvgA.ADP.1    1  18  18
2welA.PO4.8    5  10  10
3b8yA.ADA.1    1  12   7
3b8yA.ADA.2    1  10   8
3b8yA.ADA.3    1  11  11
3b8yA.ADA.4    1  11   8
3c9rA.ATP.5    3  10  10
3cqdA.ATP.4    1  28  28
3ctyA.FAD.1    1  51  51
3fkkA.PO4.1    3  15   6
3gniB.ATP.1    2  28  28
3gqiA.PTR.1    3  11   7
3gqiA.PTR.2    3  14  14
3mg3A.GOL.2    3  10  10
3mg3A.GOL.3    1  10  10
3mg3A.GOL.4    1  13   9
3tn8A.TPO.1    1  12  12
3tn8A.PO4.2    9  10   5
3wgkA.GDP.1    1  30  30
4arzB.GDP.1    1  19  19
4f2bA.INS.1    1  12  12
4fidA.GDP.15   1  26  26
4gerA.THR.5    2  13  13
4gerA.LYS.6    2  10  10
4hkmA.PO4.15   2  13   5
4hkmA.GOL.17   7  13   9
4ne2A.ADP.1    1  24  24
4oanA.X2X.10   2  19  19
4oanA.GOL.11   5  11   6
4rhiA.GOL.13   4  12  12
4rhlA.GOL.2    7  12  12
4u5kA.CBI.1    1  15  15
4wzhA.FMN.1    2  35  35
5d9uA.ADP.5    1  19  19
5d9uA.ADP.9    1  14   7
5ealA.GOL.2    1  11   4
5f7rE.GLC.1    3  21  21
5f7rE.GLC.2    3  18  18
5f7rE.PO4.5    2  10   4
5o8xA.GOL.3    1  12   8
6aciA.UDP.1    1  21  21
6cwyC.GOL.1    5  11  11
6cwyC.GOL.2    2  14  14
6mfmA.ADP.6    1  19  19
6oi3A.GOL.2    4  12   7
6oi3A.GOL.3    2  11   6
6qtvA.MLI.2    6  10   4
6qtvA.MLI.4    9  14   9
6qtvA.GOL.5    2  16   9
6qtvA.GOL.6    1  13   8
6tq9A.PGW.10   1  19  19
6tq9A.PGW.11   1  16  16
6vydA.POP.6    6  16  16
6xa4A.GOL.1    3  11   6
6xbhA.GOL.1    5  11   7
6xfnA.GOL.1   10  10   6
1i1lA.2ML.2    1  17  17
1i1mA.4MV.2    1  15  15
1iydA.GUA.2    1  15  15
1w44A.ADP.1    3  13  13
2v8qE.AMP.1    2  23  23
2v8qE.AMP.2    1  21  21
2v8qE.AMP.3    1  22  22
2v92E.ATP.1    1  26  26
2v92E.ATP.2    1  26  26
2v92E.AMP.3    1  21  21
2v9jE.ATP.1    2  25  25
2v9jE.ATP.2    1  25  25
2v9jE.AMP.3    1  22  22
2vhtA.ATP.1    2  13  13
2y8lE.ADP.1    1  24  24
2y8lE.ADP.2    2  23  23
2y8lE.AMP.3    1  21  21
2y8qE.ADP.1    1  22  22
2y8qE.AMP.2    1  22  22
3aw9A.GDU.1    1  32  32
3m4aA.ACY.1    1  10  10
3pvrA.GOL.2    2  14   8
3pvrA.GOL.4    6  10   5
3pvtA.GOL.2    2  12   8
3pvyA.GOL.2    2  14   8
3pw1A.GOL.2    2  10  10
3pw1A.GOL.3    6  10   5
4fcvA.ADP.8    1  20  20
4fcwA.ADP.8    1  20  20
2a2aA.DTT.5    1  10  10
2a2aA.GOL.6    1  12  12
2nxyA.HEZ.14   6  11   9
2nxyA.HEZ.15   5  10  10
2nxyA.HEZ.16   3  10   8
2p2nA.ASP.3    3  17  17
2p2nA.ASN.4    3  13  13
2p2nA.ASN.5    3  11  11
2xl2A.GOL.1    2  13   3
3uuwA.GOL.5    2  11   6
4buoA.GLY.1    1  12   6
4buoA.GLY.2    6  11   6
4buoA.GLY.3    2  14   7
4buoA.GLY.4    5  11   8
4buoA.GLY.5    8  13   7
4buoA.GLY.6    5  11   6
4hg3A.AKG.1    2  16  16
4hg3A.GOL.5    1  10  10
4hg3A.GOL.6    3  11   4
4hg3A.GOL.7    3  11   6
4hg3A.GOL.8    4  11   6
4hg5A.OAA.1    2  14  14
4hg5A.GOL.3    4  12   8
4kvdA.POP.1    7  15  15
4kvdA.GOL.5    7  15  15
4kvdA.GOL.6    6  11   5
4kviA.POP.4    7  15  15
4kvwA.POP.1    4  15  15
4kvyA.POP.1    6  15  15
4kwdA.POP.1    7  15  15
4x7eA.ACT.5    5  12   3
4yluA.ACT.3    1  11   6
5imnA.POP.1    7  15  15
5impA.POP.1    6  15  15
5in8A.PO4.4    6  10  10
5l9cA.CBI.3    1  13  13
5l9cA.CBI.4    1  13  13
5uhkA.GOL.1    1  12  12
5uhkA.GOL.2    1  14  14
5vsaA.GOL.4    2  10   8
5vsaA.GOL.5    2  11  11
5vsaA.GOL.6    1  11  11
5y2vA.PO4.1    1  11  11
5yecA.ATP.2    2  25  25
6cgiA.UDP.1    1  19  19
6e48A.4OA.1    5  11   9
6yjzA.GOL.2    5  10   7
6zehA.PO4.3    4  16  16
2a27A.DTT.1    1  10   9
3eubB.FAD.1    2  42  42
7eqdM.U10.1    2  12   4
7eqdM.CDL.8    1  23   9
7eqdM.CDL.9    1  12  12
7ak6H.3PE.2    4  21  21
1abeA.ARA.1    1  19  19
1abeA.ARB.2    1  18  18
1abfA.FCA.1    2  19  19
1abfA.FCB.2    2  19  19
1apbA.FCA.1    2  19  19
1apbA.FCB.2    2  19  19
1bapA.ARA.1    1  18  18
1bapA.ARB.2    1  18  18
1nm2A.ACY.2    1  11  11
1nm2A.ACY.3    1  10  10
1obgA.AMP.1    1  15  15
1obgA.AMP.3    3  10  10
1phmA.GOL.5    7  11   4
1phmA.GOL.6    2  13  13
1phmA.GOL.7    4  16  16
1phmA.GOL.8    4  10  10
1rksA.RIB.1    1  17  17
1rksA.PO4.2    1  13   8
2b3lA.GOL.2    6  13  13
2b3lA.GOL.3    2  14   9
2b3lA.ACY.4    2  10  10
2fvyA.BGC.1    2  19  19
2fw0A.CIT.5    1  14   8
2fw0A.MLA.6    6  10   7
2g2yA.MLI.1    1  15  15
2hphA.BGC.1   10  19  19
2ipnA.BGC.1    1  19  19
2x8lA.GOL.1    1  14   9
2zrlA.DTP.1    3  20  20
3co4A.GCS.7    1  11   5
3d7mA.GDP.3    1  30  30
3fndA.GOL.7    1  11  11
3gbpA.BGC.1    1  18  18
3im8A.ACT.1    1  14   9
3m9wA.PO4.1    1  18   9
3nfzA.3NF.4    2  21  21
3q6yA.GOL.3    2  11  11
3tmdA.PO4.3    4  13  13
4dz5A.ACT.4    4  12   6
4fa3A.ACT.4    1  11   8
4i9tA.INS.2    1  14  14
4i9tA.INS.3    2  11   7
4iipA.GOL.1    7  12   6
4iipA.GOL.3    2  10  10
4iipA.GOL.4    3  11   7
4ljsA.GOL.12   1  12   7
4mncA.173.1    6  19  19
4mncA.173.2    7  11   6
4mnpA.SLB.1    6  23  23
4mx6A.SIN.1    2  16  16
4othA.SEP.1    1  12   8
4pkmA.GLY.5    1  12   3
5abpA.GLA.1    1  20  20
5abpA.GAL.2    1  20  20
5h5hA.GDP.1    1  28  28
5h5iA.GDP.1    1  30  30
5k5bA.ACT.1    5  11   4
5k5bA.ACT.2    5  14   5
5k5bA.ACT.3    6  10  10
5l8mA.ACT.2    4  11   5
5nfxA.ACT.1    1  12   4
5nfxA.ACT.2    7  10  10
5nfxA.ACT.3    1  14   5
5tuxA.GOL.2    2  10  10
5xdvA.GDP.1    2  30  30
6abpA.ARA.1    1  18  18
6abpA.ARB.2    1  18  18
6alvA.GOL.4    9  11   2
6alvA.GOL.5    3  13  13
6alvA.GOL.6    8  15  15
6alvA.GOL.7   10  11   9
6ndsA.CIT.2    8  18  18
6ndsA.ACT.3    6  11   6
6ndsA.ACT.5    4  14   9
6t6kA.GLY.2    3  15   8
6t6kA.GLY.5    1  12   6
6t6kA.GLY.6    3  11   5
6t6kA.GLY.7    6  13   7
6t6kA.GLY.10   1  10   8
6vkjA.GDP.1    1  26  26
6xkhA.ACT.8    3  10  10
6yd1A.GDP.1    2  31  31
7abpA.FCA.1    1  19  19
7abpA.FCB.2    1  18  18
7ahaA.SIN.9    3  13  13
7rn1A.GOL.1    9  11   5
7rn1A.GOL.4    2  12   5
8abpA.GLA.1    1  20  20
8abpA.GAL.2    1  20  20
1ep2A.FMN.1    1  33  33
1ep2A.ORO.2    1  15  15
1lhrA.ATP.3    1  26  26
1lt7A.CIT.3    1  11   3
1p0nA.FMN.1    1  23  23
2exxA.GOL.2    1  13  13
2fp9A.TAR.1    2  18  18
2fpgA.PO4.1    1  13   6
2fsnA.ADP.7    1  25  25
2hcrA.AMP.5    1  14   8
2rhlA.GDP.1    2  29  29
2xxbA.AMP.1    2  20  20
3fhyA.ATP.3    1  29  29
3ga5A.RGG.1    1  25  25
3icfA.PO4.14   2  11  11
3keuA.ATP.4    1  29  29
3soqA.GOL.3    1  10  10
3tjxA.FMN.1    1  33  33
3tjxA.GOL.2    8  11   7
3tjxA.GOL.4    8  11   9
3uuoA.PO4.4    2  11  11
3vo8A.GDP.2    1  30  30
4nz6A.DLY.3    1  14  14
4tppA.GOL.10   5  11   6
5cm7A.ADP.1    3  19  19
5jriA.FAD.11   1  48  48
5jriA.FAD.12   1  24  24
5lkcA.GLA.5    2  12   2
5lkkA.GLC.7    2  13   2
5lkkA.GAL.8    3  12   2
5nx6A.GOL.6    2  11   7
5v8eA.CIT.1    1  15  15
5v8eA.CIT.2    2  11   6
5wjaA.GOL.3    6  11   6
5wjaA.GOL.4    6  16   9
5wjaA.GOL.5    1  11  11
5wjaA.GOL.6    2  12  12
5wjaA.GOL.7    7  13  13
5wjaA.GOL.8    3  10  10
5y78A.OLC.2    1  15  15
5y78A.OLC.3    1  12   8
5y78A.OLC.7    4  10   6
5y78A.OLC.8    1  21  21
5y78A.OLC.9    1  10  10
5y78A.OLC.10   2  12   3
5y78A.OLC.14   4  10   7
5y78A.OLC.15   1  11   5
5y78A.OLC.17   4  16  16
5y79A.OLC.1    1  15  15
5y79A.OLC.2    2  11   8
5y79A.OLC.5    1  20  20
5y79A.OLC.7    1  11  11
5y79A.OLC.8    4  10   6
5y79A.OLC.11   2  11   8
5y79A.OLC.13   1  12   5
5y79A.3PG.16   9  21  21
6a0eA.GOL.3    1  15   5
6a0eA.PO4.4    1  10  10
6a0iA.GOL.1    6  11   5
6a0iA.GOL.2    2  10  10
6a0iA.GOL.4    5  11   6
6a0iA.GOL.5    6  16   9
6a0iA.GOL.7    3  11  11
6a0iA.GOL.8    8  11   8
6a0iA.GOL.9    4  17   8
6a0iA.GOL.10   1  10  10
6a0iA.GOL.11   4  14   9
6a0iA.PO4.13   1  11   6
6a0iA.PO4.14   4  11   6
6sj8A.GOL.3    2  11   6
6sjpA.GOL.1    4  11   7
6sjrA.GOL.2    4  11   6
6sjrA.GOL.3    5  11   1
6ss3A.GOL.2    3  12   6
6tp6A.PGW.11   2  18  18
7juqC.ADP.1    1  19  19
1fiqB.FAD.1    1  42  42
1ystM.U10.6    4  22  22
2qpaA.ADP.1    1  24  24
2w2iA.GOL.3    2  14  14
2w2iA.GOL.4    7  11   8
4kweA.GDP.1    1  29  29
4lj7A.PO4.2    1  14  14
6asvA.PO4.1    1  13   9
6asvA.PO4.2    1  11  11
6k1rA.GOL.1    1  13   6
6uipC.PTR.1    1  11   9
1gqtA.RIB.3    1  17  17
1rk2A.RIB.1    1  17  17
1rk2A.ADP.4    1  25  25
3b0vC.FMN.11   1  20  20
3c7kA.GDP.3    1  30  30
3zznA.ADP.1    1  23  23
4b7uA.BCN.2    2  13  13
4l8kA.PO4.11   1  14  14
4plvA.2OP.2    1  11  11
4x05A.GLA.2    8  11   2
5gt7A.ARG.1    2  20  20
5gt7A.MLI.2    5  12   4
5gt7A.MLI.3    1  11   5
5ivgA.GOL.5    6  11  11
5ui3D.AKG.1    1  18  18
6b9gB.GDP.1    1  26  26
6mvhD.FMN.2    3  12   9
6nxdA.CIT.5    3  18  18
6nxdA.ASN.6    3  11  11
6rb7A.GOL.2    2  11   5
6rb7A.GOL.6    2  11   8
6zeiA.GOL.3    1  12  12
6zeiA.GOL.4    3  11  11
6zeiA.PO4.5    1  15  15
3b9jB.FAD.1    1  41  41
3etrB.FAD.1    2  41  41
3nrzB.FAD.1    1  42  42
3ns1B.FAD.1    3  39  39
3nvzB.FAD.1    1  41  41
3sr6B.FAD.1    1  41  41
4whxA.ALA.2    1  13  13
5tuwA.GOL.1    7  11  11
7ahoA.ADP.1    9  23  23
7np0A.PO4.1    7  13   9
7np0A.PO4.2    5  12   3
4xtrA.ADP.1    2  24  24
4xtrA.ATP.4    2  24  24
6ugdA.ATP.1    1  19  19
4p1bB.ACT.1    1  10  10
3u61B.ADP.1    1  28  28
7ddqM.U10.5    9  21  21
7ddqM.U10.8    2  11   7
7oy8M.U10.3    1  21  21
1a5zA.FBP.1    9  10  10
1a5zA.FBP.2    3  10  10
1gwuA.ACT.5    1  16   9
1gwuA.ACT.6    8  12   5
1h55A.ACT.2    8  12   5
1h57A.ACT.2    8  12   5
1h58A.ACT.2    8  12   5
1h5aA.ACT.4    1  12   8
1h5aA.ACT.5    8  12   5
1h5cA.ACT.2    9  12   5
1h5dA.ACT.2    8  12   5
1h5eA.ACT.2    7  12   5
1h5fA.ACT.2    9  12   5
1h5gA.ACT.2    8  12   5
1h5hA.ACT.2    9  12   5
1h5iA.ACT.2   10  12   5
1h5jA.ACT.2    8  12   5
1h5kA.ACT.2    8  12   5
1h5lA.ACT.2    7  12   5
1h5mA.ACT.2    8  12   5
1hchA.ACT.2    7  11   6
1iovA.ADP.4    3  24  24
1iowA.ADP.3    7  24  24
1rkdA.RIB.1    1  16  16
1rkdA.PO4.2    1  15   8
1rkdA.ADP.4    1  23  23
1t2eA.GOL.3    1  16   9
2dlnA.ADP.3    8  23  23
2iplA.BGC.1    1  18  18
2vxyA.CIT.1    1  20  20
2w18A.GOL.1    3  13  13
2w18A.GOL.2    1  12   8
2w18A.GOL.3    3  11   2
2w18A.GOL.5    3  10  10
2yljA.ACT.4    1  12   8
2zrbA.PO4.1    3  10  10
3blfA.PYR.2    4  12  12
3nh5A.ACT.4    1  11  11
3nxsA.GDP.1    6  20  20
3p32A.GDP.1    4  20  20
3q8gA.GOL.2    2  11  11
3rb8A.GDP.9    1  27  27
3v1hA.INS.1    1  12  12
3v1hA.ACT.2    1  12   4
3v1hA.ACT.3    7  11   8
4ebuA.ADP.2    1  24  24
4ebuA.AMP.3    1  23  23
4n18A.CIT.7    1  12  12
4n2rA.FUB.2    1  17  17
4po8A.GOL.1    2  11  11
4ussA.GSH.1    1  21  21
4ussA.PO4.2    8  11   5
4ussA.PO4.3    6  12   6
4wfsA.FMN.1    4  26  26
4xsvA.C5P.1    3  25  25
4xsvA.CTP.2    1  23  23
4xsvA.GOL.3    9  15  15
5c9vA.GOL.15   4  10   9
5c9vA.GOL.16   1  11   9
5c9vA.GOL.17   5  11   7
5e8uA.GOL.2    7  12   7
5e8uA.GOL.3    4  13   6
5eynA.FRU.1    1  18  18
5eynA.ADP.4    1  29  29
5gszA.ADP.1    1  16  16
5islA.GOL.3    1  11   6
5iw0A.AKG.2    1  11  11
5iw0A.GOL.6    1  12   5
5iw0A.GOL.7    1  13  13
5jrjA.ADP.1    2  25  25
5jrjA.ATP.2    2  26  26
5qu0A.GOL.2    3  13   6
5tyqA.SAH.1    1  29  29
5uthA.FAD.1    1  49  49
5vkmA.GOL.1    1  11   3
5xdtA.GDP.1    2  31  31
5xduA.GDP.1    1  31  31
5xdwA.GDP.1    2  31  31
6dqdA.GOL.4    1  13   9
6krwA.FLC.3    2  16  16
6kvpA.GDP.1    2  30  30
6ll5A.GDP.1    1  27  27
6ll5A.GOL.2    3  11  11
6u69A.GOL.2    1  11  11
6unxA.GTP.1    1  30  30
1e2jA.THM.2    7  20  20
1eucA.PO4.1    1  12   7
1p0kA.PO4.1    1  11   9
1rfvA.ADP.2    1  23  23
1zl0A.TLA.3    1  12  12
1zl0A.GOL.8    1  10  10
2fn7A.LAC.2    1  10  10
2fn7A.GOL.3    2  11  11
2fn7A.GOL.4    2  14  14
2i5pO.GLC.1    5  10  10
2ynaA.GOL.3    2  16   8
2yxuA.PO4.3    3  13   8
2yxuA.ATP.5    1  29  29
2z3cA.GOL.1    2  11   6
2z3dA.GOL.1    2  11   6
2z3eA.GOL.1    1  11   6
3b6vA.ADP.2    1  20  20
3g15B.ADP.1    1  17  17
3in1A.ADP.7    1  23  23
3mjyA.FMN.1    1  34  34
3mjyA.GOL.3    3  12   7
3nnlA.AKG.2    1  17  17
3sovA.GOL.7    5  11   9
3sovA.GOL.8    1  16   9
3sovA.GOL.9    2  12   6
3tmcA.PO4.3    4  13  13
4bftA.PO4.1    1  10  10
4bfuA.PO4.1    1  10  10
4bfvA.PO4.1    1  10  10
4bfwA.PO4.1    1  11  11
4bfxA.PO4.1    1  11  11
4bfyA.PO4.1    1  10  10
4bfzA.PO4.1    1  10  10
4c5bA.ADP.1    8  25  25
4c5bA.DAL.2    4  12  12
4c5bA.DAL.3    4  14  14
4c5bA.GOL.7    4  11   6
4c5cA.ATP.1    3  28  28
4c5cA.DAL.2    2  12  12
4c5cA.DAL.3    9  15  15
4c5cA.GOL.7    9  11   7
4ec9A.TPO.1    1  13  13
4fhaA.LYS.2    1  11  11
4pioA.SAH.2    1  27  27
4rlzA.GOL.1    1  10  10
4yo9A.ACT.2    2  11   6
4yo9A.ACT.3    2  13   7
4yogA.ACT.3    5  11   2
4yogA.ACT.4    2  13   6
4yoiA.ACT.2   10  11   5
4yojA.ACT.2    4  13   4
4yojA.ACT.3    2  13   6
5dbeX.GOL.1    3  13   8
5dbeX.OAS.2    1  16  16
5h5gA.GDP.1    2  30  30
5h62A.UDP.4    1  24  24
5i5pA.PHB.14   4  20  20
5ne6A.CIT.1    4  11   8
5vi9A.TPO.1    1  14   9
5xlvA.GOL.23   1  13   6
5zyrA.FMN.1    2  26  26
5zyrA.ACT.2    1  13   7
6dwgA.FMN.1    1  33  33
6dwgA.GOL.5    2  14   7
6ei9A.FMN.1    1  26  26
6ei9A.GOL.2    1  11  11
6ivyA.PO4.1    1  14  14
6jnjA.PO4.1    1  10  10
6ll8A.GOL.9    3  11   5
6m4iA.ADP.1    3  19  19
6qttA.MLI.2    8  11   4
6qttA.GOL.4   10  12   9
6qtuA.MLI.2    7  11   5
6qtuA.GOL.4   10  12   8
7mhbA.ADP.1    1  22  22
2igtA.SAM.8    2  25  25
2igtA.GOL.9    4  10   8
2igtA.ACY.10   2  11   5
2igtA.ACY.12   1  12   5
3idxG.GOL.22   1  12   7
4c5aA.ADP.1    3  25  25
4c5aA.GOL.5    4  11   6
4k7dA.MLI.9    4  11  11
4ri0A.PO4.2    1  12   9
1hg1A.DAS.1    1  14  14
1vcgA.FMN.6   10  32  32
2nxzA.HEZ.16   9  12   7
2ny0A.HEZ.13   6  12   7
2ny4A.HEZ.14   8  13   9
2rc5A.FAD.1    1  24  24
2rc6A.FAD.4    1  23  23
3t8iA.GOL.2    5  14  14
3t8iA.GOL.3    7  14   9
3t8iA.GOL.4    2  11   3
3t8iA.GOL.5    5  13  13
4xckA.RIB.1    1  17  17
4xckA.ADP.2    1  23  23
4xdaA.RIB.1    1  17  17
4xdaA.ADP.2    1  23  23
5bphA.AMP.1    2  20  20
5bphA.ACT.3    3  11  11
5bphA.GOL.4    1  13   7
5imiA.POP.1    7  15  15
5kswA.FMN.1    1  32  32
5ue9A.FMN.1    1  32  32
5ue9A.ORO.2    1  15  15
5z75A.PO4.2    1  15  15
5z75A.PO4.3    4  12   7
7cgqA.ARA.2    1  11  11
7cgrA.GOL.2    1  17   9
7cgrA.GOL.3    2  10   9
2yavA.ACT.4    2  11  11
2yawA.ACT.3    2  13   7
3m5iA.GAL.2    6  11   3
6eyoA.BMA.3    1  12   3
6eyoA.MAN.4    1  11   2
6eyoA.MAN.6    1  12   2
6eyoA.MAN.7    1  13   6
6j9uA.PYR.1    1  11  11
6jygA.FLC.1    1  20  20
1pk8A.ATP.2    2  28  28
3rtyA.DTT.1    1  11  11
3rtyA.DTT.2    3  12   5
3rtyA.DTT.4    2  13   7
4hnnA.LYS.2    1  13  13
5exkA.5AD.3    2  19  19
5exkA.MET.4    2  18  18
6z5rM.6PL.1    4  10  10
6z5rM.U10.6    1  21  21
6z5rM.CDL.8    1  19  19
6z5rM.CDL.9    7  11  11
6z5rM.U10.10   8  21  21
1d5rA.TLA.1    1  14  14
1dmwA.HBI.2    1  20  20
1f57A.DCY.2    2  12  12
1gwoA.ACT.4    8  15   8
1jb9A.FAD.1    1  23  23
1lrmA.HBI.2    1  20  20
1xvyA.CIT.1    1  18   9
2ctcA.HFA.2    7  17  17
2g1hA.GOL.1    1  13  13
2g2zA.MLA.2    1  14  14
2gevA.GOL.4    1  13   9
2gevA.GOL.5   10  12  12
2gevA.GOL.6    2  11  11
2gevA.GOL.8    2  10   6
2ipmA.BGC.1    1  19  19
2o68A.PO4.2    1  14   9
2o6aA.PO4.2    1  13   9
2ppqA.PO4.5    1  10   5
2r7cA.PO4.2    3  11   8
2r8fA.PO4.1    9  11   8
2xm7A.34H.1    2  19  19
2zr7A.PO4.1    3  10   9
2zs7A.FLC.1    1  17  17
2zs7A.FLC.2    1  15  15
2zs7A.GOL.3    2  14   7
2zs7A.GOL.4    2  10  10
2zs7A.GOL.5    1  12  12
2zs7A.GOL.6    1  12   7
2zs7A.GOL.7    1  10  10
2zs7A.GOL.8    5  10   8
2zs7A.GOL.9    4  11   6
2zs7A.GOL.10   1  13   6
2zs7A.GOL.13   4  11   7
2zs8A.ADP.1    1  19  19
2zs8A.GOL.4    1  10  10
2zs9A.ADP.1    1  20  20
2zs9A.GOL.3    8  11  11
2zs9A.GOL.4    3  12   7
2zs9A.GOL.6    2  12   8
2zs9A.GOL.8    3  13   7
2zs9A.GOL.9    1  12   8
2zsaA.ADP.1    1  19  19
2zsaA.GOL.3    1  12   7
2zsaA.GOL.6    1  12   9
2zsaA.GOL.9    4  14   9
2zsaA.GOL.10   3  13   7
2zsaA.GOL.12   3  10   7
2zsaA.GOL.13   1  10  10
2zsbA.ADP.1    1  20  20
2zsbA.GOL.3    3  11  11
2zsbA.GOL.5    1  11   7
2zsdA.GOL.3    5  10   8
2zsdA.GOL.5    1  13   8
2zsdA.GOL.6    1  11  11
2zseA.GOL.4    2  12   7
2zsfA.ATP.1    1  23  23
2zsfA.ADP.2    1  20  20
2zsfA.GOL.3    1  10  10
2zsfA.GOL.4    2  11  11
2zsfA.GOL.5    1  12   8
2zsfA.GOL.6    4  12   6
2zsfA.GOL.8    1  11   7
2zsfA.FLC.9    1  13   8
2zsfA.ACT.12   7  10  10
2zsfA.ACT.13   7  11  11
3aezA.GDP.1    1  20  20
3aezA.GOL.6    2  11  11
3aezA.GOL.7    3  15   9
3aezA.GOL.9    5  10   8
3aezA.GOL.11   4  16   9
3aezA.GOL.12   1  10   6
3aezA.GOL.13   2  12  12
3aezA.GOL.14   1  11   6
3aezA.GOL.15   1  12   9
3af0A.GDP.1    1  22  22
3af0A.GOL.6    4  11   7
3af0A.GOL.7    3  10   8
3af0A.GOL.8    2  14   9
3af0A.GOL.10   1  11   7
3af1A.GDP.1    1  20  20
3af1A.FLC.2    1  12   9
3af1A.GOL.6    5  10   8
3af1A.GOL.7    4  16   9
3af1A.GOL.9    2  15   9
3af1A.GOL.12   1  12   9
3af1A.GOL.14   3  14   7
3af1A.GOL.16   5  10   8
3af1A.GOL.17   3  11   6
3af2A.GOL.2    4  10  10
3af2A.GOL.4    3  12   7
3af2A.GOL.6    7  11  11
3af2A.GOL.7    1  11  11
3af2A.GOL.10   2  13   8
3af2A.GOL.11   1  11   6
3af3A.GOL.5    3  10  10
3af3A.GOL.7    1  11   7
3af3A.GOL.9    1  19   9
3af3A.GOL.10   2  10   4
3af4A.GOL.2    1  11   7
3af4A.GOL.3    2  11  11
3af4A.GOL.4    1  12   9
3af4A.GOL.5    4  10  10
3af4A.GOL.8    1  12   7
3af4A.GOL.10   1  10  10
3af4A.GOL.11   1  13   8
3af4A.GOL.13   3  14   9
3avoA.FLC.1    1  16  16
3avoA.GOL.4    1  11   7
3avoA.GOL.7    1  10   8
3avoA.GOL.8    1  14   8
3avpA.MV2.1    1  14  14
3avpA.FLC.2    1  16  16
3avpA.GOL.5    2  11  11
3avpA.GOL.7    3  11  11
3avpA.GOL.13   2  11   8
3avpA.GOL.15   1  10  10
3avqA.FLC.2    1  15  15
3avqA.GOL.5    1  10  10
3avqA.GOL.6    1  12   9
3avqA.GOL.7    2  14   8
3avqA.GOL.8    2  11  11
3avqA.GOL.10   4  10  10
3b7nA.PO4.1    6  12   6
3b7nA.PO4.2    5  12   7
3b7nA.ACT.3    6  14   4
3b7nA.B7N.4    4  51  51
3b7zA.B7N.1    4  51  51
3b7zA.6PL.2    4  43  43
3bleA.MLI.2    1  15  15
3cpaA.GLY.1    4  11  11
3cpaA.TYR.2    4  20  20
3czdA.GLU.2    1  15  15
3czdA.GOL.4    4  11   6
3e2tA.TRP.4    8  20  20
3h7rA.ACT.2    1  15   6
3npmA.PO4.1    1  13  13
3npmA.PO4.2    1  13  13
3voaA.GDP.1    2  30  30
3wczA.CIT.6    1  16   9
4dxdA.GDP.1    1  31  31
4ehyA.ADP.1    1  25  25
4ehyA.GOL.5    1  12   8
4ehyA.GOL.6    5  11   6
4mboA.MLZ.1    1  11  11
4p8bA.X2X.10   1  18  18
4ppqA.FLC.1    2  14  14
4rs3A.XYL.9    2  19  19
4rs3A.ACT.41   4  11  11
4rs3A.ACT.42   9  11   2
4rs3A.ACT.43   1  14   9
4xlvA.PTR.1    3  11   6
4xlvA.PTR.2    3  10   8
4xlvA.PTR.3    3  13  13
5aogA.GOL.4    1  14   9
5aogA.IAC.5    1  17   8
5gtqA.GOL.4    2  11  11
5gx1A.GOL.4    3  11  11
5gx2A.GOL.4    2  12  12
5gx3A.GOL.4    2  11  11
5gx4A.GOL.4    2  11  11
5gx5A.GOL.4    2  11  11
5igaA.PHB.20   1  20  20
5jnqA.PLM.2    7  13  13
5kwsA.BGC.1    1  19  19
5kwsA.GOL.3    2  11   6
5u0nA.SAH.1    1  30  30
6bdnA.PO4.1    1  15   9
6bdnA.ADP.4    1  25  25
6cmwA.ATP.1    1  24  24
6q8eA.PMP.1    1  24  24
6r7vA.GOL.4    3  12   6
6r7vA.GOL.5    3  13   8
6r7vA.GOL.6    9  11  11
6r7vA.GOL.7    2  13  13
6si9A.GDP.1    2  31  31
6sldA.B7N.1    4  50  50
6t6mA.GOL.2    7  10  10
6t6oA.ASN.1    4  12   3
6t6oA.GOL.4    5  10  10
6yd5A.GDP.1    2  31  31
6yd6A.GDP.1    1  30  30
7a3zA.ADP.2    1  18  18
7avmA.GOL.1    2  17  17
3e70C.GDP.1    4  23  23
3e70C.GDP.3    5  11  11
5liwX.MLY.1    8  12  12
5liwX.MLZ.2    8  15  15
5liwX.MLY.3    3  13  13
5liwX.MLZ.4    5  11  11
5liwX.MLZ.5    5  11   9
5liwX.MLY.6    1  10  10
5liwX.MLY.9    2  14  14
5liyX.MLY.1    9  12  12
5liyX.MLZ.2    9  15  15
5liyX.MLY.3    4  13  13
5liyX.MLZ.4    3  11  11
5liyX.MLZ.5    3  11   9
5liyX.MLY.6    2  12   9
5liyX.MLZ.8   10  11  11
5liyX.MLY.9    1  14  14
1svuA.SAH.3    1  26  26
2fk6A.GOL.3    4  12   4
2z6iA.FMN.14   1  32  32
2z6jA.FMN.1    1  34  34
3b0pA.FMN.1    1  21  21
3b7qA.PO4.1    8  12   7
3b7qA.PO4.2    2  13   7
3b7qA.6PL.4    5  44  44
3b7qA.GOL.5    3  13   9
3d4pA.PYR.2    2  15   9
3fhxA.ATP.3    1  29  29
3fhxA.PXL.4    1  13  13
3fjuA.ACT.15   8  11  11
3fjuA.ACT.16   9  11   8
3fjuA.ACT.18  10  13   6
3fjuA.ACT.19   2  11   6
3fjuA.ACT.20   1  13   6
3hbaA.CIT.5    1  11   9
3hbaA.GOL.6    8  10   6
3hdjA.GOL.10   1  13  13
3lq5A.TPO.1    1  12  12
3mhuA.FMN.1    1  34  34
3mhuA.GOL.3    2  16   7
3mhuA.GOL.4    2  11   4
3mhuA.GOL.6    1  16   4
3rmjA.GOL.3    2  12  12
3rmjA.GOL.4    5  10  10
3tmbA.PO4.3    2  13  13
3troA.FMN.1    2  33  33
3troA.GOL.5    1  12   3
3troA.GOL.6    1  13   8
3troA.GOL.7    1  15   7
3uqeA.ATP.1    1  28  28
3uqeA.POP.4    1  19   5
4bcfA.TPO.1    1  12  12
4dpqA.LYS.4    1  13  13
4euuA.SEP.1    1  10  10
4euuA.GOL.8    7  10   2
4gllA.GAI.2    1  10  10
4n7wA.CIT.1    1  19  19
4op7A.GLA.3    7  10   3
4rm0A.GAL.3    3  12  12
4wztA.A2G.6    3  13   2
4x07A.ACT.1    5  12   7
5c55A.PYR.1    1  12  12
5c55A.ACT.8    5  10   4
5lfvA.GOL.9    3  11   7
5td3A.PTY.5    1  22  22
5zwyA.GOL.1    1  14  14
6j2sA.PO4.1    1  14  14
6nxjA.FAD.1    1  36  36
6p2iA.DAR.2    1  11  11
6wj9A.UD1.2    1  18  18
6wjaA.UD2.2    1  26  26
6wjbA.UD1.2    1  18  18
7awoA.ADP.1    1  10  10
2i6uA.NVA.4    7  16  16
2j8dM.U10.11   1  21  21
2j8dM.CDL.13   1  18  18
2zauA.PO4.1   10  10   7
4dwpA.PTR.11   1  17  17
4nf2A.NVA.2    2  18  18
4rhqA.GOL.1    2  10  10
4tn0A.TPO.1    1  17  17
5t3oA.ADP.1    1  12  12
6gkrA.ACT.2    4  11   5
1bavA.BIP.2    3  16  16
1efpA.FAD.1    6  31  31
1hfwA.GLU.1    8  15  15
1mpyA.ACN.2    1  12  12
1ofuA.GDP.1    1  30  30
3x27A.TRP.3    1  11  11
3zevA.GLY.2    3  12   2
3zevA.GLY.3    6  15   5
3zevA.GLY.4    3  18   8
3zevA.GLY.5    3  11   2
4cpaA.GLY.1    1  13  13
4x7fA.PO4.15   1  11   5
5ekpC.UDP.1    6  16  16
5l3qB.GOL.7    5  11   5
6dnzA.SAH.11   1  24  24
6vo6A.GDP.2    1  23  23
6xbiA.GOL.1    2  12   7
6xbiA.GOL.2    2  12   5
7c9iB.PC1.1    2  14   8
7d8xB.PC1.1    1  14   8
7d8xB.PTY.3    1  16  16
3qt2A.BGC.1    1  11   7
5g64A.BMA.3    1  13   2
5g64A.MAN.4    1  11   1
5g64A.MAN.5    1  13   1
6jl4A.NCD.1    1  15  15
6jl4A.PO4.2    1  10  10
6lfoR.CLR.1    3  13  13
6lfmR.CLR.1    3  14  14
3b2eA.ADP.1    1  22  22
5uhpA.GOL.1    1  12  12
2x6tA.GOL.2    1  14  14
2x6tA.ADP.3    1  21  21
2x6tA.BMA.4    1  14  14
3rquA.GOL.2    3  11   9
3rqwA.GOL.4    8  10  10
2x86A.ADP.2    1  19  19
2x86A.BMA.3    1  14  14
7ak5H.3PE.2    2  13  13
1b6gA.GOL.6    8  13   7
1b6gA.GOL.8    3  14   6
1b6gA.GOL.9    4  11   6
1b6gA.GOL.10   6  11   7
1b6gA.GOL.11   3  13   9
1mmtA.NLE.4    1  18  18
1qvsA.PO4.4    1  10  10
1qvsA.PO4.5    1  13   5
1qw0A.PO4.5    1  13   4
1tg2A.H2B.2    1  20  20
1vlvA.PO4.1    1  13  13
1vlvA.PO4.3    3  11   5
1wchA.PO4.1    3  12  12
1wchA.PO4.2    1  11   5
1wchA.PO4.3    1  10  10
2r7pA.PO4.1    7  10   8
2whjA.GOL.1    2  12   5
2whjA.ACT.2    5  11   8
2whjA.ACT.3    2  11   4
2whjA.ACT.4    3  11   6
2wx9A.NGE.1    9  24  24
2wykA.NGE.1    8  24  24
2xwiA.SLB.1    6  23  23
2xxkA.SLB.1    9  23  23
2yhwA.ACT.12   2  12   5
2yhyA.ADP.11   1  20  20
2yi1A.BMX.1    1  27  27
2yi1A.ACT.12   3  12   5
2yi1A.ADP.13   1  18  18
2zp1A.IYR.1    1  18  18
2zrpA.DTP.1    4  20  20
3kn7A.PO4.2    1  14   8
3kn8A.PO4.2    1  13   9
3lctA.GOL.1    2  10  10
3lctA.ADP.2    1  23  23
3lctA.GOL.3    3  10  10
3mibA.GOL.7    7  13  13
3mibA.GOL.8    9  15  15
3mibA.GOL.9    4  11  11
3nwnA.ADP.3    1  17  17
3od7A.PO4.2    1  13  13
3tqeA.GLY.9    1  16   9
3tqeA.GLY.10   2  14   7
3zuxA.TCH.3    1  18  18
3zuxA.PTY.8    1  11   7
3zuxA.PTY.9    6  18  18
3zuyA.TCH.3    1  20  20
3zuyA.PTY.10   7  17  17
3zuyA.PTY.11   1  14   9
4e00A.ADP.1    1  24  24
4ehwA.GOL.1    1  12   6
4ehwA.GOL.2    5  13   9
4ehwA.GOL.5    1  11  11
4ehwA.GOL.8    9  11   5
4fodA.GOL.2    4  13   8
4he2A.AMP.1    4  19  19
4hmoA.GOL.1    1  15  15
4hmoA.GOL.2    1  11  11
4itlA.GOL.3    1  13   9
4jbdA.CIT.1    1  14  14
4jbdA.CIT.2    3  11   5
4mmpA.SLB.1    6  25  25
4ndaA.GOL.2    3  12   9
4ndaA.GOL.3    1  13   5
4ooxA.ACT.1    3  13   7
4ooxA.ACT.2    6  14   8
4ot7A.FMN.1    1  28  28
4pahA.LNR.2    1  12  12
4pe3A.ACT.11   1  12  12
4pfbA.G3P.7    2  14  14
4po1A.GOL.1    3  11   9
4pskA.PO4.1    2  12   9
4wy2A.GOL.4    1  12  12
4z19A.GOL.2    4  10  10
4z5zA.MLT.3    1  12  12
5f0zA.FRU.1    1  18  18
5f0zA.ADP.2    1  27  27
5f11A.FRU.1    1  18  18
5fxsA.ACT.2    3  13   3
5fxsA.ACT.3    3  12   7
5ivcA.GOL.6    1  14   7
5pahA.LDP.2    1  11  11
5y1eA.SER.2    1  18  18
6bgxA.GOL.3    1  11   8
6bgxA.GOL.4    1  12   6
6ezcA.FMN.1    1  25  25
6ezcA.GOL.6    1  12   7
6h75A.SLB.1    7  23  23
6h76A.SLB.1    8  23  23
6kvqA.GDP.1    2  30  30
6mp8A.AKG.1    8  16  16
6mp8A.DAR.3    1  16  16
6p5rA.GDP.1    1  23  23
6pahA.DAH.2    1  13  13
6rvnA.GDP.1    2  30  30
6rvpA.GDP.1    2  31  31
6rvqA.GDP.1    1  31  31
7krxA.ACT.8    3  11   5
7krxA.ACT.9    1  11  11
1qfyA.FAD.2    1  21  21
1qfzA.FAD.2    1  22  22
1qgaA.FAD.2    1  22  22
1sowA.OXL.1    1  13  13
1u5qA.SEP.1    6  16   9
1u5rA.SEP.1    4  21   9
1u5rA.ATP.5    1  25  25
1uxgA.FUM.2    3  14  14
1uxhA.FUM.2    2  14  14
1uxiA.FUM.2    1  14  14
2b4uA.MLI.9    2  11  11
2fv7A.ADP.3    1  26  26
2gcdA.SEP.1    6  16   9
2h39A.ADQ.4    1  22  22
2x26A.GOL.1    2  14  14
3azsA.MAN.1    1  14  14
3azsA.BMA.2    1  15   8
3azsA.BMA.3    1  11   5
3c9uA.ADP.8    3  10  10
3r3eA.GSH.1    1  20  20
3vflA.GOL.3    1  12  12
3vflA.GOL.4    1  13  13
3vflA.GOL.5    1  11  11
4bchA.TPO.1    1  13  13
4bciA.TPO.1    1  12  12
4jbcA.PO4.7    1  10  10
4wzeA.ACT.1    6  14   8
4wzlA.ACT.5    3  13   7
4wzlA.ACT.6    6  14   8
4ycpA.FMN.1    1  26  26
4zrmA.GOL.3    1  10  10
5bsxA.FLC.1    1  14   6
5jj5A.GOL.4    2  11   5
5jj5A.GOL.5    8  11   6
5lkgA.GAL.2    3  13   1
5mkoA.AMP.1    1  16  16
5vibA.TPO.1    1  11   9
5z5oA.GOL.2    1  13   9
5z5oA.GOL.3    5  13   8
5z5oA.GOL.5    1  11  11
5z5oA.GOL.6    4  14   8
5z5oA.GOL.7    5  11   5
5z5oA.GOL.8    3  15   4
5zv9A.GOL.1    1  12  12
5zv9A.GOL.2    4  12   9
5zvcA.GOL.1    1  12  12
6h9vA.IAS.1    7  12   8
6o3pA.AMP.1    1  11   8
6vdjA.TXD.1    1  35  35
3qnrA.GOL.3    3  12   7
3vecA.GOL.4    2  12   6
3vedA.GOL.3    2  13   6
4fd2A.ADP.1    1  21  21
4rhmA.GOL.1    1  12  12
4rhmA.GOL.3    2  13   4
6l54C.GTP.1    2  27  27
1q8fA.GOL.2    5  15  15
1q8fA.GOL.3    5  12  12
1q8fA.GOL.5    1  14   8
2b81A.GOL.24   2  11   5
2b81A.GOL.25   1  12  12
2w48A.GOL.1    2  14  14
3f8dA.FAD.1    1  46  46
4b8zA.GDP.2    1  27  27
4iqfA.GOL.8    1  12  12
4l5jA.HSX.1    3  19  19
4olcA.CIT.1    1  16  16
4pgpA.IAC.1    1  19  19
4un0C.TPO.1    2  11  11
6jyrA.GOL.1    2  14   8
6jyrA.GOL.2    1  12  12
6lr4B.PC1.1    1  14   8
4x5tA.ACT.3    3  10   8
4auiA.ATP.1    1  18  18
4auiA.PO4.2    1  16  16
4yr9A.GOL.2    1  13  13
5uanB.REA.3    6  24  24
7nnvA.PO4.1    5  14   9
7nnvA.PO4.3    5  11   7
7nnwA.PO4.1    7  12   9
7nnyA.PO4.1    5  13   9
7nnyA.PO4.2    2  13   4
7nnyA.PO4.6    8  12   3
7nnzA.PO4.1    1  11  11
7nnzA.PO4.2    6  13   9
7norA.PO4.1    1  12  12
7norA.PO4.2    9  10   4
7norA.PO4.3    4  11   8
7norA.PO4.4    1  10  10
7nosA.PO4.1    1  12  12
7nosA.PO4.2    4  13   9
7nouA.PO4.2    7  12   8
5iobA.GOL.9    2  11  11
2dcnA.ADP.8    1  26  26
2hlnA.GLU.1   10  16  16
6s6yD.DGL.2    3  11   6
6s6yD.IAS.3    3  12   4
1d9vA.PO4.1    1  10  10
1d9yA.PO4.2    1  14  14
1gcaA.GAL.1    2  18  18
1glgA.GAL.1    1  18  18
1jfpA.RET.1    2  18  18
1ln6A.RET.1    1  25  25
1ltmA.BCN.2    1  14  14
1mo6A.DTP.1    2  18  18
1mrpA.PO4.2    1  13  13
1r9lA.BET.2    2  15  15
1r9qA.PBE.2    1  16  16
1rftA.PXM.4    1  15  15
2gbpA.BGC.1    1  19  19
2owzA.F6P.7    1  19  19
2owzA.CIT.8    4  13   9
2ox3A.F6P.7    1  19  19
2ox3A.PEP.8    4  13   9
2xa5A.SLB.1    9  23  23
2xsrA.PIE.2    1  22  22
2xsuA.PIE.2    1  21  21
2xsvA.PIE.2    1  22  22
2xwkA.SLB.1    9  23  23
2xwvA.SLB.1    9  23  23
2ydoA.ADN.1    2  17  17
2zfjA.ADP.2    1  22  22
2zrgA.DTP.1    6  24  24
3iuzA.MLY.3    2  12  12
3iuzA.MLY.4    3  11  11
3iuzA.MLY.7    1  11  11
3iuzA.MLY.9    1  10  10
3iuzA.MLY.10   1  11   6
3iuzA.MLY.11   1  16  16
3micA.GOL.8    3  13  13
3micA.GOL.9    1  15  15
3micA.GOL.10   1  10  10
3migA.GOL.6    3  15  15
3r8xA.MET.1    1  16  16
3r8xA.GOL.3    3  11   5
3r8xA.GOL.5    1  12  12
3r8xA.GOL.6    7  12   8
3tt2A.GOL.9    2  11   4
3tt2A.GOL.10   2  10   2
3tt2A.GOL.11   1  13   7
3tt2A.GOL.19   3  12  12
4dzyA.ADP.1    1  25  25
4he1A.F6P.1    1  18  18
4he1A.PO4.2    1  10  10
4poaA.GOL.3    2  11  11
4pqfA.GOL.1    3  11  11
4pqrA.GOL.1    3  10  10
4z67A.MLT.2    1  11  11
5n5uA.AMP.1    1  24  24
5u1iA.SAH.1    1  29  29
5vw2A.ACT.2    5  11   9
5vw2A.FDA.3    1  23  23
5vw3A.FAD.2    1  23  23
5vw3A.ACT.4    5  11   9
5vw4A.FAD.2    1  24  24
5vw4A.NCA.3    1  13  13
5vw5A.FAD.2    1  23  23
5vw5A.NCA.3    1  10  10
5vw6A.FAD.2    1  25  25
5vw7A.ACT.2    5  10   9
5vw7A.FDA.4    1  24  24
5vw8A.FAD.3    1  23  23
5vw9A.FAD.2    1  24  24
5vw9A.NCA.3    1  14  14
5vw9A.ACT.4    1  11   7
5vwaA.FAD.2    1  23  23
5vwbA.FAD.2    1  23  23
5zueA.GTP.1    1  34  34
6a2jA.OLC.6    1  19  19
6a2jA.OLC.7    1  16  16
6a2jA.OLC.9    1  17   8
6a2jA.OLC.11   4  10  10
6a2jA.OLC.12   9  11   9
6a2jA.OLC.14   1  10  10
6a2jA.OLC.23   1  11   5
6a2jA.OLC.24   1  10  10
6bguA.GOL.5    1  14  14
6bgvA.GOL.3    1  11   6
6bgvA.GOL.4    1  11   9
6bgvA.GOL.5    1  15   9
6bgvA.GOL.6    1  10   6
6bgwA.GOL.3    1  12   6
6bgwA.GOL.4    2  11   6
6bgwA.GOL.5    1  11   9
6bgwA.GOL.6    2  12   3
6bgwA.GOL.7   10  11   6
6gkeA.GOL.2    9  12   8
6gkeA.GOL.6    4  12  12
6gkeA.GOL.8    1  17  17
6gkeA.GOL.9    2  15   8
6iedA.OLC.5    2  19  19
6iedA.OLC.6    1  11  11
6kddA.GOL.3    3  12   8
6kddA.GOL.4    2  16   8
6nxiA.FAD.1    1  35  35
6sv3A.GOL.2    5  11   6
6sv3A.GOL.3    1  15   9
4ho1X.GOL.2    3  13   8
1dlmA.LIO.2    1  13  13
1dlqA.LIO.2    1  15  15
1dltA.CAQ.2    1  15  15
1dltA.LIO.3    1  14  14
1dmhA.MCT.2    1  16  16
1dmhA.LIO.3    1  13  13
1e0xA.GOL.1    1  12   2
1e0xA.GOL.2    7  13   9
1ep1A.FMN.1    1  33  33
1i7lA.ATP.1    1  25  25
2fcuA.AKG.2    2  16  16
2v62A.SIN.2    2  15   9
3kelA.POP.2    3  18  18
3lmsA.GLY.2    2  13  13
3lmsA.GOL.3    1  12   9
3lmsA.GOL.5    6  10   8
3paoA.ADE.6    2  19  19
3ppuA.GSH.6    1  24  24
3tm8A.PO4.1    6  13  13
3tzlA.ADP.11   1  17  17
3tzlA.TRP.12   1  17  17
3umoA.ATP.3    1  27  27
3umoA.ATP.6    8  11   6
3umpA.ATP.1    1  27  27
4bcjA.TPO.1    2  12  12
4cl3A.ACT.7    1  11  11
4cl3A.ACT.8    1  10  10
4kxpA.F6P.1    1  18  18
4kxpA.PO4.2    1  11  11
4kxpA.AMP.5    1  18  18
4om8A.ACT.3    1  11   7
4opoA.ACT.1    6  12   8
4tx6A.PO4.4    9  11   4
4tx6A.PO4.6    4  11   5
4tx6A.PO4.7    9  10  10
4tx6A.PO4.8    6  11   6
4uabA.ETA.9    1  13  13
4wzkA.ACT.1    8  12   7
4x06A.ACT.4    7  15   8
4zrnA.UPG.2    1  26  26
4zu1X.GOL.2    3  13   8
4zu6X.OAS.1    6  19  19
5lt1A.ACT.2    4  16   9
5m5jA.FAD.1    1  50  50
5yliB.BMA.1    1  16  16
5yliB.BMA.2    1  15   7
5ylkB.BMA.1    2  17  17
5ylkB.BMA.2    1  18   8
5ylkB.BMA.3    1  10  10
5yllB.BMA.1    1  17  17
5yllB.BMA.2    1  18   6
5yllB.BMA.3    1  12   2
5z4tB.BMA.1    1  17  17
5z4tB.BMA.2    1  15   6
6ai8A.GOL.1    1  12   8
6ai8A.GOL.3    1  15   8
6ai8A.GOL.4    9  10  10
6eg0B.ACT.5    1  10  10
6eg0B.ACT.6    1  11   8
6eytA.UDP.4    1  23  23
6gzhA.TPO.1    1  12  12
6i1rA.C5P.1    1  15  15
6i8wA.MYR.2    1  23  23
6k9zA.ACT.4    2  11   8
6k9zA.UDP.5    1  15  15
6w9eA.TPO.1    1  12  12
6w9eA.SEP.2    1  15  15
6xruA.GOL.4    7  10   3
6xruA.PO4.6    1  10  10
6yjbA.GOL.10   2  10   5
6yjbA.GOL.11   2  13   9
6yjbA.GOL.12   2  11   6
6yjbA.GOL.13   1  13   9
6yjbA.GOL.16   1  11   5
6yjbA.GOL.17   2  13   8
6ykfA.GOL.7    2  13   8
6ykfA.GOL.10   2  10   5
6ykfA.GOL.11   2  11   7
6ykfA.GOL.12   2  11   6
6ykfA.GOL.13   1  14   9
6ykfA.GOL.16   1  11   5
2we5A.ADP.1    1  22  22
2we5A.ACT.3    1  14   5
5h5jA.FAD.1    1  23  23
6sytC.ATP.1    1  28  28
3b9xA.NOS.2    5  22  22
3n1cA.F6P.1    1  16  16
3uqdA.ATP.1    1  26  26
3uqdA.F6P.2    1  18  18
3vphA.FBP.2    1  10  10
3vphA.GOL.4    1  10  10
4lnuK.GOL.1    1  13   6
4xgvA.ACT.7    4  10  10
5gs9A.ARG.1    2  20  20
5h63A.UD1.1    1  31  31
6b3eA.TPO.1    1  11  11
6et3A.BU3.2    6  14   8
6keuA.GOL.5    1  14   8
6kf1A.6NA.4    1  11   8
6kf5A.6NA.2    2  12   7
6kf5A.GOL.5    3  13   5
6kf5A.GOL.6    1  11   8
6kf7A.GOL.8    8  17   9
6kf7A.GOL.9    2  13   5
6kf7A.GOL.10   5  12   8
6kf7A.GOL.11   7  12   7
6kf7A.GOL.12  10  13   6
6kf7A.6NA.13   4  12  12
7aobA.GOL.1    2  11   6
7aobA.GOL.5    8  11   9
7aobA.GOL.6    1  15  15
7ci0A.6NA.4    4  13   9
7ci0A.6NA.12   1  10  10
7ci0A.GOL.14   3  11   2
7ci0A.GOL.15   5  10  10
7ci0A.GOL.16   1  11   5
7cihA.GOL.3    1  16   9
7cihA.GOL.5    2  11  11
7cipA.GOL.1    1  14   8
7cipA.6NA.3    4  12   8
4ubfA.ADP.2    2  16  16
3nioA.MLY.1    4  10  10
3nioA.MLY.2    4  12   6
3nioA.MLY.3    9  11  11
3nioA.MLY.4   10  10   9
3nioA.MLY.5    3  11   7
3nioA.MLY.6    6  11   8
3nioA.MLY.7    7  12  12
4f7wA.ADP.1    1  22  22
4gi7A.ADP.1    1  22  22
1ofhA.ADP.1    1  24  24
1ofhA.PO4.3    1  10  10
1be0A.ACY.2    2  14  14
1bezA.ACY.1    6  13  13
1bezA.ACY.2    3  12   6
1f9uA.ADP.2    2  19  19
1fl2A.FAD.6    2  46  46
1g18A.ADP.2    3  22  22
1opmA.GOL.7    5  13   3
1opmA.GOL.8    2  13  13
1opmA.GOL.9    4  15  15
1opmA.GOL.10   1  11  11
1opmA.GOL.11   2  10  10
1vdcA.FAD.2    1  48  48
1warA.PO4.3    4  15  15
1zrzA.TPO.1    1  12   9
1zrzA.TPO.2    4  13   6
2odnA.DTP.1    4  24  24
2zraA.GOL.4    1  11  11
3b50A.SLB.1    8  23  23
3hg7A.GOL.1    1  12  12
3ld5A.CIT.3    1  11   9
3mieA.GOL.8    2  13  13
3mieA.GOL.9    4  15  15
3mieA.GOL.10   1  10  10
3mifA.GOL.5   10  13  13
3mifA.GOL.6    3  15  15
3mifA.GOL.7    3  11  11
3mifA.GOL.8    2  10  10
3mljA.ACT.6    1  10  10
3mljA.GOL.7   10  13  13
3mljA.GOL.8    5  15  15
3mljA.GOL.9    5  10  10
3mtcA.GOL.1    3  10  10
3mtcA.PIF.3    1  23  23
3mtcA.GOL.5    1  12   6
3phmA.GOL.6    3  13  13
3phmA.GOL.7    7  15  15
3phmA.GOL.8    1  11  11
3phmA.GOL.9    2  13   9
3q1yA.GOL.1    1  12  12
3rjyA.GLC.2    1  12  12
3rjyA.GLC.3    1  14  14
3rjyA.PO4.4    1  14   8
3s7qA.GOL.3    8  10  10
3s7qA.GOL.4    2  11  11
3s7qA.PO4.5    7  12   4
3tz4A.ADP.1    1  25  25
3vadA.ADP.1    1  26  26
3vp0A.GLN.1    1  16  16
4cmlA.GOL.5    3  10  10
4hpwA.3YM.1    1  18  18
4ityA.GOL.1    1  16   8
4iu0A.GOL.4    1  12   7
4iu1A.GOL.4    1  10  10
4iu4A.GOL.3    2  13   7
4iu5A.ORN.3    3  18  18
4iu5A.GOL.4    1  15   6
4lmbA.CYS.1    1  16  16
4lmbA.CYS.2    1  13  13
4oqfA.GOL.1    2  10  10
4pbrA.GOL.3    1  11  11
4pbtA.GOL.2    1  16   7
4po9A.GOL.1    3  11  11
4ppfA.FLC.1    2  13  13
4psaA.GOL.7    3  10  10
4ptlA.GOL.3    2  10  10
4zrrA.PO4.3    1  10   4
5eapA.GOL.2    2  14   4
5er3A.GOL.10   1  13  13
5er3A.GOL.11   1  13   8
5nnnA.GOL.1    2  11   7
5nnnA.GOL.2    3  11   7
5nnqA.GOL.1    2  11   7
5nnqA.GOL.2    3  11   7
5oluA.GOL.1    4  15  15
5oluA.GOL.3    5  11   5
5yggA.ADP.1    2  25  25
5yggA.FRU.2    2  18  18
6ao6A.GOL.3    1  11   8
6ao6A.GOL.4    5  14  14
6ao6A.GOL.5    3  14  14
6dntA.EPZ.2    1  31  31
6i9kA.RET.1    6  26  26
6i9kA.OLC.2    2  18   8
6i9kA.OLC.3    1  10  10
6i9kA.OLC.4    2  12   5
6i9kA.OLC.5    2  10  10
6i9kA.OLC.7    8  10   9
6i9kA.OLC.8    6  13   9
6i9kA.OLC.9    1  12  12
6i9kA.OLC.10   4  11   8
6i9kA.OLC.12   2  11   6
6il3A.PO4.2    2  12   6
6il3A.PO4.3    4  11  11
6il3A.PO4.4    2  12   6
6il3A.PO4.5    3  14   6
6il3A.GOL.8    2  11   5
6il3A.GOL.10   7  10   5
6il3A.GOL.11   7  10   9
6il3A.GOL.12   1  11   7
6il3A.GOL.13   1  13   8
6il3A.GOL.17   2  12   7
6qvaA.PO4.7    6  11   8
6rwvA.GOL.1    2  10  10
6rwvA.GOL.2    1  19   9
6rwvA.GOL.3    2  14   9
6rwvA.GOL.4    9  10   9
6rwvA.GOL.5    1  15   9
6rwvA.GOL.6    1  16   9
6rwvA.GOL.7    8  10   7
6rwvA.PO4.8    1  14   7
6rwvA.PO4.9    1  10  10
6wrqA.GOL.1    3  10  10
6wrqA.GOL.2    1  14   5
7bbrA.KDG.1    1  20  20
7bcrA.2Q2.1    1  20  20
4fwiB.ATP.2    1  22  22
1jl0A.PUT.1    3  12  12
1k20A.GOL.5    8  13  13
2enxA.TRP.5    3  13  13
2pzlA.UDP.2    1  13  13
2q0kA.FAD.1    1  49  49
2xtkA.PO4.3    2  12   9
2xtkA.PO4.5    5  12   3
2xtkA.PO4.6    2  12   7
2xtkA.PO4.7    2  14   6
2xvpA.PO4.2    1  12   7
2xvpA.PO4.3    2  11   9
2xvpA.PO4.4    2  12   7
3f7tA.POP.2    6  19  19
3f7tA.PO4.3    2  12   8
3f7tA.PO4.4    1  10  10
3f7tA.PO4.6    4  11   5
3i83A.ACY.1    1  10  10
3ry8A.FLC.8    4  11   6
3te9A.F6R.1    1  23  23
4bg8A.ACT.9    2  11   3
4dfyA.SEP.1    2  11   8
4e69A.GOL.7    2  12   9
4en4A.ATP.4    1  29  29
4hdoA.GOL.1    1  11  11
4j9wA.GOL.1    2  12   5
4j9wA.PYC.2    1  19  19
4j9wA.GOL.4    2  10  10
4j9xA.HYP.1    1  21  21
4k3zA.GOL.1    1  12  12
4li3X.GOL.2    2  12   7
4nd1A.GOL.4    1  15  15
4nd2A.PYR.2    2  10  10
4nd2A.GOL.3    1  12  12
4nd2A.GOL.4    5  14  14
4nd3A.2OP.2    1  10  10
4nd3A.GOL.3    1  12  12
4nd3A.GOL.4    3  13  13
4nd4A.PYR.2    2  10  10
4nd4A.GOL.3    1  11  11
4nd4A.GOL.4    1  11   3
4nd4A.GOL.5    5  15  15
4nu8X.GOL.2    3  13   8
4petA.PYR.21   3  16  16
5bsyA.FLC.3    1  14   6
5emlB.GOL.1    8  14  14
5jpeA.FLC.1    1  16  16
5l6zA.CIT.1    1  12   9
5lfrA.MAN.5    5  10   2
5lfrA.MAN.6    5  10   2
5lfrA.GOL.10   4  12   8
5lfrA.GOL.11   2  15   2
5lfrA.GOL.12   4  12   5
5nrhA.AMP.1    1  18  18
5watA.PO4.1    4  11  11
5watA.PO4.2    4  11  11
5watA.PO4.3    4  13  13
6dusA.UDP.1    1  23  23
6khkA.GOL.1    3  13  13
6khkA.GOL.2    2  15  15
6khkA.GOL.3    2  12  12
6khkA.GOL.4    2  15  15
6khkA.GOL.5    9  11   7
6khkA.GOL.6    3  15   7
6khlA.GOL.2    3  13  13
6khlA.GOL.4    2  16   7
6khlA.GOL.8    2  12  12
6khlA.GOL.9    2  15  15
6q75A.GOL.2    2  12   7
6yn2A.ACT.2    1  17   9
2xucA.PO4.3    4  11   7
4e6xA.PO4.1    1  14   8
4rpfA.CIT.1    1  21  21
6h21A.UD1.2    1  27  27
6oycC.GOL.2    2  17   8
6oycC.GOL.3    1  14   9
1at1A.MLI.1    6  13  13
1nbeA.MLT.1    1  12  12
1nbeA.MLT.2    1  12   4
1r0cA.NCD.1    1  14   7
1r0cA.PO4.2    1  10  10
1skuA.MLI.1    1  12  12
1tugA.MLI.1    1  15   8
2gtpA.GDP.3    2  31  31
2hseA.ASP.3    1  15  15
2hseA.ASP.4    1  17  17
2ik8A.GDP.7    3  30  30
3ncoA.PO4.5    1  11  11
3o9zA.AKG.2    1  11  11
3wmxA.THR.2    1  14  14
4fyvA.PO4.1    1  11  11
5e8jA.SAH.2    1  23  23
5hwjA.GOL.1    7  11  11
5hwjA.GOL.2    3  11  11
6z3rC.ATP.1    2  29  29
7epsA.THR.2    1  17  17
5l1zA.TPO.1    1  12  12
3b1rA.AMP.1    1  26  26
3b1rA.AMP.2    1  26  26
3mpuA.PO4.1    1  11  11
3mpuA.PO4.2    1  12  12
6jktA.GOL.2    1  14   9
6fo1D.ADP.1    1  26  26
3ieiA.SAH.1    8  28  28
3ieiA.GOL.2    1  10  10
5c54A.GOL.1    1  13  13
6m35A.GOL.2    1  11  11
6m35A.GOL.3    2  15   5
1r0bA.FLC.1    1  18  18
1r0bA.PO4.2    1  12   9
1g19A.PO4.1    2  13   9
1g55A.SAH.4    1  26  26
1u98A.GOL.2    2  14   7
1u98A.GOL.3    1  11   8
2fytA.SAH.1    1  28  28
2nxfA.PO4.8    1  12  12
2qtfA.ACT.7    1  15  15
2qthA.GDP.7    2  22  22
2v04A.CHT.1    3  13   4
2v04A.CHT.2    8  12   7
2v04A.CHT.3    3  13   7
2v04A.CHT.4    9  11   6
2v04A.CHT.5    3  12   6
2v04A.CHT.6    4  11   7
2v04A.CHT.7    2  12   6
2x8mA.GOL.2    5  10  10
2x8mA.GOL.4    3  13   5
2x8mA.GOL.6    1  11  11
2x8mA.GOL.9    2  13  13
2x8mA.GOL.10   9  13   5
2x8mA.CHT.11  10  11   6
2x8mA.CHT.12   9  12   6
2x8mA.CHT.13   4  13   7
2x8mA.CHT.14   4  13   6
2x8mA.CHT.15   3  12   6
2x8mA.CHT.16   1  12   7
2x8oA.CHT.7    4  13   7
2x8oA.CHT.8    4  13   4
2x8oA.GOL.9    7  13   7
2x8oA.CHT.11   1  10   7
2x8oA.CHT.12   5  13   7
2x8oA.CHT.13   4  15   5
2x8pA.GOL.3    5  11   9
2x8pA.GOL.5    1  13  13
2x8pA.CHT.6    4  13   4
2x8pA.CHT.8    4  12   7
2x8pA.CHT.9    9  12   7
2x8pA.CHT.10   5  15   7
3bliA.PYR.3    2  14  14
3do5A.PO4.10   7  11   9
3do5A.PO4.11   1  18   9
3i0mA.GOL.9    1  18   8
3lvbA.FAD.1    1  23  23
3midA.GOL.7    2  13  13
3midA.GOL.8    6  15  15
3midA.GOL.9    1  10  10
3onbA.CIT.4    1  11   9
3qnsA.GOL.7    2  12   8
3r4vA.GDP.1    1  27  27
4bf9A.FMN.8    1  25  25
4ijgA.GOL.2    7  10  10
4ijgA.GOL.3    2  12  12
4ijgA.PO4.4    1  11   4
4jxyA.PO4.1    2  13   6
4jxyA.GUA.2    2  10  10
4kvfA.GOL.4    4  13   9
4kvfA.GOL.5    1  12  12
4m8iA.GDP.1    2  30  30
4mevA.MLI.2    8  20  20
4nn3A.ORO.3    2  21  21
4ppgA.FLC.1    3  14  14
4ppnA.FLC.1    1  14  14
4psvA.PO4.1    3  10  10
4rezA.PGO.2    1  10  10
4rezA.PGO.3    2  12  12
4rhkA.GOL.1    1  11  11
4x36A.GOL.8    8  11   7
4x36A.GOL.9    4  11   7
4x36A.GOL.12   4  16   8
4x36A.GOL.13   4  15   7
4x36A.CHT.15   5  15   6
4x36A.CHT.16   2  15   4
4x36A.CHT.17   3  17   4
4x36A.CHT.18   2  13   8
4x36A.CHT.19   1  14   6
5gvhA.FMN.2    1  37  37
5h59A.FAD.1    1  24  24
5hj9A.GOL.4    3  15   7
5lpxA.GOL.6    1  13  13
5lpxA.GOL.7    6  12  12
5u0tA.SAH.1    1  29  29
5u19A.SAH.1    1  29  29
6blbA.ADP.1    1  25  25
6czkA.GOL.6    1  11   8
6czkA.GOL.8    1  13   7
6dqcA.GOL.4    2  15   9
6lgvA.CIT.1    2  21  21
6lgyA.GLY.1    9  16  16
6oh6A.PPV.1    2  14  14
6oh6A.GOL.5    5  12  12
6oh7A.GOL.5    6  11   9
6oh7A.GOL.6    6  10  10
6oh7A.GOL.7    1  13   7
6rr9A.GOL.7    2  14   7
6ttoA.AKG.1    1  14  14
6wrkA.GOL.1    7  10  10
6wrkA.GOL.2    1  13   5
7awyA.GOL.1    4  11  11
7awyA.GOL.2    7  12  12
1z2nX.ADP.2    1  23  23
1z2oX.ADP.3    1  24  24
1z2oX.I4P.4    1  24  24
1z2pX.I3S.4    2  20  20
3j5va.GDP.1    1  27  27
1dorA.FMN.1    3  33  33
1ep3A.FMN.1    1  32  32
1jqvA.FMN.2    1  32  32
1jqvA.ORO.3    1  13  13
1jqvA.ACY.4    1  15   3
1jqvA.ACY.5    1  10  10
1jqxA.FMN.2    5  33  33
1jqxA.ORO.3    5  17  17
1jrbA.FMN.1    7  33  33
1jrbA.ORO.2    7  16  16
1jrcA.FMN.1    6  32  32
1jrcA.ORO.2    6  17  17
1jubA.FMN.2    2  32  32
1jubA.GOL.5    3  11   7
1jueA.FMN.2    2  32  32
1jueA.ACY.3    2  12  12
1jueA.GOL.4    3  11   6
1jueA.GOL.5    1  13   7
1levA.F6P.1    1  19  19
1ovdA.FMN.2    2  32  32
1ovdA.ORO.3    2  17  17
1ovdA.GOL.4    1  10   7
1ovdA.GOL.5    1  12   7
1ovdA.GOL.6    5  13   6
1ti8A.MAN.4    1  13   3
1ti8A.MAN.5    1  11   1
1z84A.AMP.3    1  20  20
2bslA.FMN.1    3  33  33
2bslA.ACT.2    3  11  11
2bx7A.FMN.1    3  33  33
2bx7A.ACT.2    3  11  11
2dorA.FMN.1    3  32  32
2dorA.ORO.2    3  16  16
2q0lA.FAD.1    1  50  50
3a4vA.PYR.2    1  15  15
3amgA.BGC.1    1  16  16
3asqA.GAL.3    4  10   8
3asrA.GAL.3    8  11   7
3azrA.BGC.1    1  15   7
3azrA.CBK.2    1  17  17
3b1nA.ADP.2    1  30  30
3eb0A.PTR.1    1  16   9
3eb0A.GOL.3    2  18   6
3eb0A.GOL.4    4  11   6
3ec1A.GDP.1    1  22  22
3mvhA.TPO.1    1  13   9
3x2tA.ADP.1    2  21  21
4a65A.FAD.3    1  46  46
4d5dA.ACX.1    3  21  21
4d5dA.BCD.2    1  18  18
4negA.GOL.16   1  13  13
4ow0A.GOL.5    1  12   7
4q60A.GOL.1    7  10  10
4q60A.PYC.2    1  14  14
4x41A.SAH.1    1  27  27
4zppA.MAN.8    1  11   7
5nriA.AMP.1    1  18  18
5nriA.DAL.2    1  14   9
5nriA.DAL.3    1  15   9
5vxtA.PTY.1    1  20  20
5vxtA.CAQ.3    1  16  16
6le2A.GOL.2    8  14   6
6lttA.ACT.2    7  11   8
6lttA.ACT.3    1  10  10
6t58B.GOL.1    1  15   9
6t58B.GOL.2    8  14  14
6uuqA.PO4.1    1  12  12
6uuqA.PO4.2    1  13  13
2c9oC.ADP.1    2  30  30
2i5wA.GOL.2    1  10  10
2varA.KDG.1    1  20  20
2varA.AMP.4    1  21  21
3ishA.FAD.1    1  51  51
3t4nC.ADP.1    1  25  25
4hdqA.GOL.1    1  11  11
6wncA.GOL.2    4  12  12
6wndA.GOL.4    1  11   4
6wndA.GOL.5    5  11   6
6yspA.GOL.3    2  11  11
2ausC.PO4.1    1  12  12
3aztA.BGC.2    1  11   7
3aztA.BGC.3    1  17   9
3aztA.GLC.4    1  14  14
3c3nA.FMN.1    2  35  35
3c3nA.GOL.2    3  11   4
3e59A.PO4.1    2  12  12
3e59A.PO4.2    5  13   5
4ac8A.MYR.3    8  26  26
4ac8A.GOL.5    2  11   5
4ccrA.FAD.2    1  54  54
4ncjA.ADP.1    3  20  20
5hw0A.GLU.1    6  15  15
6dnzB.GOL.9    1  12  12
6ebzA.DAH.1    9  19  19
6v29A.ASP.1    1  10  10
6zegA.PO4.3    2  16  16
7by9A.OAA.2    2  10  10
3eamA.PC1.2    5  17  17
3eamA.PC1.3    6  15  15
3eamA.PC1.4    6  13   9
3p4wA.PLC.4    6  13  13
3p50A.PLC.4    2  10  10
3uu5A.PLC.1    5  13  13
3uu6A.PLC.1    5  12  12
3uu8A.PLC.1    4  13  13
3uu8A.PLC.3    8  10   5
4f8hA.PC1.3    5  12  12
4f8hA.PC1.4    1  12  12
4hfbA.ACT.1    1  10  10
4hfbA.ACT.3    1  10   7
4hfbA.PLC.5    5  14  14
4hfcA.PLC.8    5  14  14
4hfdA.ACT.8    1  13   8
4hfdA.ACT.9    1  12   9
4hfdA.PLC.10   2  14  14
4hfeA.ACT.1    1  12   8
4hfeA.ACT.8    1  10  10
4hfeA.PLC.11   6  14  14
4hfhA.ACT.1    1  12   8
4hfhA.PLC.2    2  13  13
4hfhA.ACT.10   1  10  10
4hfiA.ACT.1    1  11   8
4hfiA.PLC.2    5  13  13
4hfiA.PLC.3    5  11   5
4hfiA.PLC.4    5  10   1
4hfiA.ACT.10   1  10  10
4il4A.ACT.1    1  12   8
4il4A.ACT.7    1  10  10
4il9A.ACT.1    1  12   8
4il9A.ACT.2    1  12   9
4il9A.PLC.3    6  13  13
4il9A.PLC.4    6  11   1
4ilaA.ACT.1    1  13   8
4ilaA.ACT.2    4  10  10
4ilaA.PLC.3    6  14  14
4ilaA.PLC.4    6  11   2
4ilbA.PLC.2    6  14  14
4ilbA.PLC.3    6  11   1
4ilbA.ACT.9    1  10   7
4ilbA.ACT.10   4  18   8
4ilcA.ACT.1    1  11   8
4ilcA.PLC.2    5  13  13
4ilcA.ACT.7    1  13   9
4qh4A.ACT.2    4  10  10
4zzbA.ACT.4    1  10  10
4zzcA.ACT.1    4  11   3
4zzcA.PLC.2    7  14  14
4zzcA.ACT.6    1  12   9
5iuxA.PC1.2    5  15  15
5iuxA.PC1.3    6  13  13
5iuxA.PC1.4    6  12   9
5iuxA.ACT.5    1  12   8
5iuxA.ACT.9    2  13   9
5j0zA.ACT.7    1  10   6
5j0zA.HXA.8    1  12   7
5j0zA.PLC.9    6  13  13
5l47A.ACT.2    1  11   9
5muoA.ACT.3    4  10  10
5murA.ACT.1    1  12   9
5murA.PLC.4    5  13  13
5mvmA.ACT.2    7  11   9
5mvmA.ACT.4    1  12   8
5mvmA.PLC.6    2  14  14
5mvmA.PLC.7    2  11   6
5mvmA.PLC.8    2  10   1
5mvnA.ACT.1    1  13   8
5mvnA.PLC.2    5  14  14
5mvnA.PLC.3    5  13   6
5mvnA.PLC.4    5  10   1
5mvnA.ACT.10   3  18   8
5mzqA.ACT.1    1  14   8
5mzqA.PC8.2    6  14  14
5mzqA.ACT.9    3  10  10
5mzrA.PLC.1    7  13  13
5mzrA.PLC.2    7  12   6
5mzrA.ACT.8    1  10  10
5mzrA.ACT.11   6  19   3
5mztA.ACT.1    1  15   8
5mztA.PLC.2    3  13  13
5mztA.PLC.3    3  11   6
5mztA.PLC.4    3  12   2
5mztA.ACT.10   9  10  10
6f0iA.ACT.1   10  12   8
6f0iA.ACT.6   10  11   9
6f0jA.ACT.1    1  12   8
6f0jA.ACT.7    1  13   9
6f0mA.PLC.1    6  14  14
6f0mA.PLC.2    6  12   6
6f0mA.ACT.7    1  12   9
6f0nA.ACT.1    1  11   8
6f0nA.PLC.2    5  13  13
6f0nA.ACT.7    9  11   9
6f0rA.ACT.1    1  13   8
6f0rA.PLC.2    6  13  13
6f0rA.ACT.6    2  11  11
6f0uA.ACT.1    1  12   8
6f0uA.PLC.2    6  13  13
6f0uA.PLC.3    6  11   6
6f0uA.ACT.8    4  20   9
6f0zA.ACT.7    5  13   3
6f10A.ACT.5    7  11   9
6f11A.ACT.7    5  11   3
6f12A.ACT.5    1  14   9
6f13A.ACT.1    1  13   8
6f13A.PLC.2    6  12  12
6f13A.PLC.3    6  12   5
6f13A.ACT.10   8  10  10
6f15A.ACT.1    1  15   8
6f15A.PLC.2    6  13  13
6f15A.PLC.3    6  12   4
6f15A.ACT.8    7  11   9
6f16A.ACT.1    1  16   8
6f16A.PLC.2    7  14  14
6f16A.ACT.7    1  10  10
6f16A.ACT.10   5  12   3
6hj3A.PLC.1    6  14  14
6hj3A.PLC.2    6  12   6
6hj3A.FUM.11   8  12   9
6hj3A.FUM.12   4  14   5
6hjaA.PLC.1    5  13  13
6hjaA.PLC.2    5  10   5
6hjaA.D12.7    3  10   7
6hjaA.GUA.9    1  11   7
6hjbA.PLC.1    6  14  14
6hjbA.PLC.2    6  10   1
6hjbA.MLA.6    1  13   9
6hjiA.PLC.1    5  14  14
6hjiA.PLC.2    5  13   7
6hppA.PPI.8    4  11   3
6hppA.PPI.9    1  13   9
6hppA.PPI.10   4  20   9
6hy5A.ACT.1    1  12   8
6hy5A.PLC.2    5  14  14
6hy5A.ACT.8    1  11   9
6hyvA.ACT.2    1  12   8
6hyvA.PLC.3    2  14  14
6hyvA.ACT.10   4  21   9
6hywA.ACT.1    1  12   8
6hywA.PLC.2    6  14  14
6hywA.PLC.3    6  11   6
6hywA.ACT.9    1  10  10
6hyzA.ACT.1    1  13   7
6hyzA.PLC.2    7  14  14
6hyzA.PLC.3    7  11   7
6hyzA.PLC.4    7  11   2
6hyzA.ACT.9    1  11   8
6hz0A.ACT.1    1  16   8
6hz0A.PLC.2    6  14  14
6hz0A.ACT.9    7  10  10
6hz1A.ACT.1    1  11   8
6hz1A.PLC.2    5  13  13
6hz1A.ACT.9    1  15   9
6hz1A.PLC.12   9  10   6
6hzwA.ACT.1    1  12   8
6hzwA.PLC.2    6  13  13
6hzwA.ACT.8   10  11   9
6hzwA.PLC.12   9  10  10
6i08D.PLC.2    3  14  14
6iycB.PC1.1    2  12   8
7l6qA.PGW.1    2  12  12
7l6qA.CDL.2    1  23  23
2xszA.ATP.8    1  29  29
3knzA.ETX.12   6  11   4
4xrpA.PO4.1    1  10  10
4ycoA.FMN.1    1  26  26
5ztbB.ATP.4    1  23  23
6yvbA.GOL.2    1  16   9
6yvbA.GOL.3    3  13   9
6yvbA.GOL.4    6  11   7
6yvbA.GOL.6    1  12   7
6yvbA.ACT.8    5  10  10
7drmA.ADP.1    1  21  21
3uubA.PLC.1    5  13  13
3uubA.PLC.3    6  10   5
6hjzA.PLC.1    6  13  13
6hjzA.PLC.2    6  14   5
6hjzA.PLC.3    6  11   1
6hjzA.SIN.10   1  12   8
6hjzA.SIN.11   3  20   9
7at8A.SAH.8    1  20  20
5y5sC.GOL.6    3  17   9
7c52C.GOL.6    1  14   9
6zktH.3PE.2    4  14  14
6zkuH.3PE.1    2  15  15
6zkvH.3PE.1    4  14  14
1emdA.CIT.1    2  18  18
1qdrA.BCN.2    1  13  13
1qdtA.GOL.3    1  11   9
1qusA.BCN.2    1  14  14
1rz6A.CIT.3    1  18  18
1rz6A.CIT.4    2  17  17
1rz6A.CIT.5    3  13   8
1rz6A.CIT.6    1  11   3
1sdwA.GOL.8    7  10   3
1sdwA.GOL.9    8  13  13
1sdwA.GOL.10   4  15  15
1sdwA.GOL.11   1  10  10
1sdwA.GOL.12   8  14   9
1sdwA.GOL.13   1  11  11
1v9mA.GOL.1    9  11   8
1v9mA.GOL.2    2  14   5
1w3aA.GOL.1    7  13   8
1w3aA.GOL.2    1  11   8
1w3aA.GOL.3    1  13   8
1w3aA.GOL.6    7  13   8
1w3fA.GOL.1    6  13   8
1w3fA.GOL.2    1  13   8
1w3fA.GOL.5    1  12   9
1w3gA.GOL.1    5  10  10
1w3gA.GOL.2    1  12   8
1w3gA.GOL.3    2  12   5
1w3gA.GOL.4    1  12   8
2cmdA.CIT.1    2  19  19
2fgbA.ACT.1    1  12   7
2zanA.ATP.2    1  24  24
2zaoA.ADP.1    1  21  21
2zr9A.DTP.1    1  22  22
2zr9A.GOL.4    1  11   9
2zrfA.DTP.1    2  22  22
2ztjA.AKG.1    9  20  20
2ztkA.HCA.1    2  21  21
3baaA.GOL.7    1  10  10
3baaA.GOL.8    1  11  11
3babA.GOL.7    1  14  14
3dkcA.ATP.3    1  23  23
3dxpA.ACT.19   4  17   9
3h4wA.GOL.16   1  11   2
3h4wA.GOL.17   7  11   6
3h7uA.ACT.2    1  13   8
3k6vA.CIT.1    1  13  13
3lqlA.CIT.3    1  11   9
3lz3A.CIT.4    1  11   9
3lz5A.CIT.3    1  11   9
3oncA.CIT.4    1  11   9
3pmsA.GOL.3    1  11   7
3pmsA.GOL.5    2  10  10
3pmsA.GOL.6    9  10   7
3pmsA.GOL.9    1  13   9
3pmsA.GOL.12   1  10  10
3pmsA.ACT.13   1  11   8
3tinA.ADP.1    1  17  17
3tz5A.ADP.1    2  26  26
3uyiA.MLZ.1    4  13  13
3vglA.BGC.3    1  19  19
3vgmA.BGC.1    1  15  15
3wi5A.FLC.1    1  11   7
3wi5A.FLC.2    1  12   9
4e4zA.GOL.5    2  13  13
4e4zA.GOL.6    1  10  10
4e4zA.GOL.7    1  10  10
4e4zA.GOL.8    8  15  15
4gc9A.SAM.7    4  28  28
4itnA.GOL.3    1  14   9
4itnA.GOL.4    1  12  12
4n1iA.GOL.2    1  11   6
4n1iA.GOL.3    1  16  16
4n1iA.GOL.4   10  12   8
4n1iA.GOL.5    3  12   4
4wjmA.MLA.5    2  11   4
5lrmA.GOL.3    1  11   6
5lrmA.GOL.4    2  10  10
5tsqA.BDR.2   10  20  20
5vkjA.GOL.1    1  11   3
5vkjA.GOL.2    8  11   9
5vkjA.GOL.3    1  10   5
5vkjA.GOL.4    2  11   5
5wkwA.GOL.2    2  14   7
6dq4A.GOL.4    2  12   4
6dq4A.GOL.5    1  12   9
6dq4A.GOL.7    1  12   9
6ezbA.FMN.1    1  25  25
6ezbA.GOL.5    1  11   6
6hpfA.ACY.1    1  11  11
6itlA.GOL.2    7  14  14
6p35A.GOL.2    4  10   5
7jivA.ACT.10   1  10  10
7jqiA.AKG.1    1  11  11
5dbhX.GOL.1    2  13   8
1efvA.FAD.1    7  32  32
1r30A.SAM.1    3  30  30
2ajrA.ACT.10   2  13  13
2djlA.FMN.2    1  33  33
2djlA.SIN.3    1  16  16
2djlA.GOL.5    3  11   7
2e68A.FMN.2    1  33  33
2e68A.DOR.3    1  17  17
2e68A.GOL.4    2  11   7
2e6aA.FMN.2    1  33  33
2e6aA.ORO.3    1  17  17
2e6dA.FMN.2    1  33  33
2e6dA.FUM.3    1  16  16
2e6dA.GOL.4    2  11   8
2e6fA.FMN.2    1  33  33
2e6fA.GOL.5    3  11   7
2pt0A.GOL.2    4  10  10
2w9xA.GOL.1    1  16   8
2w9xA.GOL.2    1  11   8
2w9xA.GOL.3    1  10  10
2yy7A.GOL.5    1  15  15
2zjzA.GDP.1    1  29  29
3anxA.MTA.1    2  22  22
3eu7A.GOL.2    2  13  13
3hq9A.OXL.6    1  11  11
3mfdA.CIT.15   2  13  13
3mfdA.CIT.19   2  11   5
3mfdA.CIT.21   2  11   5
4bcgA.TPO.1    1  12  12
4be3A.SRT.1    2  11  11
4cbqA.FAD.6    1  46  46
4d5bA.ACX.1    1  20  20
4d5bA.ACX.2    1  22  22
4f99A.ADP.1    1  24  24
4iqlA.FMN.2    1  33  33
4iqlA.GOL.5    6  11   8
4p7cA.ACT.12   1  11  11
4p7cA.ACT.13   1  11  11
4rdyA.GOL.5    2  10  10
4rdyA.GOL.6    4  12   7
4rdyA.GOL.7    1  18   9
4rdyA.GOL.10   8  10  10
4rdyA.GOL.11   2  12  12
4rdyA.GOL.12   1  15   6
4up3A.FAD.1    1  46  46
5eo6A.ACT.1    1  10  10
6ayyA.GOL.2    2  13   3
6ayyA.GOL.3    1  12  12
6ayyA.GOL.5    1  12   6
6ayyA.GOL.7    1  10  10
6ayyA.GOL.10   1  14   4
6ilsA.ATP.1    1  26  26
6iltA.ATP.1    1  28  28
6nx7A.ACY.1    1  11   7
6ypoA.U5P.1    1  19  19
6ypoA.GOL.3    1  15   9
6ywjA.GOL.1    1  11   5
6ywjA.U5P.2    1  19  19
7d7lA.GOL.10   2  11   8
7d7lA.GOL.11   1  12  12
7m0xB.GOL.6    1  10  10
7m0xB.GOL.7    6  11   7
1qbqA.ACT.1    2  17   8
1yqkA.GOL.2    1  12  12
5tb7A.PO4.3    7  11   6
6h2nA.UD1.1    1  27  27
2b4gA.FMN.5    2  34  34
2b4gA.ORO.6    2  16  16
2b4gA.GOL.7    1  11   7
3b0uX.FMN.1    1  23  23
3v8hA.CIT.1    1  14   9
3wsvA.GOL.2    4  11   8
5xfvA.FMN.1    6  34  34
5xfvA.MLI.2    6  16  16
5xfvA.MLI.3    1  12   6
5xfvA.MLI.4    3  11   6
6wyzA.DGL.1    1  16  16
4ireA.PC1.2    5  14  14
4ireA.PC1.3    1  11  11
4ireA.OXL.4    6  11   5
4ireA.OXL.5    7  13   9
4ireA.OXL.6    1  15   9
5oscA.ACT.1    2  12   8
6idfB.PC1.1    2  16  16
5x20A.GOL.4    1  10  10
5x20A.GOL.5    1  11   7
7drpA.ADP.1    1  18  18
1rfuA.ADP.3    1  28  28
4aubA.FLC.2    1  13   9
4xbzA.GOL.2    1  10  10
6balA.LMR.1    2  12  12
5uieA.ADP.1    1  21  21
6zkfH.3PE.2    5  15  15
1f9vA.ADP.2    1  17  17
1f9vA.ADP.3    2  12  12
1gfiA.GDP.3   10  29  29
1mo3A.ADP.1    1  19  19
1svkA.GDP.3   10  30  30
1ta8A.GOL.4    1  13   9
1us0A.CIT.3    9  11   9
1us0A.CIT.4    1  11   9
1vtkA.ADP.1    4  22  22
1vtkA.TMP.2    4  23  23
2pfhA.CIT.5    1  12   9
2pfhA.CIT.6    1  12   9
2qxwA.CIT.3    3  10  10
2qxwA.CIT.4    1  11   9
2rhyA.MLZ.3    5  11   7
2vtkA.ADP.1    5  21  21
2vtkA.THM.2    5  20  20
2zflA.ADP.1    1  20  20
3ba9A.GOL.7    1  10  10
3ba9A.GOL.8    2  10  10
3ba9A.GOL.9    1  10  10
3im9A.ACT.2    1  12  12
3lepA.CIT.4    1  11   9
3pu5A.GOL.10   2  11  11
3q7eA.SAH.1    1  26  26
3vp1A.GLU.2    1  17  17
3vtkA.ADP.1    2  21  21
4aa9A.GOL.12   1  16   8
4cd8A.BMA.2    1  18   8
4euoA.GOL.1    3  10  10
4euoA.GOL.2    4  11   8
4euoA.GOL.3    1  16   7
4gc5A.ACT.8    5  14  14
4q34A.GOL.12   2  12   6
4q34A.GOL.13   1  11   6
4q34A.GOL.14   6  12   9
4q34A.GOL.16   5  13   6
4re0A.MYR.8    1  21  21
4xb5A.GOL.2    3  10  10
4ys6A.BGC.14   2  16  16
4zpsA.MAN.1    4  10  10
4zpsA.MAN.2    4  11   7
5a7iA.PO4.5    1  12  12
5a7iA.PO4.6    3  10  10
5d85A.FLC.1    1  21  21
5d85A.GOL.3    2  16   4
5mxcA.MFU.1    6  10  10
5mxcA.GOL.2    6  12   7
5mxcA.MFU.3    3  13  13
5mxcA.MFU.4    1  12  12
5mxcA.MFU.5   10  16  16
5mxcA.MFU.6    2  10  10
5mxcA.GOL.7    2  12   7
5mxcA.GOL.8    5  12  12
6bwlA.UDP.2    1  19  19
6lxsA.GOL.2    1  16   8
6lxsA.GOL.3    1  11   9
6ovlA.PO4.2    4  11   7
6ovlA.PO4.7    1  11   7
6tucA.CIT.1    1  12   9
6xg3A.PO4.2    6  10  10
7jirA.ACT.11   2  10  10
7jqhA.PO4.3    1  12  12
7jqhA.PO4.4    1  13   7
7kojA.ACT.10   1  10  10
7kojA.ACT.11   1  11   5
7kokA.ACT.9    1  10  10
7mt1A.GOL.1    1  12   8
3pb8X.AHN.1    3  14  14
5ywmX.NIO.3    1  14  14
1e19A.ADP.1    1  22  22
1jcqA.ACY.1   10  10   7
1ld8A.ACY.1    2  11   4
1ld8A.ACY.2    2  12   3
1lthT.FBP.1    1  10  10
1xcrA.ACY.2    1  13  13
2a87A.FAD.2    1  53  53
2b4oA.GOL.3    3  11  11
2cb0A.GOL.8    5  10   7
2djxA.FMN.2    1  33  33
2f02A.ATP.7    1  25  25
2h3hA.BGC.1   10  17  17
2pszA.GOL.1    3  11  11
2q7vA.FAD.1    1  51  51
2y4iC.ATP.1    1  26  26
3a37A.ADP.1    1  22  22
3d1hA.GOL.1    2  12  12
3d1oA.GOL.2    4  11  11
3d1oA.GOL.3    2  11   9
3d1qA.GOL.2    2  11  11
3d1qA.GOL.3    3  11   9
3h3jA.PYR.2    2  10  10
3h3jA.GOL.3    1  12   6
3kiaA.5GP.1    1  19  19
3lp4A.LYS.3    8  16  16
3qslA.CIT.6    3  25  25
3tq0A.FMN.1    2  34  34
3tq0A.FUM.2    2  18  18
3tq0A.GOL.3    1  12   7
3w1aA.FMN.1    1  33  33
3w1lA.FMN.1    1  33  33
3w1lA.GOL.4    2  11   7
3w1lA.GOL.5    3  11   7
3w1mA.FMN.1    1  32  32
3w1mA.GOL.4    2  10   7
3w1nA.FMN.1    1  33  33
3w1nA.GOL.4    2  11   8
3w1nA.GOL.5    3  11   7
3w1pA.FMN.1    1  33  33
3w1pA.GOL.5    3  11   7
3w1pA.GOL.6    6  10   4
3w1qA.FMN.1    1  31  31
3w1qA.GOL.4    2  12   7
3w1qA.GOL.5    6  12   7
3w1qA.GOL.6    1  14  14
3w1rA.FMN.1    2  32  32
3w1rA.GOL.5    4  11   7
3w1rA.GOL.6    3  11   7
3w1tA.GOL.3    3  11   7
3w1tA.GOL.4    1  15   4
3w1tA.GOL.5    2  12   8
3w1tA.GOL.6    1  13  13
3w1tA.GOL.7    2  17   8
3w1tA.FMN.8    1  31  31
3w1uA.GOL.3    4  11   7
3w1uA.GOL.5    3  14  14
3w1uA.GOL.6    2  17   8
3w1uA.FMN.7    3  31  31
3w1xA.GOL.3    3  11   7
3w1xA.GOL.4    2  11   7
3w1xA.GOL.5    1  13  13
3w1xA.GOL.6    2  17   8
3w1xA.GOL.8    1  16   7
3w1xA.FMN.11   1  32  32
3w22A.GOL.2    1  11   8
3w22A.GOL.3    4  11   7
3w22A.GOL.4    2  13   4
3w22A.GOL.5    2  14  14
3w22A.GOL.6    1  13   7
3w22A.FMN.7    2  32  32
3w23A.GOL.2    1  19   7
3w23A.GOL.3    3  16   8
3w23A.GOL.4    1  12   7
3w23A.GOL.6    2  14  14
3w23A.GOL.7    6  11   4
3w23A.GOL.8    1  15   7
3w23A.GOL.9    4  11   7
3w23A.GOL.10   2  14   4
3w23A.FMN.12   2  32  32
3w2jA.GOL.3    4  11   7
3w2jA.GOL.4    3  11   8
3w2jA.GOL.5    2  13  13
3w2jA.GOL.6    3  17   8
3w2jA.GOL.7    1  11   7
3w2jA.GOL.8    1  19   7
3w2jA.GOL.10   1  11   4
3w2jA.FMN.11   2  32  32
3w2kA.GOL.3    3  11   7
3w2kA.GOL.4    2  11   7
3w2kA.GOL.5    1  15  15
3w2kA.GOL.6    2  17   8
3w2kA.GOL.8    1  16   7
3w2kA.GOL.11   4  12   7
3w2kA.GOL.12   5  11   4
3w2kA.FMN.13   1  32  32
3w2lA.GOL.2    2  10   7
3w2lA.GOL.3    3  11   7
3w2lA.GOL.4    2  11   7
3w2lA.GOL.5    1  14  14
3w2lA.GOL.6    2  17   8
3w2lA.GOL.8    1  15   6
3w2lA.GOL.11   7  10   7
3w2lA.GOL.12   5  10   4
3w2lA.FMN.13   1  31  31
3w2mA.GOL.3    3  11   7
3w2mA.GOL.4    1  13   4
3w2mA.GOL.5    2  11   7
3w2mA.GOL.6    1  14  14
3w2mA.GOL.7    2  18   8
3w2mA.GOL.9    5  11   7
3w2mA.GOL.11   1  15   6
3w2mA.GOL.13   3  10   4
3w2mA.GOL.14   8  10   7
3w2mA.GOL.15   4  11   4
3w2mA.FMN.16   1  32  32
3w2nA.GOL.3    3  11   7
3w2nA.GOL.4    1  14   4
3w2nA.GOL.5    1  13  13
3w2nA.GOL.7    2  10   5
3w2nA.GOL.8    1  14   7
3w2nA.GOL.11   1  13   8
3w2nA.GOL.12   2  16   8
3w2nA.FMN.14   1  31  31
3w2uA.GOL.2    2  10   8
3w2uA.GOL.3    1  13   4
3w2uA.GOL.5    2  10   7
3w2uA.GOL.6    1  11   8
3w2uA.GOL.7    5  11   6
3w2uA.GOL.10   1  14   8
3w2uA.GOL.11   2  18   8
3w2uA.GOL.12   5  11   6
3w2uA.GOL.13   9  11   7
3w2uA.FMN.14   1  31  31
3w3oA.GOL.2    2  10   8
3w3oA.GOL.3    3  11   7
3w3oA.GOL.4    1  14   4
3w3oA.GOL.5    1  15  15
3w3oA.GOL.9    1  14   8
3w3oA.FMN.10   1  32  32
3w6yA.GOL.2    2  11   8
3w6yA.GOL.3    3  10   7
3w6yA.GOL.5    1  12  12
3w6yA.GOL.8    4  11   8
3w6yA.GOL.9    1  14   6
3w6yA.GOL.11   7  10   9
3w6yA.FMN.13   1  31  31
3w70A.GOL.2    2  11   8
3w70A.GOL.4    4  11   8
3w70A.GOL.6    4  11   7
3w70A.GOL.8    1  13   8
3w70A.GOL.10   4  13   7
3w70A.FMN.11   1  31  31
3w71A.GOL.2    2  10   7
3w71A.GOL.3    3  11   7
3w71A.GOL.5    2  10   6
3w71A.GOL.6    1  14  14
3w71A.GOL.7    2  16   8
3w71A.GOL.9    6  12   6
3w71A.GOL.11   1  15   6
3w71A.GOL.13   5  11   3
3w71A.GOL.14   8  10   7
3w71A.GOL.15   5  11   4
3w71A.FMN.16   1  32  32
3w72A.GOL.2    1  11   4
3w72A.GOL.3    6  13   7
3w72A.GOL.4    1  13  13
3w72A.GOL.6    6  11   4
3w72A.GOL.8    2  10  10
3w72A.GOL.10   2  11  11
3w72A.GOL.11   1  13   6
3w72A.GOL.12   4  11   7
3w72A.FMN.14   1  31  31
3w73A.GOL.3    1  14  14
3w73A.GOL.4    5  10   7
3w73A.GOL.7    2  15   9
3w73A.GOL.8    2  11  11
3w73A.GOL.9    4  11   7
3w73A.FMN.10   1  31  31
3w74A.GOL.3    3  10   7
3w74A.GOL.5    1  13  13
3w74A.GOL.6    2  17   8
3w74A.GOL.7    4  11   7
3w74A.GOL.8    1  15   6
3w74A.FMN.11   1  33  33
3w75A.GOL.2    8  13   7
3w75A.GOL.3    1  12  12
3w75A.GOL.4    4  11   7
3w75A.GOL.6    2  13   9
3w75A.GOL.7    2  11  11
3w75A.GOL.8    1  14   7
3w75A.FMN.10   1  32  32
3w76A.GOL.3    4  11   7
3w76A.GOL.4    1  13  13
3w76A.GOL.5    4  11   7
3w76A.GOL.7    2  10  10
3w76A.GOL.8    2  11  11
3w76A.GOL.9    1  15   7
3w76A.FMN.11   1  32  32
3w7cA.GOL.2    1  13   4
3w7cA.GOL.3    1  11   8
3w7cA.GOL.4    4  11   7
3w7cA.GOL.5    3  15   4
3w7cA.GOL.6    2  11   7
3w7cA.GOL.7    3  14  14
3w7cA.GOL.9    1  16   8
3w7cA.GOL.11   1  12   6
3w7cA.FMN.12   3  32  32
3w7dA.GOL.3    1  16   7
3w7dA.GOL.6    4  11   4
3w7dA.GOL.7    2  11   8
3w7dA.GOL.8    3  10   6
3w7dA.GOL.9    1  14   4
3w7dA.FMN.11   1  32  32
3w7eA.GOL.3    6  12   6
3w7eA.GOL.4    2  11   8
3w7eA.GOL.5    3  11   7
3w7eA.GOL.6    4  11   6
3w7eA.GOL.7    1  12  12
3w7eA.GOL.8    4  13   8
3w7eA.GOL.10   1  16   7
3w7eA.GOL.11   2  11   4
3w7eA.FMN.13   1  32  32
3w7gA.GOL.2    1  19   7
3w7gA.GOL.3    2  17   8
3w7gA.GOL.4    1  11   7
3w7gA.GOL.6    8  10   4
3w7gA.GOL.7    1  11   8
3w7gA.GOL.8    4  11   7
3w7gA.GOL.9    2  10   7
3w7gA.FMN.10   3  32  32
3w7hA.GOL.2    2  11   8
3w7hA.GOL.3    4  11   7
3w7hA.GOL.4    3  12   4
3w7hA.GOL.6    3  14  14
3w7hA.GOL.7   10  10   8
3w7hA.GOL.8    1  12   7
3w7hA.GOL.9    1  14   6
3w7hA.GOL.10   1  13   4
3w7hA.FMN.11   3  32  32
3w7iA.GOL.2    6  11   8
3w7iA.GOL.3    3  11   7
3w7iA.GOL.4    1  12   4
3w7iA.GOL.6    2  16   8
3w7iA.GOL.8    1  13   6
3w7iA.FMN.11   1  32  32
3w7jA.GOL.2    2  14   4
3w7jA.GOL.3    4  11   7
3w7jA.GOL.4    3  11   8
3w7jA.GOL.5    1  11   7
3w7jA.GOL.6    3  10  10
3w7jA.GOL.7    3  11  11
3w7jA.GOL.8    1  17   7
3w7jA.GOL.10   1  16   8
3w7jA.FMN.11   2  32  32
3w7kA.GOL.1    7  11   8
3w7kA.GOL.2    6  13   7
3w7kA.GOL.5    2  16   8
3w7kA.GOL.7    1  16   7
3w7kA.GOL.9    6  11   3
3w7kA.GOL.10   6  10   4
3w7kA.FMN.11   1  32  32
3w7lA.GOL.2    2  11   8
3w7lA.GOL.3    4  11   7
3w7lA.GOL.5    2  10   7
3w7lA.GOL.6    2  16   8
3w7lA.GOL.7    1  15   6
3w7lA.GOL.8    1  12   6
3w7lA.GOL.10   1  13   7
3w7lA.FMN.11   3  33  33
3w7mA.GOL.5    1  11   8
3w7mA.GOL.6    7  10   8
3w7mA.GOL.9    1  14   8
3w7mA.GOL.10   2  17   8
3w7mA.GOL.11   5  11   6
3w7mA.GOL.12   1  12   7
3w7mA.GOL.14   1  11   4
3w7mA.FMN.15   1  31  31
3w7nA.GOL.2    1  11   8
3w7nA.GOL.3    6  13   7
3w7nA.GOL.4    2  13   4
3w7nA.GOL.5    1  13   7
3w7nA.GOL.7    1  12   8
3w7nA.GOL.8    1  15   8
3w7nA.GOL.9    3  17   8
3w7nA.GOL.12   1  14   6
3w7nA.FMN.13   2  33  33
3w7oA.GOL.2   10  10   8
3w7oA.GOL.3    4  11   7
3w7oA.GOL.5    3  13  13
3w7oA.GOL.6    2  16   8
3w7oA.GOL.7    6  11   4
3w7oA.GOL.8    1  17   7
3w7oA.GOL.9    4  13   4
3w7oA.GOL.10   1  11   3
3w7oA.FMN.11   3  32  32
3w7pA.GOL.2    2  11   8
3w7pA.GOL.3    3  11   7
3w7pA.GOL.5    4  11   7
3w7pA.GOL.6    1  14   7
3w7pA.GOL.7    4  11   4
3w7pA.GOL.9    1  14  14
3w7pA.GOL.10   6  11   7
3w7pA.GOL.12   2  10  10
3w7pA.GOL.14   2  10  10
3w7pA.FMN.16   1  32  32
3w7qA.GOL.2    7  10   8
3w7qA.GOL.3    3  11   7
3w7qA.GOL.6   10  10   8
3w7qA.GOL.7    1  14   6
3w7qA.GOL.8    3  11   4
3w7qA.GOL.11   1  13  13
3w7qA.GOL.12   5  11   7
3w7qA.FMN.13   1  32  32
3w83A.GOL.2    2  11   8
3w83A.GOL.3    3  11   7
3w83A.GOL.5    1  12  12
3w83A.GOL.7    5  12   7
3w83A.GOL.8    1  15   6
3w83A.FMN.11   1  31  31
3w84A.GOL.2    2  11   8
3w84A.GOL.3    6  12   7
3w84A.GOL.6    2  16   8
3w84A.FMN.7    1  31  31
3w85A.GOL.3    3  11   7
3w85A.GOL.4    1  11   4
3w85A.GOL.5    1  13  13
3w85A.GOL.6    6  11   7
3w85A.GOL.9    1  14   6
3w85A.FMN.10   1  32  32
3w86A.GOL.2    2  11   8
3w86A.GOL.4    1  14  14
3w86A.GOL.7    1  14   7
3w86A.GOL.8    2  10  10
3w86A.GOL.9    4  11   5
3w86A.FMN.12   1  32  32
4a5lA.FAD.3    1  46  46
4ah4A.GAL.3    6  11   3
4ah4A.GAL.6    3  11   5
4ah4A.A2G.7    3  11   5
4ah4A.GAL.10   4  16   8
4ah4A.A2G.11   4  15   4
4ah4A.GAL.13   8  11   4
4ah4A.A2G.14   8  12   4
4ah4A.GAL.16   1  12   4
4c02A.FLC.1    3  14   9
4c02A.FLC.2    3  11   3
4c02A.FLC.3    1  13   9
4c02A.FLC.4    1  11  11
4c02A.FLC.5    2  10  10
4c02A.FLC.6    3  11   4
4c02A.FLC.7    3  11  11
4ccqA.FAD.4    1  45  45
4d4uA.GAL.6    5  11   5
4d4uA.GAL.10   1  11   6
4d4uA.GOL.13   4  11  11
4ef8A.FMN.1    1  32  32
4ef8A.GOL.4    2  11   7
4ef8A.GOL.5    4  11   7
4ef9A.FMN.2    3  33  33
4ef9A.GOL.5    1  11   7
4eq7A.GOL.13   1  10  10
4eq7A.GOL.14   1  13   7
4jd4A.GOL.3    2  15   9
4jd4A.GOL.4    1  14   7
4jd4A.GOL.5    8  13   7
4jd4A.GOL.6    1  13  13
4jd4A.GOL.7    4  11   7
4jd4A.GOL.8    2  12  12
4jd4A.GOL.9    5  11   7
4jd4A.FMN.10   1  31  31
4jdbA.GOL.2    5  11   4
4jdbA.GOL.3    1  14   6
4jdbA.GOL.4    1  12   7
4jdbA.GOL.6    5  11   4
4jdbA.GOL.7    3  10   7
4jdbA.GOL.8    4  10   7
4jdbA.GOL.11   1  13   6
4jdbA.FMN.12   2  32  32
4rkzA.ADP.1    1  26  26
4wu2A.I3P.1    2  19  19
4wu2A.PO4.2    2  11  11
4wu2A.GOL.3    3  12  12
4wu2A.GOL.4    2  13   8
5byfA.AMP.1    1  23  23
5e93A.GOL.2    3  11   7
5e93A.GOL.3    1  14   7
5e93A.GOL.7    2  10  10
5e93A.FMN.8    1  32  32
5ea9A.GOL.2    3  10   7
5ea9A.GOL.3    1  11   7
5ea9A.GOL.4    1  19   7
5ea9A.GOL.6    2  16   8
5ea9A.GOL.8    1  14   8
5ea9A.FMN.9    5  32  32
5fbpA.F6P.1    1  17  17
5fbpA.F6P.2    1  18  18
5vrkA.GOL.4    2  10   8
5vrkA.GOL.6    1  13   9
5vrkA.GOL.7    3  11   6
5vt3A.FAD.2    1  46  46
5w3dB.ADP.2    1  19  19
5zu4A.GOL.8    3  12   9
6c67A.GOL.4    1  11   7
6ebsA.FMN.1    2  33  33
6ebsA.ORO.2    2  17  17
6ebsA.GOL.3    4  11   7
6ebsA.GOL.5    5  10  10
6nd7A.GOL.3    3  10   3
6nd7A.GOL.4    2  13   8
6nx6A.ACY.1    1  12   7
6nx8A.ACY.1    1  13   8
6p52A.PO4.1    1  13  13
6ph4A.FMN.2    5  23  23
6qtoA.GOL.9    1  11   4
6z45A.TPO.1    1  12  12
7a40A.GOL.1    5  12  12
1hqgA.ORN.4    4  15  15
2h7fX.PTR.1    1  15  15
3p8hA.GOL.3    5  11   5
4p56A.RMN.3    9  23  23
6w13A.ACT.5    2  11   8
6w13A.ACT.6    1  17   9
6ys6A.GOL.4    2  12   8
6ys6A.GOL.6    1  12   9
7en0A.PLC.1    7  12  12
7en0A.SPH.2    2  12  12
1mldA.CIT.1    1  17  17
1pzfA.OXL.1    3  13  13
2vc5A.GOL.8    1  12  12
2vc7A.GOL.4    2  10  10
2vc7A.GOL.6    1  10  10
2vc7A.GOL.8    2  11   7
2vc7A.GOL.10   2  10   8
2vc7A.GOL.13   9  12   8
2vc7A.GOL.16   3  14   8
2vc7A.GOL.20   1  13   7
3uf9A.GOL.5    2  11   8
4c1yA.MFB.4    4  12  12
4c1yA.GOL.5    2  10  10
4c1yA.GOL.6    3  11  11
4c1yA.MFB.7    3  12  12
4c1yA.GOL.8    1  12  12
4c1yA.GOL.9    1  12  12
4g2nA.GOL.7    5  11   8
4kerA.GOL.5    2  10   8
4kerA.GOL.6    2  12   8
4kesA.GOL.5    2  10   8
4kesA.GOL.6    1  12   9
4kesA.GOL.10   3  11  11
4kesA.GOL.11   2  11  11
4ketA.GOL.5    2  11  11
4ketA.GOL.6    4  11   8
4ketA.GOL.7    2  12   8
4keuA.GOL.7    2  12   8
4kezA.GOL.4    2  11   8
4kezA.GOL.5    1  12   9
4kezA.GOL.6    2  11  11
4kezA.GOL.7    1  10  10
4kf1A.GOL.6    2  11  11
4kf1A.GOL.7    1  10  10
4kf1A.GOL.9    2  11   7
4kf1A.GOL.11   2  10   8
4kf1A.GOL.13  10  11   8
4m9lA.DCP.5    1  18  18
4xa5A.ACT.5    2  10   3
5edeA.GOL.4    1  11   5
5xfwA.MLI.1    2  16  16
5xfwA.MLI.2    1  13   6
5xfwA.MLI.3    9  11   6
5xfwA.MLI.4    5  10  10
5xfwA.MLI.5    2  18  18
6pa2A.ASP.1    1  16  16
6paaA.ASP.1    1  16  16
1or8A.SAH.1    1  26  26
1or8A.GOL.4    6  13   8
5osaA.ACT.1    2  12   7
5osaA.ACT.2    2  19   9
5osaA.D12.6    3  10  10
5osbA.ACT.3    2  11   8
2a1tR.FAD.1    4  33  33
4l9zA.OXL.2    2  14  14
6nzwA.POV.2    1  11   6
6xa9A.GOL.1    3  15   7
2hjrA.CIT.1    1  19  19
5nfrA.CIT.1    6  20  20
6zkaH.3PE.2    4  15  15
6zkaH.PC1.3    3  27  27
6zkpH.3PE.1    2  14  14
6zkrH.3PE.1    5  15  15
1az2A.CIT.2    1  13  13
1d0kA.ALA.2    1  10   3
1d0kA.DGL.5    1  11   5
1d0kA.GOL.6    1  11   9
1gsaA.ADP.4    8  27  27
1gsaA.GSH.5    2  23  23
1llcA.AFP.1    1  15  15
1pjxA.GOL.21   2  11   5
1tagA.GDP.2    7  28  28
1vlyA.ACT.10   1  10  10
1zq5A.ACT.1    1  16   6
2acsA.CIT.2    1  11  11
2ineA.PAC.2    1  10  10
2iq0A.6NA.2    1  11  11
2isfA.PAC.2    1  11   7
2q8lA.PO4.1    1  14   9
2zrjA.GOL.3    3  11   4
2zrjA.GOL.4    3  10  10
2zyfA.AKG.1    3  18  18
3cu9A.GOL.2    1  16  16
3eqgA.ADP.1    1  25  25
3eqhA.ADP.2    1  25  25
3k89A.GOL.1    1  14  14
3o4pA.GOL.1    2  11   5
3q2qA.GOL.4    1  10  10
3q2qA.GOL.5    2  12   4
4gwwA.F6P.1    1  18  18
4gwwA.F6P.2    1  20  20
4gwwA.PO4.5    1  11  11
4k7xA.PO4.1    1  14  14
4k7xA.PO4.5    2  11   4
4k7xA.GOL.7    5  22  22
4q3nA.ACT.4    6  10   8
4q3nA.ACT.9    1  22   8
4q3nA.GOL.12   2  11   3
4q3nA.GOL.16   9  11   7
5ahoA.TLA.6    2  10  10
5ahoA.TLA.9    2  13  13
5fxnA.LYS.2    2  20   9
5hkoA.ACT.31   6  11   2
5hkoA.ACT.32   1  13   4
5znhA.MCT.2    1  15  15
6cw5A.GOL.1    1  16  16
6cw5A.PO4.2    2  10   4
6f8oA.CIT.2    1  13  13
6jd0A.GOL.1    1  22   9
6jd0A.GOL.2    3  14   8
6jd0A.GOL.3    9  12   8
6jd0A.GOL.4    3  11  11
6jd0A.GOL.5    8  10   8
6jd0A.GOL.6    2  10   7
6jd0A.GOL.7    5  11  11
6jd0A.GOL.9    3  12   6
6jd0A.GOL.10   8  10  10
6jd0A.GOL.11   3  16   9
6jd0A.GOL.12   4  12   6
6jd0A.PO4.23   6  11   6
6jd0A.PO4.25   6  11   5
6jd0A.PO4.26   2  11   6
6jd0A.PO4.27   1  11   5
6jd0A.PO4.28   2  10   7
6jd0A.PO4.29   7  10   7
6jd0A.POL.31   2  13   8
6jd0A.POL.32   1  14   8
6jd0A.POL.33   7  11   6
6jd0A.POL.34   1  10  10
6jd0A.POL.35   2  11   7
6jd0A.POL.37   9  11   8
6jd0A.POL.39   2  16  16
6jd8A.GOL.1    2  11   6
6kblA.GOL.3    1  13  13
6y03A.CIT.1    1  14  14
7jitA.ACT.10   7  10  10
7jitA.ACT.11   1  12   5
7jvxA.PO4.1    8  11   5
1hqcA.ADE.2    1  12  12
1sz2A.BGC.6    2  17  17
2b4pA.MLI.1    1  11  11
2jdoA.TPO.1    1  12   9
2qm7A.PO4.2    9  11   7
2qm7A.GDP.3    2  19  19
2qm8A.PO4.7    1  10  10
2qm8A.PO4.8    2  11   6
2qm8A.PO4.9    1  11   7
2z4vA.GRG.1    1  30  30
2zirA.GOL.1    2  12   8
2zisA.ACY.1    1  10   5
3mmjA.IHP.1    2  24  24
3mmjA.PO4.2    2  11  11
3mmjA.ACT.3    2  11   8
3mmjA.ACT.4    1  12   7
3mmjA.GOL.5    4  11  11
3mmjA.GOL.6    2  10   9
3mozA.PO4.1    1  13  13
3mozA.5IP.2    1  21  21
3mozA.GOL.3    3  10  10
3mozA.GOL.4    1  10   9
3mozA.GOL.6    1  11   9
3mozA.ACT.7    1  14   8
3mozA.ACT.8    3  11   4
3my1A.TPO.1    1  12  12
3my1A.PO4.2    1  12   7
3my1A.GOL.3    1  11   8
3theA.BCN.3    9  18  18
3thjA.ORN.3    6  18  18
3thjA.ORN.4    4  11   8
3w87A.GOL.3    3  11   7
3w87A.GOL.4    1  14  14
3w87A.GOL.8    1  13   6
3w87A.GOL.9    2  10  10
3w87A.GOL.12   2  12   5
3w87A.GOL.13   2  10   7
3w87A.FMN.17   1  32  32
3w88A.GOL.2    2  11   8
3w88A.GOL.3    3  11   7
3w88A.GOL.5    1  14  14
3w88A.GOL.9    1  14   7
3w88A.GOL.10   2  10  10
3w88A.GOL.12   7  12   5
3w88A.GOL.13   2  10   7
3w88A.FMN.17   1  32  32
3x07A.AMP.1    1  13  13
3x07A.AMP.3    3  13  13
4cd7A.MAN.1    1  12   5
4cd7A.BMA.2    1  12  12
4cd7A.BMA.4    1  17   8
4rdzA.GOL.4    1  18   9
4rdzA.MYR.5    1  22  22
4wtyA.4IP.1    1  22  22
4wtyA.GOL.2    2  11  11
4wtyA.GOL.3    1  11   9
4wtyA.GOL.4   10  13   9
5hzaA.GAL.9    5  11   3
5ltgA.FLC.2    9  11  11
6cu5A.SAH.1    1  24  24
6dsrA.U5P.1    2  23  23
6ftdA.ACT.1    1  13   4
6ftdA.ACT.2    1  11   5
6ftdA.ACT.3    8  10  10
6gpaA.GAL.1    1  11  11
6p56A.PO4.1    1  16   9
6pp9B.GOL.6    3  10  10
6pp9B.GOL.7   10  11   7
6tp3A.PGW.4    4  17  17
6zl6A.UDP.1    2  21  21
7a5cA.GOL.3    2  13   8
7m1yA.GOL.4    1  14   8
1p8nA.GOL.2    4  13  13
1p8qA.GOL.3    4  14  14
1t5gA.ARG.5    7  19  19
1ta1A.GOL.3    7  13  13
1ta1A.GOL.4    7  11  11
1tbjA.GOL.3    8  12  12
3r2xA.MAN.5    2  10   3
1pzhA.OXL.1    3  13  13
2dfdA.MLT.1    1  13  13
3c61A.FMN.5    2  34  34
3c61A.ORO.6    2  17  17
3c61A.DTU.7    3  13   6
4bgaA.BGC.3    1  13  13
4bgaA.ADP.4    1  20  20
4d52A.GXL.1    8  12  12
4d52A.GXL.3    2  15  15
4d52A.GXL.4    9  11  11
4d52A.GIV.8    8  13  13
4d52A.GIV.9    9  12  12
4i99A.PO4.10   2  12   4
4i99A.PO4.11   2  11  11
4kltA.PPV.6    1  15  15
4wleA.CIT.1    9  17  17
4wlfA.LMR.1    2  15  15
4wlfA.PO4.2    2  13  13
4wlnA.PO4.1    3  10  10
4wlnA.PO4.2    3  14  14
4wlnA.PO4.3    3  14  14
4wloA.OAA.2    2  15  15
4wluA.LMR.1    2  14  14
4wlvA.PO4.2    3  10  10
4wlvA.PO4.3    3  14  14
5bugA.TLA.1    1  16  16
5bzzA.TLA.1    1  14  14
5iiiA.DTP.1    1  21  21
5iufA.A3P.1    1  14  14
5iufA.A3P.2    1  11   2
5jgwA.ACT.2    1  14   8
6rkyA.GOL.2    3  11   6
3qe0A.GDP.2    1  27  27
3gviA.ADP.1    1  25  25
4cywA.GAL.4    3  12   6
4j4pA.BMA.4    1  12   1
4xquA.GAL.2    2  11   4
5c2wC.BET.6    5  12   5
5do9A.GDP.1    1  31  31
6ndyA.ADP.1    1  20  20
1o96B.FAD.1    1  30  30
5i84A.PO4.1    9  12  12
5i84A.PO4.2    2  11   4
5i84A.PO4.3    2  12   7
4imyA.TPO.1    1  12  12
4imyA.AMP.2    1  20  20
4ogrA.TPO.1    1  13  13
4ogrA.ADN.2    1  18  18
6pxkJ.ADP.8    1  23  23
6ap1A.ADP.1    1  19  19
6oo2A.ADP.1    1  20  20
6zkdH.3PE.2    5  15  15
6zkeH.3PE.2    1  15  15
6zkmH.3PE.2    5  15  15
6zknH.3PE.2    5  15  15
1as2A.PO4.1    1  14  14
1as2A.GDP.2    4  28  28
1drtA.AKG.3    4  16  16
1gvgA.AKG.2    2  17  17
1s1pA.ACT.1    1  12   7
1t2dA.OXL.1    2  11  11
1t2dA.GOL.3    1  15   9
1tdaA.PO4.1    1  11   6
1xovA.GLU.4    3  11  11
1xovA.LYS.5    3  14   5
1ypxA.PO4.4    3  13  13
2acqA.G6P.1    1  13  13
2acuA.CIT.2    1  12  12
2inzA.OHP.2    1  12  12
2og5A.ACY.2    5  10   5
2qqiA.GOL.1    1  11   8
2vawA.GDP.1    4  30  30
2w23A.GOL.5    1  11   8
2wt4A.ASP.1    1  16  16
3eqiA.ADP.1    1  25  25
3h4xA.ACT.22   6  12   8
3h4xA.ACT.23   2  12   4
3h4xA.ACT.24   2  12   5
3h4xA.GOL.25   4  12   8
3h4xA.GOL.27   1  13   7
3l6rA.MLI.6    8  16  16
3lboA.CIT.3    1  12   9
3s7oA.GOL.2    1  14   9
3zbqA.GDP.1    1  27  27
4cd6A.BMA.2    1  19   8
4ehxA.GOL.2    1  10  10
4ehxA.GOL.3    1  11   6
4ehxA.GOL.6    5  10   7
4ehxA.GOL.8    3  14   8
4ehxA.GOL.10   2  11   5
4fcsA.GOL.5    7  12   9
4fdqA.GOL.5    2  11  11
4fdqA.GOL.6    5  12   9
4fefA.GOL.5    6  12   9
4hd5A.ACT.3    2  12  12
4itmA.ATP.1    1  21  21
4itmA.GOL.4    1  10  10
4jnqA.FDA.1    1  50  50
4pr0A.GOL.4    3  10  10
4xbrA.SEP.1    1  14  14
4xbrA.ATP.2    1  27  27
5czlA.PO4.1    2  12   2
5czlA.PO4.2    6  12   6
5le9A.ACT.1    1  23   8
5le9A.ACT.2    1  10   3
5le9A.ACT.3    4  11   7
5le9A.ACT.4    1  14   5
5le9A.ACT.5    2  11   5
5le9A.ACT.6    4  10   6
6in3A.SAH.2    1  27  27
6wzuA.PO4.4    1  11   6
6wzuA.GOL.7    1  10  10
7ofsA.YRL.4   10  17  17
7oftA.HBA.10   7  15  15
1o97D.FAD.1    1  32  32
2a1uA.FAD.1    4  32  32
2iejA.ACT.1    9  10   5
2iejA.ACT.2    2  11   7
2pqwA.ACT.1    5  14   8
2pqwA.ACT.2    2  11   7
2pqwA.ACT.3    8  12   6
2wkwA.GOL.4    5  10   7
2wkwA.GOL.5    1  11   7
2wkwA.GOL.6    1  13   7
2wkwA.GOL.9    4  10   4
2za3A.U5P.1    1  23  23
3a9wA.THR.1    1  18  18
3fjnA.ACT.1    1  14   9
3gmzA.ORN.3    3  18  18
3mv5A.TPO.1    1  13   9
3o3lA.ACT.1    4  11   8
3o3lA.ACT.3    1  12   8
3o3lA.GOL.4    5  11   8
3o3lA.GOL.5    1  11   9
3o3lA.GOL.6    2  11  11
3o3lA.GOL.7    1  11   9
3o3lA.4IP.8    1  25  25
3pa1A.GAL.2    7  10   2
3q38A.GAL.2    3  11   2
3q3aA.GAL.2    3  11   2
3x01A.AMP.1    1  14  14
3x01A.AMP.2    5  13  13
3x09A.AMP.1    1  14  14
3x09A.AMP.3    2  13  13
4avcA.CMP.12   1  24  24
4juuA.PO4.1    1  11   6
4juuA.PO4.2    3  12   8
4juuA.PO4.3    3  11   8
4juuA.PO4.4    1  11  11
4lc1A.GDP.1    2  19  19
4lc1A.GOL.2    1  11   8
4u04A.TAR.1    1  11  11
4v33A.ACT.2    2  11  11
4v33A.ACT.4    1  17   7
4y4vA.DAL.2    3  14  14
4y4vA.GOL.4    2  12   7
4z4yA.GLA.6    6  12   2
4z4zA.GLA.5    5  12   2
5ltdA.PO4.1    8  12   7
5ltdA.PO4.2    6  11   9
5tqmA.GOL.2    1  11   7
5tqmA.DTT.3    1  14  14
5u63A.FAD.1    1  47  47
5u63A.GOL.2    5  11   6
5u63A.GOL.3    2  15   5
5u63A.GOL.4    6  13   5
5u63A.ACT.5    1  12   6
6glcA.SEP.1    2  14  14
6glcA.GOL.10   4  10  10
6i8dA.GOL.5    1  14   9
6i8fA.GOL.6    9  12   7
6i8fA.GOL.7   10  10  10
6i8fA.GOL.8    2  13   8
6i8fA.GOL.9    8  10  10
6i8fA.GOL.10   1  14  14
6i8fA.GOL.11   1  10   7
6lebA.GOL.3    2  12   3
6rb0A.GOL.1    2  11   7
6rb0A.GOL.2    2  11   4
6wjzA.GOL.2    1  13  13
6wjzA.GOL.4    3  13   8
6wjzA.GOL.5    2  10  10
6wjzA.GOL.6    3  11   7
6zphB.ADP.1    1  17  17
7aawA.FAD.1    1  49  49
7aawA.GLC.2   10  11   3
7aawA.GLC.3    1  12  12
1tn6A.ACY.1    9  11   6
4zpqA.MAN.10   7  12   6
5hnnA.GOL.1    1  11  11
5w6tA.GOL.5    9  10  10
5w6tA.GOL.6    3  16   8
6yw9A.GOL.2    6  13   9
3e8dA.TPO.1    3  15   9
3lzfA.MAN.7    2  11   4
3ocbA.TPO.1    1  11   8
4f9aA.ADP.1    1  24  24
4iisA.FLC.3    1  12  12
4n5kA.GAL.6    3  12   4
4n60A.GAL.6    3  12   3
4n61A.GAL.5    3  12   4
4n62A.GAL.6    4  12   4
4n63A.GAL.4    4  13   6
4n64A.GAL.5    4  11   6
4rsmA.3VB.1    3  18  18
4ry8A.SR1.1    1  18  18
6wyyA.GLU.1    1  17  17
6xtfA.FAD.1    1  44  44
6xtfA.ACT.5    6  12   5
6xtfA.ACT.10   1  11   8
6xtfA.ACT.11   1  14   6
6xtfA.ACT.12   1  15   3
2qreG.AMZ.1    1  24  24
4jm2E.BMA.11   4  13   1
4jm2E.MAN.16   4  13   5
3ubnA.GAL.2    5  11   6
1cl0A.FAD.1    1  51  51
1dryA.AAG.1    1  23  23
1dryA.AKG.6    1  17  17
1dryA.GOL.7    9  10   6
1dryA.GOL.9    8  12   7
1fj3A.ACN.7    1  13  13
1fj3A.ACN.8    2  10  10
1fjoA.ACN.7    1  14  14
1fjoA.ACN.8    2  12  12
1fjoA.ACN.11   3  12   2
1fjqA.ACN.7    1  13  13
1fjqA.ACN.8    3  10  10
1fjqA.ACN.11   2  11   3
1fjqA.ACN.12   1  13   7
1fjtA.LYS.8    1  10  10
1gkzA.ADP.5    1  27  27
1gxwA.LYS.2    1  21   9
1i6kA.GOL.20   8  11  11
1i6kA.GOL.21   4  13  13
1i6kA.GOL.22   8  11   4
1i6lA.GOL.20   6  11  11
1i6lA.GOL.21   5  14  14
1i6lA.GOL.22   6  11   4
1i6lA.GOL.24   1  11   6
1i6lA.GOL.25   4  11   5
1keiA.LYS.7    1  11  11
1kjoA.THR.7    1  15   9
1kjpA.GLU.7    1  10  10
1kkkA.ASP.7    1  11  11
1kl6A.ALA.7    1  15   9
1kr6A.DGL.7    1  12  12
1kroA.DTH.7    1  11  11
1ks7A.DAS.7    1  11  11
1ktoA.DAL.7    1  10  10
1lcbA.TMP.1    1  19  19
1njaA.DCM.1    1  16  16
1njcA.DCM.1    1  17  17
1njeA.DCM.1    1  18  18
1nmlA.CIT.3    1  17  17
1nmlA.CIT.4    1  16  16
1nmlA.CIT.6    3  11   3
1oriA.SAH.1    1  26  26
1pe5A.LEU.7    2  15  15
1pe5A.LEN.8    2  14   7
1pe7A.LEU.7    2  15  15
1pe7A.LEN.8    2  15   7
1pe8A.LEU.7    2  15  15
1pe8A.LEN.8    2  15   8
1qlmA.PO4.1    1  12   6
1qlmA.PO4.2    1  11   7
1qlmA.PO4.3    6  12   8
1s1rA.ACT.1    1  13   7
1tdeA.FAD.1    1  50  50
1tdfA.FAD.1    1  50  50
1tlxA.LYS.2    1  17   8
1trbA.FAD.1    1  51  51
1tslA.PO4.1    1  14   7
1tsmA.PO4.1    1  13   8
1tswA.PO4.1    1  12   7
1tszA.PO4.1    1  12   7
1x96A.CIT.2    1  14  14
1x96A.CIT.3    1  12   9
1x98A.CIT.2    1  12  12
1xf0A.ACT.1    1  12   7
1xf0A.ASD.3    1  18  18
2agtA.CIT.4    1  12   9
2fqwA.NOS.1    9  25  25
2fqxA.GMP.1    3  25  25
2fqyA.ADN.1    1  24  24
2j8tA.FLC.2    1  11  11
2j8tA.FLC.3    1  12   9
2pevA.CIT.5    1  12   9
2pf8A.CIT.5    1  13  13
2pf8A.CIT.6    1  12   9
2rjoA.GAL.7    4  18  18
2tlxA.LYS.2    1  19   8
2whzA.ILE.1    1  15  15
2whzA.TYR.2    1  11  11
2wi0A.LEU.1    2  17  17
2wi0A.TRP.2    2  10  10
2xlqA.34H.4    3  20  20
2zr0A.PO4.1    2  10  10
3bcjA.CIT.2    1  12  12
3dnzA.LYS.7    1  11  11
3do0A.LYS.7    1  10  10
3do1A.LYS.7    2  10  10
3do2A.LYS.7    1  11  11
3eimA.GOL.6    7  11   8
3fgdA.GOL.8    4  12   9
3flfA.GOL.7    1  11  11
3fv4A.GOL.7    4  11  11
3fv4A.GOL.8    2  12   4
3fvpA.GOL.6    1  11  11
3fvpA.GOL.10   8  11   9
3fxsA.GOL.6   10  11   8
3gc2A.SIN.7    1  18  18
3gc2A.SIN.8    2  15   9
3ghrA.CIT.3    1  12   9
3ghsA.CIT.3    1  12   9
3ghtA.CIT.3    1  12   9
3ghuA.CIT.3    1  12   9
3i0qA.AMP.1    1  17  17
3ls7A.LYS.8    1  10  10
3ls7A.GOL.9    1  11  11
3ls7A.GOL.11  10  11   8
3ls7A.GOL.12   1  12   4
3ls7A.GOL.13   4  11   6
3m4hA.CIT.3    1  12   9
3ms3A.GOL.9    2  14   4
3ms3A.GOL.10   1  11  11
3msaA.GOL.8    3  12   4
3msfA.GOL.8   10  11   8
3msfA.GOL.9    1  12   8
3msnA.GOL.7    2  18   8
3msnA.GOL.8    8  11   8
3n21A.PGO.6    1  13  13
3t73A.GOL.2    2  16   9
3t73A.GOL.3    4  11   8
3t73A.GOL.4    1  11  11
3t74A.GOL.2    2  12   9
3t74A.GOL.3    1  10  10
3t74A.GOL.4    1  11   4
3t74A.GOL.5    5  11  11
3t87A.GOL.3    7  11  11
3t8cA.GOL.2   10  11   8
3t8cA.GOL.4    1  11  11
3t8dA.GOL.4    1  11  11
3t8fA.GOL.2    2  10  10
3t8fA.GOL.3    4  11   8
3t8fA.GOL.5    6  11  11
3t8gA.GOL.2    4  11   8
3t8gA.GOL.3    2  16   9
3t8gA.GOL.4    1  11  11
3t8hA.GOL.7    1  11  11
3t8hA.GOL.9    4  11   8
3v35A.DMF.3    1  10  10
3v35A.DMF.5    1  13  13
3v35A.DMF.6    1  13   8
3v35A.DMF.7    1  12   6
3v35A.DMF.9    2  17   8
3v35A.DMF.11   5  11   6
3v35A.DMF.13  10  11  11
3v35A.DMF.17   1  10   4
3v35A.DMF.20   4  10   3
3v35A.DMF.21   4  13   6
3v35A.DMF.22   1  11   8
3v35A.DMF.23   5  12   7
3v35A.DMF.25   1  13   7
3v36A.3GR.2    1  10  10
3zi6A.LYS.2    2  19   9
4d91A.ACT.3    1  15   9
4d9wA.GOL.2    1  11  11
4h57A.GOL.7    1  11  11
4m65A.ASN.20   1  12  12
4pqyA.GOL.1    3  11  11
4puwA.CIT.2    1  12   9
4qbxA.CIT.3    1  12   9
4tmsA.PO4.1    1  13   7
4weqA.GOL.6    2  13  13
4z0pA.OXD.2    1  11  11
4z0pA.OXD.3    2  11   4
4z0pA.GOL.6    3  15  15
5a3yA.LYS.2    1  11  11
5a3yA.TMO.9    8  10   7
5a3yA.TMO.10   4  14   4
5fsjA.LYS.2    1  22   9
5fspA.LYS.2    2  18   9
5fssA.LYS.2    1  16   8
5m9wA.GOL.7    1  11  11
5mahA.GOL.2    1  15  15
5t9iA.LYS.7    2  20   9
5t9kA.LYS.7    1  21   9
5t9qA.LYS.7    2  18   8
5t9qA.PO4.8    2  10  10
5tacA.LYS.7    1  20   9
5tadA.LYS.7    2  19   9
5tadA.PO4.8    2  10  10
5taeA.LYS.7    2  20   9
5taeA.PO4.8    2  10  10
5taiA.LYS.7    1  19   8
5tajA.LYS.7    1  20   9
5takA.LYS.7    1  21   9
5te0A.GOL.3    5  11  11
5te0A.GOL.4    2  14   9
5te0A.GOL.6    2  10   5
5te0A.GOL.8    2  11   7
5te0A.GOL.9    1  13  13
5te0A.GOL.10   2  12   8
5u4tA.SAH.14   1  29  29
5um2A.GOL.3    4  12  12
5uudA.DMF.14   8  10   5
5uudA.DMF.16   3  11   3
5uudA.DMF.18   1  14  14
5uudA.DMF.19   2  11  11
5uudA.DMF.21   2  12   7
6d5nA.LYS.2    1  20   9
6d5oA.LYS.2    1  21   9
6d5oA.DMF.8    3  15   8
6d5oA.DMF.9   10  10   6
6d5oA.DMF.10   6  12   4
6d5oA.DMF.11   9  10   6
6d5pA.LYS.2    1  19   8
6d5qA.LYS.2    1  21   9
6d5rA.LYS.2    1  22   9
6d5sA.LYS.2    1  19   9
6d5tA.LYS.2    2  18   8
6d5uA.LYS.2    1  22   9
6f7rA.CIT.2    1  13  13
6f7rA.CIT.3    1  12   9
6f81A.CIT.2    1  13  13
6f81A.CIT.3    1  12   9
6f82A.CIT.2    1  13  13
6f82A.CIT.3    1  12   9
6f84A.CIT.2    1  13  13
6f84A.CIT.3    1  12   9
6fj2A.TMO.7    8  10   8
6fj2A.TMO.8    2  12   4
6fj2A.TMO.9    5  12   3
6fj2A.LYS.12   1  18   9
6fsmA.PO4.6    1  11  11
6fsmA.GOL.7    1  13   9
6fsmA.LYS.11   1  19   9
6ghxA.ILE.7    1  16  16
6ghxA.ILE.8    1  10  10
6ig7A.LEU.6    1  15  15
6ig7A.LYS.7    1  20   9
6lznA.GOL.6    4  11   8
6lznA.ILE.7    2  16  16
6lznA.LYS.8    2  18   9
6qarA.GOL.1    1  11   8
6qarA.LYS.38   1  10  10
6qf2A.LEU.6    1  15  15
6qf2A.LYS.7    1  19   8
6qf3A.ASP.27   1  11  11
6qf3A.ASP.28   1  15  15
6selA.ILE.2    1  16  16
6selA.LYS.3    1  17   8
6shuA.ADN.1    6  22  22
6sywA.CIT.2    1  12   9
6t27A.CIT.1    1  12   9
6t27A.CIT.2    1  13  13
6t3pA.CIT.4    1  13   9
6t5gA.CIT.1    1  12  12
6t7qA.CIT.2    1  12   9
6td8A.CIT.2    1  12   9
6tufA.CIT.1    1  12   9
6txpA.CIT.1    1  12   9
6wrhA.PO4.2    6  11   8
6wrhA.GOL.7    2  14   6
6wrhA.GOL.8    1  11  11
6xumA.CIT.2    1  11   9
6y1pA.CIT.3    1  12   9
7aknA.LYS.7    2  22   9
7d6hA.PO4.2    7  12   8
1lnaE.LYS.2    2  17   8
1lnbE.LYS.2    2  10  10
1lncE.LYS.2    2  16   8
1lndE.LYS.2    2  20   9
1lneE.LYS.2    2  18   8
1lnfE.LYS.2    1  20   9
1y3gE.LEU.10   1  19   9
2a7gE.ACY.10   1  11  11
3t2hE.TMO.16   5  11   3
3t2hE.TMO.18   1  12   8
3t2iE.SAR.12   3  18   8
3t2iE.SAR.13   4  11   2
3t2jE.BET.12   3  17   9
3t2jE.BET.14   1  12   9
3t2jE.BET.15   1  16  16
3t2jE.BET.16   6  10   9
3tmnE.TRP.2    1  19   9
4mtwE.GOL.6    7  11  11
4mwpE.GOL.11   7  11  11
4mwpE.GOL.12   4  12   9
4mxjE.GOL.6    8  11  11
4mznE.GOL.6    8  11  11
4n4eE.GOL.10   8  11  11
4n4eE.GOL.11   4  11   8
4n5pE.GOL.6    7  11  11
4n66E.GOL.10   7  11  11
4n66E.GOL.12   4  11   8
5dpeE.GOL.11   1  11  11
5dpfE.GOL.13   1  11  11
5js3E.GOL.6    8  11  11
5jssE.GOL.7    8  11  11
5jt9E.GOL.6    7  11  11
5jviE.GOL.6    7  11  11
5jxnE.GOL.9    7  11  11
5lifE.GOL.6    1  11  11
5lvdE.GOL.6    1  11  11
5lwdE.GOL.9    1  11  11
5m5fE.GOL.6    1  11   4
5m5fE.GOL.7    1  11  11
5m69E.GOL.7    1  11  11
5ma7E.GOL.6    1  11  11
6sc1E.GOL.8    3  12   8
6sc1E.GOL.9    1  11   5
6sc1E.GOL.10   1  14   9
6sc1E.GOL.11   1  12   7
6sckE.DAR.13   1  15   9
8tlnE.LYS.2    1  16   8
1fbhA.AFP.1    1  23  23
1fbhA.FBP.2    1  23  23
1fbpA.F6P.1    1  17  17
1fbpA.AMP.3    2  19  19
1hozA.GOL.2    2  15  15
1hozA.GOL.3    1  10  10
1hozA.GOL.4    1  12   8
1hozA.GOL.5    8  11   9
1hozA.GOL.6    1  10  10
1hozA.GOL.7    3  11  11
1mwmA.ADP.2    1  24  24
1o6lA.TPO.1   10  12   9
2ckpA.ADP.1    1  21  21
2he8A.ACT.1    1  12  12
2he8A.ACT.2    2  11  11
2he8A.GOL.7    2  16   8
2he8A.GOL.8    2  12  12
2ichA.GOL.7    3  15  15
2jdrA.TPO.1    1  10  10
2pzmA.UDP.4    1  14  14
2uw9A.TPO.1    7  13   9
2v4zA.GDP.1    1  32  32
2x39A.TPO.1    1  11   9
2xh5A.TPO.1    1  11  11
3eagA.GOL.9    2  13   7
3igxA.PO4.7    1  13   7
3q65A.GOL.7    3  12  12
4axnA.ACT.2    1  10  10
4axnA.ACT.3    1  16   8
4axnA.ACT.4    2  11   5
4bgbA.ADP.1    1  22  22
4bgbA.GOL.2    1  12  12
4bgbA.GOL.3    8  12  12
4bgbA.GOL.4    1  12  12
4bsbA.GAL.6    4  14   3
4bsdA.GAL.6    3  13   3
4bshA.GAL.4    3  14   4
4edpA.ACT.3    1  11  11
4edpA.ACT.4    1  13   8
4jq1A.TLA.4    2  13   6
4jq2A.TLA.5    2  13   6
4jq3A.TLA.4    2  19   6
4jq4A.TLA.3    2  13   6
4jtrA.IBP.1    1  14  14
4qdqA.GOL.1    1  11   7
4qdqA.GOL.2    9  10   5
4qdqA.GOL.3    1  12   9
4qj3A.GDP.1   10  32  32
4s2cA.F6R.1    1  21  21
4xzzA.GOL.1    6  10   7
4xzzA.GOL.2    5  14   8
5b6dA.C5P.1    1  19  19
5cm6A.PYR.16   2  16  16
5hkeA.PO4.2    1  10  10
5hkeA.PO4.3    8  11   7
5i7rB.ACT.5    1  11  11
5iz3A.PO4.2    1  13   9
5kgpA.GCS.7    1  13  13
5lq0A.PTR.1    1  10  10
5tsdA.OXD.2    1  10  10
5uphA.CLR.18   1  24  24
5uphA.PCW.19   1  31  31
5usxA.FAD.2    1  47  47
6cy5A.GDP.1    1  21  21
6cy5A.GDP.3    4  12  12
6fufA.RET.1    7  24  24
6g7qB.GOL.2    3  11   5
6g7qB.GOL.3    3  11   4
6g7qB.GOL.4    7  11   6
6vjuA.ACT.5    3  15   7
6vjuA.ACT.6   10  12  12
6vjuA.ACT.8    1  13   9
6vjuA.ACT.9    1  11   7
6vjuA.HCS.10   5  11   6
6vjuA.ACT.11   9  10   7
6wmmA.UDP.7    1  19  19
7lbrA.GOL.5    3  12   4
1tadA.GDP.5    8  28  28
3tdhC.AMP.1    1  23  23
4mcoA.MLI.1    5  20  20
5g5gB.FAD.2    1  45  45
5g5gB.GOL.9    2  13   6
5g5hB.FAD.2    1  44  44
6djwA.SEP.1    8  16  16
6djxA.SEP.1    1  17  17
6g40A.ACT.4    5  12   8
2odeA.GDP.3    8  31  31
2xnsA.GDP.1    4  25  25
3e4bD.GOL.1    2  13   7
3mtnA.GOL.4    2  11  11
3onwA.GDP.1    1  26  26
4i1dA.GOL.16   1  20   9
4i1dA.ACT.17   1  15   7
4i1dA.ACT.18   1  11   8
4i1dA.ACT.19   1  10  10
4i1dA.ACT.20  10  10  10
4i1dA.ACT.22   2  13   6
4i1dA.MLT.23   1  10  10
4jz8A.CIT.1    1  16  16
4jz9A.CIT.1    1  16  16
4n8gA.DAL.11   9  12  12
4n8gA.DAL.12   9  10  10
4pipA.TRP.1    9  20  20
4pipA.SAH.2    1  27  27
5j60A.FAD.1    1  44  44
5jd5A.OAS.1    1  19  19
5mq5A.ASP.1   10  16  16
5tg9A.GAL.4    5  13   6
6cqhA.GOL.5    8  10  10
6cswA.ACT.3    4  12   5
6ht9B.GOL.3    1  13   9
3ssbA.GOL.1    1  11   1
4dj7A.GAL.7    3  11   5
4lkgA.GAL.2    3  11   5
6d8dA.GAL.4    4  11   5
6d8dA.GAL.5    4  13   3
7jsnE.GTP.1    1  31  31
1ldnA.FBP.1    1  10  10
3jrkA.GOL.7    1  12  12
5o0oA.GOL.4    1  12   8
5o0oA.GOL.5    1  12   6
5o0oA.GOL.6    2  15   5
6p8vG.ATP.5    1  28  28
4ln8A.GAL.10   4  11   4
4ln8A.GAL.11   4  11   4
6k0rA.ADP.1    1  28  28
5dstA.SAH.1    1  27  27
4r7zA.ADP.1    1  20  20
6vsuA.ORN.4    5  14  14
1ckoA.GP3.2    1  25  25
1gitA.PO4.1    1  13  13
1gitA.GDP.2    7  29  29
1l8qA.ADP.6    1  25  25
2vkaA.GOL.5    5  12   9
2wkqA.GTP.1    1  31  31
2wkqA.FMN.2    1  25  25
2wkrA.GTP.1    1  31  31
2wkrA.FMN.2    1  25  25
2zjyA.GDP.3    8  32  32
2zriA.ADP.1    2  21  21
2zrnA.PO4.1    2  11  11
2zrnA.GOL.3    2  10  10
3brxA.PO4.2    2  11   5
3brxA.PO4.4    1  12   8
3brxA.PO4.5    2  13   5
3v1vA.GOL.4    4  13   7
4g05A.JZ3.4    2  12  12
4hxvA.AMP.2    1  22  22
4o7iA.PO4.2    1  13  13
4r6yA.GOL.1    1  12  12
4r6yA.ACT.2    1  12  12
4ra4A.TPO.2    3  12   8
4ra4A.SEP.3    3  11  11
5bqfA.TLA.4    2  13  13
5bybA.ADP.1    1  25  25
5bybA.ACT.6    2  14   8
5bybA.ACT.8    5  11   3
5dghA.ACT.13   2  11   4
5kf2A.PO4.5    1  10   8
5kf8A.GCS.4    1  14  14
5uz8A.GSH.11   2  10  10
5xz8A.F6P.1    1  11  11
5xz8A.GOL.4    6  12   6
5y3eA.GOL.7    1  12  12
5y3eA.GOL.9    3  16   8
5y3qA.GOL.8    1  12  12
5y3qA.GOL.9    1  11  11
6c36A.PO4.4    1  13   9
6kevA.ADP.1    1  18  18
6kevA.G6P.2    1  13  13
6kevA.DTT.3    9  10   7
6n5cA.ACT.7    3  14   9
1tyaE.TYR.1    1  18  18
1tybE.TYR.1    1  19  19
1tydE.TYR.1    1  19  19
1ckmA.GTP.1    1  22  22
1cknA.GTP.1    1  21  21
1dl5A.SAH.10   1  34  34
1fpdA.AMP.4    2  19  19
1fpeA.AMP.4    1  19  19
1fpfA.AMP.4    1  19  19
1fpgA.AMP.4    2  19  19
1fpiA.AMP.4    2  19  19
1fpjA.AMP.3    1  18  18
1fplA.AMP.4    2  19  19
1g6oA.ADP.7    1  25  25
1hn9A.PO4.1    2  15   5
1jshA.GAL.10   5  13   3
1jsiA.GAL.10   4  12   3
1jsiA.GAL.12   6  11   6
1kicA.NOS.3    1  18  18
1kicA.NOS.4    1  12   8
1kicA.NOS.5    9  12   6
1o6kA.TPO.1    5  10  10
1odtC.ACT.1    1  13  13
1s18A.ACT.2    6  13   7
1szmA.SEP.1    5  11   9
1szmA.TPO.2    1  12   9
1szmA.SEP.3    4  11   8
2h2nA.ACT.2    5  12   4
2ihbA.GDP.3    3  30  30
2iu6A.GOL.1    1  13  13
2xz9A.PYR.2    1  15  15
3g1zA.AMP.1    1  24  24
3g1zA.PO4.2    1  12   6
3g1zA.PO4.3    3  11   8
3g1zA.PO4.4    1  11   7
3hrqA.PLM.1    2  26  26
3mwxA.GOL.6    7  11  11
3mwxA.GOL.7    1  11  11
3mwxA.GOL.8    1  13   6
3mwxA.GOL.9    1  12  12
3mwxA.GOL.10   2  12   7
3mwxA.GOL.11   2  11   8
3mwxA.GOL.12   1  19   8
3mwxA.GOL.13   4  12   8
3mwxA.GOL.14   5  11   7
3qklA.TPO.1    1  11   8
3x02A.5GP.1    1  15  15
3x02A.5GP.2    2  13  13
3x02A.5GP.4    2  11   4
4bfaA.FMN.1    1  28  28
4m0wA.GOL.5    3  11   7
4m0wA.GOL.6    1  12  12
4pe6A.LTH.6    7  16  16
4pimA.ACT.6    6  11  11
4qj5A.GDP.1    5  29  29
4rkkA.PO4.1    1  10  10
4rkkA.GLC.3    1  11   8
4rkkA.GLC.4    1  15   8
4rkkA.GLC.5    1  12  12
4rkkA.GLC.6    1  11  11
4rkkA.GLC.7    1  14   7
4rkkA.GLC.11   3  13   1
4rkkA.GLC.12   3  13   3
4rkkA.GLC.13   3  13   3
4rkkA.GLC.14   3  15   9
4rkkA.GLC.15   3  11   6
4rkkA.GLC.16   3  13   3
4rkkA.GLC.17   3  13   4
4rkpA.ACT.4    7  14   9
4rkpA.ACT.5    7  11  11
4rksA.MEV.1    1  18  18
4ts1A.TYR.1    1  19  19
4xq6A.FMN.1    6  33  33
4znqA.MAN.1    6  11   2
4znqA.MAN.2    6  10  10
4zpmA.MAN.1    3  16   7
4zpmA.MAN.2    2  11   5
5b3uA.PO4.1    1  13   8
5b3uA.PO4.2    5  14   6
5b6sA.GOL.2    2  14  14
5b6tA.GOL.3    2  15  15
5c1vA.PO4.3    1  13  13
5jp9A.DCM.1    1  19  19
5molA.MAN.4    1  11   2
5molA.MAN.5    1  13   9
5nfoA.AKG.2    1  17  17
5nfoA.GOL.3    6  11  11
5nfoA.GOL.4    1  15   8
6aosA.GAL.14   2  13   6
6aotA.GAL.14   2  14   6
6aovA.GAL.16   2  13   5
6b10A.PO4.1    4  10   3
6bkrA.GAL.17   3  12   4
6bktA.GAL.12   2  12   5
6ezaA.FMN.1    1  25  25
6gp2A.DAH.1    4  19  19
6q4yA.BMA.1    1  14  14
6q4yA.MAN.2    4  14  14
4e0pA.PTR.1    1  18  18
4e0yA.PTR.1    1  17  17
4e10A.PTR.1    1  18  18
2bcjQ.GDP.3    9  32  32
2e89A.ATP.1    1  21  21
3itjA.FAD.1    1  54  54
3itjA.CIT.2    1  13  13
3ow4A.TPO.1    1  11   8
3pndA.FAD.8    1  32  32
3ug7A.ADP.1    3  23  23
4e80A.UTP.1    1  26  26
4ekcA.GDP.1    1  34  34
4fbpA.AMP.1    2  18  18
4m01A.GOL.6    2  11   9
4m01A.GOL.7    2  12   7
4plwA.PO4.2    1  14  14
4x5vA.CIT.3    1  16  16
5nfnA.AKG.2    7  15  15
5tbaA.PPV.1    1  16  16
5uvfA.PO4.2    3  13   6
5v7gA.OXL.1    1  13  13
5v7gA.GOL.3    2  12   7
6dd4A.ACT.6    2  11   5
6dd4A.ACT.7    2  12   7
6ispD.CPQ.1    8  14  14
6ku3A.AKG.3    1  16  16
6ku3A.GOL.4    4  16  16
6ku3A.GOL.5    4  11  11
6ku3A.GOL.6    8  11   9
6paeA.ASP.1    1  16  16
6wywA.ASP.1    1  16  16
6wyxA.ASP.1    1  16  16
1fqjA.GDP.3    8  29  29
2ypgA.GAL.11   3  13   5
2ypgA.BGC.12   3  12   4
4unyA.GAL.10   7  11   5
5e2zC.GAL.6    8  12   6
5e30C.GAL.7    6  12   5
5e6jA.ACT.1    9  11   7
6jl5A.PO4.1    1  13  13
6jl5A.ASP.2    1  13  13
6qi8A.ADP.1    1  26  26
6qi9A.ADP.1    1  24  24
1sxjE.ADP.1    1  24  24
4g5sA.GDP.1    1  26  26
4g5sA.CIT.2    2  11   9
4jyxA.PO4.1    1  10  10
4jyxA.PO4.3    4  11   5
4q3oA.GOL.5    8  11   6
4q3oA.GOL.6    6  11   7
4q3oA.GOL.7    3  12   9
5jd4A.GOL.3   10  11   9
5jd4A.GOL.5    8  12   9
5b04A.PO4.1    1  13  13
1vlqA.GOL.6    4  15   7
3fyuA.OAS.1    1  19  19
6h4mB.UD1.2    1  28  28
6jlzA.PO4.1    1  10  10
6vstA.ORN.3   10  16  16
6g2jH.3PE.2    1  13  13
6g2jH.PC1.3    1  14   8
6g2jH.3PE.4    2  25  25
6g2jH.PC1.5    2  17   7
6g2jH.PC1.7    5  11   4
6zr2H.3PE.2    2  14  14
6ztqH.3PE.2    2  14  14
7b93H.3PE.2    2  12  12
7b93H.PC1.3    2  11   6
1a8bA.GPE.11   2  12   8
1zcbA.GDP.1    1  29  29
2f8lA.SAM.8    1  31  31
2f8lA.GOL.9    3  17   9
2f8lA.GOL.10   3  13   6
2f8lA.GOL.11   5  12   7
2f8lA.GOL.12   3  12   6
2f8lA.GOL.13   4  11   8
2ffcA.U5P.1    1  22  22
2fsjA.GOL.1    1  15  15
2ppvA.PO4.8    2  11   7
3nnfA.AKG.8    1  17  17
3t54A.ATP.1    1  28  28
3t9fA.ADP.1    1  28  28
4c05A.SAH.1    1  25  25
4js1A.CTN.1    2  21  21
4js1A.PO4.2    2  18   8
4kf9A.GSH.5    1  26  26
4kf9A.ACT.6    2  16   8
4kf9A.ACT.7    4  12   6
4kf9A.ACT.8    2  14   8
4mpdA.NAJ.1    1  33  33
4mpdA.AKG.2    1  17  17
4n7bA.GOL.4    1  11   5
4ntdA.GSH.1    1  16  16
4ntdA.FAD.2    1  48  48
4ntdA.GOL.3    3  11  11
4qniA.CIT.5    3  11   6
4r72A.GOL.2    1  11   9
4r72A.GOL.3   10  11   7
4r72A.GOL.4    3  13   7
4r72A.GOL.5   10  10   6
4r75A.GOL.2    2  10   5
4r75A.GOL.3    2  12   7
4r75A.GOL.4    4  11   8
4rosA.OAA.3    3  16  16
5byaA.ADP.1    1  25  25
5byaA.ACT.9    2  11   3
5byaA.ACT.15   1  13  13
5dgiA.ADP.1    1  26  26
5dgiA.ACT.6    6  13   9
5dk4A.ATP.11   4  27  27
5dk4A.GOL.13   3  15   7
5xz6A.GOL.1    3  11   5
6lepA.OLC.1    3  15   7
6lepA.OLC.2    3  10  10
6lepA.OLC.3   10  13  13
6lepA.OLC.4    3  11   5
6p80A.ATP.1    1  24  24
6q50A.PO4.1    1  13  13
6vc5A.GOL.1    3  10  10
6vc5A.GOL.2    9  14   7
6vc5A.GOL.3    6  11   6
7br0A.FAD.1    1  49  49
1o0vA.GOL.5    1  13   8
1o0vA.GOL.6    9  10  10
1orhA.SAH.1    1  25  25
1orhA.GOL.2    9  11   7
1zcaA.GDP.3    9  31  31
2etvA.MLY.1    4  10  10
2etvA.MLY.2    4  11  11
2etvA.MLY.4    5  10   8
2etvA.MLY.5    5  14   9
2etvA.MLY.6    5  11   6
2etvA.MLY.9    3  11   9
2etvA.MLY.10   3  12   8
2etvA.MLY.11   4  13  13
2etvA.MLY.12   2  11  11
2etvA.MLY.14   2  13  13
2etvA.MLY.15   1  13  13
2etvA.MLY.16   2  11  11
2etvA.MLY.17   1  10   8
2etvA.MLY.18  10  10  10
2etvA.MLY.19   2  10  10
2etvA.MLY.20   2  16  16
2etvA.MLY.21   5  12  12
2etvA.MLY.23   8  16  16
2etvA.PO4.26   3  13   2
2ipfA.FFA.2    1  16  16
2whdA.FAD.1    1  49  49
2whdA.FLC.2    1  12  12
2whdA.FLC.3    1  13  13
2za1A.OMP.1    1  26  26
3ab1A.FAD.1    1  44  44
3clsD.FAD.1    1  32  32
3cquA.TPO.1    1  11   8
3cqwA.TPO.1    1  11   8
3d8xA.FAD.1    3  55  55
3ohmA.GDP.1    6  31  31
3x06A.5GP.1    1  15  15
3x06A.5GP.3    2  12   3
3x06A.5GP.4    2  13  13
3x0bA.AMP.1    1  14  14
3x0bA.AMP.3    2  13  13
4ekdA.GDP.1    1  32  32
4hf4A.GOL.11   7  11   6
4muwA.GOL.11   4  11   5
4o87A.CIT.1    4  12   6
4p1rA.GOL.14   5  11   5
4qj4A.GDP.1    1  32  32
4qu2A.AKG.2    1  17  17
4xx6A.BMA.4    2  10   2
4xx6A.MAN.5    2  14   6
4xx6A.MAN.6    2  13   7
4xx6A.GOL.28   4  16   7
4xx6A.GOL.29   3  11   4
4xx6A.GOL.30   1  13   7
4xx6A.GOL.31   3  13   4
5b3tA.PO4.1    2  15   7
5le8A.GOL.9    5  10   6
5lq2A.PTR.1    2  10  10
5n3fA.SEP.1    1  11   8
5n3fA.TPO.3    2  11  11
5yhpA.FLC.1    1  12   9
5yhpA.FLC.2    1  21  21
5z6uA.GOL.1    1  12  12
6a7bA.DMF.3    1  10  10
6a7bA.DMF.4    1  14   9
6bxmA.SAM.2    1  20  20
6g7nA.DAL.1    1  12  12
6g7nA.DGL.2    1  15  15
6go1A.ACT.2    1  12  12
6itkA.LMR.1    1  12  12
6j1pA.ACT.13   1  14   6
6p0xA.MLY.1    1  17  17
6p0xA.MLY.2    1  16  16
6p0xA.GOL.6    2  11   8
6p0xA.GOL.7    4  15   9
6p0xA.GOL.8    9  12   9
6p0xA.GOL.9    1  13   8
6uw7B.GOL.1    6  11   9
7cbuA.ASP.6    1  17  17
7p16A.PLC.1    1  16  16
3ct4A.2HA.1    2  14  14
3zh8A.TPO.1    1  12   9
3zh8A.TPO.2    3  12   7
4e0zA.PTR.1    1  18  18
4e0zA.GOL.2    1  15   9
4e0zA.GOL.4    1  10  10
5ilqA.GOL.1    9  11  11
5ilqA.GOL.2    1  11   7
5n7gB.GOL.1    1  13  13
5n7gB.GOL.2    7  10  10
6g6oA.GOL.1    1  10  10
6g6oA.GOL.2    1  11  11
1fqkA.GDP.3    7  29  29
3dh7A.FMN.1    2  32  32
3lnmD.PGW.1    9  11   9
3p1tA.TLA.6    1  13  13
3qi2A.GDP.1    1  26  26
3qi2A.GOL.3    2  12   8
3uq2A.PPV.1    1  16  16
4ekkA.TPO.1    1  11   8
4mf8A.PO4.4    1  12  12
5j23A.ACT.1    1  10   6
5v6qA.MLA.2    1  12  12
5v72A.GOL.3    1  12  12
6b4hA.IHP.1    2  12  12
6b4hA.IHP.3    1  15   9
6cmmA.ACT.1    4  13   5
6cmmA.ACT.2    3  12   6
6ilzA.TPO.1    1  11   6
6ilzA.TPO.2    8  13   8
6rueA.ASP.1    1  13  13
6wmnA.UDP.2    1  18  18
7cvnA.FBP.2    1  21  21
6cytA.TPO.1    1  11  11
1mqmA.GAL.11   6  11   7
3g5wA.GOL.3    1  14   3
3g5wA.GOL.4    2  11   7
3u52C.GOL.2    2  12  12
5h9dA.PO4.1    2  11  11
2qadA.MLA.17   3  12   3
4plyB.PYR.2    1  13  13
6zkbH.PC1.1    4  26  26
5y5sM.PEF.8    4  10   5
5y5sM.PEF.10   5  10  10
5y5sM.PGV.14   4  10   9
5y5sM.PEF.18   7  12  12
7c52M.CDL.6    1  20  20
7c52M.PEF.9    2  10  10
7c52M.PGV.11   2  11   9
7c52M.CDL.12   5  13  13
6zkhH.3PE.1    1  14  14
6zkiH.3PE.1    2  15  15
6zkoH.3PE.1    3  12  12
7a23H.U10.1    2  22  22
2oesA.PO4.1    3  10  10
2og7A.SIN.2    5  15  15
2oztA.PO4.3    1  12   8
2oztA.PO4.4    2  12   6
2r8tA.FBP.1    1  23  23
2rlcA.CHD.12   2  20  20
2rlcA.GLY.13   2  15   8
2zr8A.SER.2    2  18  18
2zrhA.PO4.1    2  14   9
2zrmA.DTP.1    2  21  21
2zrmA.GOL.3    1  12   9
3b1pA.NOS.1    1  21  21
3b1pA.ADP.2    1  30  30
3c9xA.GOL.2    1  11  11
3c9xA.GOL.3    1  11   7
3c9xA.GOL.4    1  15   9
3c9xA.GOL.5    1  10  10
3c9xA.GOL.6    1  11  11
3fm6A.GOL.14   1  14   9
3fm6A.GOL.15   1  12  12
3hkoA.GOL.1    2  12   4
3pfkA.PO4.2    2  12   8
3t7aA.ADP.1    1  27  27
3t7aA.ACT.5    3  14   9
3t7aA.ACT.7    2  12   3
4f1iA.GOL.10   2  15  15
4f1iA.GOL.12   1  14   9
4f1iA.GOL.13   7  11   7
4f1iA.GOL.14   1  12   9
4f1iA.GOL.15   3  16   9
4f1iA.GOL.16   7  10   5
4f1iA.GOL.17  10  10   7
4h46A.F6P.1    1  20  20
4h46A.PO4.3    1  11   8
4h46A.AMP.4    1  18  18
4lj4A.PO4.1    1  13   9
4mobA.ADP.2    1  18  18
4pfkA.F6P.1    1  12  12
4pfkA.ADP.4    1  20  20
4pfkA.ADP.5    2  14  14
4rnaA.PO4.4    1  12  12
4rnaA.PO4.5    2  12  12
4rnaA.PO4.6    2  10  10
4rnaA.PO4.7    7  11   6
5u18A.SAH.1    1  29  29
5wcfA.SAH.1    1  25  25
6g6yA.ADP.1    1  19  19
6mgcA.C5P.1    1  20  20
6xboA.OLC.2    1  12   6
6xboA.OLC.3    2  15  15
6xboA.OLC.4    4  15   8
6xboA.OLC.5    2  12   7
6xboA.OLC.6    8  11   8
6xboA.OLC.7    1  10   4
6xboA.OLC.8    3  10  10
6xboA.OLC.9    2  11   6
6xboA.OLC.10   2  17   9
6xboA.OLC.14   3  10  10
5kn7B.GOL.7    3  13   8
5kn7B.GOL.8    2  11   4
5kn7B.GOL.9    1  12   9
5kn7B.GOL.12   1  10  10
5kn7B.GOL.13   3  12   8
5kn7B.GOL.14   1  14   5
1eprE.DGN.1    7  12  12
1afsA.TES.2    1  13  13
1fj9A.F6P.1    1  19  19
1fj9A.PO4.4    1  10  10
1fj9A.AMP.5    1  18  18
1kz8A.F6P.1    1  19  19
1kz8A.AMP.3    2  18  18
1msvA.PUT.1    5  12  12
1qd1A.GOL.2    2  12  12
1ry0A.PG2.2    1  20  20
1w1zA.SHF.1    2  16  16
2c1hA.DSB.2    8  22  22
2hjhA.NCA.9    2  12  12
2ipgA.FFA.2    1  15  15
2zdqA.DAL.1    9  12  12
2zdqA.DAL.2    2  16  16
2zdqA.ATP.3    9  29  29
3clrD.PO4.1    1  14   3
3clrD.FAD.2    1  32  32
3cltD.FAD.1    1  33  33
3cluD.FAD.1    1  33  33
3cx7A.GDP.3    3  30  30
3qj3A.ACT.1    2  11   9
3v0jA.PO4.1    1  12  12
3x08A.5GP.1    2  13  13
3x08A.5GP.3    2  12   2
3x0aA.5GP.1    1  15  15
3x0aA.5GP.2    2  13  13
3x0aA.5GP.3    2  12   2
3x0cA.5GP.1    1  15  15
3x0cA.5GP.2    2  13  13
3x0cA.5GP.3    2  12   2
4ae6A.TPO.1    3  15   9
4b8wA.GDP.2    6  27  27
4dptA.GOL.1    2  11   8
4ep7A.UTP.1    1  27  27
4lvqA.PO4.1    5  18  18
4rf1A.PGO.2   10  12  12
4rf1A.PGO.3    1  13   7
4xb2A.HSE.2    1  14  14
5ff5A.GOL.7    1  12  12
5ff5A.GOL.8    9  10   4
5ff5A.GOL.9    9  11   8
5mw3A.TLA.3    3  12   7
5o1uA.AMP.4    1  24  24
5y9mX.NIO.1    1  12  12
5yf9X.NIO.1    1  12  12
6ayuA.F6P.1    1  18  18
6ayuA.MLI.3    6  11   8
6ayuA.GOL.4    1  12  12
6ayuA.GOL.5    2  12   5
6ayuA.GOL.7    1  10  10
6ayvA.F6P.1    1  17  17
6ayvA.GOL.3    3  12   9
6ayvA.GOL.4    1  12  12
6ayvA.MLI.9    2  10  10
6ayvA.GOL.10   2  14   7
6jdzA.GOL.2    5  10  10
6jdzA.GOL.3    1  10  10
6jdzA.GOL.4    1  11  11
6je0A.GOL.2    1  11  11
6je1A.GOL.2    1  14  14
6je1A.GOL.3    1  10  10
6je1A.GOL.4    9  10  10
6je2A.GOL.2    1  14  14
6je2A.GOL.3    1  10  10
6je2A.GOL.4    8  10   9
7c7fA.ACT.4    1  11   6
7c8xA.ASN.1    1  16  16
2ob1A.PO4.1    1  13  13
2yzmA.DAL.1    1  11  11
1ftaA.AMP.1    1  18  18
1q0cA.DHY.2    1  19  19
1t8qA.GOL.11   1  14  14
1t8qA.GOL.12   5  11   4
2p0wA.ACT.1    1  10   5
2x5jO.PO4.1    1  11  11
2zdhA.ADP.1    1  27  27
2zdhA.DAL.2    1  14  14
3e88A.TPO.1    7  10  10
3e88A.TPO.2    1  12   5
4e7xA.ACT.1    4  10  10
4i4iA.PEP.1    5  11   9
4i7eA.PEP.1    5  10   9
4r74A.F6P.1    8  27  27
4r74A.GOL.2    2  13   7
4r74A.GOL.3    6  11   7
4r74A.GOL.4    6  12   6
4r74A.GOL.5    9  12   7
5pzwA.AMZ.2    1  17  17
5w42A.MAN.6    1  10   1
5zwkA.FBP.1    1  21  21
5zwkA.AMP.2    4  18  18
6ii0A.GOL.10   1  11  11
6npzA.TPO.1    1  12   9
6npzA.SEP.2    7  12  12
6npzA.SEP.3    2  14   6
6nx9A.ACY.1    1  15   9
6nxaA.ACY.1    1  16   9
6rufA.GLU.1    3  14  14
6vo5A.ACT.4    1  10   5
7cvhA.FBP.1    1  21  21
7cvhA.AMP.4    3  18  18
7ns5A.PO4.1    1  13   8
4bgzA.PO4.3    3  10   8
4bh0A.PO4.4    9  11   9
4bh0A.PO4.5    8  11   9
4bh0A.PO4.6    1  10   6
4bh1A.PO4.5    3  15   8
4bh1A.PO4.6    6  10   7
4d00A.GAL.5    3  13   6
4unxA.GAL.13   2  14   6
5k50A.GOL.2    1  13  13
5k50A.ACT.3    1  11   9
1mtoA.F6P.1    2  11  11
1s20A.TLA.16   1  12   8
4g5rA.GDP.1    1  26  26
4or5A.TPO.1    1  13  13
5dkwA.DTP.1    1  20  20
5xrsA.GAL.27   2  14   6
5xrsA.GAL.29   2  12   2
5xrsA.BGC.30   2  12   2
6zkak.SEP.1    6  13  13
6zkak.AMP.2    1  21  21
6zkbk.AMP.2    1  23  23
6zkck.AMP.2    4  22  22
6zkdk.SEP.1   10  12  12
6zkek.AMP.2    1  23  23
6zkfk.SEP.1    7  13  13
6zkfk.AMP.2    1  23  23
6zkgk.SEP.1    8  13  13
6zkgk.AMP.2    1  21  21
6zkhk.AMP.2    1  25  25
6zkik.SEP.1    9  12  12
6zkjk.AMP.2    4  26  26
6zkkk.AMP.2    1  21  21
6zklk.AMP.2    1  21  21
6zkmk.AMP.2    1  23  23
6zknk.AMP.2    1  23  23
6zkok.SEP.1    1  13  13
6zkok.AMP.2    1  20  20
6zkpk.SEP.1   10  13  13
6zkpk.AMP.2    1  25  25
6zkqk.AMP.2    1  24  24
6zkrk.AMP.2    1  21  21
6zksk.AMP.2    1  22  22
6zktk.AMP.2    1  21  21
6zkuk.AMP.2    1  21  21
6zkvk.AMP.2    1  22  22
7ak6O.ATP.1    1  25  25
1fpqA.SAM.14   1  18  18
2dckA.GOL.3    4  10   8
2dckA.GOL.4    1  12   8
2r2jA.SIN.9    1  11   6
2wkpA.GTP.1    1  31  31
2wkpA.FMN.2    1  26  26
2zhcA.ADP.2    1  29  29
2zrkA.DTP.1    2  22  22
3m1mA.GOL.2    2  12   7
3qv2A.SAH.1    1  27  27
4lj5A.ADP.1    1  19  19
4lv4A.ACT.4    2  10  10
4lv4A.ACT.5    1  12   4
5hzhA.GTP.1    2  30  30
5hzhA.FMN.2    3  25  25
5wdeA.ADP.1    1  19  19
6yqqA.PRP.3    1  21  21
7cofA.GOL.3    2  11   8
7nayA.MLA.4    4  11  11
1f1vA.DHY.2    1  18  18
1frpA.AMP.3    5  19  19
1ihiA.IU5.2    1  18  18
1pfkA.FBP.1    1  18  18
1pfkA.ADP.4    1  24  24
1pfkA.ADP.5    9  13  13
2fmeA.ADP.3    1  20  20
2h1fA.ADP.1    1  21  21
2zgyA.GDP.3    1  26  26
3ay0A.ADN.4    1  18  18
3cx6A.GDP.1    2  28  28
3kkjA.FAD.9    1  46  46
3tk7A.F6R.1    1  22  22
3urbA.DPF.3    1  14  14
3vh4A.ATP.2    1  25  25
3x05A.AMP.1    1  14  14
3x05A.AMP.2    2  13  13
4aalA.PO4.6    3  11   6
4aalA.PO4.7    4  15   5
4aalA.PO4.10   5  10   4
4aalA.PO4.13   1  11   8
4aalA.ACT.14   4  12   5
4aalA.ACT.15   3  12   2
4chiA.PO4.2    9  17  17
4chiA.GOL.3    1  11   7
4e3aA.ADN.11   1  23  23
4jksA.ADN.11   1  24  24
4jkuA.ADN.11   1  22  22
4k8cA.ADN.11   1  22  22
4k8cA.ADP.12   1  25  25
4k8tA.ADN.11   1  22  22
4k93A.ADN.11   1  22  22
4k9cA.ADN.11   3  23  23
4k9iA.ADN.11   1  23  23
4k9iA.NRH.14   1  12   9
4kadA.ADN.11   2  23  23
4kahA.ADN.11   1  23  23
4kalA.ADN.11   3  23  23
4kanA.ADN.11   1  23  23
4kbeA.ADN.11   1  24  24
4lc4A.ADN.11   1  22  22
4lc4A.GMP.12   1  19  19
4lcaA.ADN.11   1  23  23
4lcaA.THM.12   1  17  17
4lp9A.GOL.6    5  11   5
4lp9A.GOL.7    2  10  10
5govB.TPO.1    1  16  16
5k4uA.GOL.2    4  14   8
5k4uA.GOL.3    1  13  13
5k4uA.ACT.4    4  13   7
5k4uA.ACT.5    4  10   3
5k4uA.ACT.6    1  15  15
5k4uA.ACT.7    2  12   6
5k4vA.ACT.3    4  11   8
5k4vA.ACT.4    8  11   5
5k4vA.ACT.5    9  10   5
5k4vA.ACT.6    3  11   5
5k4vA.ACT.7    1  13  13
5k4vA.GOL.8    1  13  13
5k4vA.GOL.9    2  14   9
5k4vA.GOL.10   3  11   4
5k4wA.THR.2    1  17  17
5k4wA.GOL.3    1  13  13
5krqA.FAD.1    1  48  48
5mvsA.ADN.1    2  16  16
5mvsA.TLA.3    7  11   7
5otlA.ACT.1    1  12   9
5otlA.ACT.2    1  10  10
5otlA.PO4.4    2  12   5
5v6aA.FLC.2    2  13   9
5v6aA.FLC.3    5  14   5
5wnnA.PO4.1    1  19  19
6dssA.U5P.1    1  22  22
6hkxA.ADP.1    3  19  19
6isqA.ACT.2    3  19   9
6ospA.GOL.2    2  17   9
3dmdB.GOL.4    4  13   5
5klqC.IHP.1    2  25  25
5onuA.GOL.2    1  10  10
5onuA.GOL.3    1  11   5
6wnbA.GOL.2    3  11   6
6wnbA.GOL.3    6  10   5
1kjyA.GDP.8    1  26  26
1ub7A.GOL.2    4  11   6
1ub7A.GOL.3    4  12   5
2om2A.GDP.2    1  24  24
2qm1A.GOL.7    2  11  11
3gbnA.GOL.7    3  10   2
3op5A.GOL.3    3  11   6
3qs1A.GOL.2    1  11   9
3qs1A.GOL.3    1  10  10
3qs1A.GOL.4    1  11   5
4ad0A.GOL.2    1  11   7
4zccA.FAD.1    1  48  48
5et6A.AMP.1    2  19  19
5k0aA.FAD.2    1  49  49
5k0aA.FAD.3    1  25  25
5v1nA.DCP.6    1  20  20
6buuA.TPO.1    2  14   8
6buuA.SEP.2    4  13  13
6buuA.SEP.3    4  11   6
6k73C.GOL.3    2  12   6
6mm6C.TPO.1    1  11   8
6mm6C.SEP.2    5  12   8
6pjjA.PTR.1    1  10  10
6pjjA.PO4.4    3  12   5
6pjjA.PO4.5    3  12   3
6xk2A.ADP.1    1  22  22
6xu3A.GOL.3    4  13   7
2hvyA.ATP.1    6  12   8
3hwsA.ADP.1    1  22  22
4gm6A.GOL.1    1  13  13
4udgA.PO4.1    2  13  13
4udgA.GOL.3    2  14   8
4udjA.PO4.1    1  13  13
4udjA.BMA.2    1  14  14
4udkA.PO4.1    3  13  13
4udkA.BMA.2    3  13  13
4xkeA.GAL.4    3  15   5
4xkfA.GAL.4    3  12   4
4xkgA.GAL.4    4  11   3
4z9nA.GSH.1    2  27  27
5k4qA.GOL.2    1  13  13
5k4yA.ACT.2    1  12  12
5lc1A.PYR.2    1  16  16
5lc1A.ACT.4    1  12  12
1f6mA.FAD.1    1  46  46
2bznA.IMP.1    1  32  32
4g5oA.GDP.1    1  27  27
4g5oA.CIT.2    5  10  10
4g5qA.GDP.1    1  27  27
6g2jO.ADP.1    1  22  22
6g72O.ADP.1    1  24  24
6zr2O.ATP.1    8  24  24
6ztqO.ATP.1    1  24  24
7ak5O.ATP.1    1  24  24
7b93O.ATP.1    1  24  24
1a40A.PO4.1    2  19  19
1c9yA.NVA.1   10  17  17
1f3lA.SAH.1    1  28  28
1ixgA.PO4.1    2  19  19
1ixhA.PO4.1    9  19  19
1pbpA.PO4.1    1  19  19
1quiA.PO4.2    1  18  18
1qujA.PO4.2    1  18  18
1qukA.PO4.1    1  19  19
1qulA.PO4.1    1  18  18
1vmiA.GOL.9    1  12   7
1vmiA.GOL.10   3  11   9
1wq4A.TYR.1    1  21  21
1zauA.AMP.1    1  20  20
2abhA.PO4.1    1  19  19
2piaA.FMN.1    1  27  27
2zfkA.ADP.2    1  19  19
3bigA.PO4.1    1  10   6
3d1rA.FBP.1    1  22  22
3kaoA.GOL.10   1  14  14
3kaoA.GOL.12   2  12   9
3u4gA.ACY.8    2  13  13
3zcwA.ADP.1    1  20  20
4czeA.PO4.1    4  16  16
4edgA.ATP.3    1  21  21
4edkA.GTP.4    1  19  19
4edrA.UTP.4    1  20  20
4ee1A.CTP.1    1  21  21
4ljaA.GAI.3    2  12   4
4mp3A.GOL.11   1  12   8
4uy6A.SAH.2    1  28  28
4v35A.GOL.3    3  14   9
4v35A.GOL.4    3  11   7
4v35A.ACT.6    4  14   6
4v35A.ACT.8    1  16   8
4v35A.ACT.10   1  12   7
4v35A.GOL.16   2  12   5
4x1tA.UDP.1    1  28  28
5k4tA.GOL.2    2  10  10
5k4tA.GOL.3    2  12  12
5k4tA.GOL.6    6  10  10
5k4tA.GOL.7    2  15   6
5k4tA.GOL.8    4  11   6
5u1eA.SAH.2    1  31  31
5v2lA.ATP.1    1  23  23
5v2lA.PO4.2    1  14  14
5xz9A.ATP.1    1  25  25
5xz9A.GOL.2    3  10   8
5yfxA.AMP.2    2  12   5
6kduA.AMP.1    1  17  17
6kjmA.AMP.2    2  21  21
6krhA.AMP.1    2  18  18
6kscA.AMP.1    1  18  18
6l8kA.UTP.1    1  21  21
6mgbA.C5P.3    1  20  20
6wadA.SAH.1    1  25  25
6fteB.GOL.2    1  12  12
1ptmA.PO4.10   1  12  12
1q3xA.GOL.2    1  11  11
1q3xA.GOL.3    2  16  16
1q3xA.GOL.5    1  11  11
1tb7A.AMP.3    3  23  23
1uu2A.PMP.1    1  23  23
1w5pA.GOL.8    1  11  11
2ipjA.FFA.3    1  15  15
2z22X.PO4.1    1  19  19
3fqdB.GOL.13   6  17   9
3sb4A.GOL.10   2  14   5
3sb4A.GOL.11   1  12  12
3sb4A.GOL.12   2  11   6
3sb4A.GOL.13   3  12   4
3sb4A.GOL.14   1  17   7
3sb4A.GOL.15   1  10  10
4ae9A.SEP.1    7  11   9
4ae9A.TPO.2    1  11   9
4bgxA.GAL.4    3  10   4
4cqrA.GAL.11   4  10   5
4cquA.GAL.11   4  12   4
4eo3A.FMN.1    1  19  19
4g2vA.GOL.1    2  12   8
4g2vA.GOL.2    1  11   7
4g2vA.GOL.3    1  12  12
4g2vA.GOL.4    1  11   6
4g2vA.GOL.5    1  15   9
4g2vA.GOL.6    1  12   9
4ianA.PTR.1    1  12   9
4id9A.ALA.1   10  10   5
4k8kA.ADN.11   1  24  24
4lbgA.ADN.11   1  23  23
4lbgA.ADN.12   1  18  18
4lbxA.ADN.11   1  22  22
4lbxA.CTN.12   1  18  18
4qn9A.3PE.3    1  27  27
4qn9A.DXC.4    3  10   5
4qnvA.PO4.1    1  12   8
4r73A.G6P.1    5  27  27
4r73A.M6P.2    5  27  27
4r73A.GOL.3    4  12   9
4r73A.GOL.4    4  11  11
4uhbA.GOL.1    3  12  12
4uhbA.GOL.2    3  12  12
4uhbA.GOL.3   10  10  10
4uhbA.GOL.4    8  11   9
5ajmA.GAL.11  10  10   7
5l9aA.ACT.1    1  10  10
5ljfA.CT3.1    1  17  17
5musA.GOL.7    1  13   8
5musA.GOL.8    8  10   6
5o7fA.5GP.1    1  23  23
5v0iA.AMP.1    1  20  20
5v0iA.TRP.2    1  18  18
6bxoA.SAH.2    1  21  21
6fnrA.GOL.2    8  15   9
6ym4A.GOL.3    1  11  11
6ym4A.GOL.4    3  19   9
6zxwG.ACY.8    2  14   8
6zxwG.ACY.9    2  11  11
7m1tA.ATP.8    1  20  20
1rjfA.GOL.3    1  11  11
1rjfA.GOL.4    9  12   8
4fioA.EEE.1    1  11   6
5t9yA.GOL.3    1  10  10
5xvuA.ATP.3    2  26  26
6fbaA.MLI.4    1  12  12
6fbaA.MLI.5    1  10  10
6fbaA.GOL.6    1  14   8
7c3aA.FAD.1    1  33  33
1rpnA.GDP.2    1  27  27
3e87A.TPO.1    1  12   9
3e87A.TPO.2    1  14   8
4mfaA.PO4.4    1  12   8
5efqA.TPO.1    3  11  11
5efqA.ADP.2    1  25  25
6pa4A.ASP.1    6  13  13
7nxkA.TPO.1   10  12  12
2dg1A.GOL.3    4  11  11
2g7mX.AN0.1    2  15  15
3r5aA.P0A.1    6  13  13
3r5aA.P0A.2    2  12   5
3r5bA.NPI.1    1  13  13
3znkA.GLA.4    5  13   4
3znlA.GLA.4    5  10   5
3znmA.GLA.4    2  11   5
4udiA.PO4.1    1  12  12
4udiA.GOL.3    3  14   9
4udiA.GOL.4    1  15   9
4udiA.GOL.6    3  11   6
5vmcA.GAL.6    3  10   4
5vmfA.GAL.6    2  10   4
5vmjA.GAL.2    1  13   6
5vtqA.GAL.10   2  13   4
5vtrA.GAL.9    2  14   3
5vtvA.GAL.11   2  12   4
6bkqA.GAL.11   2  15   3
6jksA.ASP.2    1  13  13
4k63A.GAL.3    4  13   4
4k66A.GAL.3    3  13   5
5mcpH.ATP.1   10  14  14
5mcpH.ATP.2   10  14  14
6baaA.ATP.1    4  10  10
6ie2A.AKG.2    1  17  17
4bwgA.GOL.1    1  10  10
6o96K.SAH.1    1  23  23
1kyiA.ATP.1    1  25  25
1potA.SPD.1    1  16  16
1wq3A.IYR.1    1  23  23
1x8xA.TYR.2    1  21  21
2g36A.TRP.2    1  19  19
2r9cA.GOL.8    3  13   6
2r9fA.GOL.7    3  16   6
2zrcA.PO4.2    2  10  10
2zrdA.ADP.1    1  20  20
3gs6A.GOL.2    2  15   8
3gs6A.GOL.3    1  11   9
3h75A.GOL.9    2  16  16
3iv3A.PO4.8    1  13  13
3l6bA.MLI.3    1  17  17
3qowA.SAM.1    1  28  28
3si2A.ACT.4    5  12   6
3uq8A.AMP.2    1  18  18
4czgA.ADP.2    1  29  29
4czhA.ADP.2    1  28  28
4otgA.TPO.1    6  15   8
4otgA.SEP.2    1  15   8
4uy5A.ACT.6    1  13  13
4y0xA.ADP.1    1  22  22
5fqnA.SAH.1    1  25  25
5mekA.A3P.1    1  29  29
5mekA.POL.24   3  11   8
5mekA.POL.26   1  15   9
5mekA.POL.27   4  12   4
5xz7A.GOL.1    1  11  11
5xz7A.GOL.2    6  11   5
5xz7A.GOL.3    2  11   2
5xz7A.GOL.4    2  11   2
5xz7A.GOL.5    1  12  12
5xz7A.F6P.7    1  11  11
5xzaA.ADP.1    1  23  23
5xzaA.FLC.2    8  11   8
5xzaA.GOL.3    3  10   6
6kqwA.CIT.1    1  16  16
6kqwA.CIT.2    4  11   9
6mhjA.PO4.1    2  13   3
6mhjA.PO4.3    1  13   4
6mhjA.PO4.8    2  12   2
6mhjA.PO4.9    2  12   7
6xd2A.SEP.1    4  11   6
1d6sA.MET.1    5  18  18
1dc4A.G3P.8    1  18  18
1l6sA.DSB.4    3  21  21
1l6yA.4OX.4    3  23  23
1l6yA.GOL.5    2  15   5
1l6yA.GOL.6    2  13   2
1l6yA.GOL.7    1  11   4
1q13A.TES.3    1  12  12
1t5cA.ADP.3    1  18  18
3d0eA.TPO.1    6  10  10
3d0eA.TPO.2    3  15   8
3epxA.GOL.3    6  11   6
3l6cA.MLI.3    1  16  16
3lstA.SAH.12   1  21  21
3ntxA.GOL.10   1  13  13
3ntxA.GOL.11   7  11   8
3pz2B.GRG.4    1  27  27
4bzeA.GOL.1    1  12  12
4bzfA.TRE.1   10  12  12
4bzfA.CIT.3    1  12  12
4bzgA.MAL.1    1  17  17
4bzhA.TRE.1   10  12  12
4bzhA.MAL.2    1  17  17
4bzhA.GOL.3    3  11   2
4bzhA.GOL.4    2  11   5
4j7qA.B7N.1    1  36  36
4k8pA.ADN.11   1  22  22
4qfdA.FAD.2    4  55  55
4xo7A.ASD.2    1  13  13
5clpA.ACT.7    1  13   9
5tdmB.GOL.3    5  11   9
5v69A.PGO.4    5  11   5
5v69A.PGO.5    5  10  10
6fnqA.GOL.3    4  11   9
6fnqA.GOL.4    4  12   9
6fnqA.GOL.5    5  10   7
6iy9A.FLC.6    2  10  10
6li5A.TPO.1    3  17  17
6li6A.TPO.1    4  17  17
6utnA.G3P.9    2  10  10
3n1zB.GOL.1    2  11  11
3n20B.GOL.1    2  11  11
3n20B.GOL.2    2  17   9
5yfuA.AMP.3    3  15   5
5yfvA.AMP.2    4  12   6
5yfwA.AMP.2    7  13   7
5yg8A.AMP.3    3  15   5
5yg9A.AMP.2    3  11   5
5ygaA.AMP.3    5  11   5
3ab3A.GDP.2    1  26  26
3fhlA.GOL.1    2  15   9
3fhlA.GOL.3    5  11   6
3t6eM.GOL.25   1  12   4
3t6eM.GOL.28   4  11   5
4e5sA.GOL.8    4  13   7
4nstA.TPO.1    2  10  10
4nstA.ADP.2    1  24  24
5jx5A.PO4.1    9  11   7
5jx5A.GOL.2    1  12  12
5ofuA.AMP.1    3  18  18
5ofuA.F6P.2    1  20  20
5ukfA.PO4.2   10  11   4
5usdA.GOL.9    2  11  11
5v1fA.DCP.3    1  20  20
6a4iA.TRP.3    3  14  14
6bu6A.GOL.2    4  11  11
6cnxA.ACT.3    7  10   3
6cnxA.ACT.4    3  13   6
6cnxA.GOL.5    1  12   6
6idwA.GOL.1    1  12  12
6idwA.PO4.2    4  11   7
6up7R.PIO.1    5  15   6
2dsoA.GOL.3    1  11   2
4cqvA.PO4.4    4  13   7
4cqvA.PO4.5    8  10   9
4cqxA.GAL.5    6  13   4
4cqxA.PO4.7    4  12   8
4cqxA.PO4.8    1  10  10
4juhA.GAL.4    5  11   4
4jujA.GAL.4    5  12   3
5m7eF.GOL.3    5  12   8
5m7eF.GOL.4    5  10   8
4a51A.ADP.1    1  19  19
3nxkA.GOL.9    2  12   6
4ju0A.GAL.2    2  15   6
4k4gA.1S0.1    1  20  20
2r6r1.GDP.1    1  29  29
1b4eA.SHF.7    3  17  17
1b4eA.GOL.8    3  11  11
1b4eA.GOL.9    1  13   8
1b4eA.GOL.10   4  14   7
1bg2A.ACT.3    1  13   7
1bg2A.ADP.5    1  17  17
1bxoA.MAN.1    3  11   7
1bxoA.MAN.2    2  14   4
1bxqA.MAN.1    3  11   8
1bxqA.MAN.2    2  11   4
1bxqA.ACT.5    1  12   5
1bxqA.GOL.8    1  11   9
1ds0A.ACT.1    3  12  12
1ds1A.AKG.6    2  17  17
1ds1A.PGO.7    1  13   9
1ds1A.PGO.8    3  17   8
1izdA.MAN.1    6  12   5
1mrqA.STR.2    1  14  14
1vfxA.ADP.5    1  22  22
2f84A.PO4.1    1  12   9
2rhuA.MLY.4    6  12   9
2weaA.MAN.1    2  12   8
2weaA.MAN.2    3  17   6
2webA.MAN.1    2  11   8
2webA.MAN.2    3  12   6
2wecA.MAN.1    3  11   8
2wecA.MAN.2    2  13   5
2wedA.MAN.1    3  11   8
2wedA.MAN.2    2  12   4
2ymvA.FNR.5    8  25  25
2ymvA.ACT.9    4  12   5
2ymvA.ACT.11   6  11   8
2zroA.ADP.1    1  22  22
2zroA.GOL.2    1  12   9
3karA.ADP.2    1  21  21
3p4eA.AMP.1    4  13  13
3p4eA.GOL.2    3  12   5
3p4eA.CIT.3    1  13  13
3prtA.GOL.8    1  14  14
3prtA.GOL.10   3  11   5
3prtA.GOL.11   2  10   5
3prtA.GOL.12   1  11   4
3prtA.GOL.13   1  11  11
3prtA.GOL.14   7  11   5
3prtA.GOL.16   6  10  10
3qnvA.GOL.6    1  13   7
3qnvA.GOL.8    1  13  13
3qnvA.GOL.9    4  12   8
3v38A.GOL.4    1  16  16
3v38A.GOL.5    2  12   7
3v38A.GOL.7    9  11   4
3v38A.GOL.8    1  12  12
3v38A.GOL.12   5  10  10
3v38A.GOL.13   5  13   7
3v38A.GOL.14   2  10   6
3v38A.GOL.20   7  11   8
3v38A.GOL.21   7  13   8
3v38A.GOL.22   3  13   8
3v38A.GOL.23   1  12   5
3v38A.GOL.25   1  11   5
3v38A.GOL.26   1  11   5
3v38A.GOL.27   1  13   6
3v38A.GOL.28   1  15   8
3v38A.GOL.29   3  12   5
3v7zA.GOL.6    1  13   5
3v7zA.GOL.7    2  12   6
3v7zA.GOL.10   6  10   4
3v7zA.GOL.11   9  11   4
3v7zA.GOL.12   4  14   8
3v7zA.GOL.13   9  11   6
3v7zA.GOL.20   1  17   7
3v7zA.GOL.21   6  10  10
3v7zA.GOL.22  10  11   4
3v7zA.GOL.23  10  10   6
3v7zA.GOL.24   1  11   6
3v7zA.GOL.25   7  13   6
3v7zA.GOL.26   1  16   5
3v7zA.GOL.28   2  10   7
4aanA.BU3.4    1  13  13
4aanA.BU3.5    1  13   6
4aanA.BU3.6    4  14   5
4djlA.GOL.8    6  11   5
4djlA.GOL.9    8  14   9
4djlA.GOL.10   1  11   5
4djlA.GOL.11  10  11   4
4djlA.GOL.12   1  11   5
4djlA.GOL.13   1  11   5
4djlA.GOL.14   6  10  10
4djlA.GOL.15   1  12   8
4djlA.GOL.18   2  13   6
4djlA.GOL.21   8  12   7
4djlA.GOL.24   2  11   7
4djlA.GOL.27   7  13   6
4djlA.GOL.30  10  13   7
4djlA.GOL.32   1  12   5
4djlA.GOL.33   2  11   7
4djlA.GOL.34  10  11   7
4djlA.GOL.35   3  11   4
4djlA.GOL.37   2  10   4
4djlA.GOL.38   3  11   1
4dukA.GOL.7    7  10   4
4dukA.GOL.9    5  10   7
4dukA.GOL.10   5  12   7
4dukA.GOL.11   1  11   5
4dukA.GOL.12   1  13   6
4dukA.GOL.14   7  10  10
4dukA.GOL.17   1  14   8
4dukA.GOL.18   1  11   5
4dukA.GOL.19   2  10   6
4dukA.GOL.20   9  10   8
4dukA.GOL.21   1  15   5
4dukA.GOL.22   1  12   4
4dukA.GOL.24   6  10   6
4dukA.GOL.25   7  11   5
4dukA.GOL.26   2  11   7
4dukA.GOL.29   3  12   6
4dukA.GOL.30   4  14   5
4dukA.GOL.31   4  12   7
4dukA.GOL.32   6  10   6
4f8zA.GOL.11   5  11   5
4f8zA.GOL.12   5  11  11
4f8zA.GOL.13   1  14  14
4f8zA.GOL.14   1  13   8
4f8zA.GOL.16   4  13   7
4f8zA.GOL.17   4  11   7
4f8zA.GOL.18   2  12   6
4f8zA.GOL.19   1  11   6
4f8zA.GOL.21   1  13   5
4f8zA.GOL.22   7  11   4
4f8zA.GOL.23   1  12   7
4f8zA.GOL.25   8  11   7
4f8zA.GOL.26   1  12   5
4f8zA.GOL.27   7  11   7
4f8zA.GOL.28   6  11   5
4f8zA.GOL.29   8  11   4
4f8zA.GOL.30   5  11   6
4fh5A.UTP.1    1  26  26
4fhpA.UTP.1    1  27  27
4fhpA.GOL.3    5  13   5
4fhvA.CTP.1    1  24  24
4fhwA.GTP.1    1  24  24
4fhxA.ATP.1    1  26  26
4gm5A.GOL.10   1  15   8
4gm5A.GOL.11   8  10   7
4gm5A.GOL.12   2  13   6
4gm5A.GOL.14   1  11   6
4gm5A.GOL.15   4  12   7
4gm5A.GOL.19   5  13   7
4gm5A.GOL.23   1  13   8
4gm5A.GOL.27   1  15   5
4iavA.GOL.4    1  11   6
4iavA.GOL.9    2  13   6
4iavA.GOL.12   6  10   4
4iavA.GOL.13   5  13   7
4iavA.GOL.14   8  11   4
4ihmA.GOL.9   10  10   5
4ihmA.GOL.10   2  10   5
4ihmA.GOL.11   1  11   3
4ihmA.GOL.12   5  11  11
4ihmA.GOL.13   1  14  14
4ihmA.GOL.14  10  10   8
4ihmA.GOL.15   1  11   5
4ihmA.GOL.16  10  11   4
4l8jA.GOL.7    4  12   5
4lj6A.PO4.2    3  12  12
4lj8A.ADP.1    1  20  20
4panA.GDP.1    1  29  29
4q36A.GCS.4    1  12  12
4w5zA.ACT.4    2  14   8
4w5zA.ACT.10  10  11   7
4w5zA.ACT.13   2  12   3
4wnrA.GDP.1    4  26  26
4wnrA.GOL.3    3  12   4
4xp7A.FNR.2    1  23  23
4ycyA.GOL.2    2  10  10
4ycyA.GOL.3    5  11  11
5e72A.SAM.1    2  30  30
5grrA.GOL.4    7  13   8
5grrA.GOL.5    5  10  10
5k4pA.TPO.1    1  18  18
5k4pA.SOR.12   5  11  11
5mhbA.PBG.1    3  23  23
5mhbA.GOL.5    1  13   8
5mhbA.GOL.6    5  12   9
5mhbA.GOL.7    3  10  10
5o4zA.GOL.9    1  11   6
5o4zA.GOL.10   2  10   6
5o70A.AMP.1    1  18  18
5o70A.AMP.2    1  18  18
5o70A.GOL.13   1  11   6
6ndlA.GOL.1    4  11   7
6ndlA.GOL.2    4  11  11
6ndlA.GOL.4    5  12   7
6sutA.TPO.1    1  17  17
6sutA.GOL.3    1  10  10
6sutA.GOL.4    3  11   6
6sutA.GOL.5    1  11   8
6sutA.GOL.6    2  14   8
6vwrA.SIN.1    2  16  16
1ppkE.MAN.2    3  11   8
1ppkE.DMF.5    1  12   8
1pplE.MAN.2    4  11   8
1ppmE.MAN.2    2  11   8
1ppmE.ARA.3    3  11   4
1aptE.MAN.1    2  11   8
1apvE.MAN.1    2  12   8
1apwE.MAN.1    2  11   8
1i8jA.DSB.3    3  21  21
1j96A.ACT.1    4  10  10
1j96A.TES.3    4  12  12
1p72A.ADP.6    1  24  24
1p72A.THM.7    1  16  16
1tb5A.AMP.3    3  23  23
2afwA.AHN.3    6  15  15
2qvsE.TPO.1    6  16   9
3ag9A.SEP.2    5  12   8
3b4yA.FLC.11   3  11  11
3b6uA.ADP.2    1  20  20
3barA.U5P.1    1  23  23
3f4cA.GOL.3    5  13  13
4a1fA.FLC.1    2  15  15
4u07A.ATP.2    1  27  27
4u0sA.ADP.1    1  25  25
4zcdA.FAD.1    1  49  49
5m8eA.GOL.3    3  13  13
5m8eA.GOL.4    3  10  10
5orkB.ADP.1    1  23  23
5tdfB.GOL.4    7  12   5
5tdfB.GOL.5    3  11   9
5tdzB.GOL.3   10  12   7
5vcsB.MAN.2    8  11   4
5xdfA.HSE.1    2  17  17
5xygA.GOL.1    2  13   5
5xygA.GOL.2    6  13   7
6bgeA.GOL.3    1  11   5
6utoA.G3P.9    3  11  11
1jcrA.ACY.1    1  11   6
1tn7A.ACY.1    1  11   6
2p4nK.ADP.2    1  17  17
1poy1.SPD.1    1  17  17
1prcM.MQ7.9    1  20  20
1r2cM.MQ7.8    6  21  21
2bp1A.FLC.2    2  15  15
2jblM.MQ7.4    1  20  20
2prcM.MQ7.8    1  20  20
2wjmM.MQ7.4    1  20  20
2wjmM.PO4.7    1  11  11
2wjmM.PO4.8    2  11   3
2wjnM.MQ7.5    1  20  20
2x5uM.MQ7.5    1  21  21
2x5vM.MQ7.5    1  22  22
2yp1A.BMA.5    7  12   5
2yp1A.MAN.6    7  11   5
2yp1A.ACT.26   2  15   7
3ifcA.AMP.1    3  19  19
3ifcA.P6P.2    1  17  17
3ifcA.GOL.6    4  11   6
3ifcA.GOL.7    9  10   5
3ifcA.GOL.8    2  14   4
3prcM.MQ7.8    9  20  20
3t6dM.GOL.27   3  11   6
3t6dM.GOL.30   3  10   6
3t6dM.GOL.31   3  11   5
3t6dM.GOL.33   3  11   9
4ac5M.MQ7.5    1  20  20
4casC.MQ7.4    1  20  20
4casC.PO4.8    1  11  11
4hktA.GOL.18   3  11  11
4hktA.GOL.19   2  11  11
4nlzA.PO4.3    1  12   8
4ub3A.PPV.2    1  16  16
4yd2A.PPV.7    1  12  12
5m7jC.MQ7.3    1  20  20
5m7jC.PO4.7    1  11  11
5m7jC.PO4.8    2  10   2
5m7kC.MQ7.4    1  20  20
5m7kC.PO4.8    1  11  11
5m7kC.PO4.9    2  11   2
5m7lC.MQ7.4    1  21  21
5m7lC.PO4.8    1  11  11
5nj4M.MQ7.1    7  21  21
5o4cM.MQ7.2    1  21  21
5o64M.MQ7.2    1  22  22
5prcM.MQ7.8    1  20  20
5w8kA.MLA.3    2  17   8
5w8kA.GOL.4    2  12   9
5w8kA.GOL.5    8  11   9
5w8kA.GOL.6    2  11   3
5w8kA.GOL.7    5  11   7
5w8kA.GOL.8    7  12   9
6prcM.MQ7.8    4  20  20
6v5fA.ASP.1    1  18  18
6zhwM.MQ7.2    3  22  22
6zi4M.MQ7.2    7  22  22
6zi5M.MQ7.2    5  23  23
6zi6M.MQ7.2    1  21  21
6zi9M.MQ7.2    1  22  22
6ziaM.MQ7.2    1  21  21
6zidM.MQ7.2    1  22  22
7prcM.MQ7.7    1  20  20
1rm6B.FAD.1    2  43  43
1sb3B.FAD.1    3  45  45
4djdD.GOL.1    1  17  17
4djdD.GOL.3    3  11   3
4djdD.GOL.4    8  12   7
4djdD.GOL.5    6  13   8
6c5zB.UPG.1    1  25  25
6fo1A.ADP.1    5  26  26
3s4tA.ACT.15   3  14   9
4qnuA.PO4.2    1  13   7
4qnuA.PO4.3    8  11   6
5jmvA.AMP.1    3  28  28
7a7bA.FAD.1    1  46  46
7aprA.FAD.1    1  47  47
7bvrA.GOL.1    1  13  13
1bofA.GDP.4    1  28  28
1bpdA.PO4.1    1  11   9
1gddA.GDP.2    1  28  28
1ryoA.OXL.1    1  14  14
1ti7A.GOL.15   4  14   9
2ddxA.GOL.2    6  11  11
2ddxA.GOL.3    3  10  10
2ddxA.GOL.4    1  10  10
2gjlA.FMN.1    1  32  32
2gjnA.FMN.1    2  32  32
2hehA.ADP.2    1  20  20
2oepA.ADP.1    1  21  21
2xz7A.PEP.1    1  16  16
3gsmA.GOL.2    1  11   9
3gsmA.GOL.3    1  11   6
3ngnA.AMP.1    1  19  19
3ngnA.AMP.2    2  11   6
3rpwA.GOL.10   1  12  12
3rpwA.GOL.12   5  10   9
4dw1A.ATP.2    1  11   8
4dw1A.GOL.4    1  11   8
4gewA.GOL.1    3  13  13
4gewA.GOL.2    6  11   5
4gewA.GOL.3    1  10  10
4gewA.GOL.4    6  11   8
4gewA.GOL.5    4  10  10
4gewA.GOL.6    6  12   5
4gewA.GOL.7    1  11   7
4gewA.GOL.8    1  11   8
4gewA.GOL.9    1  12   6
4pvaA.GOL.5    3  12   9
4pvaA.PO4.6    1  12   5
4pvaA.PO4.7    1  10  10
4pvaA.PO4.8    2  11   6
4pvaA.PO4.9    1  13  13
4pvaA.PO4.10   9  12   9
4qqkA.GOL.2    5  11  11
4z7cA.PO4.1    1  13  13
4z7cA.PO4.3    2  11   4
4z7cA.GOL.4    1  12  12
5az0A.ACT.3    6  12  12
5az0A.ACT.4    2  14   8
5az0A.ACT.5    1  12  12
5az0A.ACT.6    6  11   5
5az0A.ACT.7    3  13   4
5az0A.ACT.8    4  11   6
5az0A.ACT.9    6  11   6
5az0A.ACT.10   1  12   5
5fqoA.SAH.1    1  27  27
5gmeA.ADP.2    1  23  23
5gmeA.AMP.3    4  13  13
5mx9A.GOL.3    1  15   8
5mx9A.GOL.4    2  12   8
5uqdA.AKG.1    2  16  16
5wzyA.CTP.4    1  11   8
6ekxA.PO4.9    8  12   6
6ekxA.GOL.11   4  11   8
6ekyA.PO4.9    8  10   7
6ekyA.GOL.10   3  11   8
6ekyA.GOL.11   1  12   3
6ekyA.GOL.12   3  10   7
6ekyA.GOL.32   1  12   8
6el0A.GOL.10   4  11   8
6el0A.GOL.12   4  10   7
6gihA.ACT.1    1  10  10
6gihA.ACT.2    1  10  10
6xcyA.SEP.1    8  11   6
5knkB.GOL.6    1  12   9
5knkB.11A.10   1  17  17
1gveA.GOL.3    3  11  11
1gveA.CIT.4    1  16  16
1gxmA.GOL.1   10  11  11
1gxmA.GOL.2    5  12   9
1gxmA.GOL.3    1  13  13
1s95A.PO4.3    1  13  13
1vbrA.ACY.3    6  11   4
1vbuA.ACY.2    1  11   5
1vbuA.ACY.5    1  13   7
1vbuA.GOL.6    1  13  13
1yb5A.ACT.2    4  11   4
1yb5A.GOL.6    3  12   7
1yb5A.GOL.7    2  11   5
1yb5A.GOL.8    1  12  12
2jedA.SEP.1    3  14   9
2jedA.SEP.2    3  10  10
2nnlD.ERD.2    1  23  23
2ounA.AMP.3    2  21  21
2ourA.CMP.2    1  18  18
2q0fA.UTP.3    1  27  27
2q0fA.U5P.4    1  16  16
2q83A.ADN.9    1  16  16
2qw5A.GOL.9    9  11   7
2yorA.BMA.18   8  11  11
3dsvB.GER.3    1  20  20
3dysA.5GP.3    1  20  20
3fjyA.GOL.8    1  10  10
3jyfA.GOL.16   2  14   7
3jyfA.GOL.17   2  11   4
3jyfA.GOL.18   1  12   6
3jyfA.GOL.19   1  11   5
3jyfA.GOL.24   2  11   7
3kc2A.PO4.4    1  14  14
3kc2A.PO4.5    2  11   5
4at7B.MLI.1    1  12  12
4avbA.CMP.1    1  26  26
4bh3A.GAL.10   5  10   6
4bh4A.GAL.10   5  11   6
4czxA.PO4.2    8  10   3
4fmmA.GOL.1    9  16  16
4fmmA.GOL.2    1  10  10
4fmmA.GOL.4    9  14  14
4fmmA.GOL.6    1  11  11
4gacA.FLC.2    1  11  11
4mebA.PO4.1    1  15  15
4mebA.GOL.2    2  12  12
4wwhA.GAL.6    1  14  14
5cshA.ATP.3    1  15  15
5ctpA.ACT.1    1  16   9
5d8zA.CBI.1    1  12  12
5ergB.SAM.1    1  26  26
5k16A.GOL.2    1  12   3
5lrnA.TPO.1    1  17  17
5lrnA.GOL.4    1  10  10
5modB.ACT.1    2  11   5
5odeA.FAD.1    1  48  48
5odeA.FAD.2    1  25  25
5oquB.ADP.1    1  21  21
5oquB.ACT.2    3  11   5
5orjB.ADP.3    1  23  23
5otdB.ACT.1    1  13   9
5otdB.PO4.3    3  12   5
5otoB.ACT.1    1  10   9
5otoB.ACT.2    1  12   9
5otoB.PO4.4    3  12   5
5ouuA.ACT.1    1  10  10
5ouuA.ACT.2    1  11   9
5tdeB.GOL.3    5  10   8
5tdeB.GOL.4    8  13   9
5tetB.PO4.1    1  12   7
6bpyA.FAD.1    1  55  55
6bpyA.MLI.2    1  13  13
6bpyA.MLI.3    1  11   6
6gpxA.OLA.3    4  13   7
6gpxA.OLA.4    6  12   7
6gpxA.OLA.7    1  13  13
6gpxA.OLA.10   1  13  13
6gpxA.OLA.12   1  13  13
6l2iA.GOL.2    1  13  13
6li4A.TPO.1    4  18  18
6mm8C.TPO.1    1  12   8
6mm8C.ACY.4    3  12   5
6u1dA.DAL.1    9  13  13
6u1dA.DAL.2    2  16  16
6u1dA.ATP.7    9  29  29
6u1eA.DAL.1    7  13  13
6u1eA.DAL.2    3  16  16
6u1eA.ATP.7    7  30  30
7aajB.GOL.2    3  12   7
7e43B.ACT.1    3  12  12
7e43B.ACT.2    2  18   9
1js1X.PO4.1    1  11  11
3miaA.TPO.1    1  12  12
4yyfA.ACT.8    2  17   8
4yyfA.ACT.9   10  11   9
6wn3A.GOL.2    1  12   8
6wn3A.GOL.4    4  10   7
6wn3A.GOL.5    9  10   5
2bcqA.PPV.5    1  14  14
2bcsA.PPV.4    1  15  15
2gcgA.DGY.2    1  14  14
2himA.ASP.1    1  17  17
2himA.ASN.2    1  11  11
2himA.ASN.3    1  12  12
2hzkA.GOL.11   2  12  12
2pfqA.DCP.6    1  20  20
2pfqA.PPV.7    1  14  14
4klqA.DTP.1    1  21  21
4klqA.PPV.2    1  13  13
4klsA.DTP.1    1  22  22
4klsA.PPV.2    1  15  15
4lvsA.DTP.1    1  20  20
4plcA.PYR.1    1  12  12
5acbC.TPO.1    3  10  10
5f2iA.ACT.4    2  14   9
5f2lA.M2P.1    1  28  28
5f2mA.M2P.1    1  28  28
5f52A.ASP.1    1  19  19
5i48A.ASP.1    1  19  19
5lihA.TPO.1    1  11   9
5lihA.TPO.2    9  12   8
5lihA.ADP.3    1  25  25
5u2tA.ACT.6    2  11   9
5u2tA.ACT.7    1  14   7
5u2tA.ACT.8    1  12   3
6tmeA.GOL.12   4  13   6
6tmeA.GOL.13   2  14   8
6u1hA.PO4.3    1  11  11
6u1hA.ADP.5    1  28  28
6u1jA.DAL.1    4  12  12
6u1jA.DAL.2    4  15  15
6u1jA.PO4.5    4  13  13
6u1jA.ADP.7    4  25  25
6u1kA.DAL.1    7  12  12
6u1kA.DAL.2    1  16  16
6u1kA.ADP.6    7  26  26
7k74A.PO4.1    1  19   8
7nxjA.TPO.1    1  11  11
3u3xA.ACT.7    1  10  10
2ooxG.AMP.1    2  25  25
2ooyG.ATP.1    1  25  25
2qr1G.ADP.1    1  25  25
2qr1G.ADP.2    4  16  16
2qrcG.AMP.1    1  25  25
2qrcG.ADP.2    4  16  16
2rgnA.GDP.3    4  30  30
4cqwA.GAL.5    4  12   6
4cqwA.PO4.7    3  11   6
4cqyA.GAL.5    4  12   6
4kpsA.GAL.2    2  12   3
4v0jA.GOL.3    1  15   5
6bwcA.UD1.2    1  32  32
3blvA.FLC.8    1  15  15
5t1pA.GPE.5    4  24  24
6lknC.P5S.1    4  11   7
6j99K.SAH.1    6  27  27
7czlA.BCR.7    1  23  23
1tbfA.GOL.4    3  12  12
1xgkA.PO4.1    1  15   7
1xgkA.GOL.11   4  11  11
2gn2A.C5P.3    2  13  13
2ivnA.GOL.1    1  13   7
2ivpA.ATP.2    1  34  34
2rhxA.MLY.3    3  12   8
3t9cA.IHP.2    1  18  18
3t9eA.ADP.1    1  28  28
4ek9A.GOL.4    4  12   8
4nxwA.ADP.1    1  24  24
4nxxA.GDP.1    1  21  21
4q4cA.ADP.1    1  27  27
5cvfA.ATP.2    1  24  24
5cvfA.ACT.3    1  15   9
5cvfA.ACT.4    1  11   8
5gmdA.AMP.3    4  13  13
5oxuA.PO4.9   10  10   7
5oxuA.GOL.10   5  11   8
5oxuA.GOL.12   3  11   7
6bm5A.SAM.1    1  20  20
6bm6A.SAH.1    1  19  19
6ccyA.TPO.1    4  16   9
6ef6A.ACT.5    4  15   9
6ekwA.PO4.9    7  10   7
6ekwA.NPY.10   2  18   9
6ekwA.GOL.11   5  11   8
6ekwA.GOL.12   1  11   4
6ekwA.GOL.14   3  14   8
6ekwA.GOL.15   1  15   9
6ekzA.GOL.10   4  11   8
6ekzA.GOL.11   1  11   4
6ekzA.GOL.12   4  10   7
6ekzA.GOL.17   2  19   8
6ekzA.GOL.19   1  13   8
6k0jA.SEP.2   10  11   6
6vwqA.SIN.2    2  16  16
6w45A.FMN.2    1  32  32
6xczA.SEP.1    5  11   6
6xmyA.PO4.3    5  11   7
1t9sA.5GP.3    1  20  20
1xjbA.ACT.1    1  12  12
1xjbA.ACT.2    1  10  10
1xjbA.CIT.5    1  12  12
2e5fA.PO4.1    1  12  12
2nomA.DUT.3    1  28  28
2q0dA.ATP.3    1  27  27
3burA.GOL.2    2  11   6
3burA.GOL.3    1  13   5
3burA.GOL.5    1  11   3
3burA.TES.8    1  20  20
3bv7A.GOL.3    1  13   5
3bv7A.GOL.4    1  10  10
3casA.ASD.6    1  18  18
3cavA.CI2.2    1  12  12
3cotA.STR.2    1  18  18
3cq0A.GOL.11   2  13   7
3cq0A.GOL.12   1  12  12
3cq0A.GOL.14   2  11   5
3cq0A.GOL.15   3  15  15
3dstB.GRG.1    1  25  25
3dsuB.FPP.1    1  21  21
3dswB.GER.3    1  18  18
3dsxB.GER.3    1  23  23
3i53A.SAH.1    1  24  24
3i5uA.SAM.1    1  27  27
3i5uA.GOL.3    1  10  10
3uzxA.AOM.2    1  12  12
3uzyA.BDT.2    1  14  14
3uzzA.TES.2    1  16  16
3v0dA.PO4.1    1  13  13
3v0dA.PO4.2    3  13   6
4ec8A.TPO.1    1  12  12
4iirA.PTR.1    1  10  10
4l1wA.STR.2    2  14  14
4l1xA.STR.2    1  12  12
4ntcA.FAD.1    2  50  50
4plfA.PYR.2    2  12  12
4pxfA.TRE.11   3  11   4
4xo6A.5SD.2    1  15  15
5cu3A.ACT.1    1  12   9
5cu3A.ACT.2    7  10   6
5mo8A.ACT.1    1  10  10
5moeA.ADP.1    1  22  22
5moeA.ACT.5    2  14   9
5moeA.ACT.6   10  12   5
5moeA.ACT.7    2  11   6
5moeA.ACT.8    1  12   6
5mp8A.PO4.1    3  12   5
5mp8A.ADP.4    1  22  22
5nctA.SER.2    2  11   7
5nctA.GOL.3    1  10  10
5nctA.GOL.4    4  11   9
5os7B.ACT.1    1  13   9
5os7B.ATP.3    1  19  19
5vhbA.SEP.1    8  12   9
5vhbA.TPO.2    1  10  10
5vhbA.SEP.3    4  12   8
6cdsA.PIO.1    1  12  12
6cdsA.PO4.2    1  10  10
6dehA.GOL.3    8  11   7
6dgiA.GOL.9    2  12   7
6dgiA.ACT.10   1  12  12
6gmdA.ACT.1    1  13   9
6gmdA.ATP.3    1  19  19
6l59A.ATP.1    1  15  15
6u1fA.DAL.1    1  13  13
6u1fA.DAL.2    1  16  16
6u1fA.ATP.7    1  31  31
6wmoA.UDP.2    1  19  19
6xn0A.GOL.2    1  15  15
6xn0A.GOL.3    1  10  10
6xn0A.GOL.4    1  12   9
6xn0A.GOL.5    3  11   9
6xn0A.GOL.6    6  13   8
6xn0A.GOL.8    2  15   7
2assB.PO4.2    1  13   6
5i4bA.ASP.1    1  20  20
1o7jA.GOL.3    1  13   9
1osnA.ADP.1    2  12  12
2bcrA.PPV.5    1  16  16
2dvuA.GRE.2    1  12  12
3mdaA.PPV.1    1  16  16
3zv0A.GOL.1    9  11   7
4ap0A.ADP.2    1  19  19
4gfiA.ALA.2   10  14  14
4gfiA.GLU.3   10  18  18
4lzgA.GOL.1    1  13   7
4m0aA.PPV.3    1  15  15
4uazA.PPV.4    1  15  15
4yy1A.GAL.5    2  11   4
4yy7A.GAL.6    2  11   5
5ff7A.G3P.1    1  16  16
5ff7A.G3H.2    1  14  14
5i3zA.ASP.1    1  18  18
5kalA.UTP.1    1  25  25
5oeyA.PO4.1    1  11  11
5tgfA.GOL.9    1  11  11
5tgfA.GOL.10   1  16   9
5twqA.PPV.5    1  12  12
5tyxA.PPV.1    1  15  15
6bazA.LAC.3    1  16   7
6f2aA.LYS.2    1  18  18
6f2aA.LYS.3    1  12   4
6f2aA.ACY.4    6  13   5
6f2aA.ACY.5    3  11   4
6f2bA.AKG.2    1  16  16
6f6jA.SIN.2    3  22  22
6f6jA.ACT.4    1  13  13
6fdfA.SAH.1    1  27  27
6fdfA.GOL.2    1  12  12
6fdfA.GOL.3    2  12   4
6mm7A.TPO.1    1  12   8
6mm7A.SEP.2    4  12   8
6mm7A.ACY.5    6  10  10
6p1sA.ATP.1    1  14  14
6vf4A.PPV.6    1  15  15
2qrdG.ADP.1    4  16  16
2qrdG.ATP.2    2  26  26
2qrdG.ATP.3    2  25  25
4uo1A.GAL.19   5  11   5
4uo2A.GAL.19   4  11   4
4wsuA.GAL.5    4  15   6
5ljvA.ADP.2    1  27  27
5t96A.GOL.4    1  16   9
2gvnA.ASP.1    1  17  17
2jk0A.ASP.1    1  18  18
5cwrA.DCP.1    1  21  21
5m21B.PHB.2    1  17  17
5ywbA.ADP.1    4  10  10
2c91A.TLA.2    3  15  15
2c91A.GOL.3    3  14   9
2c91A.GOL.4    9  13   8
1i6mA.GOL.10   4  11  11
1i6mA.GOL.12   4  12   4
1i6mA.GOL.13   1  13   7
1mx3A.ACY.2    1  10  10
1yyzA.F6P.1    1  20  20
1yyzA.PO4.2    1  12  12
1yyzA.AMP.5    2  19  19
2f3bA.F6P.1    1  20  20
2f3bA.PO4.2    1  10  10
2f3bA.PO4.3    1  12  12
2oe2A.PO4.1    3  10   9
2qvrA.CIT.9    3  13   9
2wltA.ASP.1    1  18  18
3c9mA.RET.3   10  26  26
3kxiA.GDP.2    1  23  23
3pxoA.RET.4    5  25  25
3qoxA.SAH.1    1  28  28
4bezA.ACT.2    4  11   6
4er7A.GOL.2    2  11  11
4gbvA.F6P.1    1  18  18
4gbvA.PO4.2    1  13  13
4gbvA.AMP.5    2  18  18
4gbwA.F6P.1    1  21  21
4gbwA.PO4.5    1  12  12
4gbwA.AMP.6    2  17  17
4gwyA.F6P.1    1  21  21
4gwyA.PO4.2    1  12  12
4gwyA.AMP.6    1  19  19
4h45A.F6P.1    1  19  19
4h45A.PO4.4    1  12  12
4h45A.PO4.5    1  12   9
4hc4A.SAH.1    1  25  25
4hc4A.GOL.3   10  11   7
4he0A.PO4.1    2  13  13
4htyA.GOL.5    1  11   6
4htyA.GOL.6    2  14   9
4htyA.GOL.7    1  11   9
4htyA.GOL.8    1  16   8
4htyA.GOL.9    1  13  13
4hu0A.GOL.5    1  11   9
4hu0A.GOL.7    5  11   6
4hu0A.GOL.10   5  10   2
4kavA.TPO.2    1  17  17
4kavA.PO4.11   1  10  10
4lobA.GOL.1    2  16   9
4wqmA.FAD.2    1  29  29
5cvgA.ACT.1    1  14   9
5cvgA.ACT.2    1  13   9
5cvgA.ACT.3    3  10  10
5cvgA.ACT.4    1  11   7
5dysA.RET.2    5  26  26
5dysA.ACT.3    5  12   8
5dysA.ACT.4    1  11   6
5dysA.PLM.6    4  12   4
5dysA.PLM.7    4  11   3
5kumA.PIO.1    1  11  11
5mohA.ACT.2    1  13   9
5mohA.ACT.3    9  10  10
5oy1A.GOL.10   4  11   8
5oy1A.GOL.18   4  13   4
5oy1A.GOL.19   3  14   8
5oy1A.GOL.20   1  11   5
6a1mA.173.3    2  11  11
6d9mA.GTP.1    1  14  14
6d9mA.GTP.2    2  17  17
6d9mA.GMP.3    5  14  14
6d9mA.POP.4    6  10  10
6d9mA.GOL.6    8  10   8
6e2aA.FMN.1    2  32  32
6e2aA.GOL.4    3  10   4
6el4A.PO4.9   10  10   7
6el4A.GOL.10   4  11   8
6el4A.GOL.11   1  11   4
6el4A.GOL.15   1  13   8
6m84A.PIO.7    1  11  11
7ckiA.ATP.4    5  31  31
7kirA.2IP.1    6  23  23
6ypnB.ADP.1    1  22  22
6ypnB.ADP.3    1  15  15
6ypnB.PO4.6    1  10  10
2cldX.GDP.2    2  23  23
2cldX.GDP.4    2  23  23
1b4kA.SHF.3    2  16  16
1e51A.PBG.1    7  23  23
1fwyA.UD1.3    1  33  33
1g0vA.BMA.1    2  12   6
1g0vA.MAN.2    2  11   2
1g0vA.MAN.3    2  11   5
1g0vA.BMA.4    2  12   3
1g0vA.MAN.7    2  10   2
1g0vA.MAN.8    2  15   8
1ho3A.ASP.1    5  17  17
1nnsA.ASP.1    1  18  18
1vj7A.GDP.2    2  20  20
2hfuA.MEV.1    1  16  16
2i0eA.TPO.1    1  11   8
2i0eA.TPO.2    2  13   8
2i0eA.SEP.3    2  12   8
2ikfA.UTP.2    1  29  29
2j4yA.RET.2   10  29  29
2ouqA.5GP.3    1  21  21
2wpxA.GOL.2    1  11   9
2x72A.PEF.2    7  11   9
2x72A.RET.11   4  24  24
2x72A.ACT.13   4  12   7
3a8wA.TPO.2    8  12   9
3a8wA.ATP.3    1  25  25
3niyA.ACT.7    1  13   8
3pqrA.RET.1    1  25  25
3qkkA.TPO.1    1  11  11
3ur5A.DPF.2    1  18  18
3v0hA.I3P.1    1  19  19
3v0hA.I3P.2    1  13   8
4a4mA.RET.2    5  23  23
4a4mA.ACT.3   10  10   9
4beyA.ACT.3    7  11   7
4beyA.PLM.4    4  10   3
4injA.GOL.3    1  13  13
4j4qA.TRE.12   3  11   4
4kibA.SAH.8    1  24  24
4kibA.56D.9    1  16  16
4kibA.HF2.11   5  12   9
4kqwA.TLA.2    7  12   8
4kqwA.TLA.3    1  11   6
5ct0A.ACT.1    1  16   9
5ct0A.ACT.2    1  11   9
5en0A.RET.2    4  25  25
5en0A.ACT.3    4  13   9
5hnrA.DAV.3    2  17  17
5l9sA.ACT.1    1  12   9
5mmfA.ACT.2    1  15   9
5mmfA.ACT.4    3  11   4
5mmfA.ACT.5    1  12   9
5mmrA.ACT.3    1  10  10
5mmrA.ACT.5    1  16   9
5mo5A.ACT.1    1  11  11
5mo5A.ACT.2    1  13   9
5mpjA.ADP.1    1  22  22
5ot5A.ACT.1    1  11  11
5ot5A.ACT.2    1  11   9
5ot5A.ACT.3    2  11   5
5othA.ACT.1    1  11  11
5othA.ACT.2    2  10   5
6aqjA.GOL.4    1  11   6
6aqjA.GOL.5    1  11   7
6aqjA.GOL.6    1  12   5
6eiiA.ACT.1    1  10  10
6eiiA.ACT.2    1  13   9
6eiiA.PO4.4    2  12   5
6hh4A.GOL.4    9  12   8
6hh4A.ACT.6    1  11   7
6o6qA.AMP.1    1  21  21
6o6qA.GOL.8    1  10   7
6o6qA.GOL.9    3  11   6
6p55A.PO4.3    1  12   4
6pa9A.ASN.1    1  18  18
6u1gA.DAL.1    1  13  13
6u1gA.DAL.2    1  15  15
6u1gA.ATP.7    1  30  30
6uohA.ASP.1    1  18  18
6uw3B.GDP.1    1  28  28
6uw3B.GOL.2    1  18   9
6uw5B.GDP.1    1  29  29
6xjoA.GDP.1    1  28  28
2i36A.PLM.7    2  10   6
2ob2A.PO4.2    2  11   3
2ob2A.SAH.3    1  28  28
2ob2A.GOL.4    1  10  10
2ob2A.GOL.5    4  11   5
3o7lB.TPO.1    7  15   9
4bn2A.ADP.1    1  18  18
5tihA.ACT.1    1  10  10
6y1iA.ADP.1    1  19  19
1mq3A.DCP.4    1  19  19
1shzA.GDP.3    1  29  29
2bcuA.PPV.4    1  16  16
2p66A.PO4.3    1  13   8
2pfpA.DCP.6    1  20  20
3ecaA.ASP.1    1  18  18
3ifaA.AMP.1    4  19  19
3ifaA.GOL.7    3  14   4
3ifaA.GOL.8    2  16   5
3rh4A.CTP.15   1  21  21
3rh4A.CTP.16   4  14  14
3rh5A.DCP.1    1  20  20
3rh5A.DCP.2    2  11  11
3rh6A.CTP.1    1  21  21
3rh6A.CTP.2    3  11  11
3v0gA.PO4.1    1  12  12
4kldA.DCP.1    1  21  21
4kleA.DCP.1    1  19  19
4kleA.PPV.4    1  15  15
4klfA.DCP.3    1  20  20
4klfA.PPV.4    1  15  15
4klgA.PPV.2    1  15  15
4klhA.PPV.3    1  15  15
4kliA.PPV.2    1  14  14
4kljA.PPV.2    1  14  14
4kllA.PPV.1    1  15  15
4klmA.PPV.1    1  15  15
4kloA.PPV.5    1  13  13
4nlnA.PO4.4    1  13   9
4ph5A.PO4.5    1  13   9
4rpxA.DCP.1    1  20  20
4rpxA.ACT.13   1  13   6
4rpxA.ACT.14   6  11   7
4rpyA.ACT.12   1  11   7
4rpyA.PPV.13   1  15  15
4rpyA.DCP.14   1  19  19
4rpzA.PPV.9    1  15  15
4rpzA.DCP.10   1  19  19
4rq3A.DTP.1    1  20  20
4rq3A.ACT.12   4  11   6
4rq3A.ACT.13   3  14   9
4rq3A.ACT.14   2  12   8
4rq4A.DTP.1    1  20  20
4rq4A.PPV.12   1  12  12
4rq5A.ACT.6    6  12   9
4rq5A.PPV.9    1  14  14
4rq5A.DTP.10   1  21  21
4rq6A.PPV.1    1  13  13
4rq6A.ACT.6    1  13   8
4rv8A.IMP.2    1  30  30
4uayA.PPV.1    1  15  15
4ubbA.PPV.4    1  15  15
5br3A.GAL.6    2  11   3
5br6A.GAL.6    4  11   4
5iikA.CIT.1    1  16  16
5iilA.CIT.1    1  16  16
5tydA.PPV.10   1  14  14
5tyyA.PPV.7    1  16  16
5u2sA.ACT.6    1  11   7
5u2sA.ACT.9   10  11   8
5u2sA.ACT.11   4  11   5
5u9hA.PPV.1    1  15  15
5v1iA.PPV.8    1  15  15
5v1oA.PPV.8    1  13  13
5v1rA.DCP.9    1  17  17
5v1rA.PPV.10   1  14  14
5vs0A.PPV.8    1  15  15
5vs3A.ACT.3    3  10   5
5vzcA.GOL.10   7  11   4
5vzhA.UTP.6    1  21  21
5w6gA.GOL.13   1  11  11
6cr4A.DTP.1    1  22  22
6ctqA.DCP.4    1  20  20
6gasA.FAD.1    1  45  45
6ipdA.OXD.5    1  11  11
6ipeA.PO4.4    1  13  13
6nxbA.CIT.1    1  12  12
6nxcA.CIT.1    1  18  18
6nxcA.GOL.5    1  15   8
6nxcA.ASN.9    1  11  11
6oy9R.RET.1    3  22  22
6p1oA.PPV.7    1  12  12
6p1uA.PPV.8    1  14  14
6p1uA.CTP.9    1  21  21
6pa6A.ASN.1    1  17  17
6ph6A.DCP.1    1  18  18
6uolA.GTP.9    1  23  23
6v25A.ASP.1    1  18  18
6v26A.ASP.1    1  18  18
6v2aA.ASN.1    1  18  18
6v2bA.ASN.1    1  18  18
6vf9A.DTT.10   1  11   6
6vfbA.PPV.12   1  13  13
7a76A.FAD.1    1  44  44
6oyaR.RET.1    6  23  23
1iqpA.ADP.1    1  24  24
1mawA.ATP.1    1  18  18
1mb2A.TRP.1    1  16  16
5g3pA.ACT.5    1  12   7
5m7gF.GOL.1    7  10   8
3aq0A.FPP.3    1  20  20
5cdhA.TLA.1    1  12  12
5y7pA.GCH.2    1  21  21
5y7pA.GCH.3    1  11  11
6pa5A.ASN.1    1  18  18
6pa5A.GOL.3    6  12   2
6uogA.ASP.1    1  18  18
6twmA.DAB.2    1  15  15
1g3iA.ATP.1    1  25  25
7ouiA.BCR.6    1  23  23
1b8uA.OAA.1    2  14  14
1hmyA.SAM.1    2  18  18
1mskA.ACT.1    3  10   6
1mskA.SAM.2    1  19  19
1um8A.ADP.1    1  25  25
2dbqA.GOL.10   1  15   7
2dbqA.GOL.12   1  14   8
2dbqA.GOL.14   7  10   5
2eqaA.AMP.5    1  20  20
2gryA.ADP.2    2  19  19
2r1mA.DPF.4    1  17  17
2rg2A.GOL.8    1  10  10
2rg2A.GOL.9    3  13   5
2wabA.GOL.2    2  11  11
2wabA.GOL.3    3  12  12
2wabA.GOL.4    8  12   9
2wabA.GOL.6    8  11   9
2x4aA.PO4.2    1  22   8
2x4aA.PO4.3    7  12   5
3ffbA.GDP.1    1  28  28
3pzhA.ACT.3    1  14   9
3t99A.ADP.1    1  27  27
3uifA.GOL.6    1  12  12
4avaA.ACT.2    1  11   6
4d6sA.DMD.3    3  10  10
4fr0A.SAM.1    1  27  27
4ifwA.ADP.1    1  24  24
4lceA.KMT.2    1  12  12
4q0mA.PO4.1    1  15  15
4q0mA.GOL.3    3  11  11
4q0mA.GOL.4    3  11   7
4rlkA.GOL.1    1  12   9
4rlkA.GOL.2    2  13   8
4rlkA.ACT.3    1  12   9
4rlkA.ACT.4    6  11   7
4rlkA.GOL.5    2  12   6
5az1A.ACT.3    4  13  13
5az1A.ACT.4    2  14   7
5az1A.ACT.6    3  12   4
5az1A.ACT.7    4  11   6
5az1A.ACT.8    2  11   6
5cspA.ACT.2    1  14   9
5cspA.ACT.3    8  11  11
5csvA.ACT.1    1  11   9
5csvA.ACT.2    6  10  10
5cu4A.ACT.1    9  10  10
5cu4A.ACT.2    2  11   8
5cu4A.ACT.3    1  13   9
5cu6A.ATP.1    1  21  21
5cu6A.ACT.2    1  13   9
5cu6A.ACT.3   10  11  11
5hn5A.ICT.1    1  15  15
5hzmA.SAH.1    1  25  25
5os8A.ACT.1    1  11   8
5os8A.ACT.2    1  12   9
5os8A.ATP.7    1  16  16
5ospA.ATP.1    1  24  24
5ospA.ACT.2    1  14   9
5ospA.ACT.3    7  11  11
5ospA.ACT.4    1  14   9
5osrA.ACT.2    8  11  11
5osrA.ATP.3    1  20  20
5osuA.ACT.1   10  11  11
5oszA.ACT.1    1  11  11
5oszA.ACT.2    5  11   9
5otiA.ACT.1    5  10  10
5otiA.ACT.2    1  10  10
5otiA.ACT.3    1  12   9
5otqA.ACT.1    1  11  11
5otqA.ACT.2    1  13   9
5otrA.ACT.1    6  10   9
5otrA.ACT.2    7  10  10
5otrA.ATP.6    1  15  15
5otyA.ACT.1    1  12   9
5otyA.ACT.2    2  14   9
5otyA.ACT.3    7  10  10
5otzA.ACT.1    1  12   9
5otzA.ACT.2    9  10  10
5oulA.ACT.1    8  10  10
5oulA.ACT.2    1  13   9
5oy2A.PO4.9    8  12   7
5oy2A.GOL.11   3  12   8
5oy2A.GOL.13   3  11   7
5oyfA.ACT.3    1  11  11
5oyfA.ACT.4    1  12   9
5vejA.ACT.2    1  13   6
5yidA.CPS.2    1  11  11
5yieA.CPS.1    1  11  11
5yieA.CPS.2    9  11   7
5yszA.GOL.1    5  16  16
6a0dA.FMN.1    3  28  28
6alnA.AKG.1    3  16  16
6e2vA.ADP.5    1  31  31
6e2wA.ADP.2    1  29  29
6e2yA.ADP.2    1  29  29
6ehkA.ACT.1    3  10  10
6ehkA.ACT.2    1  13   9
6fvfA.ATP.2    1  10  10
6fvgA.ATP.2    1  23  23
6g34A.PO4.4    5  12   8
6g38A.PO4.4    5  12   8
6g3mA.GOL.6    4  14   9
6g3mA.GOL.7    4  11  11
6g3mA.GOL.8    7  11   6
6kd7A.PPV.1    1  13  13
6kd7A.GOL.2    1  10  10
6kd7A.GOL.3    1  11  11
6kqxA.UDP.1    1  24  24
6y0nA.ARG.1    5  19  19
6y0nA.AKG.2    5  15  15
6ypgA.ACT.2    5  10  10
6ypjA.ACT.1    9  10  10
6ypkA.GDP.1    1  20  20
7jhnA.UDP.3    1  18  18
2hmyB.SAM.1    1  28  28
11asA.ASN.1    2  20  20
12asA.ASN.1    2  22  22
12asA.AMP.2    2  27  27
1cjaA.AMP.1    1  22  22
1cm8A.TPO.1    1  13  13
1cm8A.PTR.2    1  12  12
1eyjA.F6P.1    1  19  19
1eyjA.PO4.3    1  12   9
1eyjA.AMP.4    2  18  18
1eykA.F6P.1    1  19  19
1eykA.PO4.3    1  11  11
1eykA.AMP.4    2  18  18
1hzpA.DAO.1    2  24  24
1hzpA.GOL.2    4  11   4
1hzpA.GOL.4    8  12   9
1hzpA.GOL.5    8  11   7
1nv7A.F6P.1    1  18  18
1nv7A.PO4.3    1  11   9
1nv7A.AMP.4    2  18  18
1tv8A.SAM.2    1  22  22
1tv8A.DTU.5    1  10  10
1z41A.FMN.13   1  24  24
1z42A.FMN.12   1  23  23
1z42A.HBA.13   1  11   9
1z44A.FMN.12   1  23  23
1z48A.FMN.11   1  24  24
2dcjA.GOL.6   10  11   7
2dcjA.GOL.7    2  12   7
2dcjA.GOL.10  10  12   9
2dcjA.GOL.11   1  12  12
2fb2A.SAM.2    1  24  24
2fb3A.MET.2    1  13  13
2fb3A.GTP.5    1  22  22
2fb3A.5AD.6    1  14  14
2gn8A.UDP.2    1  23  23
2h0vA.TLA.12   3  14  14
2pw3A.CMP.2    4  20  20
2q0cA.CTP.2    1  28  28
3bjeA.R1P.1    1  16  16
3bjeA.URA.2    1  14  14
3u0sA.GOL.2    1  12   3
3u0sA.GOL.3    4  15   7
3v6cA.GOL.2    1  13   9
3zgjA.RMN.2    9  18  18
4a1zA.ADP.4    2  19  19
4e8fA.ACT.1    1  15   9
4g0lA.GSH.1    1  19  19
4gwsA.F6P.1    1  19  19
4gwsA.AMP.3    2  18  18
4gwsA.PO4.4    1  11   9
4gwzA.F6P.1    1  19  19
4gwzA.AMP.4    1  18  18
4gx3A.F6P.1    1  19  19
4gx3A.PO4.4    3  13   9
4gx3A.PO4.5    1  11   9
4gx4A.F6P.1    1  19  19
4gx4A.AMP.4    1  18  18
4gx4A.PO4.5    1  10  10
4gx6A.F6P.1    1  19  19
4gx6A.AMP.4    1  18  18
4hdkB.13X.2    2  11  11
4hooA.ACT.4    8  11   5
4ifcA.ADP.2    1  25  25
4v2pA.PO4.2    2  16   6
4v2pA.PO4.3    3  10   3
4v2pA.PO4.4    5  10   7
4z8qA.PO4.3    1  10  10
4z8qA.PO4.4    2  11   3
4z8qA.PO4.6    2  11   5
4z8qA.PO4.7    1  12  12
5cs6A.ACT.1    1  11   9
5cs6A.ACT.2    1  11  11
5cs6A.ACT.3    3  11   5
5cs6A.PO4.8    4  12   5
5cu0A.ACT.4    1  16   9
5cvhA.ADP.1    1  23  23
5cvhA.ACT.4    1  16   9
5ekdA.ATP.2    1  28  28
5kvvA.GOL.2    6  11   9
5ldhA.CIT.3    1  10  10
5mo7A.PO4.2    2  10   5
5ot6A.ACT.1    1  11  11
5ot6A.ACT.2    1  12   9
5ot6A.PO4.6    2  10   5
5otpA.ACT.1    1  14   9
5otpA.ACT.2    1  11   9
5otpA.ACT.4    2  11   5
6a8aA.GOL.1    1  15  15
6a8aA.GOL.2    4  12   5
6a8aA.ATP.3    1  26  26
6a8bA.GOL.2    3  12   5
6a8bA.GOL.3    1  15  15
6a8bA.GOL.4    1  11   7
6a8cA.GOL.1    1  14  14
6a8cA.ADP.11   1  28  28
6ehuA.ACT.4    1  12  12
6hh5A.GOL.3    8  13   8
6hozA.GOL.5   10  10   8
6hozA.GOL.7    3  10   6
6hozA.GOL.8    1  14   3
6kkaA.GOL.6    9  11   7
6kkaA.GOL.7    1  14   8
10mhA.SAH.1    1  26  26
1fjxA.SAH.3    1  26  26
1m0eA.SAH.1    1  27  27
1mhtA.SAH.1    1  26  26
1skmA.SAH.1    1  27  27
2c7oA.SAH.1    1  27  27
2c7pA.SAH.1    1  27  27
2c7pA.CIT.8    8  12   9
2c7qA.SAH.1    1  27  27
2c7qA.CIT.5    3  12   9
2c7rA.SAH.1    1  26  26
2c7rA.GOL.9    2  13   8
2c7rA.GOL.10   2  16   6
2c7rA.GOL.12   1  17  17
2c7rA.GOL.13   4  14   4
2hr1A.SAH.1    1  28  28
2i9kA.SAH.1    1  28  28
2uycA.SAH.1    1  27  27
2uycA.GOL.8    2  13   8
2uycA.GOL.9    2  15   6
2uycA.GOL.11   1  16   8
2uycA.GOL.12   4  13   4
2uyhA.SAH.1    1  27  27
2uz4A.SAH.1    1  27  27
2uz4A.GOL.6    2  12   8
2uz4A.GOL.7    2  12   6
2z6aA.SAH.1    1  27  27
2z6uA.SAH.1    1  26  26
2zcjA.SAH.1    1  28  28
3eeoA.SAM.1    1  27  27
3mhtA.SAH.1    1  27  27
4mhtA.SAH.1    1  26  26
5ciyA.SAH.1    1  27  27
5mhtA.SAH.1    1  26  26
5oxtA.ACT.9    1  15   7
5oxtA.ACT.10   1  12   8
6j7xB.GRG.1    1  23  23
6mlqC.ADP.1    1  19  19
7mhtA.SAH.1    1  26  26
8icaA.DTP.4    1  12  12
8iceA.DTP.5    1  12  12
8icfA.DTP.3    1  12  12
8ickA.DTP.5    1  11  11
8iclA.DTP.5    1  12  12
8icnA.ATP.4    1  12  12
8icnA.ATP.5    1  10  10
8icpA.DTP.4    1  13  13
8icrA.DTP.5    1  13  13
8icsA.DCP.5    1  18  18
8ictA.DCP.5    1  18  18
8mhtA.SAH.1    1  26  26
1hg0A.SIN.1    1  20  20
1xspA.PPV.4    1  17  17
2gm1A.ADP.4    1  19  19
2z6qA.DCZ.1    1  21  21
2z6qA.SAH.2    1  28  28
3cukA.FAD.1    5  55  55
3kb6A.PPI.7    2  11  11
3kb6A.LAC.8    1  11  11
3kb6A.PPI.12   1  16   9
3kb6A.GOL.18   1  10  10
3sl3A.PO4.17   1  12  12
3ztnA.GOL.14   1  11   5
4aj1A.GOL.1    1  12   7
4aj1A.MLI.3    2  11  11
4aj1A.MLI.4    2  13   8
4aj2A.MLI.3    9  11  11
4aj2A.MLI.4    1  14   8
4ajeA.MLI.2    6  11  11
4ajeA.MLI.3    1  14   8
4ajhA.MLI.1    2  12  12
4ajhA.MLI.2    2  13   8
4d8fA.ACY.4    2  13   6
4d8wA.PYR.4    1  12   9
4d92A.PYR.3    1  11   8
4d97A.DSN.3   10  15  15
4d99A.SER.3    7  12  12
4nxuA.ADP.1    2  22  22
4rq0A.PPV.1    1  15  15
5ddyA.DCP.3    1  20  20
5ixsA.TXD.2    1  35  35
5kxqA.GDP.3    1  26  26
5tb9A.ACT.12   3  11   5
5tybA.PPV.8    1  15  15
5tycA.PPV.3    1  15  15
5tyeA.PPV.12   1  13  13
5tyuA.PPV.7    1  13  13
5tyvA.PPV.11   1  14  14
5tywA.PPV.2    1  14  14
5vs4A.ACT.2    3  13   6
5vs4A.ACT.3    9  14   9
5vs4A.ACT.4    1  15   3
5vz8A.UTP.4    1  20  20
5vzbA.UTP.6    1  20  20
5vzeA.UTP.5    1  21  21
6ipfA.PPV.3    1  15  15
6ipgA.PO4.4    1  12  12
6ls5A.AMP.2    3  18  18
6p1qA.PPV.7    1  14  14
6q4qA.GOL.1    8  10   8
6q4qA.ACT.3    1  15   9
6v24A.ASP.1    1  18  18
6vf5A.OXL.13   1  11  11
6vfcA.PO4.7    1  13  13
6xitA.PIO.1    1  13  13
7c9qA.AMP.1    3  18  18
3se7A.ATP.1    1  26  26
5jzxB.FAD.1    1  45  45
4c5oA.FAD.1    1  44  44
6jb1A.POV.1    9  16  16
1bguA.UDP.1    1  11  11
1fj6A.F6P.1    2  19  19
1fj6A.PO4.5    1  11  11
1fj6A.PO4.6    2  13  13
1m83A.ATP.2    1  31  31
1m83A.GOL.3    1  10  10
1m83A.GOL.4    4  12   6
1m83A.GOL.5    7  11  11
1mauA.ATP.3    1  30  30
1mauA.CIT.5    1  12  12
1mauA.GOL.6    3  15   7
1mauA.GOL.7    6  10  10
1mauA.GOL.8   10  11   6
1nuwA.F6P.1    1  20  20
1nuxA.F6P.1    1  20  20
1nuyA.F6P.1    1  21  21
1nuyA.PO4.5    1  11  11
1nuyA.PO4.6    1  12  12
1nw3A.SAM.4    1  28  28
1oewA.SER.2    1  14  14
1oewA.THR.3    1  11  11
1oewA.GOL.4    1  10  10
2bguA.UDP.1    1  26  26
2bjfA.DXC.1    2  23  23
2bjfA.TAU.2    2  10  10
2bjfA.GOL.3    5  11   5
2bjfA.GOL.4    8  12  12
2f3dA.F6P.1    1  19  19
2f3dA.PO4.2    1  12  12
2f3dA.AMP.6    2  18  18
2i35A.RET.2    4  28  28
2i35A.PLM.3    2  14   7
2i35A.PLM.4    2  10  10
2j0pA.MLI.3    2  11   5
2ofoA.PO4.1    1  10  10
2ov4A.AQP.2    1  33  33
2ov4A.GOL.5    2  12   7
2r1kA.DPF.4    4  16  16
2zfmA.ADP.1    1  22  22
3bqiA.GOL.1    2  11  11
3c9lA.RET.3    9  27  27
3c9lA.PLM.4    2  15   9
3c9lA.PLM.5    2  13   9
3c9lA.PEF.6    2  12  12
3f2nA.PO4.2    3  11   2
3iq7A.PO4.1    1  12  12
3ldhA.PYR.3    1  13  13
3so7A.PO4.6    4  12  12
3sr4A.GOL.2    7  11  11
3sr4A.ACT.3    4  10  10
3syaA.PIO.2    1  13  13
4defA.ACT.4    2  12  12
4dhdA.PO4.1    1  11  11
4dhdA.ACT.3    1  10  10
4ditA.PTR.1    1  12   9
4ig1A.AMP.1    1  27  27
4ig1A.ACT.4    2  11   8
4pviA.PO4.1    6  12   5
4pviA.PO4.2    2  13   6
4q1uA.PO4.4    2  12  12
4q6bA.LEU.8    1  12  12
4u6sA.PPY.2    1  14  14
4yctA.GOL.2    2  10  10
4yctA.ACT.4    1  11   8
4yctA.GOL.6    3  10  10
5cquA.GOL.4    5  15   9
5motA.ACT.3    1  21   8
5motA.ACT.4    1  17   9
5motA.ACT.5    9  10  10
5oslA.ACT.1    4  11  11
5oslA.ACT.2    1  14   8
5oslA.ADP.3    1  23  23
5xtuA.PO4.7    1  12  12
5yiaA.CPS.2    1  11   9
5yiaA.GOL.3    4  13   9
5yibA.GOL.3    1  16   8
5yibA.GOL.4    5  10   4
5yibA.GOL.6    3  14   9
5yibA.CPS.9    1  11   9
5yicA.CPS.2    1  11  11
5yicA.GOL.5    5  10   4
5yicA.GOL.6    2  14   8
6forA.GOL.8    4  13   9
6forA.GOL.9    4  12  12
6g3aA.PO4.5    5  12   8
6hopA.V55.6    1  13  13
6houA.V55.3    1  14  14
6leoA.OLC.2    2  11  11
6leoA.OLC.3    4  15  15
6leoA.OLC.4    6  11   5
6leoA.OLC.5    1  19  19
6leoA.OLC.6    2  10  10
6leoA.OLC.7    2  10  10
6leoA.OLC.8    5  10  10
6leoA.OLC.9    2  10   8
6leoA.OLC.10   3  14   8
6siiA.GOL.2    8  10   8
6w6dA.SAH.1    1  24  24
6ya1A.ACT.6    1  11  11
6z5eA.SIN.5    2  14   6
7aj4A.PTR.1    1  10  10
7aj7A.PTR.1    1  11  11
7avqA.GOL.3    3  15  15
7avqA.GOL.4    2  14   8
7c4cA.5GP.17   1  18  18
7c4cA.5GP.19   1  10  10
7l1xA.GOL.5    4  12   5
7opsA.GOL.2   10  15  15
1gzmA.RET.2   10  27  27
1gzmA.PLM.3    3  15   9
1gzmA.PLM.4    3  13   9
1gzmA.PEF.11   7  12  12
1kgzA.PRP.3    2  25  25
1q9dA.F6P.1    1  18  18
1q9dA.PO4.5    1  11   9
1ydyA.GOL.2    1  11  11
2rf8A.GOL.1    1  13  13
2x2fA.GDP.9    2  30  30
3dy8A.5GP.3    1  19  19
3dylA.PCG.3    2  20  20
3dynA.PCG.3    1  20  20
3dyqA.PCG.3    1  21  21
3gveA.CIT.9    2  17   9
3i58A.SAH.1    2  26  26
3i64A.SAH.1    1  25  25
3it1A.ACT.1    3  11   6
3it1A.TLA.4    1  11  11
3n3mA.GOL.4    1  11  11
3qt8A.GOL.2    3  10  10
3ro2A.GOL.1    2  12   8
3ro2A.GOL.2    1  12   9
3ro2A.GOL.3    1  14   8
3v6eA.GOL.4    1  13   8
4dc2A.ADE.2   10  14  14
4oagA.ADP.1    1  23  23
4xdzA.GOL.7    1  10  10
5cu2A.PO4.5    3  12   5
5cu2A.ACT.6    1  13   9
5cx9A.ACT.1    1  17   9
5cx9A.ACT.2    1  13   9
5cx9A.PO4.8    4  12   5
5d3qA.GDP.1    2  22  22
5ef4A.GOL.1    2  14  14
5ef4A.GOL.2    4  10  10
5fnzA.PPV.1    1  13  13
5mowA.ACT.2    1  15   9
5mx1A.PO4.1    7  12   3
5oueA.ACT.1    1  14   9
5vgmA.ACT.6    1  11   7
6abjA.ACT.1    1  10  10
6f6uA.GOL.5    1  12   7
6kjlA.GOL.7    3  11  11
6kjlA.GOL.8    1  12   8
6kjlA.GOL.10   1  12  12
6kjlA.GOL.11   4  14   9
6z19B.ADP.1    1  23  23
6z19B.ACT.3    1  13   7
6z19B.GOL.4    6  12   7
6z19B.GOL.13   2  13   9
6z19B.GOL.14   2  11   5
7a1fA.AME.1    1  10  10
7cmsA.PO4.2    1  14   7
7ct9A.SAH.1    1  26  26
7ct9A.MLI.2    1  10  10
7ct9A.PO4.3    1  13  13
7d2fA.AMP.1    1  19  19
7p14A.PLC.1    1  23  23
7p14A.PLC.2    1  23  23
7p14A.P5S.3    5  23  23
1osmA.D12.1    2  16   6
1osmA.D12.2    2  11   4
1osmA.D12.3    2  13   7
1osmA.D12.4    2  11   4
1osmA.D12.5    2  18   2
1osmA.D12.6    2  13   4
1osmA.D12.8    2  16   3
1osmA.D12.9    2  11  11
1rjdA.SAM.1    6  28  28
1rjeA.SAH.2   10  28  28
1rzqA.ACY.5    2  14   9
1rzqA.ACY.6    6  10  10
1rzqA.ACY.7    3  12   5
2xaeA.ADP.3    1  20  20
3mi9A.TPO.1    1  12  12
4kfmA.PIO.1    1  13  13
6hkyA.ADP.1    1  18  18
6j74B.PO4.1    1  10   4
1uu0A.PO4.1    1  15  15
2owmA.ADP.2    1  19  19
2x5kO.GOL.2    8  11   7
3qkwA.UDP.1    1  23  23
4ajlA.GOL.1    3  10   9
4ajlA.MLI.3    2  11  11
4ajlA.MLI.4    2  11   8
4d9bA.PMP.2    1  24  24
4d9cA.PMP.2    6  25  25
4ltyC.GOL.1    6  12  12
5izjA.TPO.1    1  12   8
5izjA.SEP.2    4  11   8
5izjA.PO4.3    5  12   7
5izjA.PO4.4    3  10  10
5izjA.PO4.5    3  11   6
5izjA.PO4.6    1  22   9
5izjA.PO4.7    1  10  10
5izjA.PO4.9    5  11   3
5izjA.PO4.11   1  11   3
5izjA.PO4.12   2  16   8
5izjA.PO4.14   9  11   4
5izjA.PO4.15   9  10   6
5k3oA.ASP.1    1  19  19
5k45A.GLU.1    5  12  12
5k4gA.ASP.1    4  13  13
5tb8A.ACT.16   2  13   5
5tb8A.ACT.18   1  11   4
5txzA.PPV.14   1  15  15
5u2rA.1S0.1    1  21  21
5u2rA.ACT.6    7  11   9
5wieH.PGW.1    1  11  11
6gkzA.SAH.12   1  22  22
6xeuA.PIO.1    1  15   9
6xevA.PIO.1    1  10  10
7codA.GOL.1    1  11   6
3faaA.PO4.2    1  12   8
3kcfA.PO4.2    2  12   8
3kcfA.PO4.3    1  10   8
3kcfA.PO4.4    1  11   8
5eogA.CIT.1    5  11   6
3pnzA.GOL.2    7  10   8
3pnzA.GOL.3    9  10   7
3pnzA.PO4.6    1  14   9
3pnzA.PO4.7    1  14   9
3pnzA.PO4.8    8  11   6
5ot0A.PO4.1    1  14  14
2y65A.ADP.1    2  18  18
1ds5A.AMP.1    1  18  18
2c6qA.IMP.1    1  32  32
5k4hA.GLU.1    1  12  12
6c3oA.ATP.1    2  13  13
6c3pA.ATP.1    3  13  13
3ubtY.ATP.2    1  14  14
6jm9X.SAM.1    1  30  30
6jmaX.SAM.1    1  36  36
6nqaK.SAM.1    1  29  29
7bwdK.SAH.1    8  27  27
5jygA.ADP.2    1  23  23
1eywA.TEN.4    1  17  17
1nuzA.F6P.1    1  20  20
1nuzA.PO4.5    2  12   9
1nuzA.PO4.6    1  12  12
1nv0A.F6P.1    1  21  21
1nv0A.PO4.5    3  15   9
1nv0A.PO4.6    1  12  12
1nv3A.F6P.1    1  19  19
1nv3A.PO4.3    2  11  11
1nv3A.PO4.4    1  11  11
1nv4A.F6P.1    1  21  21
1nv4A.PO4.4    2  10  10
1nv4A.PO4.5    1  12  12
1nv6A.F6P.1    1  19  19
1q11A.GOL.5    2  11   4
1yxiA.F6P.1    1  18  18
1yxiA.PO4.2    2  11   9
1yxiA.PO4.3    1  12  12
2e5aA.ACY.5    6  11   6
2jb4A.GOL.4    1  12   7
2pkmA.ADN.1    1  19  19
2vbbA.GOL.5    4  11   6
2y60A.GOL.5    3  10  10
2zfiA.ADP.2    2  22  22
3ajeA.THR.1    1  19  19
3dasA.ARA.6    5  13   8
3dasA.ARA.7    3  13   8
3dlzA.AMP.2    1  22  22
3fvzA.ACT.4    1  10  10
3fvzA.GOL.5    3  15  15
3i0oA.ADP.1    1  19  19
3lzwA.FAD.1    1  43  43
3qkmA.TPO.1    1  10  10
3sreA.PO4.3    2  13  13
3wdrA.BMA.2    1  15   7
3wdrA.BMA.3    1  10  10
3wwhA.GOL.2    1  10  10
3zkyA.GOL.4    6  19  19
4b7bA.ADP.1    1  18  18
4czfA.ADP.2    3  30  30
4eklA.TPO.1    4  16   9
4fv4A.GOL.6    1  11   5
4gv1A.TPO.1    5  10  10
4gv1A.GOL.3    8  10   5
4gv1A.GOL.4    1  11  11
4gv1A.GOL.5    1  10   8
4gv1A.GOL.6    1  12   7
4gwxA.F6P.1    1  19  19
4gwxA.PO4.2    1  12  12
4gwxA.PO4.3    2  11  11
4j7oA.GOL.1    2  11   6
4j7oA.GOL.3    1  12   6
4j7oA.GOL.4    1  11   8
4py9A.PO4.12   1  15   7
4py9A.PO4.13   1  13   7
4qbtA.TYR.6    2  18  18
4qbtA.PO4.7    3  13   4
4qbtA.PO4.8    2  10  10
4rllA.GOL.1    6  11  11
4w8xA.PO4.1    1  13   9
4xdrA.ADN.2    1  21  21
4xdrA.ACT.3    5  12   7
4xdrA.ACT.4    6  13   8
4xdrA.ACT.5    6  11   5
4xdrA.ACT.6    5  10  10
4xdrA.ACT.7    1  11  11
4xvhA.GOL.1    1  12   3
5li9A.TPO.1    3  14   9
5li9A.TPO.2    1  15   9
5li9A.ACT.16   2  17   9
5li9A.ACT.17   6  15   9
5m4cA.GOL.3    4  11   8
5m4cA.GOL.4    6  11  11
5n9kA.ACT.2    3  10  10
5n9kA.ACT.5    1  10  10
5n9kA.ACT.6    1  12   6
5n9kA.GOL.8    1  11  11
5n9lA.ACT.2    1  13   9
5n9lA.ACT.3    1  13   8
5n9lA.GOL.4    5  11  11
5n9lA.GOL.6    4  11   8
5n9lA.GOL.7    9  12  12
5n9nA.ACT.2    1  10  10
5n9nA.ACT.3    2  15   9
5n9nA.ACT.5    1  13   9
5n9nA.GOL.7    9  12  12
5n9nA.GOL.8    8  11   8
5n9nA.GOL.9    1  12   6
5n9nA.GOL.11   6  11  11
5qteA.PO4.4    1  11  11
5qteA.GOL.5    1  16   9
5qthA.PO4.2    1  12  12
5qthA.GOL.3    1  15   9
5thhA.TYR.1    1  19  19
5xhuA.FAD.1    2  43  43
5ylcA.TPO.1   10  18  18
5ylfA.TPO.1    3  17  17
5ylfA.BGC.2    3  10  10
5zcmA.DTT.2    2  11  11
6aehA.UTP.3    1  21  21
6pmhA.PO4.2    1  10  10
6pmhA.GOL.3    1  12  12
6pmhA.GOL.4    1  12  12
6pmhA.UDP.7    1  23  23
6pmhA.AMP.8    1  24  24
6rsvA.GOL.1    2  10  10
6sv5A.ATP.1    1  20  20
6xx6A.PIV.1    2  12  12
6z5cA.PO4.3    4  12   8
6z5cA.SIN.4    2  12   6
6zw8A.GOL.8    2  13   4
7aj2A.PTR.1    1  10  10
7aj5A.PTR.1    1  10  10
7aj8A.PTR.1    1  10  10
7ajaA.PTR.1    1  10  10
7ajwA.PTR.1    1  10  10
7aklA.PTR.1    1  10  10
7b8hA.GOL.1    6  14  14
7b8hA.NIO.2    1  12  12
7bvzA.ADP.1    1  26  26
8ldhA.CIT.2    1  13  13
8ldhA.CIT.3    1  15   8
1j3hA.SEP.3    7  12   7
1u5bB.GOL.2    2  13   6
1w5oA.GOL.1    2  12  12
1x7wB.GOL.2    2  13   6
1x7xB.GOL.2    2  14   5
1x7yB.GOL.2    2  14   6
1x7zB.GOL.2    2  13   6
1x80B.GOL.2    2  13   6
1yz0A.F6P.1    1  18  18
1yz0A.AMP.3    3  17  17
2bfbB.GOL.2    2  13   6
2bfeB.GOL.2    2  14   6
2gn4A.UD1.2    3  35  35
2gn6A.UD1.2    1  31  31
2gn9A.UPG.2    1  28  28
2gnaA.GDU.1    1  26  26
2oqlA.GOL.5    1  11  11
2ouuA.35G.2    1  14  14
2ouuA.35G.4    9  10  10
2qafA.U5P.1    1  23  23
2qvuA.PO4.2    2  14   9
2r84A.AMP.3    1  15  15
2r84A.AMZ.4    1  17  17
2zzmA.MLZ.3    5  11  11
2zzmA.MLZ.4    1  11  11
2zzmA.SAM.5    1  27  27
3cakA.DPF.5    1  18  18
3it0A.PO4.1    1  10  10
3it2A.ACT.1    2  11   6
3k5eA.ADP.2    2  18  18
3lzxA.FAD.1    1  44  44
3oq3B.ACT.1    1  10  10
3oq3B.ACT.2    2  11   4
3u87A.GOL.6    5  13   6
3urmA.GAL.1    8  14  14
3uugA.BDP.1    1  15  15
4qpmA.ADP.2    2  25  25
4z8tA.GOL.8    1  10  10
4z8tA.ACT.9    2  11   6
5gk4A.GOL.1    4  11  11
5gk4A.GOL.2    2  11   6
5ncuA.GOL.11   1  10  10
5ncuA.GOL.12   1  11  11
5ooiA.ACT.7    1  10  10
5u7sA.CIT.1    1  21  21
5y0mA.GOL.1    1  11   5
5y0mA.GOL.2    2  18   4
5y0mA.GOL.3    1  12  12
5y0mA.GOL.4    1  13   3
5y0mA.GOL.5    1  11   5
5y0mA.GOL.6    1  10  10
5y0mA.PO4.7    7  11   4
6g1pA.CIT.2   10  20  20
6g1pA.ACT.3    5  11   6
6g1pA.ACT.4    1  11   7
6g1pA.ACT.5    6  11   4
6g1pA.ACT.6    1  11   7
6g1pA.GOL.7    1  11   6
6g1pA.GOL.8    3  13  13
6g1pA.GOL.10   7  13   8
6hh3A.GOL.4    1  11   4
6i7gA.ATP.1    1  24  24
6unaA.GOL.1    4  11   5
6xn1A.GOL.6    4  10   6
6xn1A.GOL.7    1  10  10
6xxiA.ACT.4    2  12   3
6xxiA.ACT.5    2  14   4
6xxiA.ACT.11   8  11   5
6xxiA.ACT.12   2  13   7
6yi1A.GOL.11   1  16  16
6yjyA.TYR.13   1  11   8
6z1nA.FPP.1   10  28  28
6z1nA.PO4.2    3  15   7
7ahbA.GOL.1    3  16   9
4e6wA.PO4.2    1  12   8
4e6wA.PO4.3    1  14   6
4y6mA.GOL.2    1  11   7
4y6mA.GOL.3    3  11   7
5ilnA.GOL.3    3  12   9
5ilnA.PO4.4    1  12  12
6j7fB.TLA.1    2  10  10
6j7fB.FAR.2    1  15  15
6j7fB.GER.3    1  22  22
6jyjA.FLC.1    7  13  13
1f76A.FMN.8    8  31  31
1f76A.ORO.9    8  17  17
1f76A.ORO.10   3  16   8
1uu1A.PMP.1    1  26  26
2elcA.GOL.1    1  11  11
2elcA.GOL.2    2  19   9
2elcA.GOL.3    1  13  13
2j9fB.GOL.2    2  12   6
2o4mA.ACY.9    1  10  10
3sl4A.PO4.18   1  12  12
4cxaA.TPO.1    2  12  12
5c3pA.AKG.2    6  16  16
5w8iA.CIT.4    3  17   8
5w8jA.MLA.3    3  17   8
5w8jA.GOL.6    3  11   9
6f2eA.ACY.1    2  12  12
6rcwA.DTT.16   1  11  11
6wieA.PPV.7    1  15  15
6wieA.GOL.11   5  10  10
4qppA.SAH.1    1  26  26
4qwnA.AKG.1    1  14  14
4qx7A.AKG.1    1  15  15
4qx8A.AKG.2    1  15  15
4tn7A.SIN.3    1  15  15
6pp7A.ADP.1    1  18  18
4d8uA.PO4.2    1  13  13
6nj9K.SAM.1    1  28  28
6podA.ADP.1    1  18  18
3blwA.FLC.1    1  15  15
3blwA.AMP.2    3  14  14
6y791.UQ9.2    1  20  20
1as3A.GDP.2    1  28  28
1dxyA.COI.4    1  11  11
1i5sA.ADP.2    1  21  21
1likA.ADN.3    2  20  20
1likA.ADN.4    2  17  17
1rhcA.ACN.5    3  14  14
1ubgA.DTP.1    6  20  20
2v00A.GOL.1    2  10  10
2v00A.GOL.2    1  11  11
2v00A.ACT.4    1  10  10
2v00A.ACT.5    1  19   8
3gu1A.GOL.2    1  14  14
3lk5A.GOL.4    1  14   8
3lzyA.GOL.2    4  10   7
3lzyA.GOL.3    1  14   7
3lzyA.GOL.4    2  10  10
3pb5A.GOL.2    2  10  10
3pbdA.GOL.2    2  10  10
3pbzA.GOL.2    2  11  11
3pcwA.GOL.2    4  11  11
3pcwA.GOL.3    2  10  10
3pgiA.GOL.2    2  10  10
3pi0A.GOL.2    2  10  10
3pi0A.GOL.3    2  11   3
3pldA.GOL.2    2  10  10
3pllA.GOL.2    2  10  10
3pm4A.GOL.2    2  10  10
3pmyA.GOL.2    2  10  10
3prsA.GOL.5    2  10  10
3psyA.GOL.3    2  10  10
3pwwA.GOL.2    2  10  10
3q30A.PO4.4    2  11   4
3s99A.ADE.19   3  14  14
3t6iA.GOL.4    2  10  10
3t7pA.GOL.4    2  10  10
3t7qA.GOL.4    2  10  10
3t7qA.ACT.5    1  11  11
3t7xA.GOL.1    2  10  10
3t7xA.ACT.3    1  11  11
3wz6A.ACT.1    5  13   8
4b46A.GDP.1    2  34  34
4ifxA.FAD.1    1  36  36
4ifxA.ACT.5    5  12   7
4ifzA.AMP.1    1  26  26
4kupA.GOL.9    2  10  10
4kupA.GOL.11   3  10  10
4l6bA.GOL.4    2  10  10
4lapA.GOL.2    2  10  10
4lbtA.GOL.5    2  10  10
4lbtA.GOL.6    3  10  10
4lhhA.GOL.2    2  10  10
4lhhA.GOL.3    4  11   7
4lhhA.GOL.4    4  10  10
4lhhA.GOL.5    3  11   3
4lhhA.ACT.9    3  12   8
4n0eA.GDP.1    1  29  29
4qtcA.GOL.2    4  13   8
4qtcA.GOL.3    3  12   6
4rxaA.PO4.2    1  10  10
4xdtA.FAD.1    1  36  36
4xdtA.ACT.6   10  11   8
4xdtA.ACT.7    7  10   7
4xdtA.ACT.8    7  12   7
4xdtA.ACT.9    1  11  11
4xduA.ADP.5    1  26  26
4xduA.ACT.9    5  13   7
4xduA.ACT.10   3  11   8
4y05A.ADP.2    1  20  20
4y35A.ACT.1    1  10   8
4y35A.GOL.2    2  10  10
4y35A.GOL.3    4  11  11
4y36A.GOL.1    2  10  10
4y37A.GOL.1    2  10  10
4y38A.GOL.1    4  14   9
4y38A.GOL.2    3  11  11
4y38A.GOL.3    2  13   6
4y38A.GOL.4    2  10  10
4y38A.ACT.8    4  11   8
4y39A.GOL.1    2  10  10
4y39A.ACT.3    1  11   9
4y3aA.GOL.3    3  11  11
4y3aA.GOL.4    2  10  10
4y3aA.GOL.5    3  12   6
4y3aA.GOL.7    4  13   9
4y3aA.GOL.8    4  12   9
4y3dA.ACT.3    4  12   2
4y3dA.GOL.4    2  10  10
4y3dA.GOL.5    4  11  11
4y3eA.GOL.1    2  10  10
4y3eA.GOL.2    5  11  11
4y3fA.GOL.3    2  10  10
4y3fA.GOL.4    5  11  11
4y3fA.GOL.5    4  13   9
4y3fA.ACT.8    1  10   9
4y3gA.GOL.2    2  10  10
4y3hA.ACT.1    1  10   8
4y3hA.GOL.3    2  10  10
4y3hA.GOL.4    3  11   6
4y3hA.GOL.5    2  12   3
4y3hA.GOL.6    4  14   9
4y3hA.GOL.7    7  11   7
4y3jA.GOL.1    4  11   8
4y3jA.GOL.2    3  11  11
4y3jA.GOL.3    2  13   6
4y3jA.GOL.4    3  12   4
4y3jA.GOL.5    8  10  10
4y3jA.ACT.7    1  10   8
4y3jA.ACT.8    2  11   7
4y3jA.ACT.9    2  12   9
4y3jA.ACT.10   6  12   9
4y3lA.GOL.1    2  10  10
4y3lA.GOL.2    3  11  11
4y3lA.GOL.3    1  11  11
4y3lA.GOL.4    6  11   6
4y3lA.GOL.6    3  16   8
4y3lA.GOL.7    4  13   8
4y3lA.GOL.8    4  11   3
4y3lA.ACT.9    1  10   8
4y3lA.ACT.10   2  13   5
4y3mA.GOL.1    2  10  10
4y3mA.GOL.2    3  11  11
4y3mA.GOL.3    2  11   6
4y3mA.ACT.8    4  14   9
4y3nA.GOL.1    2  10  10
4y3pA.GOL.1    2  10  10
4y3pA.GOL.2    3  11  11
4y3qA.GOL.2    2  10  10
4y3qA.GOL.3    3  11  11
4y3qA.GOL.4    4  14   9
4y3qA.ACT.8    4  10  10
4y3rA.GOL.1    2  10  10
4y3rA.GOL.2    5  11  11
4y3sA.GOL.1    2  10  10
4y3tA.GOL.1    3  13   2
4y3tA.GOL.2    2  10  10
4y3tA.GOL.3    3  12   6
4y3tA.GOL.4    3  11  11
4y3tA.GOL.5    6  10   3
4y3tA.GOL.6    5  12   8
4y3tA.ACT.8    3  12   7
4y3tA.ACT.9    1  12   6
4y3wA.GOL.1    2  10  10
4y3xA.GOL.3    2  10  10
4y3xA.GOL.4    4  11   3
4y3xA.GOL.5    1  11   8
4y3yA.GOL.1    4  13   8
4y3yA.GOL.2    3  11  11
4y3yA.GOL.3    2  15   7
4y3yA.GOL.4    2  10  10
4y3yA.ACT.7    9  11   5
4y3zA.GOL.2    2  10  10
4y3zA.GOL.3    5  11  11
4y41A.GOL.2    2  10  10
4y41A.GOL.3    5  11  11
4y41A.ACT.6    4  12   9
4y43A.GOL.1    2  11  11
4y43A.GOL.2    4  11  11
4y44A.GOL.1    2  10  10
4y45A.GOL.1    2  10  10
4y45A.ACT.3    1  13   6
4y47A.GOL.3    2  10  10
4y47A.GOL.4    3  10  10
4y48A.GOL.1    4  13   8
4y48A.GOL.2    3  11  11
4y48A.GOL.3    2  13   6
4y48A.GOL.4    2  10  10
4y48A.ACT.7    5  12   5
4y48A.GLY.12   9  12   5
4y4aA.GOL.1    2  10  10
4y4aA.GOL.2    5  11  11
4y4bA.GOL.2    2  10  10
4y4bA.GOL.3    3  11  11
4y4dA.GOL.1    3  14   9
4y4dA.GOL.2    4  11  11
4y4dA.GOL.3    2  11   6
4y4dA.GOL.4    2  10  10
4y4dA.ACT.6    5  14   5
4y4eA.GOL.1    2  10  10
4y4gA.GOL.1    3  14   9
4y4gA.GOL.2    4  11  11
4y4gA.GOL.3    2  11   6
4y4gA.GOL.4    2  10  10
4y4gA.ACT.6    3  10  10
4y4gA.ACT.7    5  14   6
4y4jA.GOL.1    4  14   9
4y4jA.GOL.2    3  11  11
4y4jA.GOL.3    2  13   6
4y4jA.GOL.4    2  10  10
4y4jA.ACT.7    5  11   4
4y4jA.LNR.12   1  16  16
4y4tA.GOL.5    2  10  10
4y4tA.GOL.6    3  11  11
4y4tA.GOL.7    4  13   8
4y4uA.GOL.1    2  10  10
4y4wA.GOL.6    2  10  10
4y4wA.GOL.7    4  11  11
4y4xA.GOL.1    1  12  12
4y4xA.GOL.2    2  10  10
4y4zA.GOL.1    2  10  10
4y4zA.GOL.2    4  11  11
4y4zA.GOL.3    3  14   9
4y4zA.ACT.4    3  10  10
4y4zA.ACT.5    1  10   8
4y50A.GOL.2    2  10  10
4y50A.GOL.3    4  11  11
4y50A.GOL.4    3  10  10
4y50A.ACT.5    1  10   8
4y51A.GOL.1    2  10  10
4y53A.GOL.1    2  10  10
4y54A.GOL.5    2  10  10
4y56A.GOL.1    2  10  10
4y57A.ACT.1    1  12   8
4y57A.GOL.2    2  10  10
4y57A.GOL.3    3  11  11
4y58A.ACT.2    5  10   8
4y5aA.ACT.1    1  12   8
4y5aA.ACT.3    1  17   8
4y5aA.GOL.7    2  10  10
4y5aA.GOL.8    4  11   6
4y5aA.GOL.9    4  11  11
4y5aA.GOL.10   6  11   3
4y5aA.GOL.11   3  11   8
4y5aA.GOL.12   3  14   9
4y5aA.GOL.13   1  12  12
4y5aA.GOL.14   4  11   7
4y5bA.GOL.1    2  10  10
4y5bA.GOL.2    3  11  11
4y5bA.ACT.8    2  12   4
4y5cA.GOL.1    2  10  10
4y5cA.GOL.2    3  11  11
4y5cA.GOL.3    3  11   6
4y5eA.GOL.1    2  10  10
4y5eA.GOL.2    5  11  11
4y5gA.GOL.2    2  10  10
4y5kA.GOL.1    2  10  10
4y5kA.GOL.2    4  11  11
4y5kA.ACT.3    1  10   8
4y5lA.GOL.1    2  10  10
4y5lA.GOL.2    3  11  11
4y5lA.GOL.3    4  11   8
4y5lA.ACT.4    4  13   7
4y5mA.GOL.3    2  10  10
4y5mA.GOL.4    4  14   8
4y5nA.GOL.2    2  10  10
4y5nA.GOL.3    6  10  10
4y5nA.ACT.4    1  10   8
4y5pA.GOL.1    2  10  10
4y5pA.GOL.2    8  13   2
4y5pA.GOL.3    6  11   6
4y5pA.ACT.5    1  10   8
4yckA.GOL.3    2  10  10
4yckA.GOL.4    4  13   8
4yckA.GOL.5    7  11   5
4yckA.GOL.6    3  11  11
4yd3A.GOL.4    2  10  10
4yd3A.GOL.5    3  13   9
4yd3A.GOL.6    1  12  12
4yd3A.GOL.7    8  11   5
4yd3A.GOL.8    8  13   2
4yd3A.ACT.10   1  13   6
4yd4A.GOL.1    2  10  10
4yd4A.GOL.2    3  14   9
4yd4A.GOL.3    4  11  11
4yd4A.GOL.4    8  12   5
4yd5A.GOL.4    2  10  10
4yd5A.GOL.5    3  11  11
4yd5A.GOL.6    4  14   9
4yd5A.GOL.8    6  11   5
4yd6A.GOL.2    2  10  10
4yd6A.ACT.4    1  10   8
4yd6A.ACT.6    1  12   8
4yd6A.GOL.7    1  10  10
4yd7A.GOL.1    2  10  10
4yd7A.GOL.2    3  11   3
4yd7A.GOL.7    5  11  11
4ze6A.GOL.6    4  13   9
4ze6A.GOL.7    3  11  11
4ze6A.GOL.8    2  15   7
4ze6A.GOL.9    2  10  10
4ze6A.ACT.13   3  11   7
4zeaA.GOL.7    4  14   9
4zeaA.GOL.8    3  11  11
4zeaA.GOL.9    6  11   7
4zeaA.GOL.10   2  10  10
4zeaA.GOL.12   4  10  10
4zeaA.GOL.13   4  11   6
4zeaA.ACT.16   5  12   5
4zeaA.ACT.18   4  12   9
5dpzA.GOL.2    2  10  10
5dpzA.GOL.3    3  11  11
5dpzA.ACT.4    1  10   9
5dq1A.GOL.1    2  10  10
5dq2A.GOL.1    2  10  10
5dq2A.GOL.2    4  11  11
5dq4A.GOL.1    2  10  10
5dq5A.GOL.2    2  10  10
5dq5A.GOL.3    4  11  11
5dq5A.GOL.4    4  11   6
5dr0A.ACT.2    1  12   8
5dr0A.GOL.4    5  11  11
5dr0A.GOL.5    2  10  10
5dr0A.GOL.6    3  13   9
5dr1A.GOL.1    2  10  10
5dr1A.GOL.2    4  10  10
5dr1A.GOL.3    3  10  10
5dr3A.GOL.1    2  10  10
5dr3A.GOL.2    4  13   9
5dr3A.GOL.3    5  11  11
5dr3A.ACT.5    2  12   4
5dr4A.ACT.2    2  11   4
5dr4A.GOL.3    2  10  10
5dr7A.GOL.1    2  10  10
5dr7A.GOL.2    6  12   5
5dr7A.GOL.4    4  11   3
5dr7A.GOL.5    6  10   2
5dr8A.GOL.2    2  10  10
5fp4A.GOL.3    3  11   8
5fp4A.GOL.4    1  12  12
5fp4A.GOL.5    2  13   7
5fp7A.GOL.3    3  11   8
5fp7A.GOL.4    1  12  12
5fp7A.GOL.5    2  13   7
5hcoA.GOL.3    4  11   6
5hctA.GOL.2    2  10  10
5hctA.GOL.3    3  11  11
5hctA.GOL.4    8  11   5
5is4A.GOL.5    2  11  11
5isjA.GOL.1    2  11  11
5iskA.ACT.2    3  13   2
5iskA.GOL.9    3  11  11
5j25A.GOL.1    2  10  10
5j25A.GOL.2    3  10  10
5k4xA.IMP.2    1  31  31
5lwrA.GOL.2    3  11  11
5lwrA.GOL.3    2  10  10
5lwrA.GOL.4    4  10  10
5lwrA.GOL.10   1  12  12
5lwsA.GOL.3    4  14   9
5lwsA.GOL.4    1  12  12
5lwsA.GOL.5    2  11  11
5lwsA.GOL.6    5  10  10
5lwsA.ACT.8    2  13   4
5lwtA.GOL.3    2  10  10
5lwtA.GOL.4    3  13   9
5lwuA.GOL.5    2  10  10
5lwuA.GOL.6    3  10  10
5lwuA.ACT.8    2  13   4
5m4fA.GOL.4    3  12   8
5mb0A.GOL.7    2  10  10
5mb3A.GOL.1    2  10  10
5mb3A.GOL.2    6  11   6
5mb3A.GOL.3    6  10  10
5mb5A.GOL.3    2  10  10
5mb5A.GOL.4    3  11  11
5mb6A.GOL.1    2  10  10
5mb7A.GOL.1    2  10  10
5o0vA.GOL.1    1  13   8
5ojeA.GOL.4    3  10  10
5ou2A.IMP.1    1  31  31
5phhA.LDP.14   5  16   9
5qb5A.GOL.1    2  10  10
5qb5A.GOL.3    3  10  10
5qb6A.GOL.1    2  10  10
5qb6A.GOL.2    7  11   2
5qb6A.GOL.3    3  12   8
5qb7A.GOL.1    2  10  10
5qb7A.GOL.2    9  15   2
5qb7A.GOL.3    3  10  10
5qb7A.GOL.4    9  12   6
5qb8A.GOL.1    2  10  10
5qb8A.GOL.2    2  11   4
5qb8A.GOL.3    6  10  10
5qb9A.GOL.1    2  10  10
5qb9A.GOL.2    8  13   2
5qb9A.GOL.3    3  13   8
5qbaA.GOL.1    2  10  10
5qbaA.GOL.2    8  13   2
5qbaA.GOL.3    4  11   8
5qbaA.GOL.4   10  11   8
5qbaA.GOL.5    2  13   3
5qbaA.GOL.6    2  12  12
5qbaA.ACT.10   2  10   4
5qbbA.GOL.1    2  10  10
5qbbA.GOL.2    7  11   4
5qbbA.GOL.3    4  13   9
5qbcA.GOL.1    2  10  10
5qbcA.GOL.2    8  12   2
5qbcA.GOL.3    3  10  10
5qbdA.GOL.1    2  10  10
5qbdA.GOL.2    7  11   2
5qbdA.GOL.3    3  10  10
5qbeA.GOL.1    2  10  10
5qbeA.GOL.3    6  12   8
5qbfA.GOL.1    2  10  10
5qbfA.GOL.2    8  13   2
5qbfA.GOL.3    3  10  10
5qbgA.GOL.1    2  11  11
5qbgA.GOL.2    2  11   2
5qbgA.GOL.3    3  13   8
5qbhA.GOL.1    2  10  10
5qbhA.GOL.2    8  14   2
5qbhA.GOL.3    3  12   8
5qbiA.GOL.1    2  10  10
5qbiA.GOL.2    6  13   2
5qbiA.GOL.3    3  14   9
5qbjA.GOL.1    2  11  11
5qbjA.GOL.2    9  14   2
5qbjA.GOL.3    5  12   8
5qblA.GOL.1    1  12   9
5qblA.ACT.7    1  11   7
5qbmA.GOL.2    1  12   9
5qbnA.GOL.4    2  10  10
5qbnA.ACT.7    3  13   7
5qboA.GOL.1    4  13   8
5qboA.GOL.2    3  10  10
5qboA.GOL.3    2  10  10
5qbpA.GOL.1    6  12   8
5qbpA.ACT.4    4  11   6
5qbpA.ACT.5    2  11   5
5qbqA.GOL.1    3  13   9
5qbqA.GOL.2    1  12   9
5qbqA.ACT.3    4  13   2
5qbrA.ACT.2    2  15   9
5qbrA.GOL.3    1  10  10
5qbsA.ACT.2    6  14   6
5qbsA.ACT.3    2  14   9
5qbsA.ACT.4    3  12   2
5qbtA.GOL.1    1  14   7
5qbtA.GOL.2    2  10  10
5qbtA.ACT.3    1  10   8
5qbtA.ACT.4    5  14   6
5qtdA.PO4.3    1  11  11
5qtdA.GOL.4    1  14   9
5qtfA.PO4.4    1  11  11
5qtfA.GOL.5    1  14   9
5qtgA.PO4.2    2  10   3
5qtgA.PO4.4    1  12  12
5qtgA.GOL.5    1  16   9
5qtiA.PO4.4    1  12  12
5qtiA.GOL.5    1  14   9
5qtjA.PO4.4    1  12  12
5qtjA.GOL.5    1  15   9
5qtkA.PO4.4    1  12  12
5r25A.ACT.3    1  12   8
5rboA.GOL.3    4  11  11
5rboA.ACT.4    1  10   9
5rbpA.GOL.5    2  11   5
5rbpA.GOL.7    2  11  11
5rbqA.GOL.7    2  10  10
5rbqA.GOL.8    5  11  11
5rbqA.GOL.9    4  11   8
5rbqA.ACT.10   1  10   9
5rbrA.ACT.4    1  18   7
5rbrA.GOL.5    4  13   9
5rbrA.GOL.6    2  10  10
5rbrA.GOL.7    1  11  11
5rbsA.GOL.5    2  10  10
5rbsA.GOL.6    1  11  11
5rbsA.ACT.7    1  10   9
5rbtA.GOL.5    2  10  10
5rbtA.GOL.6    1  11  11
5rbuA.GOL.5    2  11  11
5rbuA.ACT.6    1  10   8
5rbvA.GOL.7    2  11  11
5rbvA.GOL.8    2  12  12
5rbvA.ACT.9    1  11   9
5rbwA.GOL.4    2  10  10
5rbwA.GOL.5    1  11  11
5rbxA.GOL.1    2  11  11
5rbxA.GOL.2    3  11  11
5rbxA.ACT.3    1  10   9
5rbxA.GOL.12   2  12   5
5rbxA.GOL.15   5  10  10
5rbyA.GOL.1    2  10  10
5rbyA.GOL.2    1  11  11
5rbzA.GOL.5    2  10  10
5rbzA.GOL.6    3  11  11
5rc0A.GOL.1    2  10  10
5rc0A.GOL.2    3  11  11
5rc0A.ACT.3    1  10   9
5rc0A.GOL.8    5  12   8
5rc1A.GOL.4    2  10  10
5rc1A.GOL.5    3  11  11
5rc2A.GOL.3    2  10  10
5rc2A.GOL.4    7  11  11
5rc3A.GOL.5    2  10  10
5rc3A.GOL.6    1  11  11
5rc4A.GOL.5    2  10  10
5rc4A.GOL.6    3  11  11
5rc4A.ACT.8    1  10   9
5rc5A.GOL.7    2  10  10
5rc5A.GOL.8    1  11  11
5rc6A.GOL.4    2  10  10
5rc6A.GOL.5    3  11  11
5rc6A.GOL.6    4  10   8
5rc7A.GOL.5    2  10  10
5rc7A.GOL.6    1  11  11
5rc7A.ACT.7    1  10   9
5rc8A.GOL.4    2  11  11
5rc8A.GOL.5    1  11  11
5rc8A.ACT.7    1  10   9
5rc9A.GOL.6    2  10  10
5rc9A.GOL.7    3  11  11
5rc9A.GOL.8    5  10   8
5rcaA.GOL.5    5  13   9
5rcaA.GOL.6    2  10  10
5rcaA.GOL.7    4  11  11
5rcbA.GOL.6    2  10  10
5rcbA.GOL.7    2  11  11
5rcbA.GOL.8    3  10   8
5rcbA.ACT.9    1  10   9
5rccA.GOL.5    2  11  11
5rccA.GOL.6    5  11   8
5rcdA.GOL.4    3  10   3
5rcdA.GOL.5    2  10   3
5rcdA.GOL.6    2  10  10
5rcdA.GOL.7    1  11  11
5rcdA.GOL.8    3  10   8
5rceA.GOL.5    2  11  11
5rceA.GOL.6    3  11  11
5rceA.ACT.7    1  10   8
5rcfA.GOL.5    2  12   4
5rcfA.GOL.8    2  11  11
5rcfA.GOL.9    1  11  11
5rcgA.GOL.5    2  10  10
5rcgA.GOL.6    5  11  11
5rcgA.GOL.7    6  10   8
5rciA.GOL.1    2  10  10
5rciA.GOL.2    5  11  11
5rciA.GOL.3    3  11   8
5rciA.ACT.4    3  13   8
5rcjA.GOL.1    2  10  10
5rcjA.GOL.2    5  11  11
5rcjA.GOL.3    3  11   8
5rcjA.ACT.4    3  13   8
5rcjA.ACT.5    1  10   9
5rckA.GOL.1    2  10  10
5rckA.GOL.2    3  11  11
5rckA.GOL.3    4  11   8
5rckA.ACT.4    4  14   8
5rcnA.GOL.1    2  10  10
5rcnA.GOL.2    3  11  11
5rcnA.GOL.3    4  11   8
5rcnA.ACT.4    4  13   8
5rcoA.GOL.1    2  10  10
5rcoA.GOL.2    3  11  11
5rcoA.GOL.3    4  11   8
5rcoA.ACT.4    4  13   8
5rcpA.GOL.1    2  10  10
5rcpA.GOL.2    4  11  11
5rcpA.GOL.3    3  11   8
5rcpA.ACT.4    3  13   8
5rcrA.GOL.1    2  10  10
5rcrA.GOL.2    3  11  11
5rcrA.GOL.3    4  11   8
5rcrA.ACT.4    4  13   8
5rctA.GOL.1    2  10  10
5rctA.GOL.2    3  11  11
5rctA.GOL.3    4  11   8
5rctA.ACT.4    4  13   8
5rctA.ACT.5    1  10   9
5rcuA.GOL.1    2  10  10
5rcuA.GOL.2    4  11  11
5rcuA.GOL.3    3  12   8
5rcuA.ACT.4    1  10   8
5rcuA.ACT.5    1  10   9
5rcwA.GOL.1    2  10  10
5rcwA.GOL.2    3  11  11
5rcwA.GOL.3    4  11   8
5rcwA.ACT.4    4  13   8
5rcyA.GOL.1    2  10  10
5rcyA.GOL.2    3  11  11
5rcyA.GOL.3    6  11   8
5rcyA.ACT.4    1  10   8
5rd0A.GOL.1    2  10  10
5rd0A.GOL.2    3  11  11
5rd0A.GOL.3    7  11   8
5rd0A.ACT.4    6  10   8
5rd1A.GOL.1    2  10  10
5rd1A.GOL.2    3  11  11
5rd1A.GOL.3    6  11   8
5rd1A.ACT.4    5  10   8
5rd3A.GOL.1    2  10  10
5rd3A.GOL.2    3  11  11
5rd3A.GOL.3    4  11   8
5rd3A.ACT.4    4  13   8
5rd3A.ACT.5    1  10   9
5rd5A.GOL.1    2  10  10
5rd5A.GOL.2    3  11  11
5rd5A.GOL.3    4  11   8
5rd5A.ACT.4    4  13   8
5rd6A.GOL.1    2  10  10
5rd6A.GOL.2    3  11  11
5rd6A.GOL.3    6  11   8
5rd6A.ACT.4    5  10   8
5rd8A.GOL.1    2  10  10
5rd8A.GOL.2    3  11  11
5rd8A.GOL.3    4  11   8
5rd8A.ACT.4    4  14   8
5rd8A.ACT.5    1  10   9
5rdbA.GOL.1    2  10  10
5rdbA.GOL.2    3  11  11
5rdbA.ACT.4    1  10   8
5rdcA.GOL.1    2  10  10
5rdcA.GOL.2    3  11  11
5rdcA.GOL.3    6  11   8
5rdcA.ACT.4    5  10   8
5rddA.GOL.1    2  10  10
5rddA.GOL.2    3  11  11
5rddA.GOL.3    4  11   8
5rddA.ACT.4    4  13   8
5rdfA.GOL.1    2  10  10
5rdfA.GOL.2    3  11  11
5rdfA.GOL.3    4  11   8
5rdfA.ACT.4    4  13   8
5rdjA.GOL.1    2  10  10
5rdjA.GOL.2    3  11  11
5rdjA.GOL.3    4  11   8
5rdjA.ACT.4    4  14   8
5rdjA.ACT.5    1  10   9
5rdkA.GOL.1    2  10  10
5rdkA.GOL.2    3  11  11
5rdkA.GOL.3    4  11   8
5rdkA.ACT.4    4  14   8
5rdkA.ACT.5    1  10   9
5rdlA.GOL.1    2  10  10
5rdlA.GOL.2    3  11  11
5rdlA.GOL.3    4  11   8
5rdlA.ACT.4    4  13   8
5rdnA.GOL.1    2  10  10
5rdnA.GOL.2    3  11  11
5rdnA.GOL.3    4  11   8
5rdnA.ACT.4    4  13   8
5rdnA.ACT.5    1  10   9
5re3A.GOL.1    2  10  10
5re3A.GOL.2    5  11  11
5re3A.GOL.3    4  11   8
5re3A.ACT.4    4  12   7
5sakA.GOL.6    2  10  10
5samA.GOL.1    2  10  10
5samA.GOL.5    5  11  11
5sanA.GOL.1    6  11  11
5sanA.GOL.4    1  13   9
5saoA.GOL.1    2  10  10
5sapA.GOL.4    2  10  10
5sapA.GOL.5    4  11  11
5saqA.GOL.2    2  10  10
5sasA.GOL.2    2  10  10
5sasA.GOL.3    1  11  11
5satA.GOL.1    2  10  10
5yleA.TPO.1    6  17  17
5yleA.ETA.2    6  11   6
5zjvA.TPO.1    2  17  17
5zjvA.LXC.2    2  10  10
6a0mA.FMN.1    2  29  29
6a0mA.PAC.2    2  11  11
6aecA.ATP.3    1  21  21
6ak6A.CTP.3    1  19  19
6d4uA.IMP.1    1  31  31
6etvA.GOL.14   3  12   5
6etwA.GOL.11   2  11   5
6fvkA.GOL.5    5  11   2
6fvkA.GOL.6    3  12   8
6fvkA.GOL.7    1  14   4
6fvpA.GOL.7    4  13   9
6fvpA.GOL.8    4  11  11
6fvpA.GOL.9    3  10   6
6fw1A.GOL.6    4  14   9
6fw1A.GOL.7    4  11  11
6fweA.GOL.6    4  14   9
6fweA.GOL.7    4  11  11
6g0mA.GOL.6    1  13   5
6g0mA.GOL.7    5  13   9
6g0mA.GOL.8    5  12  12
6g0mA.GOL.9    3  15   7
6g0mA.GOL.10   6  12   6
6g0mA.GOL.11   8  11   7
6g0mA.GOL.12   2  12   4
6g23A.FU2.4    4  15  15
6g23A.GOL.5    3  13   9
6g23A.GOL.6    3  11  11
6g3lA.GOL.6    4  13   9
6g3lA.GOL.7    4  12  12
6g3lA.GOL.8    7  10   6
6jtgA.GDP.1    2  32  32
6ronA.GOL.2    2  10  10
6scvA.GOL.1    2  10  10
6w44A.FMN.1    1  31  31
6y12A.SIN.1    4  16  16
6zbmA.MAN.4    1  13   8
6zz2A.GOL.6    2  10  10
7a4sA.PTR.1    1  11   9
7a4zA.PTR.1    1  10  10
7a51A.PTR.1    1  10  10
7a5dA.PTR.1    1  10  10
7a5lA.PTR.1    1  11   9
5ja0F.PO4.1    1  11  11
5ja0F.FPP.2    1  21  21
2fgqX.MLT.7    1  12  12
1n82A.GOL.2    2  11   6
1n82A.GOL.3    6  10  10
1n82A.GOL.4    9  11   9
1n82A.GOL.6    3  12   7
1n82A.GOL.7    2  10  10
1n82A.GOL.8    1  12  12
1n82A.GOL.9    7  10   5
1xdsA.SAM.7    1  23  23
1yrsA.ADP.2    2  19  19
2fkyA.ADP.2    2  19  19
2fl2A.ADP.2    2  19  19
2fl6A.ADP.2    2  19  19
2g1qA.ADP.2    2  20  20
2ouyA.CMP.3    2  19  19
2q2yA.ADP.2   10  19  19
2q2zA.ADP.2    2  19  19
2q8xA.GOL.2    2  11   6
2q8xA.GOL.3    9  11   9
2q8xA.GOL.5    3  12   7
2q8xA.GOL.6    2  10  10
2q8xA.GOL.7    1  13  13
2q8xA.GOL.8    6  10   4
2q8xA.GOL.10   1  11  11
2qx3A.PO4.1    1  12   7
2qx3A.PO4.2    1  10  10
2qxzA.PO4.1    1  16   8
2qy1A.PO4.1    1  16   8
2r85A.AMP.3    1  16  16
2r85A.AMP.4    1  11   6
2zbwA.FAD.4    1  46  46
2zzvA.LAC.1    1  14  14
2zzwA.LAC.1    2  13  13
3cjoA.ADP.2    2  19  19
3k2oA.ACT.10   1  12   9
3ms8A.GOL.1    1  13  13
3ms8A.GOL.2    4  10  10
3ms8A.GOL.3    6  13   9
3msdA.GOL.3    4  14   8
3msdA.ACT.5    1  10   4
3msgA.ACT.5    1  11   4
3msgA.GOL.6    3  12   7
3msgA.GOL.7    8  13   6
3msgA.GOL.8    2  10  10
3msgA.GOL.9    9  11   7
3muaA.ACT.5    1  11   4
3muaA.GOL.6    3  12   7
3muaA.GOL.7    8  13   6
3muaA.GOL.8    2  10  10
3muaA.GOL.9    9  11   7
3muiA.GOL.6    2  10  10
3rhzA.UDP.1    1  22  22
3sfcA.GOL.2    1  12  12
3sfcA.GOL.3    1  14  14
3sfcA.GOL.4    7  11   6
3ttnA.SPD.6    4  18  18
4a9wA.FAD.1    1  44  44
4dpxA.GOL.1    1  11   7
4dpxA.GOL.2    1  11  11
4du8A.GOL.2    2  14  14
4du8A.GOL.3    5  12   9
4du8A.GOL.4    5  12   3
4ijcA.GOL.3    7  11   3
4phlA.GAI.4    1  14   6
4qfcA.FAD.1    4  54  54
4z8uA.GOL.8    1  10  10
4zhiA.ADP.1    2  20  20
5glkA.GOL.3    7  15  15
5glkA.ACT.4    7  15  15
5glkA.ACT.5    3  13   6
5glkA.ACT.6    8  10   5
5glmA.ACT.10   3  14   6
5glnA.ACT.9    3  14   6
5gloA.FUB.3   10  18  18
5gloA.ACT.5    3  10   6
5glpA.ARA.3    9  17  17
5glpA.ARA.4   10  16  16
5glpA.ACT.5    3  13   6
5glqA.FUB.3    9  18  18
5glrA.ARA.3    8  17  17
5glrA.FUB.4    8  18  18
5in3B.H2U.2    1  20  20
5in3B.G1P.18   3  14   9
5kybA.GOL.1    1  11  11
5xytA.GOL.2   10  11   8
6bs3A.ADP.1    1  21  21
6cx6A.SAH.1    2  28  28
6mheA.GOL.1    1  11   7
6mheA.GDP.2    1  28  28
6mhfA.GDP.1    1  28  28
6mhfA.GOL.2    1  12  12
6q2eA.MTA.1    1  14  14
6trlA.ADP.2    2  19  19
6utmA.G3P.1    2  12  12
6xn2A.GOL.8    1  13   7
2hxhC.ADP.2    1  21  21
3iw4A.TPO.1    5  11   7
3iw4A.SEP.2    6  10  10
3j8yK.ATP.1    1  27  27
5y6qB.FAD.1    2  47  47
5y6qB.GOL.6    1  12   9
5zbrB.PO4.5    9  11   5
2awnA.ADP.2    1  14  14
2p2dA.GOL.1    3  15  15
2p2dA.GOL.2    1  15  15
2p2dA.GOL.3    1  13  13
2zzxA.LAC.1    1  13  13
2zzxA.PO4.2    1  14  14
2zzxA.GOL.3    1  12  12
3qwbA.GOL.2    1  10  10
4aj4A.MLI.1    2  11  11
4aj4A.MLI.3    2  14   8
4ajjA.MLI.2    2  11  11
4ajkA.MLI.2    1  12  12
4ajkA.MLI.3    1  11   8
4al4A.GOL.1    2  12   8
4honA.AKG.1    1  16  16
4nxvA.GDP.1    1  22  22
5jyaA.G3H.2    1  15  15
5lboA.DTT.10   2  11   2
6nt2A.SAH.1    6  28  28
6nt2A.GOL.4    1  14  14
6nt2A.GOL.5    1  14   6
6nt2A.GOL.6    1  10  10
6nt2A.GOL.8    1  15   7
6pabA.ASP.1    1  18  18
6pabA.CIT.2    1  11   3
6pacA.ASP.1    1  18  18
6wz4A.ASP.1    1  16  16
6wz6A.GLU.1    1  16  16
6wz8A.CIT.1    1  18  18
6yagC.THM.2    9  24  24
7jhiA.UDP.3    1  19  19
6wicA.GOL.7    3  10  10
6widA.PPV.2    1  16  16
6widA.GOL.8    5  11   9
5t0bA.GAL.4    5  14   3
5t0dA.GAL.4    3  12   3
5t0eA.GAL.4    5  12   3
6d2lA.GOL.4    4  10   6
3hrdB.NIO.3    1  14   7
4lcjA.KMT.2    1  14  14
4mvjA.PO4.8    4  13   9
4mvjA.PO4.9    4  13   2
4mvjA.POP.10   1  14   8
5txvA.ADP.1    1  23  23
1b62A.ADP.2    1  26  26
1eyiA.F6P.1    1  20  20
1eyiA.PO4.4    1  12   9
1eyiA.PO4.5    1  12  12
1liiA.ADN.3    1  23  23
1nv1A.F6P.1    1  20  20
1nv1A.PO4.4    2  10  10
1nv1A.PO4.5    1  11  11
1nv2A.F6P.1    1  19  19
1nv2A.PO4.4    2  12   9
1nv5A.F6P.1    1  20  20
1nv5A.PO4.4    2  10  10
1nv5A.PO4.5    1  11  11
1v73A.ACY.3    4  12  12
2g88A.DTP.2    2  19  19
2g88A.DTP.3    1  17  17
3dxtA.GOL.5    4  10  10
3dxtA.GOL.7    1  10  10
3dxtA.GOL.8    1  13   9
3dxuA.GOL.7    9  11   9
3dxuA.GOL.9    1  10  10
3kzmA.GOL.3    8  12   7
3kznA.AOR.2    1  17  17
3kznA.GOL.3    1  13   8
3kznA.GOL.4    9  11   6
3kzoA.AN0.2    1  15  15
3mz0A.GOL.9    1  13   8
3s2uA.UD1.1    1  30  30
3tbdA.PO4.3    1  15  15
3umrA.GDP.1    1  30  30
3umrA.GOL.6   10  11   8
4crsA.SEP.1    6  12   9
4crsA.TPO.2    5  15   8
4crsA.TPO.3    4  16   8
4gpsA.CIT.1    1  10  10
4wvlA.GOL.5    6  10  10
4ylrA.ADP.1    1  17  17
5ou1A.IMP.1    1  31  31
5ph3A.DMD.16   5  10  10
5zztA.FMN.1    3  28  28
5zzzA.FMN.2    3  28  28
5zzzA.173.3    3  10  10
6a0gA.FMN.1    1  29  29
6a0gA.HFA.2    1  12  12
6a0gA.HFA.3    2  13   9
6ak5A.GTP.3    1  21  21
6d4qA.IMP.1    1  31  31
6d4sA.IMP.1    1  31  31
6d4tA.IMP.1    1  31  31
6d4vA.IMP.1    1  31  31
6d4wA.IMP.1    1  31  31
6fefA.GOL.5    4  13   9
6fefA.GOL.6    4  12  12
6fefA.GOL.7    4  12   1
6g1jA.GOL.5    4  14   9
6g1jA.GOL.6    4  12  12
6g1jA.GOL.7    7  10   6
6g1jA.GOL.8    2  11   4
6iplA.DTP.2    1  20  20
6ipmA.DCP.1    1  21  21
6p5sA.PTR.1    1  13   9
6p5sA.SEP.2    3  12   8
7cqzA.GOL.2    7  11   5
7kwmA.AMP.1    1  19  19
5jv2F.PO4.1    1  10  10
2o4uX.PO4.1    1  11  11
2o4uX.PO4.2    1  10  10
2o4uX.PO4.3    1  10   9
2o4uX.PO4.4    9  11   9
2o4uX.PO4.5    4  12   7
2o4uX.GOL.9    1  13   9
2poqX.ISD.6    1  12  12
3ohsX.2HA.10   1  10  10
1n7hA.GDP.2    1  26  26
1q0bA.ADP.2    2  19  19
1vquA.ACT.4    1  11  11
1xh6A.TPO.1    1  10  10
1xh6A.SEP.2    5  11   8
2g0tA.PO4.7    1  10  10
2pg2A.ADP.2    2  18  18
2q0eA.GTP.3    1  30  30
2uyiA.ADP.1    2  19  19
2uymA.ADP.1    2  19  19
2ychA.ATP.7    1  29  29
3fjwA.MAN.6    5  10   7
3fjwA.BMA.8    1  15  15
3fjwA.MAN.9    1  11   7
3l1cB.ADP.2    1  22  22
3l9hA.ADP.1    1  19  19
3pkoA.CIT.1    1  12  12
3pkoA.GOL.2    3  14   6
3pooA.TPO.1    1  10  10
3pooA.SEP.2    5  12   8
3tnqB.TPO.2    1  10  10
3tnqB.SEP.3    4  11   8
3tnqB.ADP.6    1  23  23
3v0fA.PO4.1    1  12  12
3x2vA.SEP.1    7  12   9
3x2vA.TPO.2    1  10  10
3x2vA.SEP.3    4  12   8
3x2vA.ATP.6    1  29  29
4hdmA.PCR.1    1  10  10
4q9zA.SEP.1    4  12   9
4q9zA.SEP.2    2  10  10
4xdyA.GOL.5    2  14   8
4z8vA.PO4.1    1  10  10
4z8vA.PO4.2    1  11   6
4z8vA.PO4.4    2  11   3
4z8vA.PO4.6    1  11  11
5b6gA.GOL.2    2  13   7
5gllA.GOL.3    9  15  15
5gllA.ACT.6    3  14   6
5k5nA.PTR.1    1  10  10
5li1A.TPO.1    1  12   8
5li1A.TPO.3    3  14   9
5li1A.GOL.5    1  13   8
5xysA.GOL.2    1  12   8
5xysA.PO4.3    4  11   4
5y0lA.GOL.1    1  12   5
5y0lA.GOL.2    2  16   4
5yt0A.GDP.1    1  21  21
5zo8A.ADP.1    1  19  19
5zo9A.ADP.1    1  20  20
6a0sB.HSE.2    2  19  19
6a0sB.GOL.11   4  10   3
6a0uB.HSE.9    1  17  17
6a0uB.GOL.11   3  13  13
6e99A.TPO.1    1  10  10
6e99A.SEP.2    3  12   8
6frxA.SEP.1    3  12   9
6frxA.TPO.2    2  10  10
6frxA.SEP.3    4  11   8
6l59B.ATP.1    1  17  17
6l59B.CIT.3    1  16  16
6quqO.GSH.4    2  21  21
7akaA.SEP.1   10  12   9
7akaA.PTR.2    1  11  11
7akbA.SEP.1    8  12   9
7akbA.PTR.2    1  11  11
7akeA.SEP.1    7  11   9
7akeA.PTR.2    1  15   8
7jhlA.UD1.2    1  27  27
7jhoA.UDP.1    1  18  18
7jhoA.GOL.3    1  11  11
1yidB.ATP.2    3  25  25
2x2rA.ADP.1    2  19  19
5a8mA.GOL.12   2  12   6
5a8mA.GOL.13   1  11   4
5a8mA.GOL.14   3  13   7
5nueA.GOL.4    3  11   5
5nueA.ETX.11   2  11   4
5nufA.GOL.5    2  11   3
6adeA.SEP.1    1  10   8
6adeA.SEP.2    1  14  14
1tv9A.PO4.4    1  11  11
1tvaA.PO4.3    1  10  10
1tzjA.A3B.2    1  17  17
1tzkA.2KT.2    1  16  16
1tzmA.NAK.3    1  17  17
2v74B.SAH.1    1  27  27
4h0nA.SAH.1    1  29  29
4rjyA.SER.3    1  10  10
4w6qA.UDP.2    1  23  23
4ycxA.GOL.3    3  11   5
4ycxA.GOL.4    3  11   4
5et1A.GOL.1    9  11   6
5et1A.GOL.2    3  10   9
5nqbA.MLI.1    1  19   8
5u4xA.SAH.1    5  27  27
5w8hA.ACT.3    1  11   6
6fziA.GOL.2    1  11   7
6fziA.GOL.4    3  15   9
6pa8A.ASN.1    1  17  17
6ya3C.GMP.1    1  26  26
7jwkA.PO4.2    1  14  14
7jwkA.PO4.3    1  11   6
4o2aF.ADP.1    1  21  21
5ol2A.FAD.1    2  32  32
6ch2A.GOL.1    3  13   2
6lvsA.GOL.1    1  13  13
6lvsA.GOL.2    4  11  11
6lvsA.GOL.3    1  11   7
6q0dA.PO4.1    1  11   8
4ib5A.GOL.1    1  13  13
4ib5A.GOL.2    1  13   5
4ib5A.GOL.3    3  10   5
4ib5A.GOL.4    1  11   8
4ib5A.GOL.5    1  12   7
1i10A.ACT.1    1  12   6
4oknA.OXL.2    2  11  11
5zjdA.MLI.2    4  11  11
6bb2A.LAC.3    2  11  11
6h2fA.PO4.1    5  13   8
5zjeA.MLI.1    3  14  14
6v01A.PT5.1    1  16  16
1a0iA.ATP.1    2  20  20
1cnqA.F6P.1    1  16  16
1cnqA.F6P.2    1  20  20
1cnqA.PO4.6    1  12  12
1h2nA.AKG.2    1  16  16
1n3lA.GOL.5    1  10  10
1v04A.PO4.3    1  13  13
2f9gA.ADP.2    1  25  25
2q1tA.UDP.2    1  13  13
2wbpA.ARG.1    9  10   7
2wbpA.SIN.4    3  16  16
2wbpA.GOL.5    2  10   3
2wbqA.ACT.1    3  12  12
2whkA.GOL.1    1  13   6
2whkA.GOL.5    3  11   7
2y1aA.ACT.4    6  10   9
2y1aA.ACT.5    1  14   6
3kcxA.GOL.4    1  12  12
3kcxA.GOL.5    1  10  10
3kcxA.GOL.6    1  17   9
3n12A.ACY.5    2  12   8
3spgA.PIO.7    1  12  12
3sphA.PIO.5    5  13  13
3spiA.PIO.5    5  13  13
3tmaA.PO4.1    3  12   4
4c8dA.ACT.5    2  14  14
4n02A.FNR.4    6  33  33
4r8qA.ADP.1    3  27  27
5dp1A.GOL.1   10  10   7
5dp1A.GOL.3    3  16  16
5dp1A.GOL.4    1  12  12
5dp1A.PO4.6    2  11   4
5i6lA.ACT.3    3  12   7
5i6lA.MLI.4    5  16   9
5i6mA.ACT.3    3  12   7
5i6mA.MLI.4    5  18   9
5j5rA.IMP.2    1  31  31
5k4zA.IMP.1    1  31  31
5m4uA.GOL.2    5  12   7
5m4uA.GOL.3    9  11   7
5m4uA.GOL.5    7  11   5
5offA.ACT.4    3  12   6
5ofgA.ACT.4    3  12   6
5og2A.ACT.4    3  11   5
5og3A.ACT.3    6  11   6
5og4A.ACT.3    5  12   7
5ogfA.ACT.3    5  12   6
5q1uA.MLI.1    1  14   8
5ts8A.TLA.2    1  12  12
5ts8A.ACT.5    2  15   7
5ts8A.TLA.8    1  11  11
5ts8A.GOL.9    9  10   8
5upuA.IMP.1    1  30  30
5vxeA.GOL.2    4  11   2
6a0bA.FMN.1   10  28  28
6a0oA.FMN.1    8  28  28
6a0oA.HBX.2    8  11  11
6a0oA.HBX.3    3  12   9
6a0oA.HBX.4    1  12   8
6a13A.FMN.1    9  28  28
6a1nA.FMN.1    2  28  28
6a1nA.GOL.2    4  11   6
6a1pA.PPY.3    3  14  14
6cf3A.AKG.2    1  18  18
6d4rA.IMP.1    1  32  32
6iphA.DTP.3    1  20  20
6v89A.AMP.1    1  19  19
6v8aA.AMP.2    1  20  20
7o1pA.SAH.2    1  29  29
7o1pA.CPS.4    2  11   7
7o1pA.CPS.5    2  10  10
7o1pA.CPS.6    2  11   2
2ce2X.GDP.2    1  27  27
2ce2X.GDP.5    1  27  27
2cl7X.GTP.4    1  31  31
2cl7X.GTP.8    1  30  30
2clcX.GTP.4    1  31  31
2clcX.GTP.8    1  30  30
1ctpE.MYR.2    2  12  12
1h2lA.AKG.2    1  17  17
1v6aA.TRE.1    2  13   9
1v6aA.TRE.2    1  14  14
1x7dA.ORN.11   1  19  19
1x88A.ADP.2    2  20  20
2bfcB.GOL.2    2  13   6
2bfdB.GOL.2    2  14   6
2bffB.GOL.2    2  15   5
2cwhA.PYC.2    1  15  15
2x7cA.ADP.1    6  20  20
3imhA.GOL.4    3  11  11
3imhA.GOL.5    3  15  15
3imhA.GOL.6   10  11   8
3imhA.GOL.7    3  11   7
3imhA.GOL.9    1  11   6
3l9nA.TPO.1    2  12   9
3l9nA.SEP.2    4  11   8
3n9iA.GOL.1    1  12  12
3pymA.MRY.2    5  11   8
3uboA.ADN.7    9  24  24
3uboA.ADP.8    2  26  26
4a28A.ADP.1    1  19  19
4at9A.UTP.1    1  24  24
4bb2A.CYS.6    8  11   6
4d4cA.MAN.2    1  12   8
4hdkA.13X.2    1  16   9
4kayA.TPO.1    1  18  18
4kigA.34H.3    2  11   8
4m73A.SAH.1    1  21  21
4m73A.HF2.4    3  12   8
4q7cA.TLA.7    1  14  14
4ra5A.SEP.1    1  13   9
4ra5A.SEP.2    2  13   9
4tmzB.GOL.4    2  11   8
4xuvA.GOL.1    2  17   9
5e8rA.SAH.1    1  28  28
5gk8A.GOL.1    2  11  11
5gk8A.GOL.2    5  12   8
5gk8A.GOL.3    4  12  12
5gk8A.ACT.4    1  12   8
5wt3A.MTA.1    1  19  19
5xyoA.GOL.3    1  14   3
5zo7A.ADP.1    1  19  19
6a0tB.HSE.2    1  17  17
6a0tB.GOL.9    6  15  15
6a0tB.GOL.10   7  11   7
6biiA.MLI.2    1  14  14
6biiA.GOL.3    1  13   7
6biiA.GOL.5    1  11   7
6c5bA.SAH.1    1  26  26
6clxA.SAM.9    1  26  26
6dfuA.TRP.1    1  18  18
6e9lA.TPO.1    1  10  10
6e9lA.SEP.2    3  12   8
6frdA.GAI.3    5  10  10
6frdA.GAI.4   10  11   7
6frdA.GAI.5    4  12   6
6frdA.GAI.8    4  12   6
6l57B.CIT.1    1  16  16
6l57B.ATP.3    1  15  15
6rfwA.GAI.4   10  10   4
6rfwA.GOL.5    6  10  10
6rfwA.GAI.6    5  11   7
6zmdB.PO4.1    1  11   8
7b8iA.GOL.1    3  11   7
2qjoA.POP.6    1  11  11
5dozA.ACT.1    1  17   7
1nqaO.G3H.2    1  11  11
1nqoO.G3H.2    1  11  11
2vyvD.1GP.3    1  16   8
3cmcO.G3H.1    1  18  18
3cmcO.GOL.9    3  13   4
4m0vA.GOL.1    5  10  10
4wq5A.ATP.3    1  31  31
4wq5A.ACT.6    8  10   9
5w3tA.IHP.1    2  20  20
5w3tA.GOL.2    2  11  11
5wt1A.SAH.1    1  27  27
6y9uA.ADN.3    1  26  26
6ya4C.CTN.1    1  22  22
6ya4C.ACT.4    3  13   3
7co6A.GOL.1    1  12   7
2glxA.ACT.1    1  12   7
1tb3A.FMN.1    7  32  32
1tb3A.ACY.2    1  10  10
4qroA.GOL.1    2  11  11
4qroA.ACT.4    4  14   9
5gk5A.GOL.1    3  10  10
6dfzA.PO4.2    1  13  13
6px2A.PO4.2    1  13  13
1w5eA.GTP.1    1  33  33
6td3B.TPO.1    2  13  13
6grjG.PO4.10   7  11   6
5m32h.ADP.1    1  21  21
1c3jA.UDP.1    1  25  25
1k5cA.GOL.5    6  11   8
1kccA.GTR.1    1  11  11
1kcdA.GTR.2    1  11  11
1rejA.TPO.1    4  13   9
1rejA.SEP.2    3  11   7
2p9wA.GOL.7    1  11   9
2p9wA.GOL.8    1  10  10
2p9wA.GOL.9    3  12   9
3i99A.FAD.8    1  42  42
3i99A.PO4.9    1  12   8
3i99A.PO4.10   4  12   5
3kenA.ADP.1    1  18  18
3kzkA.OLN.2    1  18  18
3q2zA.PO4.1    3  11   4
4czlA.ADP.2    1  29  29
4tskA.TLA.4    1  10  10
5lteA.ETX.2    2  11   5
5ogxA.FAD.1    1  30  30
5op6A.GOL.5    3  16   8
5ou3A.IMP.1    1  31  31
5tewA.TRP.1    1  17  17
5zzsA.FMN.4    3  29  29
5zzxA.FMN.1    9  28  28
5zzxA.RMN.2    4  13  13
5zzyA.FMN.1   10  28  28
5zzyA.2OP.2   10  11  11
6a01A.FMN.1    1  29  29
6a23A.173.3    3  11   8
6g6zA.ADP.1    1  19  19
6gt0A.MLI.5    5  17   9
6gt0A.MLI.7    3  12   8
6gt2A.MLI.4    2  11   4
6gt2A.MLI.5   10  12   5
6gt2A.MLI.6    2  16   7
6gt2A.MLI.7    1  12   6
6gt2A.MLI.9    5  10  10
6gt2A.MLI.10   2  13   5
6gtiA.MLI.4    4  17   9
6gtiA.MLI.6   10  11   9
6gtkA.MLI.4    5  16   9
6gtkA.MLI.5    5  12   9
6gtlA.MLI.4    5  17   9
6gtlA.MLI.5    3  12   9
6gtnA.MLI.4    6  17   9
6gtnA.MLI.5    5  12   9
6i7kA.ATP.2    1  27  27
6ipiA.DCP.3    1  19  19
6tlpA.FLC.2    4  11   6
6zu6A.MLI.7    1  15   9
6zuaA.MLI.6    6  17   9
6zubA.MLI.6    6  16   9
6zudA.MLI.5    6  18   9
6zutA.MLI.4    5  16   9
7bvyA.PO4.2    3  11   7
4n1zF.PO4.1    1  20   9
4n1zF.PO4.5    1  12  12
1p6xA.THM.4    1  16  16
1w5aA.GTP.1    2  33  33
1w5bA.GTP.1    1  33  33
2cpkE.SEP.1    7  10   8
2cpkE.TPO.2    1  12   9
2cpkE.SEP.3    4  12   8
2qe8A.GOL.8    1  13   8
2qe8A.GOL.9    2  16   9
2qe8A.GOL.10   1  13   9
2qe8A.GOL.11   3  15   8
2uvyA.SEP.1    9  10  10
2uvyA.TPO.2    2  11  11
2uw5A.SEP.1    9  10  10
2uw5A.TPO.2    1  10  10
2uw5A.SEP.3    5  11   8
2x2eA.GDP.9    3  30  30
2x60A.GTP.1    1  28  28
2x7eA.ADP.1    2  20  20
3cnzA.ADP.1    2  20  20
3mczA.GOL.10   2  14   5
3nx8A.SEP.3    3  12   8
3oogA.TPO.1    1  10  10
3oogA.SEP.2    4  12   8
3rdkA.GOL.1    1  12  12
3rdkA.GOL.2    1  13   8
3rdkA.GOL.4    4  10   3
3rdkA.GOL.7    2  11   5
3rfaA.SAM.2    1  28  28
3w6pA.GDP.1    9  30  30
3wwyA.GOL.7    1  14  14
4d4dA.MAN.2    2  11  11
4dh1A.SEP.1    6  10   9
4dh1A.TPO.2    1  12   9
4dh1A.SEP.3    4  12   8
4dh1A.ATP.5    1  30  30
4dh3A.SEP.1    7  11   9
4dh3A.TPO.2    1  13   9
4dh3A.SEP.3    4  12   8
4dh3A.ATP.6    8  29  29
4dh5A.TPO.2    1  12   9
4dh5A.SEP.3    3  12   8
4dh5A.ADP.6    1  27  27
4dh5A.PO4.7    1  11  11
4dh7A.SEP.1    9  12   9
4dh7A.TPO.2    1  10  10
4dh7A.SEP.3    4  12   8
4dh8A.SEP.1   10  12   9
4dh8A.TPO.2    1  10   9
4dh8A.SEP.3    3  12   8
4iacA.SEP.1    9  11   9
4iacA.TPO.2    1  11   9
4iacA.SEP.3    4  12   8
4iafA.SEP.1    7  10   9
4iafA.TPO.2    1  12   9
4iafA.SEP.3    3  12   8
4iafA.ADP.6    1  27  27
4iaiA.SEP.1    7  13   9
4iaiA.TPO.2    1  10  10
4iaiA.SEP.3    4  12   8
4iaiA.ADP.6    1  27  27
4iayA.SEP.1    8  11   8
4iayA.TPO.2    1  12   9
4iayA.SEP.3    4  12   8
4iayA.ADP.6    1  23  23
4m71A.SAH.1    1  26  26
4m71A.56D.2    1  18  18
4m71A.HF2.4    2  12   8
4m72A.SAH.1    1  22  22
4m72A.HF2.4    3  14   8
4m74A.SAH.1    1  23  23
4m74A.HF2.4    2  14   8
4mjxA.GOL.1   10  10   6
4o21A.SEP.1    6  13   9
4o21A.TPO.2    1  10  10
4o21A.SEP.3    4  12   8
4o21A.ADP.4    8  29  29
4o6nA.TLA.9    1  13  13
4usqA.FAD.1    1  45  45
5agdA.BMA.1    2  17   8
5agdA.MAN.2    2  17   8
5agdA.MAN.3    2  10  10
5agdA.MAN.4    2  12  12
5agdA.MAN.5    2  13   8
5agdA.MAN.6    2  14   7
5bu9A.GOL.6    3  13  13
5bu9A.GOL.7    3  14   8
5dovA.GOL.1    3  12   6
5dovA.GOL.2    1  10  10
5f5xA.AMP.12   1  17  17
5g2bA.GAI.8    2  11   4
5g57A.GOL.5    3  13   9
5g57A.GOL.6    7  10   6
5g57A.GOL.8    1  10  10
5g57A.GAI.10   4  10   7
5g57A.GAI.11   5  10   8
5g57A.GAI.12   3  12   5
5gk6A.CIT.2    5  15   9
5gk7A.GOL.1    2  11  11
5greB.ADP.1    1  19  19
5greB.CIT.3    1  15  15
5l8cA.GOL.8    4  10  10
5n23A.SEP.2    5  12   9
5n23A.TPO.3    2  10  10
5n23A.SEP.4    3  12   8
5nfgA.MAN.6    3  16   9
5svlA.ATP.1    1  11  11
5svlA.ACT.10   7  11   8
5x9iA.GOL.2    5  12   8
5z8hA.GOL.1    1  11   8
5z8hA.GOL.3    3  13   7
6abiA.GOL.5    2  13  13
6b2wA.AG2.1    2  15  15
6e21A.TPO.2    1  10  10
6e21A.SEP.3    4  12   8
6e21A.ADP.6    1  27  27
6egwA.SEP.1    8  10   9
6egwA.TPO.2    1  14   9
6egwA.SEP.3    5  12   8
6ezuA.CMP.3    1  21  21
6fdsA.GAI.1    7  10   7
6fdsA.GAI.3    6  10   8
6fdsA.GAI.4    4  11   5
6fdwA.GAI.4    6  10   8
6fdxA.GAI.7    3  11   7
6fdxA.GAI.8    5  10  10
6fe3A.GAI.1    8  10   7
6fe3A.GAI.10   3  10   6
6fe3A.GAI.11   2  15   5
6ftmA.GAI.15   1  10  10
6ftmA.GAI.16   3  11   8
6ftmA.GAI.17   3  16   7
6ftmA.GAI.19   3  10   4
6ftmA.GAI.20   7  15   8
6ftmA.GAI.21   7  12   7
6ftmA.GAI.22   2  10  10
6fv9A.GOL.3    2  12   5
6fv9A.GOL.5    2  13   9
6gdyA.AKG.2    1  16  16
6gdyA.PO4.5    9  10  10
6gdyA.PO4.8    6  12   5
6gdyA.GOL.11   1  15   9
6gxqA.GAI.3    2  15   5
6gxqA.GAI.4    2  11   7
6k96A.GOL.3    2  17   8
6k96A.GOL.4    3  11   1
6m3sA.GOL.3    3  15  15
6qgpA.GAI.6    2  11   7
6qgpA.GAI.7    2  13   3
6qgpA.GOL.8    2  13   9
6qgpA.GOL.10   1  12   8
6qguA.GAI.7    2  12   4
6qguA.GOL.8    2  10  10
6qguA.GOL.9    2  11   4
6rb6A.GAI.4    5  12   7
6rb6A.GAI.8    3  14   8
6rb6A.GAI.9   10  10   5
6rfnA.GAI.5    1  10   5
6rfnA.GAI.6    8  11   4
6rfnA.GAI.7    2  13   5
6rfnA.GOL.8    4  10  10
6rgkA.GOL.4    5  10  10
6rgkA.GAI.5    4  11   7
6rgkA.GAI.6    3  11   5
6rgkA.GAI.7    7  12   4
7a28A.GOL.6    2  11   5
7a28A.GOL.7    7  12   4
7a28A.GAI.9    5  11   5
7a28A.GAI.11   5  12   7
7a28A.GOL.12   4  10  10
7a2fA.GAI.5    2  11   7
7a2fA.GOL.7    6  10  10
7a2fA.GAI.8    2  12   5
7a53A.SEP.1    5  10  10
7a53A.PTR.2    1  12   9
7ajvA.SEP.1    6  10   9
7ajyA.SEP.1    5  12   9
7ajyA.PTR.2    9  11   8
2wogA.ADP.1    1  19  19
4uy0C.ADP.1    1  10  10
6fywA.GOL.2    4  16   9
6fywA.GOL.3    1  13   8
6fywA.GOL.4    2  11   9
2yjeA.ATP.2    2  31  31
3ly1A.CIT.15   1  14   9
4at8A.ATP.2    1  21  21
4grsA.TYR.1    1  12  12
4hnaK.ADP.1    3  23  23
4jbgA.PO4.2    1  12   7
4q41A.LYS.3    8  18  18
4q41A.GOL.4    4  13   6
4q41A.GOL.5    4  11   9
4rq2A.PPV.1    1  14  14
4rq8A.PPV.1    1  13  13
4rq8A.ACT.22   4  15   8
4xhuC.GOL.1    1  10  10
4xhuC.GOL.2    4  11   7
4xhuC.ACT.3    1  13   9
4yb4A.GOL.6    1  14  14
4yb4A.GOL.7    1  12   6
4yb4A.GOL.8    1  11  11
5c3rA.AKG.2    1  15  15
5d03A.PEP.2    1  17  17
6lgkA.PO4.2    1  13  13
6lgkA.PO4.3    1  11   6
6lgmA.PO4.2    1  11   4
6vp4A.AKG.2    1  17  17
6vp4A.ARG.3    2  19  19
7c5hO.PO4.1    1  12   7
7c5hO.PO4.3    6  11   7
7c5kO.G3H.2    1  12  12
7c5kO.PO4.3    3  11   7
7mgvA.ADP.1    1  16  16
7mgvA.GOL.2    1  13  13
7a0vA.PO4.1    1  12   6
7a0vA.GOL.4    3  12   5
7a0vA.GOL.5    2  11   6
7a0vA.GOL.6    1  11   7
6no7A.SEP.1    5  10   8
6no7A.TPO.2    1  11   9
6no7A.SEP.3    2  12   8
6x3sE.MAN.1    3  12   3
6qfaB.HSM.2    6  12   8
6vfxC.ATP.1    1  25  25
4pj0A.BCR.9    4  22  22
4pj0A.LHG.13   6  13   4
5m32d.ADP.1    1  23  23
5mx2A.BCR.7    4  23  23
1fszA.GDP.1    1  28  28
1g41A.ADP.2    1  23  23
1yq7A.PO4.4    1  11  11
1yq7A.PO4.5    1  21   9
1z75A.GOL.3    1  12   5
2bw4A.MLI.3    2  14   5
2bw4A.ACT.4    3  11   8
2bw4A.ACT.5    4  15   9
2bw4A.ACT.8    1  14  14
2bw4A.ACT.9    8  11   9
2bw5A.MLI.4    2  12   5
2bw5A.ACT.5    4  10   9
2bw5A.PO4.6    3  14   8
2bw5A.ACT.8    1  14  14
2bw5A.ACT.9    4  13   6
2bwdA.MLI.3    2  11   5
2bwdA.ACT.4    4  11   9
2bwdA.ACT.5    5  16   8
2bwiA.ACT.4    4  11   8
2bwiA.ACT.5    5  16   9
2bwiA.ACT.8    4  15   8
2bwiA.ACT.9    4  13   4
2ewwA.ATP.10   1  22  22
2qm3A.ACY.7    2  10  10
2qm3A.ACY.9    5  12  12
3ekzA.G3P.3    1  10  10
3n6zA.GOL.8    8  11   8
3n6zA.GOL.9    2  16   7
3n6zA.GOL.10   2  13   7
3s21A.GOL.4    6  11   6
3s23A.GOL.5    8  10   6
3warA.NIO.1    3  11  11
4mp6A.CIT.2    1  19  19
4mp8A.MLI.2    1  13  13
4otdA.SEP.2    1  14   9
4oy4A.GOL.4    1  12   5
4q6tA.GOL.7    1  12   9
4z6gA.PO4.1    4  15   8
4z6gA.PO4.2    1  10  10
5aovA.ACY.23   1  11   4
5lthA.DMN.2    4  11   9
5ltiA.DMN.2    4  10   9
5n8iA.MLI.3    5  17   9
5of5A.ACT.11   2  10   9
5of5A.ACT.12   6  14   6
5of5A.ACT.13  10  10  10
5of5A.ACT.14   3  11   8
5of5A.MLI.17   5  17   9
5of6A.ACT.9    2  10   9
5of6A.ACT.10   6  14   6
5of6A.ACT.11  10  10  10
5of6A.ACT.12   3  11   8
5of6A.MLI.16   5  17   9
5of7A.ACT.7    4  15   6
5of7A.ACT.8    2  10   9
5of7A.MLI.13   6  17   9
5opgA.GOL.3    2  11   3
5opgA.GOL.4    7  11   6
5opgA.GOL.5    2  11  11
5opgA.GOL.6    5  11   7
5zzrA.FMN.1    3  28  28
5zzrA.SMN.2    3  11  11
5zzrA.SMN.3    9  12   9
6a00A.FMN.2    8  28  28
6a0yA.FMN.1    1  30  30
6a11A.FMN.1    3  28  28
6a11A.PPY.2    3  11  11
6a19A.FMN.1    2  29  29
6a19A.173.2    2  11  11
6a19A.173.3    2  12   8
6a1bA.FMN.1    4  29  29
6c0tA.TPO.1    2  12   9
6i7iA.ATP.2    1  27  27
6ij1A.ACT.4    8  11  11
6iv5A.PO4.1    1  12  12
6jkkA.GOL.1    1  12  12
6jkmA.ADP.1    1  20  20
6jkmA.GOL.4    1  11  11
6ovwA.GOL.1    4  13   8
6ovwA.PO4.2    3  11   5
6ovwA.PO4.3    2  11   3
6ovwA.PO4.4    1  11   9
6pnlA.UDP.4    1  22  22
1atpE.TPO.1    1  11   9
1atpE.SEP.2    3  12   8
1atpE.ATP.5    1  32  32
1q8wA.SEP.1   10  12   9
1q8wA.TPO.2    1  10   9
1q8wA.SEP.3    6  11   8
1qmhA.CIT.1    1  12  12
1stcE.TPO.1    1  11   9
1stcE.SEP.2    4  11   8
1xh4A.SEP.1    9  10   9
1xh4A.TPO.2    1  10  10
1xh4A.SEP.3    4  11   7
1ydrE.TPO.1    1  11  11
1ydsE.TPO.1    1  10  10
1ydsE.SEP.2    4  12   8
1ydtE.TPO.1    1  11   9
1yrrB.PO4.1    1  13   8
2erzE.TPO.1    1  11   9
2erzE.SEP.2    4  12   8
2hzlA.PYR.2    1  16  16
2iehA.ADP.4    1  19  19
2jdsA.SEP.1    8  11   9
2jdsA.TPO.2    1  10  10
2jdsA.SEP.3    4  12   8
2jdtA.TPO.1    1  10  10
2jdtA.SEP.2    3  11   8
2jdvA.TPO.1    2  10  10
2jdvA.SEP.2    3  12   8
2r86A.PO4.2    1  12  12
2r86A.ATP.4    1  18  18
2uvzA.SEP.1    9  12   9
2uvzA.TPO.2    2  10  10
2uvzA.SEP.3    3  12   8
2uw0A.TPO.2    7  10  10
2uw0A.SEP.3    5  11   8
2uw3A.SEP.1    6  10  10
2uw3A.TPO.2    3  10  10
2uw3A.SEP.3    4  12   8
2uw4A.TPO.1    1  10  10
2uw4A.SEP.2    4  12   8
2uw6A.SEP.1    8  10  10
2uw6A.TPO.2    1  11   9
2uw6A.SEP.3    4  10   8
2uw8A.SEP.1    7  10   9
2uw8A.TPO.2    1  10  10
2uw8A.SEP.3    4  12   8
2vnwA.SEP.1    8  12   9
2vnwA.TPO.2    1  11  11
2vnwA.SEP.3    7  11   8
2vnyA.SEP.1    6  10   9
2vnyA.TPO.2    3  10  10
2vnyA.SEP.3    7  12   8
2vo3A.SEP.1    6  11   9
2vo3A.TPO.2    1  11  11
2vo3A.SEP.3    4  12   8
2x65A.M1P.1    1  19  19
2y5wA.ADP.1    2  18  18
3a8xA.TPO.1    3  16   9
3a8xA.TPO.2    4  13   9
3c9hA.CIT.2    1  20  20
3dndA.TPO.1    6  10  10
3dndA.SEP.2    9  11   8
3e38A.GOL.13   1  10   7
3fjqE.TPO.1    1  10  10
3fjqE.SEP.2    4  11   8
3fjqE.ATP.5    7  30  30
3fwqA.GOL.1    3  17   8
3g68A.CIT.12   1  15  15
3i8vA.GOL.5    3  11   5
3juhA.GOL.5    8  11  11
3m84A.AMP.18   1  15  15
3ow3A.TPO.1    1  10  10
3ow3A.SEP.2    3  12   8
3ownA.ACT.1    1  12  12
3ownA.ACT.5    1  11   5
3owpA.TPO.1    1  10  10
3owpA.SEP.2    4  12   8
3qtyA.POP.17   2  12   9
3qtyA.POP.18   1  14   9
4at7A.MLI.1    1  11  11
4at7A.MLI.2    1  13  13
4c38A.SEP.1    6  11   9
4c38A.TPO.2    1  10  10
4c38A.SEP.3    3  12   8
4fzvA.SAM.8    1  26  26
4iadA.SEP.1    6  12   8
4iadA.TPO.2    1  10  10
4iadA.SEP.3    4  12   8
4iadA.ADP.6    7  26  26
4iakA.SEP.1    6  12   8
4iakA.TPO.2    1  10  10
4iakA.SEP.3    4  12   8
4iakA.ADP.6    1  24  24
4iazA.TPO.2    1  10  10
4iazA.SEP.3    4  12   8
4iazA.ADP.6    1  24  24
4ib0A.SEP.1    8  12   8
4ib0A.TPO.2    1  10  10
4ib0A.SEP.3    4  12   8
4ib0A.ADP.6   10  26  26
4ij1A.GOL.2    1  18   9
4kicA.SAM.1    1  27  27
4kicA.PPY.2    1  18  18
4kicA.HF2.4    5  11   8
4u0uA.ADP.3    1  24  24
4uzfA.PPV.1    1  13  13
4w86A.BGC.7    1  11  11
4wb8A.SEP.1    7  11   9
4wb8A.TPO.2    1  10  10
4wb8A.SEP.3    3  12   8
4wb8A.ATP.4    1  30  30
4wbbB.TPO.2    1  11   9
4wbbB.SEP.3    5  12   8
4x6qC.TPO.2    1  11  11
4x6qC.SEP.3    4  14   9
4xw4A.SEP.1   10  11   8
4xw4A.TPO.2    1  10  10
4xw4A.SEP.3    6  11   8
4xw5A.SEP.1    7  13   9
4xw5A.TPO.2    1  10  10
4xw5A.SEP.3    8  11   8
4xw5A.ATP.6    1  29  29
4xw6A.SEP.1    7  12   9
4xw6A.SEP.3    3  12   8
4xw6A.ADP.6    1  28  28
4xw6A.PO4.7    1  10  10
4yxrA.TPO.1    2  10  10
4yxrA.SEP.2    3  11   8
4zcaA.ADP.1    2  20  20
5f9eA.SEP.1    1  14   8
5f9eA.SEP.2    6  10  10
5fo0A.PPV.1    1  13  13
5gk3A.GOL.1    2  11  11
5ncwA.GOL.15   1  10  10
5t31A.PTR.1    6  14   9
5xzuA.CBI.4    1  19  19
6bdlA.TPO.1    1  12   9
6n91A.PO4.6    5  12   3
6n91A.GOL.7    5  13   4
7a4cA.GOL.3    1  13   9
7a5nA.SEP.1    5  10   9
7a5nA.PTR.2    1  12   9
7a5vA.OCT.7    1  11   8
7a5vA.HSM.8    4  14   8
7ak2A.SEP.1    3  13   9
7ak2A.PTR.2   10  11   8
3ld8A.GOL.1    8  11   9
3ld8A.GOL.3    2  10  10
3ld8A.GOL.4    2  13   4
3ldbA.GOL.1   10  10   9
3ldbA.GOL.2    2  10   5
3ldbA.GOL.3    2  14   8
3ldbA.AKG.18   1  12  12
3nsgA.GOL.35   1  11   7
3nsgA.GOL.38  10  10   4
3nsgA.GOL.40  10  11   7
3nsgA.GOL.44   2  11   3
4a5yA.ADP.1    1  17  17
4lsiA.GOL.4    1  19   8
5fhxL.PO4.1    4  11  11
5te4G.BU3.15   2  15  15
6gwjK.GOL.3    1  12   6
6gwjK.GOL.5    1  14  14
7dm2A.PO4.1    2  19  19
1ptwA.AMP.3    1  20  20
2czcA.PO4.1    1  15   9
2czcA.PO4.2    1  10   6
2w0uA.FMN.2    9  31  31
3ftbA.PO4.1    1  14  14
3ftbA.PO4.2    1  16   8
3ftbA.PO4.3    3  10  10
3kszO.3PG.2    1  14  14
3kv3O.3PG.2    1  11  11
3l4sQ.3PG.1    1  11  11
3l6oQ.PO4.1    1  14  14
3lc2O.G3H.1    1  16  16
3lc2O.GOL.3    1  16   7
3lc7O.GOL.1    1  13   8
3os7A.TLA.6    1  11  11
3t6dC.GOL.30   1  11   8
3t6dC.GOL.31   8  11   8
3t6dC.GOL.33   1  12  12
3t6dC.GOL.34   2  11   6
3t6dC.GOL.36   4  11   4
3t6dC.GOL.38   1  12   5
3t6dC.GOL.40   4  12   7
3t6dC.GOL.43   3  13   6
3t6dC.GOL.46   1  11   4
3t6eC.GOL.21   1  13   8
3t6eC.GOL.22   1  12  12
3t6eC.GOL.29   4  10   6
3t6eC.GOL.30   1  13   7
3t6eC.GOL.31   2  14   9
3t6eC.GOL.33   2  13   8
3t6eC.GOL.34   2  13   5
3tnpC.TPO.2    1  10  10
3tnpC.SEP.3    4  12   8
4atbA.CTP.2    1  20  20
4c87A.GOL.8    1  10  10
4c87A.GOL.10   1  17   9
4c87A.GOL.11   3  11   6
4c87A.GOL.12   1  13   5
4c87A.GOL.13   4  14   6
4c87A.GOL.14   1  11   9
4c89A.GOL.8    8  10  10
4c89A.MLI.10   5  12   7
4ikpA.GOL.2    3  17   8
4ix2A.IMP.1    1  29  29
4lrtA.PYR.1    7  16  16
4m38A.SAH.1    1  28  28
4umcA.PO4.2    1  11   7
4yd1A.GOL.4    4  11   4
5c3sA.AKG.2    1  16  16
5cz0A.PEP.3    2  19  19
5d02A.PEP.2    1  16  16
5d09A.PEP.2    1  15  15
6agmA.TYR.1    4  15  15
6bg2C.TPO.1    2  11   9
6g1mA.PO4.2    1  11  11
6ok4A.PO4.4    1  10  10
6pa3A.ASN.1    1  17  17
6pi5A.GUN.1    2  14  14
7bpcA.GTQ.1    1  14  14
7c5gO.PO4.2    1  11   7
7c5iO.PO4.2    4  12   7
7c5iO.PO4.3    1  10   6
7c5iO.PO4.4    1  11  11
7c5mO.3PG.2    1  14   8
7c5mO.PO4.3    2  14   7
7c5pO.G3H.2    1  12   8
7c5pO.PO4.3    5  12   7
7c5qO.G3H.2    1  10  10
7c5qO.PO4.3    4  12   7
7c5rO.PO4.3    9  11   7
7nr4A.SAH.1    1  29  29
2r87A.PO4.1    1  12  12
2r87A.PO4.2    5  13   7
2r87A.ADP.4    1  25  25
3mvjA.TPO.1    3  10  10
3mvjA.SEP.2    7  11   8
3nvvB.FAD.1    2  41  41
3nvwB.FAD.1    2  42  42
3nvyB.FAD.1    2  41  41
3vjcA.PO4.2    2  11   4
6qnoR.RET.1    6  22  22
7dm1B.PO4.1    1  19  19
1s4eA.GLA.4    1  17  17
1s4eA.ADP.6    1  21  21
7edaA.BCR.9    4  24  24
6vfsE.ATP.1    1  27  27
5h2fA.BCR.9    7  23  23
5h2fA.LHG.12   4  11   7
3wu2A.BCR.11   8  23  23
3wu2A.GOL.21   8  11   6
4pbuA.BCR.10   5  23  23
4pbuA.LHG.15   6  12   6
4rvyA.BCR.8    4  23  23
5b5eA.BCR.9    6  23  23
5b5eA.LHG.12   2  10  10
5b66A.BCR.5    7  23  23
5e79A.BCR.10   4  23  23
5e79A.LHG.15   1  12  12
5e7cA.BCR.9    5  25  25
5v2cA.BCR.10   8  23  23
5v2cA.GOL.14   8  11   6
5v2cA.LHG.18   6  12   6
5zznA.BCR.9    7  23  23
4il6A.BCR.9    5  23  23
4ub6A.BCR.11   6  23  23
4ub6A.GOL.13   6  11   6
4ub8A.BCR.10   7  23  23
4ub8A.GOL.12   7  11   6
5gthA.BCR.9    5  23  23
5gtiA.BCR.8    5  22  22
5ws5A.BCR.9    4  23  23
5ws6A.BCR.10   5  23  23
6jljA.BCR.10   6  23  23
6jljA.GOL.12   6  11   6
6jlkA.BCR.11   6  23  23
6jlkA.GOL.13   6  11   6
6jllA.BCR.11   9  23  23
6jllA.GOL.13   9  11   6
6jllA.GOL.14   2  12   5
6jlmA.BCR.10   7  23  23
6jlmA.GOL.12   7  11   6
6jlnA.BCR.10   8  23  23
6jloA.BCR.9    7  23  23
6jloA.GOL.11   7  11   6
6jloA.LHG.19   6  11   5
6jlpA.BCR.8    7  23  23
6jlpA.GOL.10   7  11   6
7cjiA.BCR.9    5  23  23
7cjjA.BCR.8    6  23  23
7couA.BCR.9    7  23  23
3jcuA.BCR.11   1  23  23
5kafA.BCR.10   5  22  22
5kafA.LHG.16   4  14   4
5kafA.LHG.17  10  12  12
5kafA.LHG.18   1  12   9
5kaiA.BCR.10   2  22  22
5tisA.BCR.10   2  22  22
5tisA.LHG.14   2  11  11
5tisA.LHG.18   1  11   7
5xnlA.BCR.11   1  23  23
5xnmA.BCR.9    1  23  23
6yp7a.BCR.9    6  19  19
7d1tA.BCR.9    1  23  23
7d1uA.BCR.9    1  23  23
1mzeA.TAR.2    1  16  16
1mzfA.AKG.2    1  14  14
2rdtA.FMN.1   10  30  30
2tohA.HBI.4    2  17  17
2vapA.GDP.1    2  31  31
2waaA.ACT.1    2  14   8
2waaA.ACT.2    1  12  12
2waaA.ACT.3    1  13   7
2waaA.ACT.4    2  10  10
2waaA.GOL.8    1  14   8
2waaA.GOL.9    1  12   9
2z1uA.ATP.3    2  10  10
3asxA.PO4.1    2  12   4
3dr3A.MLT.3    1  19   9
3frgA.GOL.7    1  13   5
3frgA.GOL.8    3  10   7
3ht5A.PMP.1    1  22  22
3hv3A.GOL.3    1  13   4
3o56A.GOL.7    1  11   4
3o56A.GOL.8    1  10   7
3pi7A.GOL.11   6  11   6
3pi7A.GOL.12   7  12   7
3qphA.ACT.1    1  11   4
3qphA.ACT.2    1  11   9
3qphA.GOL.3    2  10  10
3qphA.GOL.6    4  11   6
3qphA.GOL.7    1  12   7
3qphA.GOL.8    2  15   6
3qphA.GOL.9    2  12   7
3qphA.GOL.11   1  14   7
3tqkA.ACT.8    1  11  11
3v66A.PO4.1    2  12   4
3wjpA.GOL.13   4  12  12
3wjpA.GOL.15   2  12   8
3wjqA.ATP.12   1  19  19
3wjqA.GOL.14   2  10   8
3wjqA.GOL.15   4  13   5
3wjqA.GOL.16   3  11  11
3wjqA.PO4.20   1  14   8
3wl7A.P2D.2    2  13  13
3wl7A.CIT.3    7  11   6
3wwcA.BUA.2    2  18  18
3wwcA.BUA.3    2  10  10
3wwdA.CIT.2    7  11   6
4bf7A.ACT.17   1  14   7
4bf7A.ACT.18   5  12   6
4bf7A.ACT.19   1  15   7
4bf7A.ACT.22   1  10   2
4bf7A.GOL.24   1  14  14
4bf7A.ACT.25   5  11   4
4bf7A.ACT.27  10  10   5
4bf7A.ACT.28   3  13   5
4p4tA.GDP.1    1  22  22
5d91A.8K6.3    5  12   4
5d91A.8K6.4    1  14   5
5d91A.8K6.5    3  11   5
5d91A.8K6.6    5  13   6
5d91A.8K6.8   10  10   7
5d91A.8K6.10   7  11   3
5d91A.8K6.12   5  11   1
5d91A.8K6.15   4  10  10
5d91A.8K6.16   7  11   3
5d91A.8K6.17   4  13   5
5d91A.8K6.18   4  12   6
5d91A.8K6.24   4  13   9
5d91A.8K6.32   1  12   7
5d91A.8K6.33   5  12   2
5d91A.8K6.37   4  10   5
5d91A.8K6.40   7  10   2
5dv2A.C5P.1    1  19  19
5n3oA.SEP.1    2  14   9
5n3oA.SEP.3    9  10   8
5op8A.GOL.6    1  12   8
5op8A.GOL.7    1  15   9
5v2tA.TLA.10   1  17  17
6a08A.FMN.2    3  29  29
6a08A.173.3    3  11   9
6a08A.173.4    3  11  11
6a0vA.FMN.1    8  28  28
6a0vA.SMN.2    8  12  12
6a0vA.SMN.3   10  12   9
6a1aA.FMN.1    9  29  29
6a1aA.HHH.2    9  13  13
6a1aA.HHH.3    1  11  11
6k0gA.UDP.1    3  26  26
6k0hA.UD1.4    3  33  33
6k0iA.UPG.2    3  31  31
6soxA.SEP.1    6  10   9
6soxA.TPO.2    5  10  10
6soxA.SEP.3    3  12   8
6spmA.SEP.1    6  10   9
6spmA.TPO.2    1  10  10
6spmA.SEP.3    4  12   8
6spsA.SEP.1    8  10   9
6spsA.TPO.2    6  11  11
6spsA.SEP.3    3  12   8
6spuA.SEP.1    6  11   9
6spuA.TPO.2    4  10  10
6spuA.SEP.3    2  12   8
6spyA.SEP.1    7  10   9
6spyA.SEP.3    3  12   8
6sq1A.SEP.1    5  11   9
6sq1A.TPO.2    1  10  10
6sq1A.SEP.3    3  12   8
6vt6A.ATP.1    1  27  27
6vt9A.ATP.1    1  25  25
6youA.SEP.1    8  10   9
6youA.TPO.2    3  11  11
6youA.SEP.3    4  12   8
6ypsA.SEP.1    8  10   9
6ypsA.TPO.2    6  11  11
6ypsA.SEP.3    3  12   8
6z08A.SEP.1    7  11   9
6z08A.TPO.2    8  11  11
6z08A.SEP.3    3  12   8
6z44A.SEP.1    7  11   9
6z44A.TPO.2    6  11  11
6z44A.SEP.3    3  12   8
6zn0A.SEP.1    6  11   9
6zn0A.TPO.2    8  11  11
6zn0A.SEP.3    3  12   8
7m2oA.FMN.1    8  31  31
2ae0X.ACY.2    1  17   9
1aztA.PO4.3    8  12   7
1aztA.PO4.5    3  11   6
1aztA.PO4.6    6  11   6
1aztA.PO4.7    2  11   6
1aztA.PO4.8    2  14   8
1aztA.PO4.10   6  11   5
1h3jA.HSO.1    3  12  12
1h3jA.BMA.7    2  12   7
1p4nA.GOL.5    1  10  10
1q24A.TPO.1    1  10  10
1q24A.SEP.2    3  12   8
1q24A.ATP.4    1  29  29
1q61A.TPO.1    1  10  10
1q61A.SEP.2    7  10   8
1q61A.MG8.3    2  12  12
1s4oA.GDP.11   1  21  21
1s4pA.MMA.9    1  15  15
1s4pA.GDP.13   1  21  21
1svhA.TPO.1    1  11   9
1svhA.SEP.2    4  12   8
1txgA.GOL.5    1  11   7
1wciB.GOL.2    1  14   6
1wciB.GOL.3    5  11   5
1xh5A.TPO.1    1  10  10
1xh5A.SEP.2    6  11   8
1xh5A.BU3.4    6  11  11
2achA.PO4.1    4  11   5
2c1aA.TPO.1    1  10  10
2c1aA.SEP.2    4  11   8
2c1bA.TPO.1    1  10  10
2c1bA.SEP.2    3  11   8
2gfcA.SEP.2    2  11   8
2gfcA.OCT.3    1  11  11
2gnjA.TPO.1    1  10  10
2gnjA.SEP.2    3  12   8
2gu8A.TPO.1    1  11   9
2gu8A.SEP.2    4  12   8
2q31A.ATP.2    2  32  32
2qcsA.SEP.1    4  11   9
2qcsA.TPO.2    2  10   9
2qcsA.SEP.3    3  12   8
2qcsA.ACT.7    4  14   9
2qcsA.GOL.10   2  10  10
2qcsA.GOL.11   2  15   5
2r09A.4IP.15   8  19  19
2uvxA.TPO.1    1  10  10
2uvxA.SEP.2    4  12   8
2uw7A.SEP.2    3  12   8
2vo6A.SEP.1    7  13   9
2vo6A.TPO.2    1  10  10
2vo6A.SEP.3    3  12   8
2vo7A.TPO.1    1  10  10
2vo7A.SEP.2    7  11   8
2x7dA.ADP.1    1  19  19
3gniA.CIT.1    1  11   4
3k3bA.ADP.2    2  19  19
3kkvA.SEP.1    8  11   9
3kkvA.TPO.2    1  10  10
3kkvA.SEP.3    2  12   8
3ovvA.TPO.1    1  10  10
3ovvA.SEP.2    4  12   8
3oxtA.TPO.1    1  11   9
3oxtA.SEP.2    4  12   8
3p0mA.TPO.1    1  10  10
3p0mA.SEP.2    4  12   8
3qj4A.FAD.1    1  44  44
3rysA.ADE.2    1  19  19
3t34A.GDP.1    2  31  31
3t5mA.AMP.1    2  16  16
3t5mA.GOL.2    1  13   9
3tlzA.AMP.1    1  14  14
3todA.GOL.7    7  14  14
3tyxA.AMP.1    2  17  17
3u8qA.NPU.7    1  10  10
3ugwA.GOL.7    7  11  11
3ugwA.DCZ.8    1  10  10
3uzoA.GLU.2    1  12  12
3v5aA.GOL.7    5  10  10
3zo4A.TPO.1    1  10  10
3zo4A.SEP.2    4  11   8
3zo4A.GOL.5    2  11  11
4acyA.GOL.7    1  12   4
4acyA.GOL.8    1  12   3
4acyA.GOL.9    1  12   4
4axaA.TPO.1    1  12   9
4axaA.SEP.2    4  12   8
4c33A.TPO.2    7  10  10
4c33A.SEP.3    4  12   8
4c36A.SEP.1    9  11   9
4c36A.TPO.2    1  10  10
4c36A.SEP.3    5  12   8
4c37A.SEP.1    7  13   9
4c37A.TPO.2    3  10  10
4c37A.SEP.3    4  12   8
4dg3E.SEP.1    7  13   9
4dg3E.TPO.2    1  10  10
4fimA.GOL.6    5  11  11
4forA.GOL.8    4  13   9
4grkA.GOL.9    1  13  13
4hptE.TPO.1    1  10  10
4hptE.SEP.2    3  12   8
4ib1A.SEP.1    9  12   9
4ib1A.TPO.2    1  10  10
4ib1A.SEP.3    6  11   8
4ib1A.ADP.6    7  27  27
4ie9A.TPO.1    2  10   9
4ie9A.SEP.2    5  11   8
4ie9A.GOL.4    2  11  11
4ij9A.TPO.1    1  11   9
4ij9A.SEP.2    3  12   8
4il5A.ILE.2    1  15  15
4kifA.PPY.1    1  18  18
4kifA.HF2.3    2  12   8
4kifA.PPY.4    3  12   6
4m6yA.SAH.1    1  23  23
4m6yA.56D.2    1  18  18
4m6yA.HF2.4    2  13   8
4mygA.TPO.1    1  13  13
4mygA.PTR.2    1  10  10
4n6pA.GOL.6    5  14   9
4n6pA.GOL.7    1  12  12
4uj1A.TPO.1    1  10  10
4uj1A.SEP.2    4  11   8
4uj2A.TPO.1    1  10  10
4uj2A.SEP.2    3  12   8
4uupA.PO4.3    1  11  11
4w88B.BGC.6    1  11   3
4w88B.BGC.7    1  22   9
4wb5A.SEP.1    4  12   9
4wb5A.SEP.3    2  12   8
4wb5A.ATP.4    1  33  33
4yxsA.TPO.1    2  10  10
4yxsA.SEP.2    6  11   8
4z83E.TPO.1    1  10  10
4z83E.SEP.2    4  12   8
4z84A.TPO.1    1  10  10
4z84A.SEP.2    5  12   8
5g5vA.GAI.3    1  10  10
5g5vA.GAI.5    2  10  10
5g5vA.GAI.14   3  12   3
5g5vA.GAI.17   3  11   6
5grfB.CIT.1    1  15  15
5grfB.ADP.2    1  18  18
5griB.CIT.1    1  16  16
5grlB.ADP.1    1  17  17
5grlB.ICT.2    1  14  14
5kpcA.SAM.1    1  27  27
5uzkA.TPO.1    1  10  10
5uzkA.SEP.2    3  12   8
6b8sA.FMN.1    1  32  32
6bndA.OPE.2    1  13  13
6eazA.GOL.2    2  13  13
6eazA.GOL.4    5  12   6
6ei1A.GOL.2    6  11  11
6ersA.SEP.1    5  11   9
6ersA.TPO.2    1  11   9
6ersA.SEP.3    3  12   8
6ertA.SEP.1    5  11   9
6ertA.TPO.2    1  11   9
6ertA.SEP.3    3  12   8
6hl6A.GOL.1   10  11   8
6hl6A.GOL.4    2  17   9
6i2cA.SEP.1    5  11   9
6i2cA.TPO.2    1  11   9
6i2cA.SEP.3    3  12   8
6sumA.ACT.5    3  19   8
6yppA.TPO.1    2  10  10
6yppA.SEP.2    3  12   8
7a4rA.SEP.1    7  11   9
7a4rA.PTR.2    1  12   8
7ajmA.SEP.1    5  11   9
7ajsA.SEP.1    6  11   9
7ajsA.PTR.2    1  12   8
7ajsA.GOL.4    1  13   8
7arwA.8NA.3    1  29  29
7arwA.ACT.7    7  11   8
7clfA.ACT.1    1  10  10
7clfA.SAH.2    4  30  30
7nl2A.GOL.1    1  13   4
7nl2A.GOL.2    7  11   6
7nl2A.GOL.4    7  11   4
1sjmA.ACT.4    7  11   9
2beuB.GOL.1    2  14   6
3looA.B4P.1    1  47  47
4h31A.NVA.1    1  17  17
5d4jA.GOL.4    6  11   7
5d4jA.GOL.5    8  11   8
5d4jA.GOL.6    1  15   9
5d4jA.ACY.7    6  13   9
6g33A.SEP.1    1  11   6
6ksfA.SIN.3    2  11  11
6zx9B.GOL.1    1  12  12
7kabA.GOL.4    7  11   9
7kabA.GOL.5    2  10  10
2bwgA.5GP.2    2  34  34
2f8jA.PMP.1    1  23  23
2obnA.PO4.8    1  12   8
3c6kA.MTA.1    1  26  26
3c6kA.SPD.2    1  18  18
3k9qQ.GOL.2    1  12  12
3kruA.FMN.1    1  27  27
3kruA.ACT.2    1  10  10
3krzA.FMN.1    2  26  26
3krzA.TXD.2    2  20  20
3uzbA.COI.2    1  15  15
4hdrA.DMD.1    1  15   9
4my8A.IMP.1    1  32  32
4my8A.ACY.7    2  13   5
4q3sA.GOL.6    2  12   5
4q40A.GOL.4    2  12   6
4q40A.GOL.6    2  15   5
4umbA.PO4.2    1  13   7
5b25A.GOL.7    1  13   8
5c3qA.AKG.2    1  16  16
5c3qA.TDR.3    1  14  14
5egsA.SAH.1    1  30  30
5jr7A.SEP.1   10  12   9
5jr7A.TPO.2    1  10  10
5jr7A.SEP.3    6  11   8
5jr7A.ADP.4    1  27  27
5w3xA.IHP.1    2  20  20
5w40A.IHP.2    3  21  21
6vp5A.AKG.2    1  17  17
6vp5A.ARG.3    2  19  19
6hinA.SRO.2    2  13   8
2xwzA.ACT.5    2  13   9
5a02A.GOL.2    2  14   9
5a02A.GOL.3    3  11   6
5a04A.BGC.2    2  12  12
5a05A.GLC.2    2  11   7
5a05A.GLC.3    2  11   7
5a05A.BGC.4    2  12  12
5a94A.BGC.1    4  18  18
5a94A.BGC.2    4  11  11
5a94A.BGC.3    4  13   7
5aydA.PO4.1    5  12  12
5ayeA.PO4.1    5  13  13
5ayeA.BMA.2    5  12  12
5ayeA.BMA.3    5  15  15
6rkfA.FAD.1    1  56  56
6rkfA.GOL.2    1  10  10
6rkfA.PO4.4    4  10  10
4b1zA.ATP.1    1  30  30
4b1zA.GOL.3    7  11   8
6bysA.SEP.1    7  11   9
6bysA.TPO.2    1  10  10
6bysA.SEP.3    4  12   7
2hdnB.GDP.1    2  12  12
7nhoA.BCR.9    1  21  21
7nhoA.LHG.10   1  15  15
7nhoA.LHG.11   6  11  11
7nhqA.BCR.7    1  20  20
7nhqA.LHG.8    1  17  17
7nhpA.BCR.8    1  22  22
7nhpA.LHG.9   10  13  13
3kziA.BCR.8    8  23  23
2axtA.BCR.10   8  23  23
2axtA.LHG.11   1  11  11
6ikmA.SPD.4    1  18  18
3a0bA.BCR.9    4  21  21
3a0bA.LHG.10   5  13  13
3a0hA.BCR.7    8  20  20
3a0hA.LHG.8    5  13  13
4fbyA.LHG.8    1  11  11
4fbyA.LHG.11   6  11   5
4ixqA.BCR.10   7  22  22
4ixqA.LHG.12   1  11  11
4ixqA.LHG.15   5  11   5
4ixrA.BCR.10   8  22  22
4ixrA.LHG.12   9  11  11
4ixrA.LHG.15   5  11   5
4tnhA.BCR.7    7  22  22
4tniA.BCR.7    6  22  22
4tniA.LHG.9    8  11  11
4tnjA.BCR.7    7  22  22
4tnjA.LHG.9    8  11  11
4tnkA.BCR.8    8  22  22
4tnkA.LHG.10   1  11  11
1c8iA.BMA.1    4  11   7
1ck6A.BMA.1    4  12   8
1i9zA.2IP.2    3  12  12
1mkjA.ADP.4    2  17  17
1rekA.TPO.1   10  10  10
1rekA.SEP.2    6  11   8
1rekA.PTL.4    1  11  11
1yv5A.PO4.4    2  12  12
1yv5A.PO4.5    2  21   9
2aexA.CIT.1    2  17  17
2e39A.MAN.1    4  12   8
2e3aA.MAN.1    4  13   8
2opmA.PO4.1    2  11  11
2opmA.PO4.2    2  10  10
2opnA.PO4.4    1  10  10
2opnA.PO4.5    1  19   9
2rdiA.GOL.2    1  11  11
2wboA.ARG.1    2  19  19
2wboA.TLA.3    2  16  16
3fegA.ADP.3    1  17  17
3fegA.AMP.4    1  17  17
3gwtA.GOL.8    1  12   4
3mbdA.PO4.1    1  15  15
3o57A.GOL.7    2  11   7
3tutA.ATP.1    1  28  28
3tuxA.ATP.1    1  27  27
3tuxA.GOL.4    9  11   8
3tw3A.ATP.1    1  25  25
3wjrA.AMP.3    1  13  13
3wjrA.GOL.10   2  13   8
3wl8A.OCA.2    2  16  16
4a50A.ADP.1    3  18  18
4bbgA.ADP.1    4  18  18
4eysA.AMP.8    2  19  19
4eysA.ACT.9    2  12  12
4kqhA.PO4.4    1  12  12
4mkzA.CIT.1    1  14  14
5a8nA.GOL.5    2  12   7
5a8nA.GOL.6    1  10   3
5a8oA.GOL.7    2  12   7
5a8pA.GOL.5    1  10   4
5a8pA.GOL.7    2  13   7
5a8qA.GOL.3    1  12   4
5eqvA.PO4.5    4  12   9
5eqvA.MLT.6    4  10   5
5n3pA.SEP.1   10  12   9
5n3pA.TPO.2    6  11  11
5n3pA.SEP.3    3  12   8
5n3qA.SEP.1    6  11   9
5n3qA.TPO.2    3  11  11
5n3qA.SEP.3    4  12   8
5n3rA.SEP.1    6  11   9
5n3rA.TPO.2    3  10  10
5n3rA.SEP.3    5  12   8
6bneA.GOL.4    3  12   9
6bneA.PO4.5    6  10  10
6bneA.ACT.6    5  11   7
6bnfA.PO4.1    9  11  11
6bnfA.ACT.4    1  11   8
6bnfA.ACT.5    3  10   3
6bnfA.ACT.9    3  12   4
6bnfA.GOL.10   9  10  10
6bnfA.GOL.12   1  12   9
6d2xA.GOL.1    6  12   3
6dazA.SIN.2    4  16  16
6db2A.SIN.1    5  16  16
6db2A.HRG.2    5  19  19
6eh0A.SEP.1    9  10   9
6eh0A.TPO.2   10  11  11
6eh0A.SEP.3    3  12   8
6kvhA.MAN.2    5  11   7
6p3mA.SAH.1    1  23  23
6s1hA.PTR.1    1  12   8
6snnA.SEP.1    8  10   9
6snnA.TPO.2    5  10  10
6snnA.SEP.3    3  12   8
6vt8A.AMP.1    1  20  20
6vtdA.ATP.1    1  26  26
6vteA.AMP.1    1  22  22
6w4cA.FMN.1    1  31  31
6n7yF.GOL.1    6  13   6
6n7yF.PO4.3    1  10  10
6n7zF.GOL.1    3  14   6
1fmoE.TPO.1    2  11   9
1fmoE.SEP.2    4  11   8
1fmoE.ADN.3    2  20  20
1lykA.BMA.2    2  12   7
1oi2A.GOL.1    1  14  14
1oluB.GOL.2    2  14   5
1oluB.GOL.3    2  10   7
1oluB.GOL.4    1  14   9
1q62A.TPO.1    1  11   9
1uodA.G3H.1    9  17  17
1uoeA.GOL.1    1  14  14
1v11B.GOL.2    1  14   5
1v11B.GOL.3    5  11   4
1v11B.GOL.4    3  15   8
1v16B.GOL.2    2  13   6
1v16B.GOL.4    3  15   8
1v1mB.GOL.2    2  15   6
1v1mB.GOL.4    3  15   8
1v1rB.GOL.2    2  13   6
1v1rB.GOL.3    1  14   8
1xh9A.TPO.1    1  10  10
1xh9A.SEP.2    4  12   8
1xh9A.BU3.4    9  11  11
1xh9A.BU3.5    1  11  11
1xh9A.BU3.6    3  12   7
2j3kA.HNE.2    1  10  10
2q1uA.UDP.2    1  11  11
2q1uA.GOL.3    1  10   7
2qhaA.GOL.2    2  12   8
2qhaA.GOL.4    2  12   8
3dneA.TPO.1    3  10  10
3dneA.SEP.2    7  11   8
3fhiA.TPO.1    1  10  10
3fhiA.SEP.2    4  11   8
3h9eO.PO4.2    1  10   4
3h9eO.PO4.3    1  13  13
3ijiA.ALA.1   10  11  11
3ijiA.DGL.2   10  19  19
3ijlA.DGL.2    1  17  17
3l9xA.FMN.1    2  22  22
3pfwO.GOL.2    2  13   9
3pfwO.GOL.3    1  13  13
3pfwO.GOL.4    1  12   6
3tv1A.AMP.1    1  21  21
3u1bA.AMP.1    2  16  16
3x2uA.SEP.1    6  12   9
3x2uA.TPO.2    1  10  10
3x2uA.SEP.3    3  12   8
3x2uA.ATP.4    1  26  26
3x2wA.SEP.1    7  11   8
3x2wA.TPO.2    1  10  10
3x2wA.SEP.3    5  11   8
3x2wA.ATP.6    1  29  29
4c34A.SEP.2    5  11   9
4c34A.TPO.3    1  11   9
4c34A.SEP.4    3  11   8
4c34A.GOL.6    1  10   8
4c34A.MG8.7    2  11  11
4e94A.GOL.9    1  13  13
4e94A.GOL.10   1  11   9
4e94A.GOL.11   3  17   8
4hpuE.SEP.1    9  12   9
4hpuE.TPO.2    1  10  10
4hpuE.SEP.3    5  11   8
4hpuE.MYR.4    1  11  11
4ib3A.SEP.1    9  13   9
4ib3A.TPO.2    1  10   9
4ib3A.SEP.3    3  12   8
4ib3A.ADP.4    1  28  28
4jzzA.FLC.20   3  11   6
4o22A.SEP.1    9  10   8
4o22A.TPO.2    1  10  10
4o22A.SEP.3    4  12   8
4ujaA.TPO.1    1  10  10
4ujaA.SEP.2    4  12   8
4yzzA.6PC.4    1  16  16
5fa2A.FLC.11   9  11   7
5fa2A.FLC.12   6  12   5
5izfA.TPO.1    1  14   9
5m0cA.TPO.1    2  10  10
5m0cA.SEP.2    3  12   8
5n1oA.SEP.1    1  10   8
5n1oA.SEP.2    3  14   9
5o5mA.SEP.2    7  11   9
5o5mA.TPO.3    1  13   9
5o5mA.SEP.4    3  12   8
5ot3A.SEP.1    5  11   9
5ot3A.SEP.3    3  12   8
5yf0A.ACT.4    1  10  10
5yf0A.SAM.5    1  23  23
6hghA.MLA.1    5  11  11
6mm5E.TPO.1    9  13   8
6mm5E.SEP.2    4  11   9
6qj7A.SEP.2    2  12   8
6wmvA.LIP.1    1  12  12
6wmvA.OLC.7    3  10  10
6wmvA.OLC.8    4  13   5
6wmvA.OLC.9    4  12   3
6wmvA.8K6.10   3  11  11
6wmvA.8K6.11   3  13   7
6wmvA.8K6.12   4  13   6
6wmvA.8K6.13   1  11  11
6xxlA.SPM.3    2  10  10
6xxlA.ACT.9    4  11   3
6xxlA.ACT.10   5  12   4
7a52A.SEP.1    5  13   9
7a52A.PTR.2    1  12   8
7a52A.PO4.5    4  11   5
7bu3A.ASP.1    4  11   7
7bu3A.GOL.3    1  10  10
1snrA.ACT.3    7  11   9
2bevB.GOL.2    2  13   6
2bewB.GOL.3    1  14   7
2e86A.ACT.3    8  11   9
2fjsA.ACT.3    8  11   9
2pp7A.ACT.3    3  16   6
2pp7A.ACT.4    8  11   9
2pp7A.ACT.5    3  14   7
2pp8A.ACT.3    8  11   9
2pp9A.ACT.4    7  14   9
2ppaA.ACT.3    9  11   9
2ppcA.ACT.4    6  14   9
2ppfA.ACT.3    8  11   9
3sgzA.FMN.1    1  31  31
4bojA.MAN.1    1  12  12
4bojA.MAN.2    1  11   8
4jhxA.ARG.3    1  20  20
6ft9A.GOL.4    3  15   6
6ft9A.GOL.5    3  11   5
6ft9A.GOL.7    3  10  10
1jwhA.PO4.1    1  10   5
2zznA.SAM.1    1  29  29
3c6mA.MTA.1    2  26  26
3c6mA.SPM.2    2  22  22
3gwzA.SAH.6    1  25  25
3gxoA.SAH.4    1  26  26
3k73Q.PO4.2    1  13  13
3k73Q.PO4.3    1  13   6
3kgdA.AMP.1    1  20  20
3kgdA.GOL.2    1  15  15
3kgdA.GOL.3    2  13   7
3lc1P.GOL.2    1  11   4
3lu1A.UD2.2    1  29  29
3lu1A.GLY.3    5  10  10
3ru7A.GLY.2    6  10  10
3rucA.UD2.2    1  32  32
3rufA.UDP.2    1  21  21
4ixhA.IMP.1    1  31  31
4lu9C.GOL.1    4  11  11
4m25A.AKG.3    1  15  15
4m26A.AKG.3    1  14  14
4m2eA.HRG.1   10  11  11
4m2gA.SIN.2    1  15  15
4q3pA.GOL.3   10  10   8
4q3pA.GOL.4    2  12   6
4q3tA.GOL.3   10  10   9
4q3uA.GOL.3   10  11   9
4q3uA.GOL.4   10  11   6
4q42A.ORN.3    6  16  16
4ucgA.PEP.2    1  16  16
4wb6A.SEP.1    9  11   9
4wb6A.TPO.2    3  11  11
4wb6A.ATP.3    1  29  29
4wq4A.ATP.2    1  28  28
4wq4A.ACT.3    3  15   4
4yduA.ADP.1    1  30  30
4yduA.ACT.4    3  13   6
4yduA.ACT.5    3  12   4
4yduA.ACT.7    2  11   4
5nstB.GOL.2    2  14   9
5w3yA.IHP.1    1  21  21
6kbpA.FAD.1    5  54  54
6piiA.GUN.1    2  14  14
6piiA.PO4.3    3  12   7
7bp1A.CAQ.1    1  11  11
1nhcA.MAN.2    6  11   8
1nhcA.GOL.7    1  16   6
3vazP.PO4.2    2  12   6
3vazP.PO4.4    2  13   5
4am8A.GLN.1    7  11   5
4am8A.GAI.3    2  11   6
5a06A.SOR.2    2  14   9
5a06A.SOR.3    1  13  13
5a06A.SOR.4    3  12  12
5a06A.SOR.5    1  11   9
7a17A.IP9.1    2  24  24
7a17A.GOL.3    3  11   4
7a17A.GOL.4    4  13   3
6hxjA.FLC.1    4  15  15
7koeB.FAD.1    2  33  33
3fkyA.FLC.1    1  12  12
6kacA.BCR.11   1  23  23
1bkxA.TPO.1    6  10  10
1bkxA.SEP.2    9  12   7
1bx6A.TPO.1    1  10  10
1bx6A.SEP.2    9  10   9
1im2A.ADP.11   1  22  22
1re8A.TPO.1    4  10  10
1re8A.SEP.2    3  12   8
1v8jA.ADP.2    1  21  21
1v9nA.GOL.13   7  13  13
1x1aA.SAM.2    1  28  28
1x1bA.SAH.2    2  27  27
1x1cA.SAH.7    2  27  27
1x1dA.SAH.3    2  28  28
1x1dA.GOL.4    3  12   4
2b9fA.ADP.2    1  25  25
2bleA.5GP.1    8  34  34
3qrhA.G3H.1    1  17  17
3t7vA.SAM.2    6  31  31
3t7vA.MD0.3    6  18  18
3umsA.GDP.1    1  29  29
4jb1A.FAD.1    1  43  43
4jb1A.GOL.5    3  13  13
4jb1A.GOL.6    1  11   9
4jb1A.GOL.7    1  12  12
4jb1A.GOL.8    7  11  11
4m37A.SAH.1    1  26  26
4me6A.ADP.2    1  17  17
4pamA.GDP.1    1  29  29
5akrA.ACT.3    5  11   9
5akrA.ACT.4    3  15   9
5akrA.MLI.6    5  17   9
5akrA.MLI.7    2  14   5
5fubA.SAH.1    7  28  28
5laqA.ACT.3    4  14   9
5laqA.ACT.4    3  12   7
5laqA.ACT.6    7  11   3
5m04A.GDP.1    2  20  20
5n1fA.SEP.1    4  14   9
5n1fA.TPO.2    3  11  11
5n1fA.SEP.3    5  12   8
5n1gA.SEP.1    4  14   9
5n1gA.TPO.2    3  11  11
5n1gA.SEP.3    5  12   8
5n1hA.SEP.1    4  13   9
5n1hA.TPO.2    3  11  11
5n1hA.SEP.3    5  12   8
5n3gA.SEP.1    4  14   9
5n3gA.TPO.2    3  11  11
5n3gA.SEP.3    5  12   8
5n3hA.SEP.1    3  14   9
5n3hA.TPO.2    1  11  11
5n3hA.SEP.3    4  12   8
5n3hA.NCA.4    2  13  13
5n3iA.SEP.1    3  14   9
5n3iA.SEP.3    4  12   8
5n3jA.SEP.1    4  14   9
5n3jA.TPO.2    3  11  11
5n3jA.SEP.3    5  12   8
5n3kA.SEP.1    5  11   9
5n3kA.TPO.2    1  11  11
5n3kA.SEP.3    3  12   8
5n3lA.SEP.1    3  15   9
5n3lA.SEP.3    4  12   8
5n3mA.SEP.1    7  11   9
5n3mA.TPO.2    6  11  11
5n3mA.SEP.3    3  12   8
5n3mA.DAR.9    2  11  11
5n3nA.SEP.1    3  14   9
5n3nA.TPO.2    7  11  11
5n3nA.SEP.3    4  12   8
5n3sA.SEP.1    3  14   9
5n3sA.TPO.2    1  11  11
5n3sA.SEP.3    4  12   8
5n3tA.SEP.1    7  11   9
5n3tA.SEP.3    3  12   8
5nbyA.FMN.1    1  21  21
5tv1A.IHP.2    2  11  11
5tv1A.GOL.4    3  11   2
5tv1A.GOL.5    3  11   5
5x89A.PO4.1    3  12   5
5x89A.PO4.2    1  14   9
6aloA.ARG.2    4  19  19
6alqA.SIN.2    6  16  16
6alqA.ARG.3    6  19  19
6alrA.SIN.1    4  16  16
6alrA.ARG.2    4  19  19
6em2A.SEP.1    8  11   9
6em2A.TPO.2    3  11  11
6em2A.SEP.3    4  12   8
6li7A.GOL.3    5  12   9
6li7A.GOL.4   10  10  10
6likA.GOL.3    5  12   8
6likA.GOL.4    8  10  10
6p3nA.SAM.1    1  23  23
6pk6A.PTR.1    1  11   8
6s1bA.PTR.1    1  11   6
6snxA.SEP.1    5  11   9
6snxA.TPO.2    4  11  11
6snxA.SEP.3    3  12   8
6snxA.UNU.4    2  13  13
6snxA.UNU.5    3  10  10
7cv8A.GOL.2    1  11   9
7cv8A.GOL.3    5  12  12
7cv8A.GOL.4    3  12   7
1fsaA.F6P.1    1  19  19
1fsaA.AMP.3    1  18  18
1jluE.TPO.1    1  10  10
1jluE.SEP.2    4  12   8
1jluE.OCT.3    5  11  11
1krhA.FAD.5    1  29  29
1rdxA.F6P.1    1  16  16
1rdyA.F6P.1    1  21  21
1rdyA.AMP.2    1  19  19
1rdzA.F6P.1    1  18  18
1rdzA.AMP.2    5  18  18
1s4nA.GOL.11   1  16  16
1s4nA.GOL.12   7  11   8
1xh7A.TPO.3    1  10  10
1xh7A.SEP.4    7  12   8
1xh8A.TPO.1    1  11   9
1xh8A.SEP.2    6  11   8
2b9hA.ADP.2    1  25  25
2b9jA.ADP.2    1  25  25
2riwA.T44.1    1  13  13
2xn6A.T44.15   1  12  12
3agmA.TPO.1    1  10  10
3agmA.SEP.2    4  12   8
3eywA.FMN.1    2  22  22
3gw5A.GOL.7    1  13   8
3ijqA.ALA.1    1  11  11
3ijqA.DGL.2    1  17  17
3nt4A.INS.2    1  11  11
3ntrA.INS.2    1  10  10
3w6nA.PO4.2    7  15  15
3zetB.AMP.1    1  25  25
3zo3A.SEP.1    8  10   9
3zo3A.TPO.2    1  10  10
3zo3A.SEP.3    7  11   8
3zo3A.GOL.12   7  11   8
3zo3A.GOL.13   3  10  10
3zo3A.GOL.14   2  12  12
4bm1A.CIT.14   3  11  11
4c35A.SEP.2    8  11   9
4c35A.TPO.3    1  11   8
4c35A.SEP.4    6  11   8
4k0aA.FLC.13   5  11   6
4k68A.GOL.1    1  13  13
4y2hA.SAH.1    9  30  30
4y30A.SAH.1    5  29  29
4y30A.GOL.5    3  11   3
5hlpA.TPO.2    3  11   8
5klaA.ACT.3    3  10   2
5m27A.FMN.1    1  18  18
5nw8A.SEP.1    9  11   9
5nw8A.TPO.2    1  11   9
5nw8A.SEP.3    4  12   8
5ol3A.SEP.2    4  11   9
5ol3A.TPO.3    1  14   9
5ol3A.SEP.4    3  12   8
5xjaA.ADP.2    1  20  20
5yf2A.SAH.1    1  25  25
6a1gA.PTR.1    1  13   9
6bsvA.UDP.2    1  19  19
6bswA.UDP.2    1  21  21
6bswA.CE6.3    1  23  23
6bswA.GOL.4    1  12  12
6em6A.SEP.1    8  11   9
6em6A.TPO.2    1  12   9
6em6A.SEP.3    4  12   8
6em6A.ADP.4    1  23  23
6emaA.SEP.1    6  11   9
6emaA.TPO.2    1  15   9
6emaA.SEP.3    3  11   8
6emaA.ATP.4    5  21  21
6esaA.SEP.1    2  11   5
6esaA.SEP.2    3  13   8
6esaA.TPO.3    1  10  10
6esaA.SEP.4    4  11   8
6esaA.AMP.5    9  19  19
6f14A.TPO.1    2  10  10
6f14A.SEP.2    4  12   8
6wm5A.FLC.1    1  13  13
6wm5A.PO4.6    1  12  12
6wm5A.OLC.9    2  11  11
6wm5A.OLC.10   2  13   7
6wm5A.OLC.11   2  14   9
6wm5A.8K6.12   4  11  11
6wm5A.8K6.16   2  14   1
6wm5A.8K6.17   2  12   3
6wm5A.8K6.18   2  14   1
6wm5A.8K6.24   2  12   5
6wm5A.8K6.26   1  10  10
6wm5A.GOL.27   1  12   5
6wm5A.GOL.28   1  11   8
6wm5A.GOL.29   1  11   6
6wm5A.XP4.30   2  12   9
6y89A.SEP.2    4  12   8
6y8cA.TPO.1    1  10  10
6y8cA.SEP.2    4  12   8
6y8cA.ATP.4    1  25  25
7bu2A.GOL.4    2  13   7
7cm2A.GOL.1    1  10  10
7cm2A.GOL.2    1  10  10
7cm2A.GOL.3    1  11   6
7cm2A.GOL.4    1  13  13
1jjuB.TBU.1    1  11   4
1pbyB.TBU.1    2  13   4
1pbyB.TBU.2    1  11   4
2ivfB.GOL.1    3  12  12
2ivfB.PO4.2    1  12   7
2ivfB.GOL.3    2  11   9
4ii9A.GOL.1    2  11  11
4lrsA.PYR.2    2  16  16
4xmpG.BU3.12   1  16  16
4xmpG.BU3.13   1  11  11
4yseA.ACY.5    1  16   9
5a95A.BGC.7    2  10  10
5a95A.BGC.8    2  16  16
5d4hA.GOL.5    9  12   8
5d4hA.GOL.6    1  11   8
5d4hA.GOL.7    1  14   7
5d4hA.GOL.8    1  11   6
5d4hA.GOL.11   6  13   7
5d4hA.GOL.12   6  10   5
5d4hA.GOL.13   4  11   5
5d4hA.GOL.14   3  11   5
5d4hA.GOL.15   4  15   3
5d4hA.ACY.16   1  12   9
5nd4C.ADP.1    2  27  27
6d5cA.GOL.10   1  12   6
6d5cA.GOL.11   1  11   6
6i5kA.GOL.1    1  13  13
6i5kA.GOL.2    1  12   7
6zbxA.MAN.4    1  11   8
7opgA.GOL.2    1  10  10
7opgA.GOL.3    1  12  12
7opgA.GOL.4    3  11  11
2iv3A.UDP.1    1  28  28
2iv3A.GOL.2    1  14  14
3a7aA.OCT.1    1  20  20
3a7aA.AMP.2    1  27  27
3b3fA.SAH.1    1  27  27
3zeuB.ADP.6    1  30  30
4q32A.IMP.1    1  32  32
4q3vA.GOL.3    6  11   8
4q3vA.GOL.4    6  13   6
4qm1A.IMP.1    1  30  30
5tiaA.TRP.2    1  13  13
5tiaA.TRP.3    4  13  13
6h4qA.GOL.4    8  11   8
6h4qA.GOL.5    7  17  17
6p7iA.SAH.1    1  30  30
6p7iA.GOL.3    6  11   7
6vtfA.POP.1    1  10  10
7c5nO.PO4.2    3  12   3
7c7kO.G3H.1    1  18  18
7c7kO.PO4.2    7  11   7
7c7kO.PO4.6    2  14   3
7jh0A.GOL.2    1  11   7
4gnkA.GDP.1    5  32  32
5ujmA.ATP.1    1  27  27
5k7xA.GTP.1    2  32  32
5k7xA.IMP.2    1  29  29
5tdhA.GDP.1    1  27  27
5uj7A.ATP.1    1  27  27
6bf4A.MAN.8    5  11   2
3mlpA.CIT.2    3  11   8
3mlpA.CIT.3    3  13   9
5wx2A.FAD.1    2  55  55
6jlzC.PO4.1    1  10  10
1a9yA.UPG.6    1  30  30
1a9zA.UPG.5    1  30  30
1kvqA.UPG.4    1  28  28
1kvrA.UDP.6    1  21  21
1kvsA.UPG.4    1  29  29
1kvtA.UPG.3    1  28  28
1kvuA.UPG.5    1  30  30
1lrjA.UD1.4    1  30  30
1lrkA.UD1.4    1  22  22
1lrlA.UPG.4    1  27  27
1nahA.UDP.4    1  21  21
1naiA.UDP.4    1  19  19
1obaA.CHT.1    1  11   7
1oq9A.ACT.3    1  11  11
1udcA.UFM.5    1  27  27
1vfzA.ADP.3    1  22  22
1xelA.UPG.4    1  30  30
1z1lA.PO4.3    1  17   9
2cgnA.SIN.2    1  16  16
2ixuA.ALA.2    2  12   5
2ixvA.ALA.2    3  12   5
2ixvA.DGN.3    3  11   4
2j8fA.ALA.1    2  10   5
2j8fA.ALA.2    1  11   4
2j8fA.DGL.3    2  11   4
2j8gA.ALA.1    1  10   4
2j8gA.DGL.2    1  10   4
2wznA.GOL.1    1  11   9
3bqkA.GOL.2    2  12  12
3bqlA.GOL.2    1  12  12
3bwjA.SEP.3    3  10   8
3rjuA.CIT.14   1  14  14
3rjuA.GOL.15   2  16   9
3rjuA.GOL.17   1  13   8
3vosA.GOL.1    1  13  13
3vosA.GOL.3    2  13   7
4d2jA.ACT.4    1  13   8
4fhfA.POP.8    1  11   6
4gyiA.ADP.2    1  21  21
4i2iA.AP5.1    1  23  23
4nuaA.PO4.11   1  11  11
5a5lA.PO4.1    1  11   6
5hc0A.GOL.1    2  11   8
5hc0A.GOL.3   10  10  10
5hc0A.GOL.4    1  13  13
5hc0A.GOL.5    3  12   5
5hc0A.ACY.6    1  18   9
5j71A.TLA.1    8  11   7
5ygiA.PO4.1    2  11  11
5ygiA.PO4.2    2  10  10
6almA.AKG.2    7  16  16
6almA.ARG.3    7  18  18
6alpA.SIN.2    4  16  16
6c0uA.TPO.1    3  14   9
6c0uA.SEP.2    6  10   8
6c0uA.PO4.7    2  10  10
6c49A.GOL.6    1  11  11
6daxA.AKG.1    8  16  16
6daxA.HRG.2    8  20  20
6g36A.GOL.2    2  11  11
6g36A.PO4.3    2  11   5
6g36A.PO4.4    6  12   8
6j23A.5GP.1    8  28  28
6n2iA.ADP.1    1  22  22
5tzkC.UDP.1    1  19  19
1apmE.SEP.1    3  10   4
1apmE.TPO.2    1  10   9
1apmE.SEP.3    5  11   8
1apmE.OCT.4    3  11  11
1f88A.RET.7    4  26  26
1i09A.PO4.1    3  14   9
1i09A.PO4.2    3  10  10
1l3rE.SEP.1    8  13   9
1l3rE.TPO.2    1  10   9
1l3rE.SEP.3    3  12   8
1l3rE.ADP.6    1  27  27
1q8tA.TPO.2    1  10  10
1q8tA.SEP.3    3  12   8
1rorA.AMP.3    1  20  20
1rzmA.PEP.2    1  17  17
1rzmA.E4P.3    1  14  14
1sb7A.GOL.5    1  11   8
1sb7A.GOL.6    1  10  10
1svgA.TPO.2    1  10  10
1svgA.SEP.3    2  12   8
1tw2A.SAH.1    1  26  26
1vebA.TPO.2    1  11   9
1vebA.SEP.3    4  12   8
1wetA.GUN.1    1  14  14
1ys4A.MLA.12   2  11   9
1ys4A.MLA.13   2  14  14
2b9iA.ADP.2    1  24  24
2gngA.TPO.2    6  10  10
2gngA.SEP.3    5  12   8
2gnhA.TPO.2    1  10  10
2gnhA.SEP.3    8  12   8
2gniA.TPO.2    1  10  10
2gniA.SEP.3    6  12   8
2gnlA.TPO.1    4  10  10
2gnlA.SEP.2    5  12   8
2il2A.CIT.2    1  11   5
2pubA.ADE.1    1  11  11
2pucA.GUN.1    1  13  13
2pueA.ADE.1    1  12  12
2pufA.GUN.1    1  13  13
2qb5A.ADP.8    1  29  29
2qurA.TPO.1    6  16   9
2qurA.SEP.2    3  12   9
2x0kA.PPV.2    1  13  13
3aglA.TPO.2    3  11  11
3aglA.SEP.3    4  11   8
3hfqA.PO4.4    2  19   9
3l9wA.FMN.1    2  22  22
3l9wA.AMP.2    5  23  23
3otxA.AP5.1    1  47  47
3znqA.FAD.1    2  54  54
4dg0E.SEP.1    6  13   9
4dg0E.SEP.3    2  12   8
4dg0E.MYR.4    1  12  12
4k7gB.CIT.1    3  13  13
4k7gB.ACT.2    1  12  12
4k7gB.PYC.4    4  17  17
4kpuA.FAD.1    1  34  34
4l2iA.FAD.1    3  34  34
4uzeA.PPV.2    1  13  13
5fo1A.PPV.1    1  12  12
5gy7A.UDP.1    1  23  23
5i7wA.MLI.2    1  12  12
5i7wA.MLI.3    7  11   7
5kocA.SAM.1    1  26  26
5m0lA.TPO.1    2  10  10
5m0lA.SEP.2    4  11   8
5mbbA.FMN.1    1  19  19
5mbjA.FMN.1    1  20  20
5whcA.GOL.2    1  17   9
6em7A.SEP.1    5  11   8
6em7A.TPO.2    3  10  10
6em7A.SEP.3    6  12   8
6em7A.ADP.6    1  25  25
6f4uA.GOL.7    2  16   9
6gfpA.MLI.3    1  14  14
6gfrA.ACT.2    1  14  14
6h9jA.GOL.2    3  16   9
6h9jA.GOL.3    1  15   9
6h9jA.GOL.4    2  12   7
6hgiA.C0R.1    1  11  11
6hglA.TES.1    1  10  10
6hkpA.GOL.7    3  10  10
6hkpA.GOL.8    1  12   7
6hl5A.GOL.1    2  12   7
6hl5A.GOL.2    1  16   9
6hl5A.GOL.3    3  11   7
6lsvA.AKG.1   10  19  19
6tleA.ADP.2    1  21  21
6ynrA.TPO.2    1  10  10
6ynrA.SEP.3    5  11   8
7a5eA.GOL.5    2  12  12
7a5eA.GOL.6    2  11  11
7a5eA.GOL.7    3  10   5
7cluA.GOL.2    1  11   5
3r5cA.SIN.3   10  10   6
4ig8A.DTP.3    1  23  23
4jqoA.PO4.1    1  14  14
4jqoA.CIR.2    1  21  21
5g5nA.GOL.1    3  12  12
5g5nA.GOL.2    1  10  10
5j1wA.GOL.1    3  15   9
5j1wA.GOL.3    5  11   6
5j1wA.GOL.4    1  12   9
6i5lA.GOL.5    1  13  13
1lrtA.IMP.4    1  29  29
1qr7A.PEP.3    1  17  17
1t2aA.GDP.2    1  27  27
2a7rA.5GP.3    3  34  34
2puvA.ACT.1    1  12   1
2puvA.UD1.3    7  21  21
2z1mA.GDP.2    1  26  26
3cifA.G3H.1    1  16  16
3h5nA.ATP.3    1  28  28
3l9lA.SEP.2    5  12   8
3l9mA.TPO.1    3  13   8
3l9mA.SEP.2    5  12   8
3qxqA.CE5.1    1  22  22
3uu1A.PRP.1    1  25  25
3v64C.PO4.4    2  16   6
4jayA.FAD.1    1  40  40
4jn6A.OXL.1    1  15  15
4pjtA.GOL.6    5  11   6
4pjtA.GOL.7    5  13   5
5lpuA.GOL.6    1  13  13
5lpuA.GOL.7    1  21   9
5lpuA.GOL.8    4  12  12
5lunA.ARG.3    3  21  21
5lunA.GOL.4    5  12   8
5w0oA.UTP.1    1  22  22
6h4oA.GOL.4    2  11   7
7c5oO.PO4.2    3  12   3
5bkgA.GLY.3    2  11   6
5tinA.GLY.2    1  11   8
5tioC.GLY.2    4  11   9
5vdiA.GLY.2    1  16   9
5g5oA.ACT.1    2  12   5
5g5oA.ACT.2    1  11   5
5g5oA.GOL.3    9  10   9
5kx5F.ADP.1    1  21  21
6czmA.AMP.1    1  15  15
6dviD.FMN.1    4  33  33
3pg9A.TYR.1    9  11   8
3pg9A.TYR.2    4  11  11
4fp9A.SAM.1    1  28  28
3sjaA.PO4.3    1  10  10
6jlyC.PO4.1    1  13  13
7bl59.GDP.1    3  29  29
1ia5A.MAN.3    2  12   3
1ia5A.MAN.4    2  13   4
1ia5A.MAN.5    2  11   7
1ia5A.MAN.6    2  11   6
1ia5A.MAN.8    2  10  10
1ia5A.MAN.10   2  12   5
2cgoA.FUM.2    1  16  16
2j1qA.GOL.1    8  14  14
2nzlA.FMN.1   10  31  31
2wqpA.ACT.12   1  13   9
3fi8A.ADP.1    1  22  22
3fi8A.OPE.3    1  13  13
3fi8A.OPE.4    3  11  11
3k7xA.PO4.10   1  12   7
3lq3A.ADP.6    1  18  18
3lq3A.AMP.7    1  18  18
3racA.LMR.1    1  21  21
3racA.ACY.4    3  10   6
3racA.ACY.5    1  13   9
3racA.GOL.6    1  10  10
4ai8A.GOL.6    3  20   8
4ai8A.GOL.7    4  17   9
4ai8A.GOL.8    1  11   7
4apmA.ACT.2    2  11   9
4apmA.ACT.3    3  15   9
4apmA.ACT.4    2  13   8
4apmA.GOL.6    4  11   8
4apmA.GOL.8    8  11   7
4apmA.GOL.9    3  11   6
4apmA.GOL.10   2  10  10
4bioA.GOL.9    1  12   8
4bioA.GOL.10   1  15   9
4cmnA.PO4.1    3  14  14
4cmnA.GOL.4    2  11   5
4lzcA.POP.4    7  16  16
4mewA.GOL.12   1  12   7
5cd2A.GOL.7    5  11   8
5cd2A.GOL.8    1  10  10
5cd2A.GOL.9    2  10  10
5couA.ATP.1    1  26  26
5fulA.SAH.1    1  29  29
5mbhA.FMN.1    1  18  18
5mbkA.ATP.1    2  11  11
5ofjA.FLC.1    2  16   8
5opcA.GOL.7    1  12   9
5opcA.GOL.8    3  21   9
5opcA.GOL.9    1  10   6
5opcA.GOL.10   2  11   7
5v32A.MLT.2    1  16  16
5vkbA.AKG.10   3  17  17
6cigA.GOL.11   1  12   9
6cigA.SAH.18   1  20  20
6kbjA.MLI.3    2  16  16
6kbjA.MLI.4    7  10  10
6kbqA.GOL.3    9  10  10
6kbqA.GOL.4    8  13   9
6kbqA.GOL.5    4  12   9
6kbqA.GOL.6    5  12   6
3zh9B.GOL.5    8  13   6
3zh9B.GOL.10   2  11   2
3zh9B.GOL.11   3  11   6
3zh9B.GOL.13   1  16   9
5ksxF.PO4.1    1  14   9
1ib4A.MAN.4    5  10   4
1ib4A.MAN.5    5  10   5
1ib4A.MAN.9   10  10   6
1ib4A.MAN.11   2  10  10
1jbpE.TPO.2    2  10  10
1jbpE.SEP.3    3  12   8
1jbpE.ADP.4    2  27  27
1jbpE.OCT.5    1  11  11
1jm6A.ADP.2    2  24  24
1l7kA.GLA.1    2  16  16
1ly8A.BMA.2    3  14   7
1ly8A.MAN.3    6  12   7
1ly8A.GOL.7    5  11   6
1ly8A.GOL.8    2  13   5
1ly8A.GOL.9    2  12   9
1ly8A.GOL.10   1  16   7
1mmuA.BGC.1    1  13  13
1mmzA.ARB.1    2  13  13
1mxrA.GOL.3    7  12   8
1ns2A.GAL.1    2  15  15
1ns4A.BGC.1    2  13  13
1ns7A.BGC.1    2  12  12
1ns8A.GLA.1    1  15  15
1nsmA.GAL.1    2  14  14
1nssA.BGC.1    2  13  13
1nsuA.GLA.1    2  15  15
1nsvA.BGC.1    1  12  12
1nsxA.GAL.1    2  14  14
1of8A.PEP.2    1  17  17
1of8A.G3P.3    1  10  10
1of8A.GOL.4    1  12   6
1rnrA.DAH.1    1  19  19
1zvwA.PRP.10   1  27  27
2gnfA.TPO.1    1  10  10
2gnfA.SEP.2    7  11   8
2rivA.GOL.3    6  11   7
2xn7A.T44.1    1  13  13
2y0iA.AKG.2    1  15  15
2y0iA.GOL.6    1  17   9
2y0iA.GOL.7    1  11  11
3f7zA.PTR.1    1  10  10
3fd5A.PO4.2    1  11  11
3qalE.TPO.1    1  10  10
3qalE.SEP.2    4  12   8
3qalE.ATP.3    9  30  30
3zo1A.TPO.2    1  10  10
3zo1A.SEP.3    4  11   8
3zo1A.GOL.6    3  10  10
4dc3A.ADN.1    1  18  18
4lsfA.GOL.4    1  10  10
4m6xA.SAH.1    1  24  24
4m6xA.56D.2    1  18  18
4m6xA.HF2.4    3  11   8
4mssA.GOL.2    5  12   6
4nttA.ADP.3    1  21  21
4pjvA.GOL.2    1  10  10
4pjvA.GOL.3    1  10  10
4uj9A.SEP.1    3  12   8
4uj9A.TPO.2    1  10  10
4uzlA.MYZ.1    1  22  22
4w85A.BGC.1    1  10   7
4w87A.BGC.2    1  21   9
4w87A.BGC.3    1  11   3
4w87A.BGC.4    1  11   3
4w89A.CTR.2    1  10  10
5bjvA.UD1.2    1  35  35
5bjxA.UDP.1    1  24  24
5bjyA.UDP.1    1  24  24
5dmzA.SEP.1    1  11  11
5dmzA.ADP.2    1  23  23
5kpgA.SAH.1    1  25  25
5kplA.PTR.1    5  10  10
5mbdA.FMN.1    1  18  18
5mbeA.FMN.1    1  18  18
5vs6A.ACT.2    1  13   4
5zi2A.GOL.1    2  12   8
5zi4A.OAA.1    1  12  12
6bxlA.SAM.1    1  21  21
6emdA.SEP.1    2  10   7
6emdA.SEP.2    6  11   9
6emdA.TPO.3    1  12   9
6emdA.SEP.4    5  12   8
6ervA.SEP.1    3  10  10
6ervA.SEP.2    8  11   9
6ervA.TPO.3    1  12   9
6ervA.SEP.4    6  11   7
6hggA.HCY.1    1  13  13
6hgkA.STR.1    1  10  10
6i2dA.SEP.1    2  10   7
6i2dA.SEP.2    6  11   9
6i2dA.TPO.3    1  12   9
6i2dA.SEP.4    5  12   8
6lkyA.CIT.3    1  16  16
6lkyA.ACT.4    5  10   7
6syaA.GOL.1    3  14  14
6syaA.GOL.2    2  11   4
6syaA.GOL.4    6  14   5
6syaA.GOL.5    8  12   9
6yx5B.GLC.1    1  11  11
6yx5B.GLC.2    2  13  13
7a4wA.PTR.1    8  13   9
7a5bA.PTR.1    1  10  10
7apiA.CYS.1    6  12   7
7k9mA.GOL.4    7  11   9
7k9mA.GOL.5    9  12  12
7k9mA.GOL.6    2  11   6
1gxbA.POP.2    1  19  19
2pocA.BG6.1    1  19  19
2pocA.UD1.3    7  21  21
2putA.ACT.1    1  11   1
2putA.UD1.3    6  21  21
2putA.F6R.4    1  20  20
3t35A.GDP.1    7  28  28
4lr4A.GOL.8    1  11  11
4lr4A.GOL.10   4  12   8
4lr4A.PO4.11   4  11   8
4lr4A.PO4.12   5  10   5
4lr4A.PO4.13   1  11   8
4mieA.GOL.1    1  13  13
4mieA.GOL.2    1  11   8
4mieA.GOL.3    7  12  12
4minA.GOL.3    1  12   9
4mioA.GOL.2    1  12   9
4mioA.GOL.4    2  10  10
4miyA.GOL.3    1  11   9
4rnlA.GOL.3    1  12   9
4rnlA.GOL.4    4  11   4
4rnlA.PO4.5    6  11   4
4rnlA.PO4.7    3  11   5
5cksA.GAL.1    1  13   8
6cpmC.GOL.6    1  13   7
6vt1A.AMP.1    1  22  22
7ka0A.GOL.2    1  11   9
7ka0A.GOL.3    2  11  11
7ka0A.ACT.4    4  13   3
7ka0A.GOL.6    2  13   5
7ka0A.GOL.7   10  11   3
7ka0A.GOL.8   10  13   5
1ddoA.FAD.1    2  54  54
1hfbA.PEP.1    1  17  17
1kifA.FAD.1   10  55  55
5lsmA.FMN.1    1  37  37
5lsmA.GOL.2    1  10  10
5wwvA.FAD.1    5  57  57
7dxad.BCR.7    4  13  13
3fv3A.GOL.2    1  13   9
3fv3A.GOL.3    6  10  10
3fv3A.GOL.4    9  10   8
7dxhd.BCR.9    4  12  12
7czlD.BCR.7    1  12  12
1eb3A.DSB.1    1  23  23
1gjpA.4OX.1    5  23  23
1gp4A.AKG.7    1  14  14
1h7nA.SHF.1    8  16  16
1l4bA.PO4.1    1  16  16
1mbbA.FAD.2    1  44  44
1mbtA.FAD.2    1  43  43
1ohlA.PBG.3   10  25  25
1qzzA.ACT.1    1  14  14
1qzzA.SAM.2    1  23  23
1r00A.ACT.1    1  13  13
1r00A.SAH.2    1  22  22
1sb9A.UPG.2    1  27  27
1uxyA.FAD.1    1  44  44
2aysA.A2G.2    3  11  11
2mbrA.FAD.1    1  45  45
2obmA.ADP.2    2  16  16
3gb2A.PTR.1    2  11  11
3kb9A.POP.4    7  15  15
3kb9A.GOL.7    6  13   5
3kb9A.GOL.8    1  12   9
3kb9A.GOL.9    2  14   8
3kb9A.GOL.10   1  13   5
3lg5A.POP.4    6  15  15
3lpcA.ACT.4    1  12   8
3lpcA.ACT.5    2  14   5
3lpcA.ACT.7    7  11   7
3poqA.OLC.1    4  11   9
3poqA.OLC.2    2  12  12
3poqA.OLC.3    2  18   2
3poqA.OLC.4    2  16   9
3poqA.OLC.5    2  14   7
3poqA.OLC.6    2  11  11
3poqA.OLC.7    2  11   4
3poqA.OLC.8    6  11   3
3poqA.OLC.9    6  11   4
3poqA.OLC.11   2  14   4
3poqA.OLC.12   2  16   5
3poqA.OLC.15   2  13   7
3poqA.OLC.16   2  11   2
3poqA.OLC.17   2  11   1
3poqA.OLC.18   8  10   2
3poqA.OLC.19   2  13   1
3poqA.OLC.20   2  10  10
3poqA.OLC.21   2  13   1
3poqA.OLC.22   8  10   7
3poqA.OLC.23   2  19   4
3pouA.OLC.1    8  12   8
3pouA.OLC.3    9  12  12
3pouA.OLC.4    7  14  14
3w5wA.5GP.1    1  19  19
3wijA.ACT.2    1  11  11
3wijA.ACT.3    2  11  11
4ffrA.ATP.8    5  28  28
4ffrA.ATP.9    1  19  19
4fhdA.POP.9    1  11   6
4hdtA.ACT.7    1  11  11
4kqiA.NIO.3    1  18  18
4ltzA.POP.5    8  15  15
4luuA.POP.4    7  15  15
4lxwA.POP.4    9  15  15
4lxwA.GOL.7    6  12   4
4lz0A.POP.4    7  15  15
4lz3A.GOL.2    8  10  10
4lz3A.GOL.4    1  16   9
4lz3A.POP.8    2  15  15
4rxuA.CIT.1    2  16   9
4rxuA.BGC.2    7  14  14
4xnvA.OLC.6    1  16   9
4xnvA.OLC.8    7  13   8
4xnvA.OLC.9    3  14  14
4xnvA.OLC.10   7  10  10
4xnvA.OLC.11   2  12  12
4xnvA.OLC.12   1  14  14
4xnvA.OLC.13   3  14  14
5cotA.AMP.1    1  20  20
5v31A.ARG.1    1  19  19
5vkaA.AKG.10   4  17  17
5yaeA.ACT.4    2  13   6
6akyA.OLC.2    1  12   9
6ax9A.POP.4    7  15  15
6axmA.POP.4    7  15  15
6axnA.POP.4    8  15  15
6axuA.POP.2    7  15  15
6ijpA.IMP.2    8  28  28
6j4tA.IMP.1    1  28  28
6ofvA.POP.1    7  15  15
6ofvA.GOL.8    8  12   9
6rfzA.ACT.1    6  11  11
6rfzA.ACT.2    9  10   9
6rfzA.BGC.3    8  12  12
6rfzA.ACT.4    2  12   8
6rfzA.ACT.5    2  11   8
6rfzA.BGC.6    1  13  13
6rfzA.ACT.7    2  12   9
6rfzA.BGC.8    7  11  11
6rfzA.BGC.10   3  18   9
6rfzA.ACT.11   4  11   7
6rg1A.ACT.1    4  11  11
6rg1A.ACT.2    2  11   9
6rg1A.ACT.3    2  12   8
6rg1A.ACT.4    2  11   8
6rg1A.ACT.6    2  12   9
6rg1A.RM4.7    3  10  10
6rg1A.ACT.8    5  11   7
6t0qA.GOL.4    7  11   7
6t0qA.GOL.5    4  12   9
6t0qA.GOL.6    2  12   9
6vtbA.ATP.1    4  30  30
7ea0A.ACT.2    1  11   7
7kjfA.GOL.6    2  11  11
7kjfA.GOL.8    3  13   9
7kjgA.POP.4    7  15  15
7kjgA.GOL.7    6  10  10
7rgnA.GOL.1    8  12   7
1fp1D.SAH.1    1  21  21
1an9A.FAD.1    5  55  55
1eviA.FAD.1    7  56  56
1eviA.2PC.2    7  13  13
1hxpA.U5P.6    4  17  17
1hxqA.U5P.3    4  19  19
1hzxA.PLM.11   9  13   9
1hzxA.RET.13   4  27  27
1ii6A.ADP.4    2  18  18
1l9hA.PLM.15   6  14   7
1l9hA.RET.16   9  26  26
1ns0A.GLA.1    2  16  16
1nszA.GLC.1    1  14  14
1rdqE.TPO.1    1  10  10
1rdqE.SEP.2    4  12   8
1rdqE.PO4.3    1  11  11
1rdqE.ADP.6    9  28  28
1rdqE.ATP.7    9  32  32
1rdqE.GOL.9    4  12   3
1tw3A.SAH.1    1  25  25
1ve9A.FAD.1    6  54  54
2puwA.BG6.1    1  15  15
2vo0A.TPO.2    1  11  11
2vo0A.SEP.3    3  11   8
2xswA.GOL.2    1  13  13
2xswA.GOL.5    5  13   6
3ambA.TPO.2    1  10  10
3ambA.SEP.3    4  12   8
3enkA.UPG.2    1  28  28
3f88A.PTR.1    1  10  10
3gr7A.FMN.1    1  27  27
3gr8A.FMN.1    1  26  26
3rf6A.FLC.1    2  10   5
3rf6A.G3P.2    1  17  17
3rpdA.GOL.8    2  13   6
3znnA.FAD.1    6  57  57
3znnA.GOL.4    1  10  10
3znnA.GOL.5    2  11   4
3znnA.GOL.6    2  15  15
3znnA.GOL.7    6  13  13
3znnA.GOL.8    2  16   6
3znoA.FAD.1    7  54  54
3znoA.GOL.3    9  15   9
3znpA.FAD.1    4  55  55
3znpA.SE2.2    4  12  12
3znpA.GOL.3    9  11   6
3znpA.GOL.6    1  15   9
3zo2A.SEP.1    1  11   7
3zo2A.SEP.2    7  10   9
3zo2A.TPO.3    2  10  10
3zo2A.SEP.4    4  12   8
3zo2A.GOL.6    1  16   9
3zo2A.GOL.7    1  11   6
4dinA.TPO.1    5  10  10
4dinA.SEP.2    3  11   7
4dinA.ATP.3    2  30  30
4owsA.POP.1    1  18  18
4xgoA.PO4.3    7  10  10
4xgoA.GOL.5    1  10  10
4xgoA.GOL.6    1  11   9
4xgoA.GOL.7    1  12   8
4xs7A.OAS.1    1  18  18
5bjuA.UDP.1    1  25  25
5bjwA.UDP.1    1  25  25
5j5xA.TPO.1    6  10  10
5j5xA.SEP.2    5  11   8
5kycB.MLA.1    1  13  13
5kycB.GOL.2    2  16   7
5kycB.GOL.3    9  11   6
5kyfB.GOL.1    2  15   5
5m6rA.PO4.2    1  14   8
5xnhA.SPD.2    5  18  18
5xqxA.GOL.1    1  13  13
5yf1A.ACT.3    1  11   7
6a4jA.FAD.1    1  45  45
6bxkA.MTA.1    1  14  14
6fz6A.SAH.3    1  29  29
6fz6A.GOL.4    4  11   8
6ha6A.GOL.6    3  10  10
6ha6A.GOL.8    2  11   3
6tjrA.FAD.2    5  53  53
6ya8A.ADP.1    1  26  26
7a4oA.PTR.1    3  11   9
8apiA.CYS.1    4  11   7
2nzxA.GDP.1    1  19  19
3gkeA.ACT.6    6  12  12
3gkeA.ACT.7    1  15  15
3l0zA.PO4.7    2  15  15
3u7yG.MAN.4    4  11   4
4jkpG.MAN.10  10  11   3
5fhxH.PO4.1    3  13   9
5kdoA.GDP.1    1  27  27
1brlA.PO4.1    1  12   7
2dbxA.GOL.12   6  12  12
2dg5A.GOL.12   8  12  12
2du8A.FAD.1    5  54  54
2e48A.FAD.1    4  53  53
2e49A.FAD.1    2  51  51
2e4aA.FAD.1    5  53  53
2e82A.FAD.1    5  53  53
3g3eA.FAD.1    3  54  54
3w4iA.FAD.1    4  54  54
3w4jA.FAD.1    5  55  55
3w4kA.FAD.1    5  52  52
4r4fA.BU3.8    9  11  11
4x3qA.SAH.2    2  27  27
5zj9A.FAD.1    5  53  53
5zjaA.FAD.1    4  52  52
6djqA.GDP.1    1  31  31
6f87A.POP.1    3  20  20
6f87A.THR.2    2  18  18
6f8yA.THR.1    2  18  18
6h4rA.GOL.5    3  12   6
6h4xA.GOL.5    3  12   6
3poxA.OLC.6    9  17  17
3poxA.OLC.8    7  10   4
3poxA.OLC.9    9  12  12
3poxA.OLC.10   3  13  13
3poxA.OLC.12   3  11   3
3poxA.OLC.15   8  10   4
3poxA.OLC.16   8  13   9
3poxA.OLC.17   7  11   6
3poxA.OLC.18   4  11  11
3poxA.OLC.19   4  13  13
3poxA.OLC.21   4  12  12
3poxA.OLC.23   6  14  14
3poxA.OLC.25   4  10   4
5i9qA.MAN.11   3  13   4
5i9qA.MAN.12   3  11   3
1nvmA.OXL.2    5  16  16
3s2eA.GOL.3    1  11  11
3s2eA.GOL.4    1  13   8
3s2gA.FU2.3    1  11  11
3s2iA.FU2.3    1  11  11
5dwzC.PO4.1    1  12  12
5dwzC.PO4.2    1  11   6
5dwzC.PO4.3    1  13   7
5dwzC.GOL.4    1  13   8
3rifA.GLU.1    1  10  10
3kziD.BCR.7    7  12  12
7edaD.BCR.5    4  12  12
7edaD.LHG.8    2  12  12
7edaD.LHG.9    3  10  10
7edaD.LHG.10   5  12   8
2axtD.BCR.5    4  12  12
3wu2D.LHG.9    2  12  12
3wu2D.LHG.10   2  11  11
3wu2D.GOL.16   3  10   3
3a0hD.BCR.8    1  11  11
3jcuD.LHG.6    2  12  12
3jcuD.LHG.7    1  11  11
4fbyD.BCR.7    4  12  12
4pj0D.BCR.6    3  11  11
4pj0D.LHG.8    1  12  12
5mx2D.BCR.4    3  12  12
5mx2D.LHG.7    1  11  11
5mx2D.LHG.8    2  12   7
5xnmD.LHG.6    9  12  12
5xnmD.LHG.7    1  11  11
5xnmD.LHG.8    5  11   8
6gcs1.3PE.1    2  21  21
6rfr1.UQ9.1    1  22  22
6rfr1.PLC.2    1  10  10
7d1tD.BCR.7    1  12  12
7d1tD.LHG.9    1  12  12
7d1tD.LHG.10   1  12  12
7d1tD.LHG.11   1  14   8
7d1uD.LHG.9    1  12  12
7d1uD.LHG.10   1  12  12
1h7oA.DAV.1    1  17  17
1jhrA.NIO.1    1  18  18
1mc0A.PCG.1    9  25  25
1sb8A.UD2.2    2  32  32
1ylvA.SHF.2    9  16  16
2dojA.ADN.6    2  12  12
2dqvA.GAL.1    3  11   6
2ds9A.MAN.2    2  12  12
2dsfA.LXC.2    1  12   6
2dxrA.SOR.1    1  10   7
2dxrA.SOR.2    1  14   9
2e1sA.ARA.1    2  12  12
2g93A.MMA.1    3  11   6
2hcaA.GLC.1    3  11  11
2o51A.FRU.1    2  10  10
2ocuA.TYL.7    7  10  10
2q85A.FAD.2    1  43  43
2q8jA.BMA.2    2  12  12
2q8jA.M2P.8    2  12   8
2r71A.INS.8    2  17   7
2r9jA.NCA.7    3  11   7
2y38A.PO4.2    3  13  13
2y38A.PO4.3    3  19   9
2y38A.PO4.4    1  10   7
2y38A.PO4.5    1  12  12
2y38A.PO4.7    4  14   8
3ib2A.IBP.1    1  14  14
3o97A.IAC.2    1  12  12
3sz3A.TRP.1    8  15  15
3ti9A.GOL.4    2  10  10
3ttrA.LQZ.7    2  11  11
3wflA.GOL.3    7  12   5
3wflA.GOL.4    1  14   9
3wflA.GOL.5    2  15   8
3wflA.GOL.6   10  11   4
3wflA.GOL.9    5  12   9
3wflA.PO4.10   1  12   5
3wflA.PO4.11   5  11   6
4fv0A.GOL.13   1  12   9
4fv0A.GOL.14   2  10   4
4jdfA.SPD.1    1  12  12
4jjaA.GOL.13   4  11   7
4jjaA.GOL.14   1  11  11
4jjaA.GOL.15   1  19   9
4jjaA.GOL.16   1  12   9
4jjaA.GOL.17   1  12   9
4xgmA.GOL.3    1  11  11
4ylkA.PTR.1    1  12   6
4z2wA.AKG.1    1  17  17
4zslA.GOL.2    7  13   6
4zslA.GOL.4    1  12   9
5jwkA.AKG.1    3  16  16
5jwlA.AKG.1    2  16  16
5kb5A.ADN.1    6  24  24
5kb5A.ADP.2    1  28  28
5q1jA.MLI.1    1  12   8
5q1kA.MLI.1    1  12   8
5q1lA.MLI.1    1  12   8
5q1mA.MLI.1    1  12   8
5q1nA.MLI.1    1  12   7
5q1oA.MLI.1    1  12   8
5q1pA.MLI.1    1  13   8
5q1qA.MLI.1    1  12   8
5q1rA.MLI.1    1  13   8
5q1sA.MLI.1    1  11   7
5q1tA.MLI.1    1  13   7
5q1vA.MLI.1    1  12   8
[truncated: 1,881,751 more chars]
